# Supplementary material for: Stochastic Generalized Active Space Self-Consistent Field: Theory and Application
Source: J Chem Theory Comput. 2021 Dec 13;18(1):251–72. doi: 10.1021/acs.jctc.1c00936 (PMC8757470; doi:10.1021/acs.jctc.1c00936)
Supplement: Supplementary file 2 — ct1c00936_si_002.zip [file ct1c00936_si_002.zip]

Archive with 29 entries (25 files):
- Additional_files/
- Additional_files/Fe4S4/
- Additional_files/Fe4S4/Fe4S4_S_05.InpOrb
- Additional_files/Fe4S4/Fe4S4_S_01.InpOrb
- Additional_files/Fe4S4/Fe4S4_S_07.InpOrb
- Additional_files/Fe4S4/Fe4S4_S_04.InpOrb
- Additional_files/Fe4S4/Fe4S4.xyz
- Additional_files/Fe4S4/Fe4S4_S_03.InpOrb
- Additional_files/Fe4S4/Fe4S4_S_10.InpOrb
- Additional_files/Fe4S4/Fe4S4_S_08.InpOrb
- Additional_files/Fe4S4/Fe4S4.FciInp
- Additional_files/Fe4S4/Fe4S4_S_00.InpOrb
- Additional_files/Fe4S4/Fe4S4_S_06.InpOrb
- Additional_files/Fe4S4/Fe4S4.inp
- Additional_files/Fe4S4/Fe4S4_S_09.InpOrb
- Additional_files/Fe4S4/Fe4S4_S_02.InpOrb
- Additional_files/FePor/
- Additional_files/FePor/tripl.FciInp
- Additional_files/FePor/FePor.xyz
- Additional_files/FePor/tripl.inp
- Additional_files/FePor/quint.inp
- Additional_files/FePor/quint.FciInp
- Additional_files/FePor/tripl.InpOrb
- Additional_files/FePor/quint.InpOrb
- Additional_files/Benzene_stack/
- Additional_files/Benzene_stack/benzene_4.5_Ang.xyz
- Additional_files/Benzene_stack/benzene_stack.InpOrb
- Additional_files/Benzene_stack/benzene_4.5_Ang.FciInp
- Additional_files/Benzene_stack/benzene_4.5_Ang.inp
