# Supplementary material for: Stochastic Generalized Active Space Self-Consistent Field: Theory and Application
Source: J Chem Theory Comput. 2021 Dec 13;18(1):251–72. doi: 10.1021/acs.jctc.1c00936 (PMC8757470; doi:10.1021/acs.jctc.1c00936)
Supplement: Supplementary file 2 — ct1c00936_si_002.zip [file ct1c00936_si_002.zip › Additional_files/Fe4S4/Fe4S4_S_10.InpOrb]

#INPORB 2.2
#INFO
* RASSCF average (pseudo-natural) orbitals (Not final)
       0       1       0
     212
     212
*BC:HOST pcal008 PID 3200 DATE Wed Oct 14 08:04:12 2020
#ORB
* ORBITAL    1    1
  7.46269929896804E-06  1.29301826778375E-07  4.42800201212744E-07 -3.03706835130347E-07 -1.68990379933622E-07
 -1.52529114844145E-10  1.17683691710960E-09 -2.00097484726220E-08 -1.07796512305741E-08  1.08802176183579E-08
 -1.92073151103365E-08 -1.12761653797598E-06 -3.35260336278459E-07  7.24299483687215E-10  1.66659277442886E-08
  2.67158245146734E-07  1.69399875787129E-07  5.28181958219217E-08  9.22289509409692E-08 -1.19586225029063E-08
  1.34769155289418E-08  4.10992012494303E-07  9.21146632525323E-07 -6.17983253739089E-09 -2.17427087137160E-08
  5.57942115987271E-07  9.56990909369610E-07  1.27644612646143E-05  1.27081266433607E-07  4.28778170588009E-07
 -3.61991948425548E-07 -1.78184778835930E-07  4.44547511268992E-09 -2.91455518114154E-08 -7.99662500425350E-07
 -2.97251573592676E-07  5.60219221155923E-09 -3.71376498535658E-09 -4.10008787321321E-07 -5.31225916072469E-08
  7.17972094992115E-09 -2.59886484679297E-08 -8.26763551982047E-07 -2.31399498853747E-07 -3.38358312020932E-07
 -7.65810783794244E-07 -4.09316089074053E-07 -6.77998172107718E-07 -2.51042137308000E-07 -5.40534434803646E-07
 -3.97957994892293E-07 -7.01804974016039E-07  1.82090324731679E-08  1.79915802907159E-08  1.00000003570659E+00
  2.06468961764878E-05 -8.39349133787683E-06  7.23131670092408E-06 -4.79539501338602E-06  4.55616954359364E-08
 -1.13583857942904E-07 -8.10440334710932E-07 -2.96408009124752E-07 -2.11035878140985E-06  3.69902502481620E-07
 -1.49462115509059E-06  7.14821893987754E-07 -1.50243702861842E-06  3.23940852867677E-07 -5.40826549911671E-07
  6.96020179210994E-07  1.58678845078607E-07  4.29183830326003E-07  3.15241520631310E-07  6.66575552858210E-07
 -8.37159361294485E-08 -2.20812144741901E-07  6.69455390693153E-08  2.44392750242416E-07 -2.69514679897879E-07
 -6.53467587066284E-07  5.96226120628924E-06  1.69357269761204E-07  6.82528154529994E-07  8.26505660311374E-07
 -8.91313598614841E-08 -8.99248471599948E-09 -6.07534300100156E-08  5.06340637368462E-07  3.19521738374874E-07
  1.16571721668872E-08  1.16411211723139E-07  8.55414079045353E-08 -5.28330259566910E-08  1.46378349193849E-08
  1.26512974962172E-07 -2.80735574719847E-07 -2.55697710859281E-07  2.83500391240100E-07  7.03986648662391E-07
 -2.57872666779428E-07 -4.42094706875295E-07 -1.63452689559896E-07 -4.06029677007524E-07  2.35189443257517E-07
  4.32839950122121E-07  1.79866015215855E-08  1.15917237670456E-08 -2.51216719662981E-08 -1.88562361897894E-07
 -6.03933948191786E-07 -5.31171876724821E-10  1.98746000371715E-08 -1.52811325454140E-08 -8.80779382070223E-08
 -1.05530100391802E-08 -7.85491522512294E-08  4.77482318931768E-08  2.97526822965944E-07  2.52547884550197E-07
 -9.43782104865784E-10  7.07892970660150E-10  1.92166591080649E-08  3.60660376451618E-07 -1.62103099897813E-07
 -1.10683362960682E-06  4.91239177367083E-08  3.08945590046349E-07  2.83708578655645E-07  1.16223912291561E-07
  9.34254649791745E-07 -9.86307521359013E-08 -5.65633271053823E-07  1.45911854178377E-08  2.62997014644717E-07
  1.44334969092535E-08  3.67376701479306E-08 -4.33900318673895E-07 -2.38501535173977E-07 -1.39195546890749E-06
 -1.98664892320362E-07 -1.03490524929928E-06  2.97438181013331E-08  2.60305569255377E-07  7.63116871827588E-09
 -1.39215514009273E-08 -7.23630588147453E-07  2.36458513175679E-08 -1.60330850982757E-09  2.34641998203504E-07
  1.54735169824336E-06  1.47557439996048E-07  1.08407468942443E-06 -4.22210749904896E-09 -3.20113936283737E-08
 -1.13635055277161E-07 -4.06589581455006E-10  2.12003696409185E-08 -2.55616349691748E-08 -3.55348758080682E-07
 -8.80947065186761E-09 -1.35620657155127E-07 -4.87301725544366E-09 -3.69715513714416E-08 -1.31348043835431E-07
 -7.84414031362200E-09 -8.11722222507874E-08 -1.97587381742692E-08 -2.68779957491130E-07 -1.84990017615473E-08
 -2.70156955201639E-07 -1.28765327216659E-08 -9.85560325600128E-08 -3.57776334712512E-07  2.40139477008150E-08
  2.42710185733147E-07 -1.15453578446386E-08 -1.62728053293016E-07 -2.50595822531136E-08 -2.87469271064229E-07
 -1.59659404747185E-09 -3.22086154026018E-08 -1.24873299673784E-07 -6.65789773781033E-08  1.01925374357273E-08
 -1.34899832351506E-07  9.74582746264044E-08  1.08135917341920E-07 -3.73497064440826E-08 -1.74433974656835E-07
 -1.38232762246870E-08 -2.86605382090785E-09  6.81984172218947E-09 -5.13158798313792E-09  1.99249856783858E-07
 -7.25187120274710E-09 -9.85038877091212E-10 -2.90139681800205E-08 -1.02147582209465E-07 -8.89265772218007E-08
  4.18376139789130E-08  9.67385790701377E-08 -1.32182362028155E-07  1.05303675432552E-07  6.14988867330434E-08
  2.40350389560146E-07 -3.68188872112667E-07 -3.55629412992729E-07  1.05103679912621E-08 -1.16196081145124E-07
  4.77590258426232E-07  4.81701742278319E-07
* ORBITAL    1    2
 -1.39773633769007E-05 -1.70407545151689E-07 -6.86654103990247E-07 -8.42416692948042E-07  8.71078631742455E-08
  1.17312433442551E-08  1.17781165391136E-07  9.36549945440332E-08 -5.07254929591972E-08 -9.03977754436967E-09
 -6.13147134840951E-08  5.03697513898345E-07  3.19222569199058E-07  1.47208027287559E-08  1.27817878882952E-07
 -2.73369420455447E-07 -2.53957540253215E-07 -2.82798302097930E-07 -7.02597373047144E-07 -2.34710884519122E-07
 -4.31985437478091E-07  1.63157379379350E-07  4.05497171905196E-07  2.56889015303254E-07  4.40175411331267E-07
  1.76533572670940E-08  1.08596967795018E-08 -1.00000003532113E+00 -2.06414358173054E-05  8.39497103754928E-06
 -7.20311541637011E-06  4.82376127678689E-06 -2.10850471452377E-06  3.81561929012640E-07 -1.44144718043133E-06
  7.27012728442318E-07  3.87619143743513E-08 -1.09091435254372E-07 -8.02586495666952E-07 -2.92663595172589E-07
 -1.50607944520094E-06  3.33193323473319E-07 -5.05309583277718E-07  7.05520782704194E-07 -1.60166441256518E-07
 -4.33408531983832E-07 -6.80128304035458E-08 -2.49154098413295E-07  8.41833912135589E-08  2.21861432192373E-07
 -3.22396498790008E-07 -6.83200703431013E-07 -2.74485690182353E-07 -6.64957556391630E-07  1.27277440224920E-05
 -1.27797027770588E-07 -4.34850610289930E-07  3.37104113353677E-07  1.70625285644304E-07  5.67761296416037E-09
 -2.36785187621120E-09 -4.02403468516729E-07 -5.10736444620819E-08  4.44429627950659E-09 -2.81974431659221E-08
 -7.96066935141358E-07 -2.97034906044289E-07  7.23593325936381E-09 -2.42618795612209E-08 -8.17592645679823E-07
 -2.29109549218987E-07  3.37700412207067E-07  7.64458870808968E-07  3.97992879959110E-07  7.02103013885441E-07
  2.50543385923859E-07  5.39611145536952E-07  4.08132001803039E-07  6.75332132136492E-07  1.74710465464738E-08
  1.63613703331894E-08 -2.10956596812436E-05 -1.30781667847675E-07 -4.48361082355585E-07  2.80931427246549E-07
  1.64017332502876E-07  1.10321691113258E-08 -1.69512038334692E-08 -1.11512135970704E-06 -3.32319371006894E-07
 -1.59447109863617E-10  1.05987945406956E-09 -2.08720323415493E-08 -1.11242109519332E-08  7.30497191330627E-10
  1.71846771346170E-08  2.70831748237278E-07  1.70675852288194E-07 -5.26056737850409E-08 -9.18086732401969E-08
  6.24172723463515E-09  2.19786898295887E-08 -4.10289157576888E-07 -9.19824372085393E-07  1.13105032581791E-08
 -1.50163325590066E-08  5.56960762592812E-07  9.55181795396960E-07 -4.92241721612423E-08 -3.09683834969143E-07
 -2.86019492369089E-07 -9.83895944138774E-08 -5.64150449441671E-07  1.16098457417822E-07  9.33711356667186E-07
  1.46248495536611E-08  2.63219828617025E-07 -1.46276002972930E-08 -3.81876285278980E-08  4.29220185836227E-07
 -1.98204093823236E-07 -1.03076830952199E-06 -2.38254850793694E-07 -1.39118284285036E-06  2.98938669461793E-08
  2.62751152457025E-07  2.50900709452516E-08  1.88310982640721E-07  6.02970170817179E-07 -1.51762401385583E-08
 -8.69789827113770E-08 -4.86181173971695E-10  2.03671239001558E-08 -1.04863729455578E-08 -7.77430700171598E-08
 -4.78836338128920E-08 -2.98540961636592E-07 -2.55915699376158E-07  1.93472165028187E-08  3.62290953857431E-07
 -9.26502529301554E-10  8.66567557021647E-10 -1.61747983485263E-07 -1.10448676975691E-06  4.82311210456344E-09
  3.66460224504580E-08  1.31042600026252E-07 -1.95785582220320E-08 -2.67228480700782E-07 -7.97703207818781E-09
 -8.29103078707877E-08 -1.83995814428631E-08 -2.69684628159866E-07  1.28700464196408E-08  9.85050327721089E-08
  3.57636491432006E-07 -1.15578889555620E-08 -1.62843672915371E-07  2.39814397532017E-08  2.42420316707334E-07
 -2.50510938488099E-08 -2.87372965415997E-07 -5.47752482482950E-09  3.08508112304777E-08  7.66116064718174E-07
  2.42827538257422E-07  1.57609497051999E-06  2.52758364412392E-08  6.73956320593971E-09  1.53089336232316E-07
  1.10511621523092E-06  4.22064363558429E-09  3.19966701708460E-08  1.13632220299930E-07 -2.55030562778960E-08
 -3.54757685515967E-07 -3.85552531972555E-10  2.12901002968020E-08 -8.86486236964616E-09 -1.36361060401427E-07
 -6.08685267286974E-08 -2.36610765151983E-07 -3.55321602399820E-07 -3.65699905852791E-07  7.70463882925399E-09
 -4.80846366243944E-07  1.16477698793047E-07 -4.77027455098572E-07  9.99682188035704E-10  2.90810125836300E-08
 -8.89486034188491E-08 -1.01740652573925E-07  4.18978356570083E-08 -1.04617958651624E-07 -9.64758446894724E-08
  1.32750045548585E-07  3.73435490524493E-08  1.74308814263890E-07 -2.94864311682244E-09 -1.36520311624361E-08
  7.43002378867452E-09 -1.99292704961211E-07  6.34314927383411E-09  5.68050030777860E-09  1.55821084971188E-09
  3.19033321995398E-08 -6.67274711334324E-08 -1.24249467400956E-07  1.03616774079653E-08 -9.68539000828317E-08
 -1.07026666158428E-07  1.35742679879465E-07
* ORBITAL    1    3
  1.42301834783839E-04  1.31480142278958E-07  4.38298433791218E-07 -3.12174278467830E-07 -1.71616106864410E-07
  5.78936020224412E-09  8.34453602964729E-10 -3.97630139432841E-07 -5.63984529543654E-08  4.89639028447672E-09
 -2.48660210192322E-08 -7.87213783946266E-07 -3.00071757118374E-07 -7.84796325040964E-09  1.80932552694308E-08
  8.01981544717437E-07  2.32880205990630E-07 -3.29408329037881E-07 -7.51343545498487E-07  3.90267063073612E-07
  6.91011589143877E-07 -2.56733678294100E-07 -5.50854390671235E-07  4.01810103356267E-07  6.67382386868502E-07
 -1.77575265133723E-08 -1.71168378693817E-08 -2.10604437371769E-05  1.26687718787632E-07  4.33600742900089E-07
 -3.35989835689922E-07 -1.76514509775795E-07  1.05211615718359E-08 -2.49191064432703E-08 -1.16228602269944E-06
 -3.44300855645121E-07 -1.11412780066933E-10  1.92865428310948E-09 -1.63370670396808E-08 -1.00693137381615E-08
 -9.14359353089710E-10 -1.79457957384434E-08 -2.70149867546100E-07 -1.70173200327668E-07  5.47647695801122E-08
  9.67125929005372E-08  6.24129098719660E-09  2.28125477342625E-08  4.12934412156111E-07  9.25746066641524E-07
  2.26616080806733E-08  8.55856170331791E-09 -5.59560011393341E-07 -9.59568502270072E-07 -5.91461712563965E-06
  1.71556888986372E-07  6.94064562664678E-07  8.70849514962687E-07 -7.72481384444917E-08  1.17759231595908E-08
  1.19498686400326E-07  1.12538180597084E-07 -4.34897928219236E-08 -9.26611516036533E-09 -6.57010577477417E-08
  4.79039946952941E-07  3.12361121507095E-07 -1.47749978094929E-08 -1.29317654001432E-07  2.71150869219012E-07
  2.56256587599226E-07  2.80719858925668E-07  6.97665344242801E-07 -2.35787124206489E-07 -4.34737492516691E-07
 -1.60787108183818E-07 -4.00855394122207E-07  2.54298006366219E-07  4.35423454801488E-07 -1.39724373703192E-08
 -2.28409952933407E-09  1.00000002540177E+00  2.06496966212495E-05 -8.39711862071587E-06  7.21652734068461E-06
 -4.81643981379117E-06 -2.09019221252036E-06  3.62352592054366E-07 -1.49953123867007E-06  7.05329708594608E-07
  7.90799882774015E-08 -1.25809942380884E-07 -8.07785924307023E-07 -3.07604765775660E-07  1.53252276680193E-06
 -3.46339169717051E-07  4.64323774489621E-07 -7.23908353989493E-07  1.59908330011440E-07  4.36811317832597E-07
 -6.50156575824200E-08 -2.45517095402060E-07 -9.94883063890104E-08 -2.79097781141666E-07 -3.17495972745036E-07
 -6.73829893991617E-07  2.70522001995234E-07  6.51899818190765E-07  1.21305848228742E-08  1.90403070541919E-08
 -4.74013965064072E-07 -2.03983910136708E-07 -1.05692079235381E-06 -2.46688454778254E-07 -1.42048341387432E-06
 -2.99592454342069E-08 -2.56872625688785E-07  4.82666965616941E-08  3.01665746899928E-07  2.64151785260192E-07
 -1.02995622502965E-07 -5.87454090404586E-07  1.21922722474430E-07  9.56737699985019E-07 -1.46255664403115E-08
 -2.61841651034350E-07  4.96806920087126E-08  3.13322860435008E-07  2.96633706812454E-07  1.85633057141473E-08
  3.66883201943469E-07 -1.26037446286353E-09 -1.67428154288609E-09  1.49722186478807E-07  1.05077442802247E-06
 -2.51604435902189E-08 -1.88842037879688E-07 -6.04559587187775E-07 -1.49790246431132E-08 -8.58467159662096E-08
 -2.04799917824078E-10  2.20015653238703E-08  1.04998656177424E-08  7.54712585590808E-08 -1.24616201287731E-08
 -9.54073002616503E-08 -3.47250622925792E-07 -1.16369993492489E-08 -1.65307942485710E-07  2.34254222530263E-08
  2.39692207356216E-07  2.45307097132270E-08  2.83602422672324E-07 -5.06593653921130E-09 -3.84824344514107E-08
 -1.37642030069390E-07 -1.95647502610139E-08 -2.65422279250535E-07 -8.29580994040737E-09 -8.43487113506658E-08
  1.87965398712679E-08  2.73796318548097E-07 -4.88042936727678E-09 -3.70379713271140E-08 -1.31684670365896E-07
 -2.68027996155413E-08 -3.64725355268007E-07 -6.28520193741688E-10  1.77267817704160E-08  8.33107657010256E-09
  1.31728703699032E-07  6.34805273356619E-09 -2.40580021586540E-08 -7.49361095181017E-07  2.40203501022424E-07
  1.57108490799056E-06  2.43257061162790E-08  1.70537135682863E-09 -1.49642085490122E-07 -1.08749986346266E-06
 -1.26331315514574E-09 -3.10776055817166E-08 -9.18397063560627E-08 -1.02879746544033E-07 -4.18433275186919E-08
  1.03825455490829E-07  9.56840354290201E-08 -1.32738809215946E-07  6.07737577317273E-08  2.37041556168368E-07
 -3.58028572146483E-07 -3.69459356763339E-07 -6.54511374040026E-09  4.76692911659840E-07 -1.14548020693883E-07
  4.80739229502634E-07 -1.34744089918008E-09 -3.09049080215871E-08 -6.79862775685047E-08 -1.27060893155855E-07
 -1.01418747763389E-08  9.56492056494912E-08  1.02469048768936E-07 -1.40539526162036E-07 -3.66793955442220E-08
 -1.71599895905771E-07  2.85724856849464E-10 -1.05073591888703E-08 -5.43528295591947E-09  1.97671695325789E-07
 -1.20367260553935E-08 -9.12028277656289E-09
* ORBITAL    1    4
 -1.00000002550455E+00 -2.06515596564079E-05  8.39823785609701E-06 -7.21477584345484E-06  4.81780212955343E-06
  7.84310818758372E-08 -1.25569626947676E-07 -8.08399485844742E-07 -3.07796112058335E-07 -2.09192276321973E-06
  3.63070350296797E-07 -1.49998093638340E-06  7.05359944083750E-07  1.53126296398068E-06 -3.45777538574144E-07
  4.64062737847394E-07 -7.23717419073447E-07 -1.59935575771697E-07 -4.36760504994861E-07  3.17685197873689E-07
  6.74143835631761E-07  9.94418883209333E-08  2.78528450386692E-07  6.51086798503253E-08  2.45830641400048E-07
  2.70338998615202E-07  6.51465086110383E-07  1.39259090772778E-05 -1.71338787660668E-07 -6.93986445353670E-07
 -8.69182196176735E-07  7.95793860227868E-08 -9.20839638943828E-09 -6.49483432848062E-08  4.82466384371614E-07
  3.12751246870114E-07  1.17976731279204E-08  1.19945085315304E-07  1.15472777164322E-07 -4.27325556081775E-08
 -1.47360303018926E-08 -1.28779743873835E-07  2.73922453217659E-07  2.56664066817077E-07 -2.81093213071342E-07
 -6.98582231873868E-07 -2.54529002440877E-07 -4.36013775912376E-07  1.60978106666337E-07  4.01217674548397E-07
  2.35128040123877E-07  4.33453023748906E-07 -1.45116779720282E-08 -3.17854430233640E-09  7.42455408331252E-06
 -1.27060299595367E-07 -4.33901283196929E-07  3.32933114212049E-07  1.74639517490056E-07 -9.65751208340089E-11
  2.20857947733043E-09 -1.45576452837497E-08 -9.51626455242428E-09  1.05770254674206E-08 -2.43499302863818E-08
 -1.15882927723429E-06 -3.43538583213342E-07 -8.60819849097370E-10 -1.72265810490978E-08 -2.65025911729348E-07
 -1.68776137692691E-07 -5.45908243850977E-08 -9.62602394873421E-08 -2.19099214029533E-08 -6.79735610925898E-09
 -4.12632091681860E-07 -9.24942882118336E-07 -5.97348999748617E-09 -2.21892671678343E-08 -5.59773243956758E-07
 -9.59947644258378E-07  1.42264940445531E-04 -1.25628171996640E-07 -4.40787139155133E-07  3.14254386923254E-07
  1.70536289268395E-07  4.30601906583901E-09 -2.46775976117189E-08 -7.86981013130881E-07 -2.99615583151327E-07
  5.81599799940126E-09  8.78262171564381E-10 -3.97147433852074E-07 -5.61627583253899E-08 -7.40600405355712E-09
  1.81128476799046E-08  8.02978768486566E-07  2.32990391876178E-07  3.29473767922046E-07  7.51625383104677E-07
 -4.01727327663104E-07 -6.67204710591739E-07  2.56774463378861E-07  5.50868388251128E-07 -3.90443546600347E-07
 -6.91341975034136E-07 -1.77345458885315E-08 -1.69467123917874E-08 -4.96854262607028E-08 -3.13379181738967E-07
 -2.96930654036323E-07 -1.31817302179902E-09 -2.24392053200901E-09  1.85062066604411E-08  3.66446290352870E-07
  1.49698543769930E-07  1.05054955881586E-06  2.51729791547345E-08  1.88922324027461E-07  6.04660778845089E-07
 -1.92324538622693E-10  2.21947276785926E-08 -1.49105763384688E-08 -8.53574494821611E-08  1.05658768140788E-08
  7.61243124248725E-08 -1.21230635764682E-08 -1.89998757103781E-08  4.73898353894980E-07 -2.46704729424039E-07
 -1.42054042042126E-06 -2.04002463433595E-07 -1.05712423392539E-06 -2.99201728450470E-08 -2.56787708309743E-07
 -4.82689597413809E-08 -3.01679639645038E-07 -2.64213123640342E-07  1.21969358538275E-07  9.57138485625634E-07
 -1.02956076013920E-07 -5.87086977554888E-07 -1.46083521333190E-08 -2.61840678688034E-07  4.64217890590472E-09
  3.52776987869725E-08  1.25985752026466E-07 -6.37251408935512E-10  1.78659602784000E-08 -2.64001313751724E-08
 -3.62048183373105E-07  8.24182502535296E-09  1.30500485831464E-07 -6.37258060563136E-09  2.38662107768143E-08
  7.48675271209725E-07  2.43472906556624E-08  1.72039382250160E-09  2.40208102182476E-07  1.57100005767290E-06
 -1.49606858274547E-07 -1.08751569254944E-06  1.26688495573565E-08  9.69391541446129E-08  3.51669909135132E-07
  2.35229080912900E-08  2.39029283731159E-07 -1.18358048967255E-08 -1.67097569076229E-07  2.47872128780047E-08
  2.84557634444060E-07  5.06053023844971E-09  3.84189128355906E-08  1.37230517592704E-07 -8.22599658158115E-09
 -8.38482470337863E-08 -1.95643270813445E-08 -2.65416209752757E-07  1.87394751366466E-08  2.73468373040862E-07
  3.67560127465912E-08  1.71845537140648E-07 -1.09168662264287E-08  4.78755955597714E-10 -5.16453276392447E-09
  8.94656946227579E-09 -1.97905058844930E-07  1.20108107575946E-08  1.51762271333057E-09  3.21080126643683E-08
 -1.26953285363907E-07 -6.88356097459281E-08 -8.89645159684221E-09  1.37824544687480E-07 -9.55909054374471E-08
 -1.02206083512015E-07 -6.05582322571730E-08 -2.35302832931546E-07 -3.67101089870207E-07 -3.58447721700859E-07
 -8.47302502360186E-09  1.14714779122916E-07 -4.80611170373635E-07 -4.81814398671831E-07  1.14732165635848E-09
  3.04155799750623E-08 -1.02603399159822E-07 -9.12983102913091E-08 -4.18848613043139E-08 -9.56200532490724E-08
  1.32785910594786E-07 -1.03825181122543E-07
* ORBITAL    1    5
 -3.51958979623926E-07 -2.46229785378660E-06 -9.55970209549777E-06 -2.84838808744499E-05 -1.08956471041635E-05
  2.57767189663919E-07  1.49939215380256E-06  5.44589465017367E-06  4.90118647525808E-06 -2.13686278644376E-07
 -1.40509771822706E-06 -3.05838795573276E-06 -1.91440776704194E-06 -2.18512199059601E-08  1.08050238610300E-07
  1.22986932760010E-06 -1.01997522620388E-07 -5.15362514738818E-06 -1.01934973063808E-05  1.18548174632232E-06
  2.62010279570529E-06 -2.95385493394462E-06 -5.26900947058501E-06  5.30475818864087E-07  3.26668145772361E-06
  5.76958219725257E-07 -2.58615353279190E-08 -3.44258618947420E-07 -2.40754346817230E-06 -9.31794312516897E-06
 -2.76447600927127E-05 -1.06849609012283E-05  3.96676185987067E-08 -1.03341056565462E-08  4.89632054380091E-07
  1.64072339822917E-06  8.28329774948465E-09  1.17112941003148E-07  2.08219959561120E-06  1.48966988605849E-06
 -3.30726875449637E-07 -1.98526824064898E-06 -5.79367454644635E-06 -4.83533810057922E-06 -1.12075644875353E-07
 -6.75783095729126E-07 -6.69582210082401E-08 -2.94073907961143E-07  6.04526547112077E-06  1.15942461078530E-05
 -6.95384826378658E-07  4.29576367998451E-07 -1.20444984306282E-06 -4.18668027410003E-06 -3.68467254802682E-07
 -2.51997251833626E-06 -8.56681756225568E-06 -2.26095225425399E-05 -8.57177216852238E-06  1.71195041000626E-07
 -1.97286429571142E-07  3.38990647909260E-06  6.15201491517921E-06  1.42073442517987E-07  4.18799719590355E-08
  3.23809043543965E-06  4.46641629664280E-06 -2.62084547536501E-08  1.49977394440953E-07 -2.09214037939031E-07
 -1.32692322501722E-06  7.13747079599548E-06  1.13929548950298E-05 -1.34571272171640E-06 -2.55767081596195E-06
 -4.19129054721870E-06 -6.72569560484024E-06 -2.59628552200156E-08  2.61048446945952E-06  8.73597995780124E-07
 -2.09089963223412E-07  2.94041566974166E-07  2.10648351409885E-06  9.90912479860895E-06  3.73649746453572E-05
  7.83670688883281E-06 -1.50683470749859E-07 -2.65760638974700E-06 -1.35596489055038E-05 -2.81998483742327E-06
 -5.57062080125132E-09 -1.47264481357732E-07 -8.15606209864104E-07 -1.12066757884359E-07  9.84325086945474E-08
  1.75395195133995E-06  8.97544767411366E-06  1.86623051443909E-06  1.05477342629758E-07  2.90965416548377E-07
  5.99379824697217E-09  2.64312520653975E-08  1.29335747669441E-08 -2.88723299678301E-08 -2.80947740744159E-07
 -1.69369180848563E-07  1.79862523055887E-07  3.63481684372390E-08 -6.10055910535115E-05  1.42108135174216E-06
  4.95528315237380E-06 -3.79125682588708E-07 -3.98724112803025E-06 -7.80427968746308E-08 -2.60754983397085E-06
  2.19934383170361E-07  1.05647981110216E-06 -1.22680517197512E-02  1.35537401458343E-06  8.90009071339659E-06
 -2.04525956718081E-07 -2.83133294187219E-06  8.42184119911625E-07  1.91626487046252E-06 -3.49446448514779E-07
  9.68713393457472E-07 -7.90336679862915E-05  1.39293847053175E-06  4.39078833418159E-06 -2.68663777024342E-07
 -9.30384909001400E-07  1.91467746234008E-08  2.69849484561182E-07  1.90728569620549E-07  3.46135650651275E-06
  9.99925079723710E-01  3.60504729111221E-06 -3.67072815824840E-04  6.83121681266174E-05 -1.46490975634531E-05
  4.57542279156995E-06 -2.68333803915185E-06 -4.55999194255210E-05  8.69035325111094E-06 -4.17820470156206E-08
  8.84999807797368E-07  3.91210624148772E-06 -2.77676562845673E-07 -3.35080581170507E-06 -1.04017557888654E-07
 -3.19566061106869E-07  1.27413015148206E-07  2.17148011557576E-06 -3.16476329084359E-07  1.78712385637375E-06
  6.47125630287932E-06 -1.33145832920541E-07 -3.03019077036616E-09  2.55441099451126E-07  6.85406839913527E-07
 -2.18041282097615E-08  1.13057083922492E-06 -3.33411989872880E-07  1.78749709414680E-06  6.43835380461004E-06
  7.93331119474192E-08 -4.43127672517938E-07  4.19855389505429E-08  1.10292450213291E-06  2.76777504351967E-07
  4.84521742230093E-07 -1.42535294894287E-07  1.61813002529887E-07  4.63113500410781E-07 -1.40825803156232E-07
 -1.37610093936727E-06 -1.89259219575495E-08  3.45101942298527E-08  8.69847812969417E-08  9.95097170625982E-07
  5.72974364037347E-07  3.22481966882851E-06 -1.45893189528253E-07  1.03078146438329E-06  1.38792958029706E-06
 -3.05122704484930E-06  1.40734196334940E-06  5.04136668340410E-06 -1.34150494654992E-08 -1.06434805101874E-07
  1.43233027369191E-07  1.98983804143093E-07  6.42098242878954E-08 -7.21880229881542E-07 -4.38930739860577E-07
 -6.37728384675857E-07  5.72073203676580E-07  3.19353728304612E-06 -5.40560002924859E-07  1.36275429197790E-06
  8.49010465886181E-07  1.39381339156773E-06 -2.94351670431584E-06  5.08137891710804E-06  1.47366895239203E-08
 -9.97896510842882E-08 -4.26156588406892E-07  1.04332753074775E-06  1.05126656637720E-06  4.00380548108691E-08
  3.72113835386862E-07  4.17446931971545E-07
* ORBITAL    1    6
 -2.85542196192242E-07 -2.04704558099706E-06 -9.67920279692693E-06 -3.66837319287113E-05 -7.57251577963939E-06
 -1.19150750362066E-08 -1.84420247113238E-07 -9.51306740195215E-07 -2.32710558836118E-07 -1.45550074305616E-07
 -2.62511208150937E-06 -1.34955281280219E-05 -2.77561514666263E-06  9.89637061978293E-08  1.75122617717703E-06
  8.94377569481043E-06  1.86766205934864E-06  2.07241819166250E-08 -4.16847186320319E-08  2.51568283913941E-07
  1.04268910011535E-07  5.98373440141108E-08  1.58421690264418E-07 -1.86577504964159E-08 -1.05789945818876E-07
  1.66674645355898E-07  3.94257668166098E-08  3.76872942377221E-07  2.57870748687336E-06  8.79296028565275E-06
  2.32775373209629E-05  8.83351864698989E-06  1.41142594899983E-07  4.21364467482834E-08  3.22870750073563E-06
  4.42825215062937E-06  1.71059549908880E-07 -1.99417133426310E-07  3.34601256115559E-06  6.11767985400516E-06
 -1.82450051282761E-08  1.95506104616921E-07 -9.39792759616287E-08 -1.21873991878277E-06 -7.14010733329692E-06
 -1.13829432586676E-05  2.50605408148008E-08 -2.60952878413759E-06  4.04732691823230E-06  6.45120207695464E-06
  1.36499254371022E-06  2.55509536676394E-06  9.02631332509197E-07 -1.08448054407916E-07  3.53603387428605E-07
  2.47152971592351E-06  9.53743118985462E-06  2.82417492068886E-05  1.09186569321714E-05  4.05467908340279E-09
  1.21367255435046E-07  1.99523960177870E-06  1.33781033524853E-06  3.59962857162240E-08 -1.57863928013980E-08
  3.83299134458126E-07  1.52648718809492E-06 -3.30309544150957E-07 -1.99211126571590E-06 -5.80567318854396E-06
 -4.80759231516974E-06 -6.37694540540644E-08  3.94002712725989E-07  7.26028768602386E-07 -3.72579553931508E-07
 -5.94330808691899E-06 -1.14317298071034E-05  6.73596429609847E-08  2.28764273305534E-07 -1.22371797645063E-06
 -4.17702704776086E-06  3.44741544399843E-07  2.41057269242472E-06  9.31568157513102E-06  2.75532979146558E-05
  1.06952279235975E-05 -2.10057309464889E-07 -1.34047855096224E-06 -2.73146327446633E-06 -1.84878099851601E-06
  2.57930367383202E-07  1.50252985182998E-06  5.46016690872595E-06  4.90240029704316E-06 -2.43373592407055E-08
  6.38614163932714E-08  1.00093518526573E-06 -1.51387267130258E-07  5.15211717657178E-06  1.01870940759871E-05
 -5.31690948515024E-07 -3.27050765302787E-06  2.95376974642831E-06  5.26971556552191E-06 -1.17916544340422E-06
 -2.61872254144299E-06  5.72468600474150E-07 -2.91919634821821E-08  7.06635690909550E-05 -1.42837239093327E-06
 -4.51076940026354E-06  2.82509857494601E-08  3.66832477817443E-07 -2.67588520294855E-07 -8.67529731135753E-07
  1.84947044957214E-07  3.43708002582345E-06 -9.99925084484913E-01 -3.62582078713425E-06  3.66953105738368E-04
  4.57626477098299E-06 -2.61040623756123E-06  6.83122883245564E-05 -1.46994042758311E-05 -4.56208690161286E-05
  8.67502417686087E-06  7.25348956120758E-05 -1.45513287068533E-06 -5.06608117166538E-06 -7.20427358483928E-08
 -2.58571732447028E-06 -3.79903137613267E-07 -3.99686841211459E-06  2.14641212272238E-07  9.70002535135137E-07
 -1.22684163465646E-02 -1.44406412986351E-06  1.06515167124907E-07 -8.34340865464034E-07  2.27383988644241E-06
 -3.17055565726029E-07 -2.76883260087623E-06  7.69316484955139E-07  7.50770106557930E-07  3.23080588417805E-07
 -1.80373113597113E-06 -6.52695022411283E-06  4.99042081292867E-08  1.20222669254140E-06  8.45715511530708E-08
 -3.97872380647708E-07  2.70950267081122E-07  4.19757193091331E-07  1.49784384924799E-07 -2.05605909454995E-07
 -6.21729671428376E-07 -1.57151599984424E-08  3.42920966757967E-08 -1.47160993854514E-07 -1.39343595635554E-06
  8.75582074907976E-08  9.68265880719338E-07  5.47797800212393E-08 -9.34302584853592E-07 -4.07908150227660E-06
 -1.06273552676822E-07 -2.91555905821441E-07 -2.81181770462870E-07 -3.37887414547534E-06  1.22990911642243E-07
  2.18795602206033E-06  3.21588309425473E-07 -1.78991550003434E-06 -6.47869104563236E-06  2.59073156710851E-07
  7.19624771774067E-07 -1.32384429856161E-07 -1.98223627256530E-09 -2.37492283376249E-08  1.10452934919199E-06
 -2.83685855091593E-08  2.20620024078317E-08  1.04221572665644E-06 -4.51366344291537E-07  1.01386940376134E-06
 -3.39348794907211E-07 -7.43953982108266E-08 -4.94625808243825E-07 -5.71705048664978E-07 -3.19306209208763E-06
  1.35783623813287E-06 -5.22461166978600E-07  8.45551489466966E-07 -5.04951188459215E-06 -1.38385098664076E-06
  2.95787884832771E-06 -5.21237722514242E-10  2.84797083637054E-08  2.08968563337283E-07  1.09854075442123E-07
  4.26598148542971E-08  4.04806891903733E-07  7.10250034793815E-07  5.97928812892366E-07 -5.74610419940250E-07
 -3.23002341841353E-06  1.04480904823792E-06 -1.67457442554684E-07  1.35878421921627E-06 -1.41054691937300E-06
 -5.04912697281503E-06  3.04123299206836E-06
* ORBITAL    1    7
 -3.78653408399604E-07 -2.58804518638182E-06 -8.78690589993441E-06 -2.35569595256763E-05 -9.01745859659354E-06
 -1.64061208991924E-07  3.18729841799533E-07 -3.36467013641068E-06 -6.31606289300356E-06 -1.36569270681542E-07
  2.34652214690630E-08 -3.35550560006645E-06 -4.57988891700015E-06 -1.92543416104605E-08  2.09794567023705E-07
  3.30455098274496E-08 -1.19889605243297E-06  7.24527667615905E-06  1.14756211499824E-05  1.32799203238928E-06
  2.49227193490320E-06 -4.18313700849075E-06 -6.60701070631873E-06  8.16441468628849E-09 -2.64777128859344E-06
  9.62267068163390E-07 -7.51212274550714E-08  2.89523954455492E-07  2.07485281988032E-06  9.78544286791093E-06
  3.70100446726630E-05  7.72196202018756E-06  1.48251305202449E-07  2.64408995441562E-06  1.35556524368138E-05
  2.80702040241446E-06  8.64894348710195E-09  1.66226821491967E-07  8.79403767368540E-07  1.63204378968205E-07
  9.84792471857060E-08  1.75017156778041E-06  8.93487227989790E-06  1.85475378612019E-06  4.56564128305548E-08
  1.70449614166767E-07 -7.79697556030485E-09 -5.32195769306958E-08 -1.45074536034237E-08 -7.35991147895364E-08
  2.61760097972542E-07  1.24450391323537E-07  1.80158296646094E-07  5.67214878905069E-08 -3.44366012007935E-07
 -2.41088262146925E-06 -9.38823403400998E-06 -2.78593799234853E-05 -1.06820986425383E-05 -2.59717656048971E-07
 -1.57295629164281E-06 -5.49398977242790E-06 -4.77782876169632E-06  2.14418921386393E-07  1.42848425421504E-06
  2.87568069432117E-06  1.77528883341707E-06 -2.40868771239243E-08  7.98444633251138E-08  1.15686736659026E-06
 -1.09056648706864E-07 -5.04671119677458E-06 -1.01041667849196E-05 -1.19878609365741E-06 -2.67347832383103E-06
 -2.88441921278214E-06 -5.21061667433734E-06 -5.23925112017446E-07 -3.21915639976282E-06  4.97677283248323E-07
 -1.56511470764908E-07 -3.41174521619110E-07 -2.38888267077335E-06 -9.30530160330336E-06 -2.75319529713414E-05
 -1.05608138219839E-05 -4.12124079609812E-08 -4.54028273529457E-08 -6.48864264388205E-07 -1.61332221243074E-06
 -6.99645539180257E-09 -1.33194393876647E-07 -2.11399135836331E-06 -1.43040593410884E-06 -3.36094528434474E-07
 -2.14643883782315E-06 -5.92258267004153E-06 -4.58630601612589E-06 -1.94059111574735E-08 -5.20787619333659E-07
  5.81931406701609E-08  2.43289827759298E-07  5.76487666815170E-06  1.12940294344659E-05  6.83155886383660E-07
 -3.85518459646925E-07 -1.21408347429599E-06 -4.17300933052357E-06 -5.36146316840249E-04  1.39702253701480E-06
  4.59023949323884E-06  2.53636164829621E-07  2.75210028243519E-06 -4.32272197119558E-08 -2.13549998818568E-06
  1.85060200587023E-07  8.65340400531948E-07  7.19065371853343E-05  1.45579562326462E-06  5.00302490229609E-06
  3.77092675455958E-07  3.97603660316423E-06  6.12215712118752E-08  2.56857311780662E-06  2.24273802697991E-07
  9.91878082344369E-07  1.00000019832481E+00  3.50047047813264E-06 -3.66860199237705E-04 -6.87708435209426E-05
  1.47193030014397E-05 -4.76761520420489E-06  2.73763473353383E-06 -4.49749394060622E-05  8.36793045915283E-06
  8.02601662490146E-05  1.39561648184737E-06  4.33946462144462E-06  2.77452518252587E-07  8.91893420581033E-07
 -1.84498724364863E-08 -2.38160256625978E-07  1.85145634206895E-07  3.47841030135032E-06 -3.28520593500632E-07
  1.78048726441672E-06  6.46950320186498E-06  1.31443555626844E-07  1.92231290750545E-10 -2.57680473851040E-07
 -7.34105753702838E-07 -2.45505137953177E-08  1.08749382536553E-06 -4.55617855213472E-08  8.96897756084859E-07
  3.94565747805235E-06  2.82007780404480E-07  3.40684793112440E-06  9.75121533058169E-08  2.23380399176998E-07
  1.27984120576240E-07  2.20533859255748E-06 -1.51745317908307E-07  1.87112800658861E-07  5.51875767841897E-07
  1.44254175344274E-07  1.38453457734859E-06  1.79000028430796E-08 -2.94645625894310E-08  8.92475024870125E-08
  9.99486345081973E-07 -3.40843704770520E-07  1.80649151918691E-06  6.50184186334398E-06 -8.98488070106621E-08
  3.30898330141834E-07 -4.67450694405509E-08 -1.15157992886862E-06  2.72829740797813E-07  4.00511031518152E-07
 -7.33712975892452E-09 -7.19294384141062E-08 -1.24823916495357E-07 -2.00305358348134E-07  5.46666047071414E-08
 -6.63074875038693E-07 -4.21075342395660E-07 -6.55064902822681E-07  5.75438145068816E-07  3.21558090115389E-06
  2.06426200628315E-07 -1.00270205085606E-06  1.33569463460574E-06 -3.12969797114700E-06  1.37691193437487E-06
  5.05512753341367E-06  2.45912025491756E-08 -4.34588985235040E-08  4.50840931810025E-07 -1.03394051349112E-06
  1.04349739509495E-06  6.73828039435260E-08  4.03717994233654E-07  4.37523868605567E-07  5.73395530427281E-07
  3.19976217727255E-06  5.39104683108145E-07 -1.34215390467197E-06  8.67231014341151E-07  1.36944918490367E-06
 -2.99630082768578E-06  5.05752270891611E-06
* ORBITAL    1    8
  3.41374409803466E-07  2.39016783454438E-06  9.30732258905149E-06  2.75098643658307E-05  1.05448400909294E-05
 -6.83519601665718E-09 -1.33765047548606E-07 -2.10692737336933E-06 -1.41971552499217E-06 -4.11255731802185E-08
 -4.63259870680156E-08 -6.44592461749136E-07 -1.60507901997146E-06 -3.36011833345333E-07 -2.14511016523850E-06
 -5.90474037041347E-06 -4.57650566896282E-06  1.10494253719071E-08  5.04912876641407E-07 -6.85851374014643E-07
  3.77930738932341E-07 -5.76206908676006E-06 -1.12914326972282E-05 -5.78272310705352E-08 -2.40639302925531E-07
 -1.21297363663849E-06 -4.16678412950011E-06  3.43960629338278E-07  2.40799503755830E-06  9.37500633812320E-06
  2.78060961999902E-05  1.06600141964139E-05  2.14132687021347E-07  1.42250113634927E-06  2.83582883284751E-06
  1.76464477848462E-06 -2.59890004640044E-07 -1.57627830696943E-06 -5.51408140554858E-06 -4.78265913846911E-06
 -2.43649102225860E-08  7.40095862542489E-08  1.11533172965632E-06 -1.21661946237442E-07  5.04410374055043E-06
  1.01016891426985E-05  5.22319745869639E-07  3.21871405385063E-06  2.88458857870259E-06  5.21511865992961E-06
  1.20200984646790E-06  2.68490173082670E-06  4.99140211364766E-07 -1.53499572595164E-07 -2.88952072382033E-07
 -2.07082304619235E-06 -9.76880718012611E-06 -3.69419336746167E-05 -7.68693499217968E-06  8.81475978829981E-09
  1.65688542328946E-07  8.72807836176003E-07  1.65891109342272E-07  1.47691544494547E-07  2.63596676904203E-06
  1.35141013871148E-05  2.79677730592457E-06  9.82707395610734E-08  1.74542978338147E-06  8.90736718666632E-06
  1.85015359903715E-06 -4.06010652754108E-08 -1.60344450172875E-07 -2.64850105824027E-07 -1.30253963236924E-07
  1.79897530671758E-08  7.99405874225948E-08  8.26048364701940E-09  5.64523613562042E-08  1.83487750071749E-07
  6.45315800921489E-08  3.79116549929949E-07  2.59129971263515E-06  8.79999475929205E-06  2.35967238619456E-05
  9.03125596250054E-06 -1.36591832471746E-07  2.24096327914005E-08 -3.35905645396867E-06 -4.57861449962618E-06
 -1.64104698271938E-07  3.18120869238808E-07 -3.36681672314987E-06 -6.31654973207126E-06 -1.89083344768785E-08
  2.11786275702294E-07  3.75619412717657E-08 -1.19432736122826E-06 -7.24531009516155E-06 -1.14769734632664E-05
 -9.01624227583000E-09  2.64562497077557E-06  4.17689125919350E-06  6.59523146884346E-06 -1.32823595342576E-06
 -2.49140113376790E-06  9.64851429316075E-07 -6.78499742269249E-08 -1.00000019946595E+00 -3.52310438387358E-06
  3.66878119230322E-04 -4.80963104478137E-06  2.74901298048546E-06 -6.87330138222755E-05  1.47106121948241E-05
 -4.50099240131408E-05  8.38308727646703E-06 -7.03243012439161E-05 -1.39653216670498E-06 -4.34676178890047E-06
 -1.91881675970444E-08 -2.43917650826702E-07  2.76359621393563E-07  8.86791665864122E-07  1.85246038433885E-07
  3.47771241304082E-06 -5.36511047825605E-04 -1.40177498869598E-06 -4.20019324590208E-06  3.07727298903424E-08
 -2.14943855498578E-06  2.58792356799092E-07  2.74927024258854E-06  2.33333190267762E-07  8.56535052703375E-07
 -6.22954668643172E-05 -1.45739985040520E-06 -5.01137167340809E-06  6.10798832688153E-08  2.56252219610354E-06
  3.76790117833266E-07  3.97228693097553E-06  2.23272642123828E-07  9.85026656047677E-07  1.50187498918874E-07
 -1.78896188179017E-07 -5.28557084304962E-07  1.70087579864606E-08 -3.61534523204745E-08  1.42113457882493E-07
  1.36973201916845E-06  8.73688964644424E-08  9.84624646300298E-07  3.39616503307286E-07 -1.80574793998326E-06
 -6.49968512692333E-06 -4.71565482735753E-08 -1.15387897879538E-06 -9.01010053425437E-08  3.29591351229690E-07
  2.72389768539958E-07  3.97756532135928E-07  3.44144067811917E-07 -1.79489394373305E-06 -6.49224588428375E-06
 -2.59110743659953E-07 -7.06781616162363E-07  1.32403798166243E-07 -1.33500726009363E-08 -2.50724122321079E-08
  1.09581581003600E-06  4.68745309289805E-08 -8.98905389077965E-07 -3.95300370977366E-06  9.76117290493345E-08
  2.22647140486808E-07  2.82097568308885E-07  3.40814631187143E-06  1.27713642225395E-07  2.20493476558152E-06
 -5.74404879017711E-07 -3.20718154796183E-06 -1.34263489832663E-06  5.31873065544368E-07  8.70032222780425E-07
 -5.05453544060502E-06 -1.36869635168273E-06  2.99535625952150E-06 -2.54041753657965E-08  3.83012860493555E-08
 -1.03462722291197E-06  4.54319654707083E-07  1.03977364999119E-06 -4.29813213797483E-07 -6.93251376688689E-08
 -4.10601475899660E-07 -5.79719926586235E-07 -3.24648118630227E-06 -1.01987117675681E-06  2.13564929958456E-07
  1.36824249766702E-06 -1.37767537309475E-06 -5.05470957789204E-06  3.20837801561981E-06  7.25069081818773E-09
  7.15131181691131E-08 -2.02146228631763E-07 -1.24406854380306E-07  5.52842507828841E-08  4.19026310535027E-07
  6.57455491392002E-07  6.57561622413635E-07
* ORBITAL    1    9
 -1.16362674863598E-07 -8.34937404728422E-07 -3.98793290403670E-06 -1.76109774619065E-05 -4.69703574118409E-06
  9.07627592001688E-08  1.73002325131058E-06  1.21192984148261E-05  4.28601639995709E-06 -7.60045484599833E-09
 -1.34508069474754E-07 -5.36625662978164E-07  8.90042287534869E-08  6.84907160693250E-08  1.29855071527545E-06
  8.84196100867658E-06  2.94451685707325E-06  6.29593482709463E-07  9.94798687050614E-07 -1.02300948371005E-07
 -4.89982113896965E-07 -3.48846214181128E-07 -5.41994812277765E-07 -8.28349972093810E-07 -1.86733601967920E-06
 -6.54988037911454E-07 -1.66619645424849E-06  8.10001540258648E-07  5.71803770498156E-06  2.44191453138903E-05
  1.04044076616125E-04  4.40241700331398E-05 -1.46635457446179E-07  1.10416954980391E-06  6.81299915977394E-06
 -2.33370173795882E-06 -1.76642274058114E-08  2.66538461337264E-07  1.70371464455948E-06  1.90639990753051E-08
 -9.00565399559413E-08  6.02641926443957E-07  3.66599889658789E-06 -1.64004932695547E-06 -2.03301313970012E-06
 -4.51800188285389E-06 -1.01768914799639E-06 -2.23432818985825E-06  1.18469482588156E-06  2.62047113696609E-06
 -3.94131085135531E-06 -5.28861889190561E-06 -3.52295260987569E-06 -5.33540840095639E-06 -1.78016991849836E-07
 -1.27753504999219E-06 -6.10380620406694E-06 -3.00722850346825E-05 -1.19970433720857E-05  8.92813274498474E-08
  1.70197297072803E-06  1.25653085743127E-05  4.68073866948850E-06  3.11369865137995E-08  5.74472331683288E-07
  3.06098142225408E-06  4.91686342880979E-07  7.39838946459566E-08  1.42767316475610E-06  1.10634952772372E-05
  4.28958617592821E-06 -4.48370788589319E-07 -5.39688625739724E-07  5.59246218840027E-07  1.67127849471681E-06
 -2.28036321202009E-07 -1.37095705821622E-07 -6.64572282485813E-07 -1.71731282700206E-06 -7.75152117525543E-07
 -2.10831785613770E-06 -1.76920067722914E-07 -1.26969519448431E-06 -6.06739588353206E-06 -2.98890210516721E-05
 -1.19097149981415E-05  1.12824167825801E-07  2.15501367959288E-06  1.56857543274117E-05  5.62838308269978E-06
  8.04321289050880E-09  1.32104741971461E-07  2.59369166240411E-09 -4.48842779184673E-07  4.01315479817197E-08
  7.77906397951510E-07  6.57712662538622E-06  2.91381567061963E-06 -3.01978089363647E-08 -1.55892290821604E-07
  6.99130333098826E-08  2.20341736269041E-07  5.04007589739789E-07  5.48738952324663E-07 -1.15361896132072E-06
 -3.17442557469985E-06 -6.57119439942930E-08 -1.91674371967153E-08 -6.98366146514683E-07 -8.73111408297249E-07
 -2.89477034079159E-06  5.11895695989574E-07  4.28048514536978E-06  4.65809330402543E-08  1.40478496820285E-06
  2.74052377207415E-07  3.32754093517646E-06 -2.48849092565843E-07 -5.79080646858190E-07 -2.21223449574312E-06
  5.49322242647711E-07  6.13965488626929E-06 -7.46191445301632E-08 -1.87910771789147E-06  4.41749326167337E-07
  5.68147913082905E-06 -2.46079191729919E-07 -5.62573371518199E-07 -2.17762455896789E-06  2.36289651875418E-07
  2.60809340267261E-06  5.88956284690760E-08  5.82921012721444E-07  1.24277295556503E-07  1.42741164299445E-06
 -6.92557590757673E-07 -8.98439377630744E-07 -2.95471906179023E-06  4.74799064567567E-07  5.20844092235811E-06
  7.67518013210675E-08  4.23022920676043E-07  3.30296711162637E-07  1.99258336137829E-06  1.33472022617907E-05
 -2.51728696375423E-08  1.51799878278629E-07 -3.46223980948939E-08 -8.05115998282265E-07  1.83116367566389E-07
  1.92569796411981E-06  6.37248629880419E-08  8.39245255045111E-07  9.07149632806622E-06 -3.36120829850780E-09
  9.99146124252256E-08 -3.14328497647655E-08 -3.18441543317470E-07 -5.24821961655690E-08 -5.84398353603223E-07
  1.37997982985889E-08  1.71145652642955E-07 -1.00000038690208E+00  5.69871627453906E-06  3.63147314618791E-04
 -3.28837918423966E-05  5.60698667238516E-07  6.19141751329186E-05 -1.70346973403687E-05 -6.63092554034538E-05
  1.22795697098549E-05  1.85065685081720E-05 -5.16830450982959E-08  5.37630405667911E-08  1.26477359996635E-07
  1.21017040376862E-06  2.98030449464516E-08 -2.86819202066859E-08 -1.54586308051389E-07 -1.93573630414436E-06
  2.27856764403348E-07 -5.73194686423216E-06 -5.00131914031247E-06 -8.52093873218918E-06  2.36789784136337E-06
  2.10938690900545E-06  6.78805814930553E-06  2.05895106110247E-06 -4.08518150607224E-08 -1.85328335039308E-07
 -9.15953565858239E-08 -3.93418019028936E-07 -2.75673882976259E-07  1.76162439635450E-06  6.97841733157387E-07
  1.88302826788146E-06  3.73256692866537E-07  2.03533729738002E-06  3.11890062928351E-07  2.05978599062686E-07
  9.51555143100753E-08 -1.49952064099179E-07 -3.15363156602006E-06 -3.12364842018205E-06 -3.78442823338034E-08
 -1.69065841080608E-07 -4.38371543196459E-07 -4.49867818295299E-08  2.06621448685657E-07  7.06235479835695E-07
  1.76437220170377E-06  1.88470087157861E-06
* ORBITAL    1   10
  1.76305900447085E-07  1.26526673504497E-06  6.04571183209427E-06  2.97900383823368E-05  1.18593995573217E-05
  8.93264193037063E-08  1.70356232360374E-06  1.25488974819551E-05  4.65565382761828E-06  3.08733630037234E-08
  5.69537041262972E-07  3.00135062432465E-06  4.58394475533619E-07 -7.37976104015880E-08 -1.42459486021466E-06
 -1.10552582073113E-05 -4.29033602525354E-06  4.54808347599933E-07  5.54378923394681E-07  5.50648786719397E-07
  1.65519546437048E-06  2.26147459457506E-07  1.36458120236939E-07 -6.77048133289107E-07 -1.74844699804099E-06
  7.67238079886904E-07  2.07718201117763E-06  1.73215255154028E-07  1.24306514936425E-06  5.93920663676333E-06
  2.94872453855942E-05  1.19891352420973E-05  1.09321005202450E-07  2.08923855897061E-06  1.53446244578287E-05
  5.57682546595300E-06  7.41659506348875E-09  1.20065591912768E-07 -8.20183419597664E-08 -4.79400434621194E-07
 -4.04536765562803E-08 -7.84867156148626E-07 -6.65160208714697E-06 -2.95621527849313E-06  2.46808153947884E-08
  1.48935496203094E-07  6.91944951853160E-08  2.23069676598552E-07 -4.77280768334126E-07 -4.83460598496561E-07
 -1.14347735544941E-06 -3.15129016976119E-06  3.25644231976181E-08 -4.34437840977171E-08  1.17238005740004E-07
  8.41272118841036E-07  4.01978623194569E-06  1.77077885483900E-05  4.66470987020032E-06  9.00077476536546E-08
  1.71505489000834E-06  1.20245898257030E-05  4.25833892897168E-06 -8.42637944712097E-09 -1.50387962939675E-07
 -6.40674098888987E-07  5.88698524522493E-08 -6.97826130548531E-08 -1.32354378428229E-06 -8.96694253811476E-06
 -2.96167004358853E-06 -6.22514982725438E-07 -9.81604801553100E-07 -8.65787488001686E-08 -4.59327198907483E-07
  3.66382281791124E-07  5.83805751790503E-07 -8.29084956003886E-07 -1.86749904152298E-06  6.56397888750247E-07
  1.66498053800795E-06 -8.05713130731562E-07 -5.68898841628309E-06 -2.43157856237722E-05 -1.03548933730341E-04
 -4.38290247620554E-05 -1.53869259698511E-07  9.79956312860572E-07  6.22893409846588E-06 -2.49561831581678E-06
 -1.92378366612671E-08  2.36010613497586E-07  1.56958865978174E-06 -1.99333969931520E-09  8.94473214031459E-08
 -5.92391258252010E-07 -3.87855755803222E-06  1.45759823082158E-06  2.05072299273409E-06  4.57579197092203E-06
 -1.01258704307508E-06 -2.23871985756225E-06 -1.25547684878295E-06 -2.74240854848411E-06 -3.82531455610961E-06
 -5.09316685838575E-06  3.54402884207917E-06  5.41999424876257E-06  2.43865226313826E-07  5.85458148235654E-07
  2.22457692524079E-06  5.44837111484006E-07  6.11406223804316E-06 -8.32561510563419E-08 -1.98939600692673E-06
 -4.40178375602567E-07 -5.69766027741229E-06  6.73078771781415E-07  8.71032925815141E-07  2.87853438151934E-06
  5.05665108846098E-07  4.22204840967510E-06  4.19337774306095E-08  1.37266857197126E-06 -2.82659201025930E-07
 -3.41845281937934E-06  6.99514746074931E-07  8.93056226579539E-07  2.94349828763089E-06  4.69497332173744E-07
  5.11776424041193E-06  8.08316808559846E-08  4.48486546528507E-07 -3.32757950878362E-07 -2.02647137873528E-06
  2.40357270486735E-07  5.64251155647426E-07  2.18354442166948E-06  2.34373256594124E-07  2.59529401547566E-06
  5.53806812963490E-08  5.56595519079256E-07 -1.26967028177342E-07 -1.44466965071761E-06 -2.94502191757953E-05
  9.35688495156155E-09 -6.82907708606853E-08 -3.24376243945628E-08 -3.14727605105174E-07 -5.28568760552601E-08
 -5.91075862886389E-07 -1.36792545009335E-08 -1.81248336433201E-07 -7.34019109603190E-05  2.85558745401677E-08
 -1.18510702005006E-07 -3.09331919599426E-08 -8.01082347330512E-07  1.80942634248159E-07  1.91558566294234E-06
 -5.77308498186120E-08 -8.15807694852563E-07  1.85135376801459E-05  3.60606321792137E-08 -1.27744775152828E-07
  1.23921565611346E-07  1.18315122747444E-06  2.75192830996225E-08 -3.24239125126192E-08  1.57825541808204E-07
  1.94451362705658E-06  1.00000038097581E+00 -5.55240577982717E-06 -3.63362505998634E-04 -3.27444021161860E-05
  3.67511622008575E-07  6.25383956230594E-05 -1.73739067140880E-05  6.64842697758610E-05 -1.23581182743351E-05
  3.77464812501473E-08  1.65599980505568E-07 -1.03446101514612E-07 -3.90735677992272E-07  2.68663436453706E-07
 -1.76480472810780E-06 -7.10521487462801E-07 -1.87111545227693E-06 -9.98647138312210E-08  6.09235139220593E-06
 -5.11198843599949E-06 -8.75516267591640E-06 -2.60549552577577E-06 -2.08736281171117E-06 -6.92575623916728E-06
 -2.14717120632364E-06  3.80467553043225E-08  1.68669998545559E-07 -4.33062234216789E-07 -5.04678117502515E-08
 -2.03114696887813E-07 -7.01705431769359E-07 -1.76074003011758E-06 -1.85820983642383E-06 -3.68418882566252E-07
 -2.00701952552385E-06  3.30421010917459E-07  1.86029087653174E-07 -1.04075937511013E-07  1.50874496875170E-07
  3.08269248487683E-06  3.10548184745882E-06
* ORBITAL    1   11
 -8.05408805015058E-07 -5.68679267062755E-06 -2.43048907376396E-05 -1.03477156076671E-04 -4.37866761439138E-05
  1.92415572055853E-08 -2.36147159701422E-07 -1.57921534003543E-06 -5.90535114545097E-09  1.53931793831251E-07
 -9.79346122587355E-07 -6.23545188227882E-06  2.48909308388446E-06 -8.94526876093298E-08  5.92377652458106E-07
  3.87298593645588E-06 -1.46339276946071E-06  2.05122184355145E-06  4.58106342471846E-06 -3.82790256668198E-06
 -5.09751409373848E-06 -1.25383220805854E-06 -2.74022500277993E-06 -1.01315896258738E-06 -2.23897571612461E-06
 -3.54619458348842E-06 -5.42733857806871E-06  1.17276715328403E-07  8.41552702463006E-07  4.02121984802239E-06
  1.77237535228569E-05  4.68133715013662E-06  8.62041313306781E-09  1.54126566335452E-07  6.65812987514289E-07
 -5.14113766426911E-08 -8.99063034090837E-08 -1.71326418153290E-06 -1.20174889027321E-05 -4.25896251947449E-06
  6.98651924648925E-08  1.32513702334295E-06  8.97676295535963E-06  2.96404078459343E-06 -6.21669033876236E-07
 -9.79585737388852E-07 -8.27666263001290E-07 -1.86412693894511E-06  3.65839813827691E-07  5.82024704691250E-07
 -8.83348934648155E-08 -4.63045047750480E-07 -6.57010853334630E-07 -1.66689841754991E-06  1.73166324665456E-07
  1.24271053899671E-06  5.93740367085629E-06  2.94657643291393E-05  1.19692036407945E-05 -7.28979417862974E-09
 -1.17751117422203E-07  9.40076299413026E-08  4.81550950242331E-07 -1.08952295634172E-07 -2.08259173276431E-06
 -1.53061153554700E-05 -5.56721637911386E-06  4.06222154154257E-08  7.87753820925272E-07  6.66281089803807E-06
  2.95577151130735E-06  2.45368641097156E-08  1.48096636527335E-07 -1.14080702261135E-06 -3.14643196950906E-06
 -4.78163311330218E-07 -4.86472391477653E-07  6.90145003330062E-08  2.22189464406814E-07 -3.59282316696830E-08
  3.66998131782240E-08  1.75991776418991E-07  1.26302926535104E-06  6.03554578827894E-06  2.97426184185029E-05
  1.18389185698779E-05 -3.08070394362572E-08 -5.67830836041696E-07 -2.99305546946035E-06 -4.57802760211119E-07
 -8.92718903255669E-08 -1.70252652146781E-06 -1.25419369750279E-05 -4.65295468116138E-06  7.38007095640952E-08
  1.42427937076647E-06  1.10511904756827E-05  4.28843362454204E-06  4.54759114739714E-07  5.54295129552043E-07
 -6.77094599313122E-07 -1.74862243878325E-06  2.26274312609134E-07  1.37005166758924E-07  5.49608861289853E-07
  1.65306817242933E-06 -7.67491541988639E-07 -2.07785447821933E-06  6.97738708357251E-07  8.90754684660826E-07
  2.93523338990420E-06 -8.04285869558953E-08 -4.46692524564635E-07 -4.69290128837490E-07 -5.11665357833707E-06
  3.32380624638602E-07  2.02386213298212E-06  2.39710679371275E-07  5.63831531530849E-07  2.18203740103946E-06
 -5.51877008576090E-08 -5.55196769048895E-07 -2.34205454628309E-07 -2.59407211259033E-06  1.26854853088059E-07
  1.44286121517686E-06  2.43164287728717E-07  5.87438172040583E-07  2.23164681636038E-06  8.29474969229359E-08
  1.98651876923996E-06 -5.44957341583094E-07 -6.11478968850770E-06  4.39968998799348E-07  5.69555771705838E-06
  6.71828212456895E-07  8.71346323357520E-07  2.87918607613279E-06 -4.14082432453301E-08 -1.36642841843412E-06
 -5.05158749495297E-07 -4.21526378853626E-06  2.82576728939724E-07  3.41645990597526E-06 -1.34497512839210E-04
  2.86472574721666E-08 -9.55964805331030E-08 -3.60074705621993E-08  4.41702912936803E-08 -1.17069752634829E-07
 -1.17314567835903E-06 -1.44800015315651E-07 -1.92464083955668E-06  1.00000037186547E+00 -5.49358108637737E-06
 -3.63407720783160E-04 -6.25664066880408E-05  1.73752900384158E-05  3.27769642307872E-05 -3.79981305993242E-07
 -6.63737837462362E-05  1.23393795552726E-05  9.07104427999812E-06  1.30151780386437E-08 -7.07934344220556E-08
  5.56152668259785E-08  6.01332554391160E-07  3.15476635098880E-08  3.29414695772896E-07  1.67660846664606E-08
  1.86058350697818E-07  7.34018261157067E-05  2.84585237412816E-08 -1.69155382927075E-07 -1.85602033416750E-07
 -1.91412543608350E-06  4.02205130508033E-08  7.98858945310256E-07  6.74722546941376E-08  8.12264139243196E-07
 -3.68102585159724E-07 -2.00436061537657E-06 -1.85056726552869E-07 -3.27192980436045E-07  1.02466732035614E-07
  3.10178637555994E-06  1.50064322693684E-07  3.08432102444097E-06  3.83912281807068E-08  1.71144764580911E-07
  4.94166836229949E-08  4.39606058967549E-07  2.04235270031595E-07 -1.85601174255557E-06 -7.02022444815597E-07
 -1.75980609030822E-06 -9.11536249504480E-08  6.15879168304633E-06  8.77396487867378E-06  5.10241943494712E-06
  2.53356068831373E-06 -6.92410181028853E-06 -2.15045128093021E-06 -2.23354890506179E-06  3.70861037899865E-08
  1.61078378785021E-07  3.92276109178431E-07  1.05354636637418E-07 -2.71107818165023E-07 -7.07762371440855E-07
 -1.86664797646190E-06 -1.76279651729690E-06
* ORBITAL    1   12
  1.76343297306146E-07  1.26556654371289E-06  6.04807371189493E-06  2.98245257875942E-05  1.19147918587467E-05
  8.09367924726902E-09  1.33037903442467E-07  8.40824629090014E-09 -4.47624480181189E-07  1.12485938549778E-07
  2.14802567380801E-06  1.56530208515154E-05  5.62791401918251E-06  3.98446061348592E-08  7.72601372563589E-07
  6.54284389121241E-06  2.90538153408274E-06  3.12264574682845E-08  1.59228871938844E-07  1.14697520636997E-06
  3.16400118315981E-06 -5.04241591932138E-07 -5.49827005537735E-07 -7.04946838479750E-08 -2.20962447989276E-07
 -5.82592515475871E-08 -6.25463969002344E-09  1.78295213327332E-07  1.27952295783364E-06  6.11298101239421E-06
  3.01058161580973E-05  1.19986139170723E-05  3.17163622317959E-08  5.85650902905030E-07  3.12337622380144E-06
  5.04388220688655E-07  8.95434234166292E-08  1.70690158404807E-06  1.25925156972006E-05  4.68475393536504E-06
  7.44648511372719E-08  1.43691645299400E-06  1.11103117351436E-05  4.29554937546413E-06  4.49667364386227E-07
  5.42055673596557E-07  6.64963813639949E-07  1.71841520873344E-06  2.30283992276134E-07  1.42129095939964E-07
 -5.60456946670400E-07 -1.67359499476269E-06 -7.78077127972919E-07 -2.11484829990202E-06 -8.06546160278968E-07
 -5.69763407281249E-06 -2.44127339025832E-05 -1.04031946166834E-04 -4.39807197719241E-05 -1.87824868961328E-08
  2.43303339415342E-07  1.68738816159645E-06  5.18862348292356E-08 -1.54536142265599E-07  9.61062120123140E-07
  6.61476459181276E-06 -2.24442892112142E-06 -9.30428141369009E-08  5.39091507035824E-07  3.71624343719066E-06
 -1.50851078527062E-06  1.99972232541630E-06  4.49000306610199E-06  3.80885556177301E-06  5.15911930176324E-06
 -1.18495617640561E-06 -2.63020394978970E-06  9.90237876183616E-07  2.19707803185886E-06 -3.44057507337174E-06
 -5.27292567104146E-06  1.16312119240168E-07  8.34583945345706E-07  3.98661239021279E-06  1.76206944235697E-05
  4.70636510923097E-06 -7.68557375003507E-09 -1.36009068566142E-07 -5.47228276332246E-07  8.51744918668218E-08
  9.07813981134324E-08  1.73048411240451E-06  1.21310622669795E-05  4.29298826161419E-06  6.85693297429588E-08
  1.30022661646629E-06  8.85961515092329E-06  2.95181421907256E-06 -6.31796747974341E-07 -9.99114277803273E-07
  8.28709756938113E-07  1.87078458136529E-06  3.50568053220569E-07  5.45534923844027E-07  1.00605418174884E-07
  4.87013158290417E-07 -6.55725179209160E-07 -1.66966289031359E-06  2.42765396041470E-07  5.61425558848195E-07
  2.17400002392028E-06  5.90164047217585E-08  5.82448697985722E-07  2.36184849373869E-07  2.60766615433902E-06
  1.23836967207104E-07  1.42291563473847E-06  6.80333833646840E-07  8.99322126307490E-07  2.96637683093455E-06
  7.69286708973767E-08  4.26062621734359E-07  4.75629647093672E-07  5.21723343016097E-06  3.32581449080498E-07
  2.02070754722812E-06  6.79566352530820E-07  8.62891317076869E-07  2.87881581343747E-06  4.72790962784784E-08
  1.40088509527546E-06  5.12225338338229E-07  4.31437183571983E-06  2.74658157117463E-07  3.34583575261498E-06
  2.41815713571153E-07  5.67974761942637E-07  2.18365921878240E-06 -7.58907753821722E-08 -1.88321533478675E-06
  5.47894086595461E-07  6.14822554250554E-06  4.41002839477187E-07  5.68283150296480E-06  1.00000037758730E+00
 -5.77557389837134E-06 -3.63123201493817E-04  6.22119025330043E-05 -1.71481148911634E-05 -3.32898974327343E-05
  5.04153318080511E-07 -6.61715039718464E-05  1.21773557065217E-05  1.34502178389828E-04  5.10751626793462E-08
 -1.08267505103991E-07  2.03832486392581E-08 -2.52090399198799E-08  1.31833817438989E-07  1.21328269827534E-06
 -1.64772608661757E-07 -1.93623931789596E-06  1.33539830348876E-05  3.95863463842287E-08 -1.14597196925406E-07
  1.88125361950396E-07  1.95542642855894E-06 -3.59528167579569E-08 -8.01163887791441E-07  6.77605119051625E-08
  8.54618698377069E-07  2.94593356213710E-05  3.31139559616137E-09 -1.13282027045759E-07 -5.41188961857650E-08
 -5.87640197212815E-07 -2.93808698260606E-08 -3.23162427480423E-07  1.65103141562955E-08  1.73075181528624E-07
  3.86521488256119E-08  1.73525014924031E-07 -4.41475571623208E-08 -4.35386356838048E-07  2.04363944883907E-07
 -1.88182186345945E-06 -7.04826748088353E-07 -1.76281473178494E-06 -3.76088298643613E-07 -2.05317648453279E-06
  2.05672522618322E-07  2.99872821667148E-07  7.80432710564149E-08  3.14865957160582E-06  1.48491361013556E-07
  3.15521192896681E-06  4.03158912063610E-08  1.83377618797088E-07 -3.85119673506220E-07 -9.11776841922370E-08
 -2.72170236007881E-07 -6.99306561652356E-07 -1.88446928149508E-06 -1.76052283611403E-06 -1.83667519409722E-07
  5.87519243494343E-06 -8.62752961964997E-06 -4.88393687195318E-06  2.43926099085967E-06 -6.94712151939588E-06
 -2.00647830791113E-06 -2.15442050327491E-06
* ORBITAL    1   13
 -3.56776044673282E-07  2.03669998514558E-04 -9.86647340671755E-06 -2.52953085052865E-05 -1.22241400441877E-05
 -8.59940541822929E-09 -3.23522307156453E-07 -2.23524099712524E-06 -9.80927333661310E-08 -1.63115997804648E-08
  8.50885780304215E-08  5.89292745932291E-07 -4.83962402412603E-07 -9.47839682041600E-08 -4.47548535770496E-07
 -2.53509863944702E-06 -2.86447461767653E-06 -5.06214342064967E-07 -1.99471056221646E-06  6.35873043080113E-07
  9.08794155223251E-07  2.84646261674102E-07 -8.75498194156265E-06  4.44994939964291E-07  3.77923385053530E-07
  1.74663929793136E-05 -1.17839857713552E-05 -3.57022071324774E-07  3.35347730700309E-04 -9.59832017023237E-06
 -2.48733321831886E-05 -1.22454279237883E-05  1.19559582259455E-07  2.75426141402141E-07  1.29953933195231E-06
  1.74896881935924E-06 -7.48197025188009E-08 -3.65974967530192E-07 -2.23835697269928E-06 -2.29904453039044E-06
  4.31421315023241E-08  4.17352566196885E-07  2.58976564910501E-06 -1.91604978136663E-07 -5.92359908896969E-07
  6.68813185057674E-06 -1.21130363810619E-05  8.89385972465307E-06  3.95704213703656E-07  6.10544966826328E-06
 -1.22810975169202E-05  8.11263864253669E-06 -7.41383427391122E-07 -1.07660701603920E-06 -2.05419498161913E-05
  9.99997787373946E-01  1.15131646399672E-03 -8.57518634842097E-05  1.11288881820456E-04 -1.44148347790339E-05
 -1.26022449948274E-06  1.33833983909272E-06  2.26139171192646E-07 -4.80524428962269E-04 -3.69986682513299E-05
  5.63090488919933E-06 -3.09779279151065E-05 -3.31371905024345E-04 -2.52486950253297E-05  3.56732228835484E-06
 -2.21409058934303E-05 -1.54931725355809E-05  9.36056577161046E-08 -1.12967668234966E-05 -1.98510814018924E-06
  8.40292439403235E-06  2.86733821365622E-07 -4.97846310025619E-06  9.15072994963190E-06  1.23238098960897E-05
 -5.96820296048826E-06 -1.87753947524733E-07  1.77940314980830E-04 -4.54292800343518E-06 -1.74714365164328E-08
  4.84294342493317E-07 -1.00443506129969E-07 -1.23610687559638E-06 -1.09573464185189E-05 -4.65616117897889E-06
 -1.09670223916999E-07 -9.03354348186945E-07 -1.35643448802085E-07 -4.24786183237840E-07 -6.39082455702274E-09
  2.44150907663128E-07  7.65598326929605E-06  2.99635725347288E-06  8.44186901665652E-07 -6.96527696228151E-06
 -9.57414830986665E-06  8.44507259050154E-06 -4.37536908411873E-07  4.08027900780520E-06  1.08708913201630E-05
 -6.43460684958983E-06 -9.74172890805046E-07 -1.42689807372658E-06  1.69244068383704E-07  1.24339328968268E-06
  2.69075084342247E-06 -4.42459157961259E-08 -1.58013180479982E-07 -7.29596998010841E-08 -3.15733058188840E-06
 -2.04049436503624E-08 -2.12201484474440E-06 -3.22034838763052E-07 -1.80315934284675E-06 -3.97012675927891E-06
 -7.36665597180932E-08  1.02274827559699E-06 -2.90223044344082E-07 -4.85559805462386E-06  2.05122858692479E-06
  1.51900167008840E-05 -3.27161222178037E-07 -1.85087087789846E-06 -3.94768233630587E-06 -1.57545905436960E-06
 -1.25186779558662E-05  1.22233203855875E-06  8.82529421781642E-06 -1.54926437867096E-07 -4.15533513486143E-06
  5.33273610181706E-08  1.11671394240630E-06  4.19884330591781E-06  2.56716957475550E-06  1.86276791723758E-05
  2.22929582902945E-06  1.55249819887581E-05 -2.63618615176211E-07 -2.46066752455773E-06  6.97800214581112E-08
  1.21239559800367E-06  5.28943082047599E-06 -3.83094079025979E-07  2.33533602599850E-07 -2.81273390419001E-06
 -1.76971116982088E-05 -1.69590771071193E-06 -1.25100393337066E-05  7.20656299676261E-08  5.40199783794925E-07
  2.92658332698771E-06 -6.94566869253570E-09  2.07366195076623E-06  1.35620813567280E-07  4.57284284063755E-06
  1.37073303572165E-07 -2.97096983449220E-06  7.85852299634182E-08  5.89927933901191E-07  3.06999331274915E-06
 -2.09432289978999E-08  5.49672189936326E-06  1.66279883024926E-07  1.17876401480366E-06  1.07047265351310E-07
  1.66129221435263E-06  1.45739074073674E-07  1.11756925326157E-06  4.66521657977221E-06 -2.93499865750375E-07
 -4.74198589283124E-06  6.36639197611061E-08 -1.22085418959464E-07  2.49785770726533E-07  3.16852672190717E-06
 -4.37499512432780E-09  1.49327269314214E-07  5.32576869910602E-07  8.71157004814447E-07  3.11887015595397E-08
  2.61403945436617E-06  6.99525837321264E-07  3.94439177823579E-07  5.38426842805700E-07  2.21108954843795E-06
  7.91070005150417E-07  9.13732116938074E-07  8.55625469367852E-08 -3.46233244875583E-06 -1.67037494816317E-06
 -3.47821504009235E-06 -1.16883719468260E-08  9.47736262466932E-08  6.50712791854248E-07  6.91325790312306E-07
  2.35019989194641E-07  7.24862008718153E-07  2.60082919583878E-06  3.95714465627187E-07 -3.21986050408675E-07
  8.12619251537335E-08  1.96942151489952E-06 -2.29142106908096E-07 -1.53709341006683E-06 -1.12169328211002E-06
 -8.89262901609081E-06 -8.96802871103377E-06
* ORBITAL    1   14
 -1.92267260176096E-07  4.42092049066931E-04 -4.20883199027454E-06  8.06998737102706E-08  5.48287797734252E-07
  1.12015032459793E-07  8.97926237605430E-07  7.16452686387602E-08  3.97936748598148E-07  2.27339695248779E-07
  1.24741643926632E-06  1.09597069557289E-05  4.66259578790604E-06 -8.09369385755562E-08 -2.55612741672935E-07
 -7.68945925191860E-06 -3.01304364433067E-06  8.34910981399901E-07 -6.95143058536898E-06  1.08601756059470E-05
 -6.41965334413232E-06 -4.42994764734820E-07  4.07945032401021E-06 -9.52979117658480E-06  8.44923389742921E-06
  9.72150734179783E-07  1.45323273732004E-06 -2.05377513727513E-05  9.99997540370469E-01  1.15108094294367E-03
 -8.57735373006874E-05  1.11269672348835E-04  4.74730033828914E-04  3.68154027069940E-05 -5.25123684191938E-06
  3.07184432220272E-05  1.44183240148707E-05  1.33089347212835E-06 -1.21165509614969E-06 -2.06715064254624E-07
  3.28350080387578E-04  2.52042044658381E-05 -3.28746337800802E-06  2.20072408609110E-05 -1.57023125568375E-05
 -5.02489659043654E-08 -5.11153800910471E-06  9.50117087715765E-06  8.39252028466604E-06  3.30664009621467E-07
 -1.14999635602254E-05 -1.89288957798667E-06 -1.24229967270612E-05  6.09900096017269E-06 -3.44303361373845E-07
 -3.40477726968211E-04 -1.04160201896830E-05 -2.50162011912135E-05 -1.23300629618840E-05  8.53342341444499E-08
  3.82528653615254E-07  2.31584805443936E-06  2.31705785423364E-06  2.04451936776734E-07 -2.29178534797173E-07
 -1.22965389460917E-06 -1.70726921906491E-06  1.81078009076269E-07 -3.77477267655062E-07 -2.51606845043882E-06
  2.21443935529382E-07 -6.02351632879300E-07  6.64991273314111E-06 -1.22799845162237E-05  8.07813860702956E-06
  3.96089167572713E-07  6.10055136925834E-06 -1.21123938698329E-05  8.83136017859320E-06  7.33748420386138E-07
  1.06446491165546E-06 -3.65190645086475E-07  6.08037367061017E-04 -9.40660467102428E-06 -2.53696570566842E-05
 -1.21571037560732E-05 -1.76887562761431E-07 -8.66516806221991E-08 -5.17267693722457E-07  4.83526621984696E-07
  4.85488917579596E-09  3.27668157505957E-07  2.27887606399448E-06  1.15275975006990E-07  2.28118730502691E-07
  4.56073230757418E-07  2.51483629296499E-06  2.86278861129070E-06 -5.37182600235259E-07 -2.00403038815977E-06
  4.59884305095527E-07  3.61476945771581E-07  3.03235941474358E-07 -8.73623307237131E-06  6.39196199741620E-07
  9.20675509454532E-07 -1.74391882073041E-05  1.17454924584331E-05 -3.27969791900364E-07 -1.85684399489302E-06
 -3.97813359043168E-06 -1.21887191576617E-06 -8.77035840156344E-06  1.57425705989066E-06  1.24388111911379E-05
  1.56137606654948E-07  4.18563592585877E-06  5.58385436787755E-08  1.13536894231980E-06  4.28425830639696E-06
 -2.23251095762947E-06 -1.56118333033819E-05 -2.56950367844175E-06 -1.86757255894835E-05  2.59822123631287E-07
  2.39258985399312E-06  1.69515509773115E-07  1.24550709121455E-06  2.70444765399036E-06  7.24836629330780E-08
  3.14287594016447E-06  4.25052059105822E-08  1.64742089527037E-07  1.94812040354101E-08  2.11861541498518E-06
 -3.22146642615433E-07 -1.80465774299432E-06 -3.97617700048403E-06  2.88911018247347E-07  4.83635650567959E-06
  7.08440424877722E-08 -1.08977653456291E-06 -2.04887691499664E-06 -1.51587338347139E-05  7.84652926407240E-08
  5.88733367167384E-07  3.05846319750215E-06 -1.64309735955134E-07 -1.20533628174380E-06  2.01305093196633E-08
 -5.48004749129340E-06 -1.05626831864395E-07 -1.64719887173758E-06  1.45542288051178E-07  1.11627069176519E-06
  4.65702204519238E-06 -6.26844384397710E-08  1.25883678793304E-07  2.94624916490075E-07  4.74351550679133E-06
 -2.50216075208744E-07 -3.16065914993461E-06  8.76195220550630E-08  1.35045798760671E-06  5.49523511425978E-06
  2.87411214088261E-06  1.78310558535716E-05  3.96649463485160E-07 -1.95589019004366E-07  1.74099368340822E-06
  1.26354146494932E-05  7.17647365073870E-08  5.38190598973131E-07  2.91628712010342E-06 -1.36466439439615E-07
 -4.57934173394601E-06  6.45401525634937E-09 -2.07167356201049E-06 -1.36277306873881E-07  2.96347803272529E-06
 -3.15829173087708E-07  1.30372323584431E-07  2.65538303076300E-07 -1.93086743352541E-06  1.51904528857878E-06
 -8.93650125099964E-06 -1.12756408449966E-06 -8.88842442378443E-06 -1.20447127173310E-08  9.67147967695857E-08
 -6.92267351061019E-07 -6.55446540907500E-07 -2.32991846066018E-07  3.91991289306114E-07  7.20586607959706E-07
  2.59783776703989E-06  5.35731968183721E-07  2.19631341235712E-06 -9.00206120344819E-07 -7.91180060936651E-07
 -7.81020677187847E-08 -1.67523222337858E-06 -3.48114931587992E-06 -3.44455669868431E-06 -3.74788103793317E-09
  1.54007512580855E-07 -8.70540268609679E-07 -5.28695635191040E-07 -2.80756209824126E-08  6.95142692680043E-07
  4.01058023247010E-07  2.62043476906604E-06
* ORBITAL    1   15
 -4.38432885379661E-07  4.36739675543987E-03 -4.93560092014253E-06 -2.52220791416398E-05 -1.16558547051423E-05
 -3.61275973887220E-08 -3.90987247464430E-07 -2.30197368876638E-06 -2.23155380450755E-06  2.05532005236153E-06
  4.11159415383637E-07  1.41862656579310E-06  1.98760727456043E-06 -1.36843592538310E-06 -4.29407992561462E-07
 -2.32035271247730E-06  1.47001224086350E-07 -5.82699641088021E-07  6.59134273358997E-06  1.23016408117669E-05
 -8.03322981544275E-06  2.67603559462516E-07  6.19828573968086E-06  1.21505179190534E-05 -8.77831722159015E-06
  7.91848599045640E-07  1.04562026637881E-06 -3.40984260370010E-07 -6.14996154185603E-04 -1.08390366562569E-05
 -2.52921692209160E-05 -1.23027705542569E-05 -4.05813314700681E-07  6.37681428548030E-08  8.50873050653119E-07
 -4.30704261236538E-07 -1.85645856713897E-08 -3.14295320791840E-07 -2.17505743413808E-06 -7.74800325795155E-08
 -1.72864269823002E-07  4.43322893422891E-07  2.61832347255454E-06  2.87165372919967E-06 -4.74687571361687E-07
 -2.05664714930214E-06 -3.94735994601332E-07 -4.28173051438873E-07  3.36847254050354E-07 -8.71660365345396E-06
 -5.69876229277169E-07 -1.14226877097954E-06 -1.73630124886833E-05  1.17662443024061E-05 -1.80167561019905E-07
 -1.81196970825310E-04 -4.94329271437856E-06  1.08699226658295E-07  3.73517060304890E-07 -1.03777206195149E-07
 -8.77190352345100E-07 -8.76363022998201E-08 -4.26414958937201E-07  7.27336353449084E-08 -1.22525884557704E-06
 -1.09407139908929E-05 -4.65418671947520E-06  1.24052142876838E-07 -2.46245486556976E-07 -7.67305518097219E-06
 -2.99588149752742E-06  8.44070893735960E-07 -7.06715661240709E-06 -1.08542305097415E-05  6.54484726415339E-06
 -3.55953340604922E-07  3.94984209714192E-06  9.47540144867023E-06 -8.41301282561337E-06  1.09110499735607E-06
  1.30040009189139E-06 -2.05486153255244E-05  9.99988105822499E-01  1.15087126247676E-03 -8.61686889976046E-05
  1.11151429039010E-04 -4.79350627048297E-04 -3.68658404777165E-05  5.56794263188996E-06 -3.09187553185979E-05
 -9.94887968111865E-06 -7.87312655765129E-07  1.05868437319820E-06  4.04650836756286E-07  3.29930745890142E-04
  2.52112805306895E-05 -3.39446221271276E-06  2.19359680783455E-05 -1.60512432904476E-05  4.22772445440705E-07
  5.23329188035538E-06 -9.54321818178438E-06  1.02979726986446E-05 -7.24204146981904E-07  1.13725161716322E-05
  1.86430894052211E-06 -1.19726805496347E-05  5.61642485584201E-06  6.46340523899874E-08  1.20620858454155E-06
  4.30782898418767E-06  2.25724949008427E-06  1.54253451084436E-05  2.62754671183918E-06  1.88806148688412E-05
  2.65688133469193E-07  2.44339575401545E-06 -3.21297872192843E-07 -1.80067098591440E-06 -3.90503676312581E-06
  1.25512597531631E-06  8.83250405011729E-06 -1.62131888475619E-06 -1.26409731396754E-05  1.52488157016916E-07
  4.10171539488306E-06 -3.29155215258262E-07 -1.86480382689099E-06 -3.96249149763409E-06 -2.91755049011930E-07
 -4.79831251436054E-06 -8.30461386747299E-08  9.46754143220616E-07 -1.97001121061727E-06 -1.49795049766642E-05
  1.68430688707012E-07  1.23880157253000E-06  2.67326250309995E-06 -6.81131577301835E-08 -3.10574421073556E-06
 -4.87387422576025E-08 -1.94648640157555E-07  2.42824532489081E-08  2.19565890789015E-06  1.42164570385769E-07
  1.09025669195675E-06  4.58069199760495E-06  6.54374893245605E-08 -1.27124730085601E-07 -2.87173997277946E-07
 -4.76573310726152E-06 -2.45775335018564E-07 -3.25173965753120E-06  8.11452286752208E-08  6.12414931158403E-07
  3.15428627409784E-06  1.66350175382191E-07  1.14478574023323E-06 -3.70476131979104E-09  5.54019041602053E-06
 -1.19283548894090E-07 -1.65926918994985E-06  7.86913258111842E-08  5.90266359664614E-07  3.07994209142606E-06
  1.45662833872022E-07  4.48885960714598E-06 -5.40104851396257E-09  2.12616160388025E-06 -1.32823727741545E-07
  3.05201367951340E-06  8.13824920914909E-08  1.30216240275040E-06  5.44882862611592E-06 -2.85897814968120E-06
 -1.78677248981349E-05 -3.94553382824817E-07  1.43133699354159E-07  1.70300002780869E-06  1.24778018889652E-05
 -2.73431903313319E-09  1.51498028358884E-07  7.37597776934201E-07  6.62455226898242E-07 -2.35663877741662E-07
  4.05676010106446E-07  6.99706847451862E-07  2.56927353627363E-06 -3.11768772420375E-07  1.40808062384322E-07
 -1.80620323419599E-07  1.97725788168823E-06  1.49448352950488E-06 -8.90961115324335E-06 -1.16014393841884E-06
 -8.94167276303208E-06 -6.53604241503214E-09  1.39767514368816E-07  8.60351003087701E-07  5.44227163045112E-07
 -6.07723317642920E-08  7.01313879745511E-07  3.95736644798257E-07  2.61033314293472E-06  5.27864494213011E-07
  2.16503009073529E-06  8.65413618906525E-07  7.82079740053185E-07 -7.66330824465416E-08 -1.64463364762864E-06
 -3.36652517227246E-06 -3.43028942797081E-06
* ORBITAL    1   16
  2.05475866537028E-05 -9.99988210874110E-01 -1.15100090088099E-03  8.59519974540304E-05 -1.11258077086118E-04
 -1.00250869344222E-05 -8.00131720508135E-07  1.03996027248822E-06  3.83812753809407E-07 -4.79575408754018E-04
 -3.68878389305699E-05  5.60282314709733E-06 -3.09007523645954E-05  3.29815276767822E-04  2.51922004710922E-05
 -3.39209921287968E-06  2.19390008651741E-05  1.60479959724119E-05 -3.67423239953390E-07 -1.12646739594630E-05
 -1.94354042322508E-06 -1.02777180625329E-05  7.19926228592758E-07 -5.13957590638310E-06  9.47198356606743E-06
 -1.19735168173532E-05  5.67931675631430E-06  1.71918276539321E-07  4.42026828760508E-04  5.16159727581672E-06
 -3.59306620306125E-07 -4.76756153863299E-07  1.93988389477904E-07 -1.22583775360347E-06 -1.09786790887779E-05
 -4.65656036414578E-06 -1.00286281787844E-07 -8.84343216671553E-07 -1.32867548692501E-07 -4.33210600445379E-07
  2.09034405262441E-07 -2.43629282870717E-07 -7.69769944866742E-06 -2.97349421594522E-06 -8.50231055456119E-07
  7.05073048976518E-06 -9.46658440549635E-06  8.41161868835679E-06  3.69971199591980E-07 -4.02981497579072E-06
  1.08524647505352E-05 -6.53550209123802E-06  9.34025116349841E-07  1.41503499294217E-06  3.47704246506574E-07
  2.07689864132740E-04  1.03274999363274E-05  2.53516698000836E-05  1.22700027583095E-05 -1.37225044987238E-08
 -3.24010758537526E-07 -2.19104310529775E-06 -8.58182126623265E-08 -2.14249302496082E-07  6.02032136036866E-08
  7.35732418790742E-07 -4.64844427492277E-07 -3.96115839435679E-08  4.42761912494678E-07  2.50495608563561E-06
  2.84240982959556E-06  4.88792401993784E-07  1.99621644190234E-06  4.66527328742410E-07  1.18721002830027E-06
 -3.51275597985829E-07  8.74584866515011E-06  4.75444680128160E-07  3.50077858514964E-07 -1.73683192222892E-05
  1.17851502712541E-05  2.58980223151021E-07  4.37260686084713E-03  1.49994051810845E-05  2.44764379946229E-05
  1.26212334746068E-05 -2.13534738773988E-06  8.67708005485720E-08  1.45028956504846E-06  1.71336081038491E-06
 -1.23458747963903E-07 -3.98965927446934E-07 -2.30156872662028E-06 -2.23113850648464E-06  1.51465523205445E-06
 -2.10323974917121E-07 -2.36294768779090E-06  3.33058745965109E-07  4.47105400968311E-07 -6.58395737275240E-06
 -1.21051288366333E-05  8.69066514588086E-06 -1.91060396997299E-07 -6.21076967323553E-06 -1.22069609171745E-05
  8.05017958241374E-06  6.87693739063410E-07  1.09892767008873E-06  3.30261241419693E-07  1.87963981619263E-06
  4.01875583649268E-06 -6.37486690721984E-08  1.08167722441970E-06 -2.68715177283694E-07 -4.63354119379459E-06
 -1.96589389068713E-06 -1.49253746971545E-05 -1.71085233614099E-07 -1.25348892672670E-06 -2.70728705463374E-06
 -3.88209938960889E-08 -1.26535088113293E-07 -8.31662571070478E-08 -3.22655204331103E-06  2.41970070485537E-08
  2.21212650827643E-06 -6.77204290158724E-08 -1.22440972966496E-06 -4.34956230293970E-06  2.62645789025501E-06
  1.88461869944978E-05  2.25746204752305E-06  1.54517070894375E-05  2.48645664594822E-07  2.31956832454311E-06
  3.22318426168879E-07  1.80785815159474E-06  3.91401544471312E-06 -1.62390632631831E-06 -1.26818752320625E-05
  1.25461685305108E-06  8.83547161647086E-06  1.52104164632508E-07  4.11971479299344E-06 -7.59981263067043E-08
 -5.70097734934921E-07 -3.00197067820930E-06 -4.49572318174938E-09  2.11169565067209E-06  1.41500083985648E-07
  4.48168715725513E-06 -1.32842689806026E-07  3.00171407828937E-06 -8.01362326602996E-08 -1.29266316796692E-06
 -5.40464983379013E-06 -3.93544311901603E-07  1.50341773558244E-07 -2.85880920828888E-06 -1.78101085252756E-05
  1.70145261099222E-06  1.24725487899349E-05 -1.44267899000337E-07 -1.10577888268372E-06 -4.62330226345840E-06
 -2.87884767415504E-07 -4.70749393546000E-06  6.63959483619104E-08 -1.13040366723903E-07 -2.49895567782397E-07
 -3.24734520132638E-06 -8.03544806630982E-08 -6.00421119692700E-07 -3.10480185467345E-06 -2.85974091298373E-08
  5.38707061703278E-06  1.62979388925812E-07  1.14478673559773E-06 -1.04358961705754E-07 -1.55364194841500E-06
 -5.28781477224195E-07 -2.16226204468341E-06  7.90250311458201E-07  8.79876097163652E-07 -8.34671814498448E-08
  3.43259838783514E-06  1.65555208127292E-06  3.38212909353426E-06  3.01636620293117E-09 -1.44292678322486E-07
  5.40162458051561E-07  8.88134124581466E-07 -5.30175484322233E-08 -2.66773056383474E-06 -7.11186161138271E-07
 -4.72375787963445E-07  3.11990726424713E-07 -1.43340740086914E-07  1.94124727730392E-06 -1.78115240538511E-07
  1.49530454784483E-06  1.16401912102010E-06  8.93534141909559E-06  8.96218854724480E-06  7.93682237814919E-09
 -1.30191300863975E-07  6.67544022223651E-07  7.36173926195972E-07 -2.35871445478815E-07 -7.18305915048856E-07
 -2.58737622586153E-06 -4.35973689793974E-07
* ORBITAL    1   17
 -1.16404286242439E-07 -8.65459275456579E-07 -3.78407042194664E-06 -7.65344097807201E-06  5.38567894863792E-06
  2.00254200463933E-05 -2.09228609606701E-06 -5.01512223092125E-06 -2.00876906524684E-06  2.47619792840385E-05
 -1.61119134376078E-06 -7.46238390528510E-06 -2.38296109925335E-07 -7.45357885747827E-05 -8.19991179848953E-07
 -1.31401122739375E-06 -1.05175779778895E-06 -1.52313599302490E-05 -2.02006057782809E-06  5.92304913332044E-06
  1.34231707014204E-06  3.26370193274590E-06  1.29836053495856E-06  3.94912850538903E-07 -2.07235143028213E-06
 -6.82263835607487E-07  1.15280046087239E-06 -8.59986317012605E-08 -6.57025825368819E-07 -2.66412923820155E-06
 -2.19461244832307E-06  7.94111012045397E-06  9.31280530272858E-05 -9.95978739821624E-07 -4.18007547431770E-06
 -1.48570042402761E-07 -7.02471541538740E-05 -2.17132772591869E-06 -5.81061519448652E-06 -1.47399499818795E-06
  1.48704287232555E-05  6.63478348668146E-07 -2.92482683010940E-07  1.65683936602258E-06 -9.74811545521661E-06
 -2.08902211592243E-06  4.60021964338924E-06  9.95650284051741E-07  1.14034221296010E-05  9.74950220613797E-07
 -2.04416735033288E-06 -2.72907872245359E-06 -4.98389695531130E-06  1.56850837202187E-07 -1.90221005789229E-07
 -1.28809064712156E-04  2.96525153170885E-05  9.19997718402838E-05  4.52278030370500E-05  8.55115375145435E-01
  7.09255295087549E-05  1.61439589722246E-05  1.48789974729182E-04  5.42673445554478E-02 -2.24795244198508E-06
 -3.35930313692423E-05 -1.19002909867116E-06 -5.15589996653720E-01 -4.69808467612127E-05 -3.41080151255779E-05
 -9.69294526021900E-05  6.35291050974926E-05  1.18507664899727E-05  4.07563380808388E-05 -1.47374368496902E-05
 -3.60460267667698E-05 -6.48749868323283E-06 -5.56641668111575E-05  1.47146796446886E-05  6.07723487975805E-06
  1.34580793296808E-06 -5.79086146183110E-07 -4.11876908164130E-06 -2.11600080100620E-05 -1.00634091434586E-04
 -3.61320888845527E-05  9.17052930514120E-05  4.11522012714303E-06  1.50726065320527E-05  2.30580518459151E-06
 -1.66137944190822E-06 -5.86953018359922E-06 -3.21209008419390E-05 -9.05216536909014E-06 -7.47713684990285E-05
 -7.06571023761215E-06 -3.32176508245662E-05 -8.04254375042896E-06  9.28308726653034E-06  2.55601515075619E-06
 -2.03558401660936E-05 -6.74497815418635E-06 -5.71271400307939E-06 -1.53901602986332E-06  8.54360513724407E-06
 -6.26056078199966E-07  8.42553500385132E-06  5.09808438069648E-06 -5.02006809309288E-08 -3.92584583142920E-07
 -1.76288723495568E-06 -6.39556706310617E-08  6.84408351418207E-07 -1.18308264518423E-07 -2.74369225902426E-06
 -3.55771700463168E-08 -2.30926182858522E-06 -4.84671518089815E-07 -3.58586960741449E-06 -4.33255552330879E-06
 -3.92614570585769E-07 -1.26429860656717E-05 -6.73611818978747E-07 -1.55948781731119E-05 -2.09420093640058E-06
  1.11137870673866E-05 -5.08782089157883E-07 -3.78475427424255E-06 -4.69813514380775E-06  1.06270297439621E-06
 -2.25327480826110E-05 -2.17777027259703E-06 -6.49765380920227E-06 -2.19666581792183E-07 -3.06489647787134E-06
  4.52488846202844E-07  2.96879002905676E-06 -6.29542995696289E-06  8.01227345298892E-07 -3.38257902757809E-05
  1.83135248743719E-06 -7.63019180681552E-06  6.89211577204622E-07  1.82137061869194E-05  2.44830771714271E-07
  1.85236425185809E-06  6.01239804863084E-06 -1.58453898496116E-06 -2.43482647274209E-05 -1.13783631471870E-06
  9.22499531508759E-07  2.38093198733904E-07  1.66349062151704E-05 -6.78576579156239E-09 -4.66895958672962E-08
 -3.40510335157252E-07  2.97382282431314E-09 -6.59052282525632E-07  4.47526453271469E-08  1.75708024165129E-06
 -2.66364776437658E-08 -1.03964912425237E-06 -5.25691321049842E-09 -3.28933676014335E-08 -3.68734176620757E-07
  7.24775448431954E-08  1.40102038729949E-06  1.56042021297733E-09 -2.16374193871585E-07  4.36918830415508E-08
  1.93766905581914E-06  2.16713089088277E-08  1.39347866593203E-07  2.21768556465151E-06  2.77763959339024E-07
  2.28317504315470E-06  7.65375506187585E-08 -2.34701880215790E-07 -1.38679971127181E-07 -1.81774001441037E-06
 -4.06202791433941E-09 -2.95499990615723E-07 -2.41598820971300E-07 -1.63503106548046E-07 -9.89663059426958E-07
 -1.14680694964556E-06 -9.03525255104708E-08 -8.58262407301766E-07  4.36511245322953E-07  2.83179286407306E-06
 -1.94306444332069E-06 -1.29513842920128E-06  4.62830345683584E-07 -1.94618296214674E-06  4.41635339358993E-07
 -1.80068529871075E-06  1.18850152037983E-09 -2.52104239484175E-07  5.70239488529572E-07 -8.73452653728106E-07
  1.08860009273367E-07  4.22243731086512E-09 -9.61961727315011E-07 -7.56904831568689E-07  1.34836564115989E-06
  2.19348115206906E-06  6.75995146949869E-06  1.01731751910154E-05  2.30771177390653E-06 -8.05605154605079E-06
 -1.26158530258916E-05 -1.23497813550724E-05
* ORBITAL    1   18
 -5.80369237350833E-07 -4.10374536093889E-06 -2.12075253240004E-05 -1.00800622860004E-04 -3.61928333880099E-05
  3.11719564388311E-05  5.86687382631325E-06  3.21117779236769E-05  9.06039696975118E-06 -1.15454245224651E-04
 -4.13594884444374E-06 -1.51622490721736E-05 -2.34265804868790E-06  1.16781270372331E-04  7.07178838298079E-06
  3.32734201526665E-05  8.07404443785670E-06  9.27478266873514E-06  2.57293670632061E-06  8.50534121572405E-06
 -6.03719573040281E-07 -5.61430934840134E-06 -1.53424548616733E-06 -2.03252713923901E-05 -6.75920165021527E-06
 -8.42684535992647E-06 -5.10799096230531E-06 -1.82651852512770E-07 -1.25460014387418E-04  2.91576210082061E-05
  9.10165460177930E-05  4.48582162459193E-05 -6.08180724083895E-02  1.78189040491631E-06  3.29600100368215E-05
  2.46769378024015E-08 -8.52947744588712E-01 -7.05312210098744E-05 -1.65536312453558E-05 -1.48406913290234E-04
  5.18441383032811E-01  4.71616593958878E-05  3.40829874572834E-05  9.74062625438284E-05  6.36889431325652E-05
  1.14560999895983E-05 -5.53201609165482E-05  1.44686281950599E-05 -3.63083471154485E-05 -6.41744070216936E-06
  3.99578511312327E-05 -1.44195055445499E-05 -6.97760127555145E-06 -1.13527284504793E-06 -8.43270840666849E-08
 -6.84433022975114E-07 -2.59720177436662E-06 -1.98859469089560E-06  7.87051113399884E-06  5.21747964348021E-05
  2.15062782486662E-06  5.71872779154249E-06  1.46340938551777E-06 -3.06108159882894E-04  9.76797908378704E-07
  4.13366529020793E-06  1.24172311073630E-07  1.74031704601106E-04 -6.73624484150048E-07  1.49782992253663E-07
 -1.64097068588824E-06 -9.75788800857405E-06 -2.07258353814200E-06 -1.98944056665654E-06 -2.70368591873725E-06
  1.15274184486669E-05  1.01461177625422E-06  4.57851899399860E-06  1.03748129836401E-06  4.90842371660437E-06
 -1.72820711275780E-07 -1.09542637910297E-07 -8.34377897138945E-07 -3.53168361618870E-06 -6.49988369876151E-06
  5.75981227747578E-06 -2.90857402868950E-05  1.49463858053130E-06  6.88036522552530E-06  1.19736844549853E-07
 -2.51811619753414E-06  2.09376938533564E-06  5.04618287601538E-06  2.02594679726368E-06  1.26698041781185E-04
  8.17867376179501E-07  1.27341829710005E-06  1.03210225991119E-06 -1.52265285800219E-05 -2.03033961591727E-06
  3.89780651675879E-07 -2.08087230202582E-06  3.14414309758819E-06  1.26950445710420E-06  5.98953657652452E-06
  1.41467778615070E-06  8.78237766855790E-07 -1.11584579536384E-06 -5.05942450328547E-07 -3.76401636411390E-06
 -4.71360402611954E-06  2.16164324412227E-06  6.55533369178987E-06 -1.05367703303288E-06  2.24231325845527E-05
  2.16608347351483E-07  3.00827111492753E-06  4.62068596430477E-07  3.04021879579877E-06 -6.10979916691277E-06
 -1.85085285664522E-06  7.56903036591421E-06 -8.21462578122882E-07  3.36678828528992E-05 -6.92068392320497E-07
 -1.82548810699511E-05 -5.05601872028154E-08 -3.95182238756849E-07 -1.77251477627787E-06  1.18552064600620E-07
  2.71779757889247E-06  6.35598872634631E-08 -6.80182631032762E-07  3.62852325286556E-08  2.29669476126374E-06
 -4.87265370633697E-07 -3.60570021969930E-06 -4.36775182251519E-06  6.76631135321588E-07  1.57600350898941E-05
  3.90893546778707E-07  1.26141044385991E-05  2.10918560173480E-06 -1.11271815153829E-05 -5.60640394208510E-09
 -3.58515153433179E-08 -3.80572874871403E-07 -1.40086258604564E-09  2.17470048259993E-07 -7.03270146343601E-08
 -1.36558251526991E-06 -4.24693390627723E-08 -1.91468837620487E-06  2.12370440019344E-08  1.35942635868557E-07
  2.20101133091321E-06 -7.64456614129137E-08  2.32834869541667E-07 -2.79268644607935E-07 -2.30906245790580E-06
  1.39441102597885E-07  1.82630760641668E-06  2.44464790570805E-07  1.84597086998286E-06  6.02790277746290E-06
  1.13131275315237E-06 -7.21217265445393E-07  1.59971456903777E-06  2.44531212939412E-05 -2.62577114201678E-07
 -1.68365336127797E-05 -6.23119583587483E-09 -4.21920755919406E-08 -3.39901381206301E-07 -4.89731670698786E-08
 -1.77842239935619E-06 -3.83774512234627E-09  6.73807429771689E-07  3.01791019906095E-08  1.03858017348473E-06
  1.34723679002335E-06  2.15745623034843E-06 -1.01793423817962E-05 -6.86352412150452E-06 -2.28477129027843E-06
 -1.23500866408220E-05 -8.04434596466070E-06 -1.25657126247217E-05  1.17533378509556E-09 -2.53198360834500E-07
  8.77255694826079E-07 -5.61920469866188E-07 -9.62469422404861E-08 -7.80340923448512E-07 -1.35454302371286E-08
 -9.92159803764573E-07  4.32127147762412E-07  2.80942171646092E-06  1.31115119038834E-06  1.95140846371823E-06
 -4.44508435014209E-07  4.39406716112310E-07 -1.78774522048935E-06 -1.86844148149739E-06 -4.32924826920799E-09
 -2.96769759448015E-07  1.62016020744990E-07  2.37484200527627E-07  9.90384696324075E-07 -8.94102470685916E-08
 -8.61640751407097E-07 -1.14216833659845E-06
* ORBITAL    1   19
 -3.53904505668653E-07 -2.28288451247173E-06 -1.31516447193770E-05 -6.59034400373360E-05 -3.15652902918458E-05
  1.22897923978569E-03 -6.30383209534000E-07 -1.39071640949340E-06  9.88505317440082E-08  1.62593026475991E-04
 -5.72768742880100E-06 -2.67428975569243E-05 -7.00594018341341E-06  1.14076787630128E-03  4.13380119738904E-07
 -1.62522142219352E-06 -1.15732643340268E-06 -7.31019137888057E-06 -1.35126209774064E-06 -1.20750913514890E-05
 -5.28568338356390E-06  5.70744526535530E-06 -2.20655417074327E-07  7.51019654557892E-07 -1.03130503143658E-06
  1.39330445197694E-05 -7.33711509101976E-07  3.90039881101296E-07  2.79133865282345E-06  1.43420425875657E-05
  7.05197541137269E-05  3.19652467474406E-05  3.02269298098736E-04  3.75805393975645E-06  1.39297018416064E-05
  2.66827291796115E-06  1.13902611537915E-04  3.52211305894386E-06  1.70080342867807E-05  4.90871099862782E-06
 -3.58856373849175E-04  3.86377897019579E-06  1.96888698185247E-05  4.97986875513337E-06  9.72661343301902E-06
  6.39070583911601E-07  1.60564896869483E-05  1.82045844515330E-06 -3.78077118424457E-06 -1.23029412368473E-06
  3.72620112660800E-06 -2.30279498948630E-06 -7.82095768820726E-06 -4.59335593214209E-06  1.05532042119676E-08
  1.59804741743806E-05 -2.87850431797435E-06 -7.28236508692343E-06 -3.29749382541645E-06  4.73538476088943E-01
  4.40290489931743E-05  6.70756559903049E-06  7.85450016907181E-05 -4.86592640904643E-01 -4.47491605325939E-05
 -3.12866158570036E-06 -8.00418898296848E-05  7.34156801690132E-01  6.78821935616673E-05  1.24588455916837E-05
  1.22031199707486E-04  1.49000833949358E-05  5.60108771032348E-06 -4.06369184566391E-05  1.26414483239635E-05
  3.21382276920098E-05  1.06351180816150E-05 -3.57248715011255E-05  1.11993716060012E-05 -4.97065002805065E-05
  1.54884679521495E-05  2.90608889690252E-08  2.34411387193408E-07  1.05646391799242E-06  4.80373678481742E-06
  1.36340692282343E-06 -9.55742895222164E-05 -6.40250386507462E-07 -1.56333147727167E-06 -3.02632456371607E-07
 -5.76439418382087E-05  7.52905002745911E-07  2.25731469481475E-06  5.70965916864777E-07 -2.15574234857929E-04
 -2.55756265104870E-07  8.54374497914214E-07  4.99544519003381E-08 -7.28032650675907E-06 -1.24283557882869E-06
  8.74746181086049E-07 -5.89567518901862E-07 -1.15299524735950E-05 -1.64696325322190E-06 -1.03431913219009E-06
 -9.38814062536374E-07 -5.11300827163950E-07 -1.45549787874671E-06  3.40069550865381E-10  3.04358254325890E-09
 -1.97277771158404E-08  3.61254941470189E-08  7.54126562381433E-07 -3.24123369535892E-08 -6.11727749467500E-07
  4.74750389099192E-08  1.10921366479729E-06  4.76776020660456E-07  3.55425890254457E-06  1.63385305453344E-06
 -1.69749230726697E-08 -3.74492928496353E-06  7.25066297502850E-07  1.72295138858753E-05  2.75407406182131E-06
 -1.28404201688129E-05 -4.13100099623248E-07 -3.10522741680551E-06 -1.32326747647271E-06  1.49373534551724E-06
 -1.40962992918395E-05 -2.12408867396582E-06  2.06181886571629E-06 -4.75602613583357E-07 -1.49266863872042E-05
  2.13409369881295E-09  2.64584091903452E-08  3.89540623831269E-07 -2.44879514921491E-07 -5.16138384149369E-06
  2.18385790294047E-07  6.68672308488663E-06 -3.75708531205588E-07 -1.00312313207867E-05 -4.07234294201421E-08
 -3.03451449553140E-07 -7.03627774675360E-07 -7.73794790153171E-07 -1.44502311482492E-05  9.63740345979126E-07
  1.46771129723716E-05 -1.16291483879961E-06 -2.27387809049825E-05 -1.76399477010334E-08 -1.61746747152664E-07
  3.98697140213331E-07 -4.66148170741293E-08  8.92440719859034E-07 -3.02044602781558E-07 -2.05457306721684E-06
  2.55819498133619E-07  6.92912080214974E-07  1.72951053777160E-08  1.58620759718096E-07 -4.46296497851084E-07
  3.61212179002229E-07  1.05805347981074E-06 -1.69997602975869E-08  1.83444212862894E-08  1.77491821781120E-07
  2.04697099540212E-06 -3.52939122623116E-10 -2.00294331729982E-09 -1.13406578275297E-07 -1.95327420292262E-08
 -5.44325788992518E-07  5.31290059969509E-09  6.14508305410396E-07 -7.12574568531954E-09 -8.24170627237959E-07
 -4.70185362975096E-08 -4.61174573729161E-07 -1.23641818817308E-07 -1.22315669794524E-06  5.33163088085673E-07
 -2.25587802625557E-06 -1.25274083557499E-06 -1.45646202844683E-06 -1.68914050458831E-08 -7.97652661178147E-08
  8.44815209575814E-08 -3.66304958819841E-08  5.45851600939624E-08 -9.83201751677816E-07 -6.06314477356905E-08
  1.19993394238694E-06  4.51220100645610E-08  4.54880875862504E-07  1.00018606660141E-06  3.29308857675161E-07
  7.45510675629192E-07  1.25645454969965E-06  2.22562934400188E-06  1.39590423433868E-06 -3.91478056863997E-08
 -1.64760309683478E-07  3.10938270710952E-07 -4.13526239280301E-07  4.90127532714328E-07  3.06542866041971E-07
 -3.92717474564500E-06  4.66278960884522E-06
* ORBITAL    1   20
 -1.33414329731167E-07 -1.07494373366039E-06 -4.35482700611983E-06 -9.77786323878042E-06  5.12638558543480E-06
 -4.57363331243755E-04 -2.64799900254912E-06 -7.94324802130191E-06 -2.06968470805290E-06  9.88774550916984E-05
 -1.33898823961307E-06 -5.66121177673841E-06 -3.59599689133496E-07 -2.55382914569104E-04 -1.11641053680567E-07
  2.85425423245124E-06 -1.15835153602531E-06 -1.05155639607069E-05 -2.22674395280666E-06  2.72145481315747E-06
  2.65182368061117E-06  1.09695057302440E-05  9.26647380755772E-07 -3.10415422491862E-06 -6.95421338656133E-07
  4.51769759694560E-06 -5.18913223196218E-07 -1.16490406598408E-07 -8.89420580682143E-07 -3.76782054496380E-06
 -7.11338826010662E-06  6.35635954095408E-06  1.09305872420145E-05 -1.68862867797758E-06 -7.81366439550542E-06
 -1.40518316357726E-07  1.75547986339509E-04 -1.97810819814600E-06 -4.60044774866547E-06 -1.89074577304494E-06
  1.60863738747385E-04  9.30173100933651E-07  1.67381992880808E-06  1.13814603903477E-06 -1.43582019681604E-05
 -1.89047930173232E-06 -2.19986780506973E-07  1.99223991508903E-06  3.52181288191190E-06  1.45096371520995E-06
 -6.55847705008120E-06 -1.42908686292437E-06  8.58749136183724E-07 -1.45501896546794E-06 -5.92973824818360E-07
 -3.97451992488420E-06 -2.17270556295173E-05 -1.02750808955436E-04 -3.64084960360017E-05  2.34598803873320E-04
 -6.02618201305054E-06 -3.27496407276328E-05 -9.15162545648131E-06  4.12401675306866E-04  4.28430854843391E-06
  1.58139581387547E-05  2.45488628540383E-06  3.61084263563927E-04  7.29157740694542E-06  3.43510804337645E-05
  8.23112178526725E-06  9.81549036806827E-06  2.81529413567498E-06 -9.19855790853945E-06  4.18485710320835E-07
 -5.50609031903386E-06 -1.58551614205619E-06  2.05623763623547E-05  6.86152420555882E-06 -8.04066500975417E-06
 -5.24077074609069E-06 -2.43142594843713E-07 -1.43605718293969E-04  3.28606214045834E-05  9.89421863139253E-05
  4.83291096171163E-05  6.18115268527652E-02 -1.85547097473833E-06 -3.70071606931123E-05 -5.78920978505397E-07
  8.24867814801025E-01  6.77686496610927E-05  1.56594619012333E-05  1.43057652686206E-04  5.61935999539863E-01
  5.14237320971751E-05  3.75972504166405E-05  1.05687158452566E-04  6.44566584928471E-05  1.13108632190939E-05
  5.30949686018065E-05 -1.38789183007076E-05 -3.73270339718825E-05 -6.59404611096643E-06 -4.55863399156807E-05
  1.63554634737715E-05 -6.87035741784351E-06 -1.16243661243287E-06  4.37126770437410E-07  2.83235062352978E-06
 -6.74994196244283E-06  1.73694999291161E-06 -8.18667522551972E-06  7.32997357027827E-07 -3.42575215920970E-05
 -7.26726891678250E-07 -1.85569639548632E-05 -5.04183388035456E-07 -3.73542037756854E-06 -4.56843088565229E-06
 -2.09315050684860E-06 -6.18732396066419E-06  1.02449776510686E-06 -2.21943673987631E-05  2.14618399664677E-07
  2.38632718217464E-06 -5.12137672466841E-07 -3.81340459382667E-06 -4.89703422514784E-06 -7.02694674344064E-07
 -1.62461493863308E-05 -3.87522199118588E-07 -1.24738212417733E-05  2.29673161899754E-06 -1.11680967540615E-05
 -4.87874914037652E-08 -3.83454715678699E-07 -1.79489768950402E-06 -1.13450263134172E-07 -2.75010897564081E-06
 -6.30866542087365E-08  5.73292689066560E-07  3.92829363835567E-08  2.45995024018071E-06  1.93798199064545E-08
  1.21890111151988E-07  2.20221211653957E-06  7.57760384739491E-08 -3.33634778710006E-07  2.85320827656373E-07
  2.18068578142197E-06  1.43812022800396E-07  1.69631450959598E-06 -6.74912948957203E-09 -4.65229669484305E-08
 -3.22080579442562E-07  4.01790650124186E-09 -2.36667165078764E-07  4.01053059615996E-08  1.40626344994697E-06
 -2.60572555082694E-08 -1.63981209593927E-06 -6.20190112519257E-09 -4.11172001126081E-08 -3.28106003941481E-07
  5.33048653029790E-08  1.84858338170445E-06  3.03966132058599E-09 -6.42762486281164E-07  3.54193330641478E-08
  1.17518808302003E-06  3.01524400462360E-07  2.27246018443266E-06  7.07445103571492E-06 -1.31764008026210E-06
  6.38896572873149E-07 -1.58216088239075E-06 -2.40847961450890E-05 -2.43647331758663E-07 -1.77934070882703E-05
 -4.00798636742508E-09 -2.93162545752332E-07 -8.86625963564219E-07  5.03605802273476E-07 -8.33568210301666E-08
 -7.65238282552442E-07 -9.41422504200846E-09 -9.79536388203166E-07  1.37147189056484E-06  2.42297324952352E-06
  9.76381058692736E-06  6.57408221938912E-06 -2.25189467326778E-06 -1.24298826997690E-05 -8.07128259434250E-06
 -1.23510422685146E-05 -4.31381081168459E-10 -2.77629627301603E-07 -9.48324894268080E-08 -2.64437445749335E-07
  1.03259589613524E-06  5.12090492380753E-08 -7.11741222473404E-07 -9.33496232186181E-07  4.30403825638088E-07
  2.77588391795433E-06 -1.27733252327883E-06 -1.89865859501170E-06 -4.20945747767141E-07  5.13489077159556E-07
 -1.87658500863115E-06 -1.84583053844172E-06
* ORBITAL    1   21
  2.41408221863805E-07  1.42919037066355E-04 -3.27070546005138E-05 -9.86030751509107E-05 -4.81853124765054E-05
  8.26517945544431E-01  6.79461197067640E-05  1.57027823415795E-05  1.43350279914186E-04  6.13095523296892E-02
 -1.89351875051419E-06 -3.67879292243240E-05 -6.38459898967845E-07  5.59559059525918E-01  5.12344126600574E-05
  3.74937881537144E-05  1.05272843860200E-04 -6.44884754896828E-05 -1.13571961821624E-05  4.53298918364366E-05
 -1.62740939825272E-05  3.72457024080328E-05  6.56462583858539E-06 -5.32151820856739E-05  1.38999393886319E-05
 -6.90233878462405E-06 -1.15894103524537E-06  5.92238148065904E-07  4.14925682812461E-06  2.16536227286971E-05
  1.02519676099257E-04  3.63485833895264E-05  2.34884512893966E-04  4.26925722298277E-06  1.57731379099673E-05
  2.42789705569416E-06  1.21054249954324E-04 -6.03597773719632E-06 -3.27668670420131E-05 -9.17891568323039E-06
  6.73636001491277E-05  7.26389467603926E-06  3.43053633493803E-05  8.17827315440254E-06 -9.83536734178660E-06
 -2.80623046316857E-06 -2.05952207271862E-05 -6.86044010570880E-06  5.55131624930032E-06  1.59278637641489E-06
  9.07105285074423E-06 -4.20561978772579E-07 -8.08637436149081E-06 -5.23366107568624E-06  1.16496805364197E-07
  9.67537504552490E-07  3.74737619949805E-06  7.09233258308873E-06 -6.32648639506500E-06 -7.04272981899236E-04
 -2.07233651286193E-06 -4.65829178155871E-06 -2.04974086454870E-06  1.07403877796199E-03 -1.59427385265533E-06
 -7.79823884220145E-06  2.30954802482349E-08 -1.10042096486547E-03  8.13014556122726E-07  1.68111682797742E-06
  9.37488142324642E-07  1.43940682101124E-05  1.88479693909334E-06  6.58952223034724E-06  1.39900176841510E-06
 -3.56082936696625E-06 -1.46638959969040E-06  3.30790360022422E-07 -2.01099370257855E-06  9.61046738296233E-07
 -1.48355955819960E-06  1.31318554956879E-07  9.17795057764405E-07  4.32055371626149E-06  9.56036680747616E-06
 -5.19422751995870E-06  1.74000366107181E-04 -1.32453122316107E-06 -5.63168956634882E-06 -3.46167113967292E-07
  3.88063066224206E-04 -2.55985548370166E-06 -7.83319427697592E-06 -1.90143385541702E-06  3.27211062849986E-04
 -7.99882104241777E-08  2.78363819347295E-06 -1.07143502511002E-06  1.05472044154540E-05  2.23146915139351E-06
  3.21350994908315E-06  7.00168539840015E-07 -1.09905878315428E-05 -9.32938139454799E-07 -2.74834903219551E-06
 -2.63739735323570E-06  4.54164592739852E-06 -5.00673405092984E-07  5.11344703877520E-07  3.80706099837400E-06
  4.89286748741338E-06 -3.85321343467189E-07 -1.24858633192272E-05 -6.99908072329485E-07 -1.62475139629665E-05
  2.28772624451643E-06 -1.11464626074559E-05  4.77460535949612E-08  3.75627633850229E-07  1.79045485071986E-06
 -6.54909113662188E-08  5.82391779211661E-07 -1.14475539668829E-07 -2.80849160450218E-06  3.48909398469030E-08
  2.48724616351461E-06 -4.38242115517622E-07 -2.84035817931592E-06  6.72420386388133E-06  7.31392344058607E-07
 -3.42555455002172E-05  1.74432076681387E-06 -8.18921871353237E-06 -7.22448319301661E-07 -1.85064664097158E-05
  5.05036012997844E-07  3.74165831095686E-06  4.56089344001975E-06  1.02771204698583E-06 -2.22291699789102E-05
 -2.09804158245792E-06 -6.21554831017700E-06  2.16134609350268E-07  2.47140244254846E-06  6.31791131023357E-09
  4.22520921218599E-08  3.31930324789720E-07  4.41095282785116E-09 -6.14596825758078E-07  5.09901880336121E-08
  1.80663691017218E-06  3.62057789480745E-08  1.17957792124506E-06 -2.98447536397884E-07 -2.24935620412512E-06
 -7.01909333054996E-06 -1.58422499364646E-06 -2.41279825586655E-05 -1.30908006155237E-06  6.55881408430276E-07
 -2.44784409954510E-07 -1.77343494755462E-05 -1.76728438330357E-08 -1.09251275155140E-07 -2.16807963899825E-06
  2.88635374635476E-07  2.26899677753211E-06  7.97537895302870E-08 -2.94813593147500E-07  1.45944532533804E-07
  1.75428843776453E-06  6.90039904535038E-09  4.75579736543712E-08  3.29549522323772E-07  4.02873245343255E-08
  1.41340110506597E-06  2.33607702780423E-09 -2.58864713742505E-07 -2.69991281705866E-08 -1.65771122154185E-06
 -4.28679852955048E-07 -2.76301482319323E-06 -1.89848052621919E-06 -1.26301678850862E-06 -4.37393965398446E-07
  1.85162686312694E-06 -5.01302791600259E-07  1.87112090306320E-06  1.76614473361506E-09  2.77760494386706E-07
 -2.55075391453869E-07 -9.11328336007251E-08  1.02203137402093E-06  9.27251583644797E-07 -5.48102528053673E-08
  7.01885862795556E-07 -1.37389897196300E-06 -2.44525925842799E-06  6.51816894203710E-06  9.78888753558987E-06
 -2.21373037588938E-06  8.06716411591099E-06  1.23611432308960E-05  1.24939416637815E-05  4.54763685453890E-09
  2.96052385117410E-07  5.02300858178962E-07 -8.87196501610714E-07 -8.12426307145661E-08  8.10289608707196E-09
  9.79637542470204E-07  7.48779791697953E-07
* ORBITAL    1   22
 -8.36503315981321E-07 -5.70104004348064E-06 -3.02393994943186E-05 -1.33119032341843E-04 -2.94451963549656E-05
  2.27560136924313E-04  6.42893136654934E-07  2.47354459593900E-06  8.77262409206393E-07 -5.77346710187910E-04
 -1.59153123024759E-05 -7.47217372416058E-05 -1.11458766874120E-05  2.66103476355314E-04 -2.26986282326591E-06
 -9.43668277480381E-06 -4.35980640265854E-06  8.18853616450937E-06  1.37157982476470E-06  1.75690988731043E-06
 -5.10935107870089E-06  1.87668172677745E-05  6.10076997853436E-06 -1.00963515431043E-06  8.42483523956485E-07
  2.31863617812628E-05  8.28134330578483E-06 -8.32697159847560E-07 -5.48270296555076E-06 -3.01113629991887E-05
 -1.31611960519429E-04 -2.85217470246713E-05 -2.02355378926350E-04 -5.95597980332546E-06 -2.88805187799949E-05
 -1.83817638412155E-06 -6.13739320541113E-04 -9.33943561843877E-06 -4.26235934486200E-05 -8.18014490548237E-06
 -1.37884138126639E-03 -1.17318558602045E-05 -5.38685545423618E-05 -8.40994558624465E-06 -1.20853348266529E-05
 -4.53806406080595E-06 -1.45097549818495E-05 -8.75133540979972E-06 -1.65060826262010E-05 -4.13480689824996E-06
 -1.76284488294781E-05 -2.86471144630320E-06 -6.38358200689650E-07  2.93641535436200E-06 -9.12358587322750E-07
 -5.57374743781195E-04  1.07302624380520E-04  2.49007465167099E-04  1.07165534809020E-04 -2.11041715469503E-01
 -1.50050185632326E-05 -1.75649600929242E-05 -2.94047500692756E-05 -8.71940461093454E-01 -7.99736750671650E-05
 -1.63218771097258E-04 -1.56686234160462E-04 -4.41791488861815E-01 -4.35876286372783E-05 -1.02201955775255E-04
 -8.57663346181866E-05  2.28686191460714E-06 -9.76333849596065E-06  1.70143027360622E-04 -4.98274452789189E-05
 -1.87643823047976E-06  6.00639406172653E-06  3.89553667225694E-05 -8.85647940626198E-06 -1.49708085369900E-04
  4.20417381746980E-05 -4.59254222375854E-07 -3.25354509629640E-06 -1.68440177598850E-05 -7.20649433165956E-05
 -7.57191194808467E-06  2.85031056376835E-04  3.04214344718713E-06  1.72278941080879E-05  6.80476271080840E-07
  5.46645585748240E-04 -7.55955825005518E-06 -3.29365329000430E-05 -6.31708806286752E-06  1.77594041278095E-04
 -7.48002586276228E-06 -3.51826244178129E-05 -4.90948556604121E-06  1.33738091637892E-05  5.85618258283181E-06
 -1.04790492696395E-05 -7.73864640659808E-06 -7.85704737538148E-06 -3.38753524583260E-06  1.45928332132327E-05
  5.19357739697472E-06 -3.01198007500709E-06  1.76236611923048E-06  6.98016774840428E-08  5.10196702133124E-07
  2.72148855491190E-06 -1.48220221874363E-07 -2.05127589936412E-06  7.86324313394172E-08 -4.24635294115295E-06
  1.63900672003182E-07 -1.61511771414852E-06 -5.26236134799268E-07 -3.90006244226016E-06 -5.18070179339374E-06
 -1.24477364411608E-07  3.83524158921288E-06 -1.86785537342450E-07  1.38821379668340E-05 -1.92902185082800E-06
  1.33788100343030E-06 -5.25321042174736E-07 -3.90567155653821E-06 -5.26545391814927E-06  1.22957678861438E-06
  7.53487735978063E-06 -1.61107742559552E-06  9.16751796389463E-06 -4.88541015584334E-08  6.68184553279271E-06
 -1.12627912896877E-06 -8.08334910955919E-06 -1.01515992852384E-05 -2.29309479260369E-06 -4.49996276273806E-06
 -2.59065476405640E-06  7.39055637779996E-06 -2.08637487224299E-07  8.05841756744055E-06  2.48172269753120E-06
  1.84685124147510E-05  4.38100392919317E-05 -1.28227141397817E-06 -1.48194240922921E-06 -6.02920618300161E-06
  2.30221495458370E-05 -3.34946869124756E-06  1.66865956270983E-05 -3.35940686408834E-08 -2.65558533206872E-07
  1.28349775379068E-06 -5.19504463794179E-08  2.62258821694898E-06 -3.05076396510720E-07  1.09036957942644E-07
  2.64068345035830E-07 -2.28532231711288E-06 -3.15547947472595E-08 -2.48336088678367E-07  1.32021926933581E-06
 -3.54281034624534E-07  2.94121586771784E-06  1.55938687357014E-08 -2.32702315414651E-07 -1.66348500658179E-07
 -1.80432451623257E-06 -2.87833670208832E-08 -2.13214519963519E-07  7.03350259978294E-07  1.00909296356763E-07
 -1.49451211115337E-06  5.44638641949258E-08 -6.49524108378312E-07 -3.30394282236100E-08  6.06624173769781E-07
 -1.57951057825967E-08  1.77766216436262E-07 -4.32615510805289E-07  3.22759603899915E-07  8.07708973774110E-07
  2.67831707618003E-06  1.37461409115334E-06  2.27112140284058E-06  2.01984473000569E-07 -2.17222837138176E-08
  1.24945935550308E-06  9.95366931399583E-07 -1.92355894443521E-07 -3.59643298842027E-06  1.25660710307817E-06
 -3.54486940218809E-06 -1.73301255709996E-08  1.62208777616073E-07 -6.08053975169632E-07  4.78991462903235E-07
  5.58248632860639E-07  1.44152552856242E-06  2.73127625732647E-06  2.29805527107359E-06  2.03131191331994E-07
  8.16305456387286E-06 -1.29194133250978E-05 -1.53618724663256E-05 -1.66823242697519E-06 -2.60964465342313E-06
  1.95845643616257E-06  2.23825129332874E-06
* ORBITAL    1   23
  2.35936786619951E-08  1.71346301500830E-07  8.62879585080032E-07  3.93551288837685E-06  1.19343532559883E-06
 -2.35173975144345E-04 -6.84440655596579E-07 -1.81851801898430E-06 -5.19395166523178E-07  2.14530265977436E-04
  6.31517232586532E-07  1.49525760144978E-06  3.36482337717824E-07  3.05887690539178E-04  3.64075541499520E-07
 -3.65250157363754E-07  5.63451316164238E-08 -7.13067083739919E-06 -1.18482011754288E-06 -8.61758560754358E-07
 -8.90436807110872E-07 -1.16743442085079E-05 -1.68891123021913E-06  6.90710206817113E-07 -7.01747811333467E-07
  4.37072235162169E-07  1.40595841067694E-06  9.86847637005484E-09  1.14238637832239E-05 -1.92097327412309E-06
 -4.51007526995875E-06 -2.12482681633093E-06  4.93117308636764E-01  4.54068080747950E-05  4.76362316881846E-06
  8.12163062249394E-05 -4.77266536942119E-01 -4.43730287170657E-05 -6.81626321607314E-06 -7.90631048810822E-05
 -7.27358204769710E-01 -6.71826171927821E-05 -1.16953650147568E-05 -1.20536379247869E-04  1.51973313827362E-05
  5.43029612396971E-06 -3.58693752249175E-05  1.11609277115162E-05  3.18098239754267E-05  1.03807811597814E-05
 -3.90158822018783E-05  1.19956671125855E-05  5.06415135653390E-05 -1.55822051180488E-05  3.83605130828280E-07
  3.43299559430987E-06  1.39380288804455E-05  6.90440928894611E-05  3.14918859135817E-05  2.48591678267462E-05
 -3.44869800135811E-06 -1.67162429737743E-05 -4.83826976689029E-06  1.21179212353283E-03 -3.55641996371782E-06
 -1.34197150471322E-05 -2.38030613255751E-06  3.01930535316302E-04 -3.77381396258393E-06 -1.91109788189405E-05
 -4.90316613302041E-06  9.60148897691651E-06  6.36340757810497E-07  3.40855201361243E-06 -2.23497535701374E-06
 -3.90214830851064E-06 -1.25920959955199E-06  1.59634194047521E-05  1.81705228636570E-06  8.03763040088340E-06
  4.48858654242418E-06 -3.62570560720407E-07 -2.57011302300391E-06 -1.33914202257699E-05 -6.69317485898171E-05
 -3.16573942192539E-05 -2.55180286169745E-04  5.86801324239130E-06  2.74736979150849E-05  7.09399127815125E-06
  6.02592371518134E-04  8.00435298554183E-07  1.49840953461818E-06  2.36414920622188E-07 -5.09967473302022E-04
 -3.20015753065173E-07  1.82899212212452E-06  1.33659045222545E-06 -7.24375135736416E-06 -1.33462439621375E-06
  8.86532050386900E-07 -1.06006392652272E-06  5.85616234469280E-06 -1.39489632800161E-07 -1.20745557307240E-05
 -5.32126427138903E-06 -1.40656472134607E-05  6.00878289860919E-07 -4.21436822990403E-07 -3.16909707946584E-06
 -1.48359688267849E-06  2.16061710375147E-06 -1.97411549865037E-06 -1.51440397477103E-06  1.39737099760690E-05
  4.75898513762666E-07  1.48368841157530E-05 -4.64544770707913E-09 -2.39641063121761E-08  2.67093379027444E-07
 -2.14425193374166E-07 -6.69562397536094E-06  2.60375634126354E-07  5.31689722121382E-06  3.75065734059178E-07
  9.93039177005534E-06  7.63112319986226E-10  5.84860412594784E-09 -2.15299286776939E-08  2.91493964656884E-08
  6.56545092940805E-07 -3.21653956445500E-08 -7.95533189893684E-07 -4.48134904111536E-08 -1.08930063832556E-06
  4.72759284191723E-07  3.52517690818814E-06  1.64331368998226E-06 -7.15163258217563E-07 -1.71686557906240E-05
  2.50902995856507E-08  3.80023001554452E-06 -2.73195699342210E-06  1.25984259610013E-05  1.08891128159308E-08
  1.10600387164183E-07 -5.56464095223753E-07  2.02403891607856E-08  4.16308686242450E-08 -3.43910992784243E-07
 -1.09041166436356E-06 -1.66380111684802E-07 -1.97913735764568E-06 -3.49521627301768E-10 -2.03277497430559E-09
 -9.62003637164652E-08 -5.46176342827720E-09 -6.13669651800046E-07  1.80962425284917E-08  5.54610477083826E-07
  7.07080207612360E-09  8.39889811541174E-07 -2.57849013394141E-08 -1.91676594053730E-07 -4.67022487111087E-07
 -9.33144440009597E-07 -1.48801025209840E-05  8.01276486758204E-07  1.45494263067894E-05  1.19571607815688E-06
  2.24396944997556E-05 -1.81834730452744E-08 -1.65956303110090E-07  3.94219694476994E-07  3.03276047751482E-07
  2.05293292064665E-06  4.36011035558601E-08 -9.49946849478468E-07 -2.58317578068679E-07 -7.10858584420294E-07
 -3.21291361662409E-08 -9.63639015715614E-08  4.68298921429643E-07 -2.43571774534701E-07 -4.81101363648049E-07
  4.58531962501428E-06  2.29419643349594E-07 -3.99117186000992E-06  4.73341076777090E-08  4.60866216959682E-07
 -3.06501219653652E-07 -9.96959809386578E-07 -7.50190720373543E-07  1.38397657942934E-06  1.24826813291537E-06
  2.21847729968722E-06 -1.22922536513545E-08 -6.11088793959134E-08  4.06315216511938E-08 -8.52318546529204E-08
 -5.70767017315298E-08 -5.42155716523929E-08  1.14459104491646E-06 -1.03199545312102E-06 -4.72737675392467E-08
 -4.71224793107808E-07  1.23019531550510E-06  1.47186360729110E-07 -5.35747489003178E-07 -1.23515488480605E-06
 -1.45114329171553E-06 -2.24680638001564E-06
* ORBITAL    1   24
 -4.01149962329205E-07 -2.85217838277435E-06 -1.47676287043919E-05 -7.28036797397260E-05 -3.29075548684172E-05
  2.37814250838633E-03 -3.32263266459070E-06 -1.75552104049494E-05 -4.63334368088653E-06 -2.51500638088004E-03
 -3.98681003120509E-06 -1.42412182310048E-05 -3.06089226590713E-06 -3.43865067604776E-03  3.83251742500049E-06
  2.05945364331580E-05  4.73603716305215E-06 -9.34992851570901E-06 -7.11692886406324E-07  3.89228675201288E-06
 -2.31817660224673E-06  2.41743495634074E-06  1.07229545413152E-06  1.67172011247223E-05  2.11085296087946E-06
 -7.74210593722690E-06 -4.67713977741057E-06  3.41538565198615E-07  2.21781505203472E-06  1.26718622132680E-05
  6.34995524981338E-05  3.05515466801585E-05  8.27807295191716E-04  5.57197217067435E-06  2.55957045250297E-05
  6.91458713127293E-06 -2.10706261630840E-04  8.08059658333540E-07  1.57069449845233E-06  1.54833440462830E-07
 -3.99900974739751E-04  2.38758910208345E-07 -1.71957465903246E-06 -1.44027086100083E-06  7.93236138919760E-06
  1.47685815536462E-06  8.23144959022852E-07 -1.17115597439124E-06 -5.38203549547883E-06  3.74347419747637E-07
 -1.20743541791501E-05 -5.04830105321124E-06  1.32985940425279E-05 -7.67085684122935E-07 -4.64961000064963E-09
 -4.44766024134987E-08 -1.56363586801776E-07 -4.50865230842916E-07  5.03192730978509E-07  8.32038057268965E-05
 -5.75874305011920E-07 -1.25008985933704E-06 -2.64759509655811E-07 -1.01629110580458E-04  4.24275279345450E-07
  7.79013460030898E-07  1.07111861024053E-07  1.09905146695368E-04 -4.70867444605775E-07 -3.48503180194790E-07
 -2.07238551559683E-07  7.31097984566132E-06  1.14032557595954E-06 -2.15785751180488E-07 -1.15059727235280E-06
  1.16798863387642E-05  1.71266154034168E-06 -5.01610815309201E-07 -7.02791065614809E-07 -2.04796983805108E-07
 -1.22754705043198E-06 -2.27992368499717E-08 -1.46386291723308E-05  2.83383696573206E-06  7.27438501182141E-06
  2.96947861090004E-06  4.70103382563398E-01  4.34911504497330E-05  2.21512975522675E-06  7.75208292244314E-05
 -5.20703553683858E-01 -4.77369177487369E-05 -7.56798102235283E-06 -8.60984251797641E-05  7.12633373328549E-01
  6.60243367924746E-05  1.24274973023526E-05  1.18757554194700E-04 -1.85037260339451E-05 -6.61873276909680E-06
 -3.82211476601915E-05  1.17111584696668E-05 -2.84675810357323E-05 -1.00571250112067E-05 -4.09372601865664E-05
  1.26924935448049E-05 -4.71208346032543E-05  1.48078943481374E-05 -4.92876184703690E-08 -3.48426795186618E-07
 -2.75119635179797E-07 -3.73408462169818E-07 -6.15678863113937E-06  1.74420739495131E-07  7.23305311464874E-06
 -3.65378319929746E-07 -8.96008896669050E-06  4.36988281314807E-07  3.26615254191006E-06  1.33102008247275E-06
  2.18553162363806E-06 -1.78319256255207E-06 -1.52678557253297E-06  1.54851936931963E-05 -5.14521222091096E-07
 -1.50465552335483E-05 -4.44980134970630E-07 -3.34846816607945E-06 -1.77555119010402E-06 -6.75105489020064E-07
 -1.61909531691240E-05  1.77451160573748E-08  4.41340003404624E-06  2.69838137868928E-06 -1.11826928877309E-05
  4.49840246648374E-09  3.31606685101821E-08  7.25075095738160E-08  3.95699639623321E-08  4.96359197619247E-07
 -4.43381039106175E-08 -7.93303310627072E-07  4.02069255673836E-08  1.19355764204511E-06 -6.90160368997016E-10
 -4.67477895699608E-09 -2.72435253404095E-08 -8.76916560848062E-09 -5.92594851166571E-07  5.41409915998693E-09
  5.81899301369552E-07 -1.51738855544253E-08 -8.51229991999212E-07 -1.56000485130078E-08 -1.46473878810793E-07
  5.33982120583930E-07  1.48019437436628E-08 -7.70662198066298E-08 -3.64456344908579E-07 -9.63087078811607E-07
  1.84013483905205E-07  2.30609508789551E-06  1.67383608975594E-08  1.53784271859143E-07 -3.65111692279822E-07
  2.86755625729962E-07  2.04550558667444E-06  4.49708002949006E-08 -8.07083363286240E-07  2.54759999824717E-07
  8.08067546445231E-07  6.07443695556333E-08  4.51299747108782E-07  9.45780752529965E-07 -9.91372522950392E-07
 -1.44429179332069E-05  8.44634978456244E-07  1.56405934467874E-05 -1.11371825384700E-06 -2.16190892057858E-05
 -4.65633730282845E-08 -4.41370791751167E-07 -2.67447220115357E-07 -1.05330408221560E-06  7.31117177608879E-07
 -1.31020289911859E-06 -1.18626576749069E-06 -2.15535178576152E-06 -2.80720630825465E-08  1.63812238110452E-07
 -2.60032477542149E-07 -8.43246583692256E-07  5.29688830027413E-07 -4.05302769371184E-06 -2.41044805335970E-08
  4.45411303440577E-06  4.87562281793508E-08  4.83823026614392E-07  1.22280611626376E-06  1.20909530453313E-07
  4.63138498221846E-07  1.29161231003101E-06  1.52712883947459E-06  2.34127719187999E-06  2.51015471269303E-09
 -2.92287286741766E-08  1.07858468284827E-07  7.68585921848501E-09  9.12941405753941E-08  1.53336924775281E-08
 -1.19647785556050E-06  9.73423755835215E-07
* ORBITAL    1   25
  1.67646343916376E-08  1.46506544703494E-05 -3.04000806794137E-06 -8.36112670532465E-06 -3.44167775277705E-06
 -5.18321670632390E-01 -4.76001207056747E-05 -7.67820047153322E-06 -8.57457202266360E-05  4.70596956161938E-01
  4.34925950136001E-05  1.95760724014001E-06  7.75278934094634E-05  7.14043029439407E-01  6.62335026746040E-05
  1.26979894444700E-05  1.19040873180420E-04  1.82175334107808E-05  6.58143391599944E-06  4.10870165977268E-05
 -1.27730296781076E-05  2.86354478882678E-05  1.00856733018402E-05  3.81980642344438E-05 -1.16433849718712E-05
 -4.72964185993425E-05  1.48010840690565E-05  8.68576818319943E-09  1.98909504716698E-08  3.19950993625343E-07
  1.25648810327048E-06 -1.20283746752643E-07 -1.51685956463370E-04  4.79677410974512E-07  1.05510590715337E-06
  1.69562119902439E-07  2.35283123468679E-04 -5.73934678819377E-07 -1.34000090734595E-06 -2.65147962568511E-07
  3.43770010777940E-04 -4.36574671791185E-07 -3.12711344956243E-07 -1.67344941967418E-07 -7.22864739957392E-06
 -1.14231596395693E-06  4.90149542634233E-07  6.62660953185566E-07 -1.16998130871368E-05 -1.71862531384741E-06
  1.58961398728829E-07  1.08445279483720E-06 -1.22905587734111E-07 -1.24620401741393E-06 -3.42172416376498E-07
 -2.59357387867082E-06 -1.26019438216509E-05 -6.33543096754487E-05 -3.04696805486407E-05 -1.17612132830987E-04
  8.07719358768221E-07  1.53362990525732E-06  1.67689807010781E-07 -4.79975457159810E-05  5.48611331670015E-06
  2.54322743032326E-05  6.75121427991427E-06 -3.01060715166938E-04  2.40059080040372E-07 -1.79941106020737E-06
 -1.43229361620859E-06 -7.85172552472715E-06 -1.46251112376612E-06  1.21462432011693E-05  5.00096854598762E-06
  5.48452852307198E-06 -3.40763881114016E-07 -8.47861828663338E-07  1.15820661402858E-06  1.31910126960270E-05
 -7.33236269091799E-07  4.00574216729702E-07  2.67959942382754E-06  1.47883635728845E-05  7.28133341358591E-05
  3.29179868236614E-05  2.02740865775237E-03 -3.56648504395147E-06 -1.42274895921531E-05 -2.31580680591794E-06
 -2.68471089753166E-03 -3.79717331303102E-06 -1.76671369263914E-05 -5.48061090367534E-06  3.53787713707709E-03
  4.46783382067414E-06  2.06747598469147E-05  5.88643920054179E-06  9.20831817671043E-06  6.53317055818166E-07
 -1.70865264921126E-05 -1.99879624753189E-06 -2.75745688002981E-06 -1.17666637880247E-06 -4.29886523034635E-06
  2.44491653583688E-06 -8.18751278229134E-06 -4.53566774307926E-06  4.45977711030217E-07  3.35607238003988E-06
  1.78988183245356E-06  1.23592366633884E-08  4.30735427478397E-06 -6.75271483805124E-07 -1.61723028027373E-05
  2.70103715638549E-06 -1.13141600655162E-05 -4.02478115475810E-10 -2.45442170044610E-09 -5.89926293958010E-08
 -2.31292435870173E-08 -8.06039520311556E-07  2.48828595875906E-08  6.55982137772587E-07  3.53806162056482E-08
  1.04922032804119E-06  4.25902510109785E-08  2.99529989861038E-07  2.66856871634393E-07  1.72624217322311E-07
  6.98933316489667E-06 -3.70049575233416E-07 -6.15474691541942E-06 -3.41523642947746E-07 -9.12970382742380E-06
 -4.36893263932575E-07 -3.26530279260422E-06 -1.33406777200994E-06 -1.52591016647089E-06  1.54137146293888E-05
  2.17766054691169E-06 -1.81366043216245E-06 -5.13125913449760E-07 -1.50357687622285E-05 -1.23974787456897E-08
 -1.21410405919862E-07  4.56755248906391E-07  4.14446306349652E-08 -8.35730637981916E-07  2.79189557224711E-07
  2.01580002030765E-06  2.46547807215815E-07  7.70853598961295E-07 -6.05781036733412E-08 -4.50416969388392E-07
 -9.35159852030307E-07  8.40531643789856E-07  1.55714355084664E-05 -9.96901638763216E-07 -1.44613196023767E-05
 -1.11384958202931E-06 -2.16449406204848E-05  1.02679646543466E-09  7.48849348714236E-09  2.29705042058439E-08
  9.49509979490075E-09  6.12289719357294E-07 -8.39522506468946E-09 -6.09532518609650E-07 -1.26899596338282E-08
 -8.47996527989847E-07  1.63871497910582E-08  1.52342896851678E-07 -5.19245540515435E-07 -3.74149627631722E-07
 -1.10148180092976E-06  2.31173946854975E-08  7.34746564930886E-08  1.73310341359404E-07  2.08379275716768E-06
 -4.14854214821139E-09  1.64381203590499E-08 -7.21432666620666E-10  9.29590866493812E-08  9.85868193718771E-08
 -9.79943588202989E-07 -2.55031751521168E-08  1.18219333454268E-06 -4.90246493992039E-08 -4.82936547723569E-07
  1.17168286404770E-07  1.22481297771127E-06  4.69437934843337E-07 -2.36781900609217E-06 -1.29206250705970E-06
 -1.48511696085965E-06  2.13097441053740E-08 -1.90089345086567E-07 -8.33923905699269E-07 -2.21254064342792E-07
  5.57888312392833E-07  5.64033107638099E-08 -4.40738298319838E-06  4.18338218478406E-06  4.73920194293636E-08
  4.49447854931104E-07 -1.05368314509809E-06 -2.78665901830455E-07  7.33038263438069E-07  1.18873570434913E-06
  2.14297925880033E-06  1.33113770534909E-06
* ORBITAL    1   26
  4.60226576578608E-07  2.96875214949921E-06  1.69571013090416E-05  7.24762314644990E-05  7.71237815101142E-06
  3.43021237390981E-04 -7.61194309052564E-06 -3.30445594395797E-05 -6.38120915973726E-06  7.11753157715559E-04
  3.11769251666865E-06  1.74517605956879E-05  7.87576934156621E-07 -1.22073046192463E-04 -7.50713055025934E-06
 -3.52049530952139E-05 -4.96128178846124E-06 -1.34787307096948E-05 -5.89403118701274E-06 -1.47280018514880E-05
 -5.17731686467260E-06  7.71640049167769E-06  3.36475617622710E-06  1.06045009055222E-05  7.73999182255200E-06
 -3.08009631105275E-06  1.76589838776846E-06  9.15775657061663E-07  5.51601127447998E-04 -1.07286010937913E-04
 -2.48834078942691E-04 -1.07290155588252E-04 -8.67832973696480E-01 -7.95810976012564E-05 -1.63632136745208E-04
 -1.55541190551264E-04 -2.11415270940118E-01 -1.49444508837046E-05 -1.75816965465354E-05 -2.92866525809389E-05
 -4.49629261733563E-01 -4.42933590542258E-05 -1.02516447482613E-04 -8.67287024751848E-05 -2.85212036063143E-06
  9.73523502065268E-06 -3.94260313127622E-05  8.94012078053133E-06  2.17215453021135E-06 -5.71829001873455E-06
 -1.70951313702439E-04  4.96357296515513E-05 -1.49335004635419E-04  4.14782498858444E-05  8.35966099233933E-07
  6.54776965841079E-06  2.99673977905904E-05  1.31525710225521E-04  2.84080100736262E-05  3.15680355317292E-04
 -9.29622980674654E-06 -4.26890513635185E-05 -8.05601631415994E-06  7.48607116262996E-04 -5.89173286770491E-06
 -2.86361062930201E-05 -1.66747104799946E-06  4.61264065883542E-04 -1.15755433368583E-05 -5.37414882755969E-05
 -8.08878738755431E-06  1.22396632651796E-05  4.60061791380127E-06  1.73478646367724E-05  3.00133499516657E-06
  1.65164646014664E-05  4.13819334685623E-06  1.45252170014289E-05  8.78795809747195E-06 -4.14732846149446E-07
  2.88209682205267E-06  8.33784122712598E-07  5.07193170323178E-06  3.02925413199183E-05  1.33008034367710E-04
  2.92346058986549E-05 -1.27229997344390E-03 -1.59540952357758E-05 -7.47592827700210E-05 -1.12067291330877E-05
 -5.37406266664671E-04  5.96900317191179E-07  2.53110786304976E-06  7.67992496373407E-07  1.13953964166674E-03
 -2.17241226329828E-06 -9.17791444609030E-06 -4.16002465780895E-06 -8.28631432134945E-06 -1.42003213270376E-06
  9.64316909062656E-07 -8.01793014611426E-07 -1.87435448857176E-05 -6.12723493764448E-06 -2.14080589402302E-06
  5.06595197282904E-06  2.32622412147382E-05  8.26391355291784E-06  5.18991982835559E-07  3.85781347465175E-06
  5.08063054133211E-06 -1.59737926695481E-06  9.48821573740800E-06  1.21406763536793E-06  7.38193136861595E-06
 -4.50148037836322E-08  6.88237903674499E-06  1.12521671636622E-06  8.07791929209407E-06  1.01453725266442E-05
 -2.58171537184887E-06  7.41672741820428E-06 -2.28866170631879E-06 -4.70286490036759E-06 -1.92234395478207E-07
  8.41180247610844E-06 -7.15699107367169E-08 -5.23864176478311E-07 -2.78734394909230E-06  8.13361954256753E-08
 -4.21382361109717E-06 -1.47923232944501E-07 -2.08240378574437E-06  1.68403257558423E-07 -1.64050202631686E-06
  5.30815550952416E-07  3.93324817057121E-06  5.10572418135593E-06 -1.90146545648320E-07  1.38680151916018E-05
 -1.19586180024504E-07  3.84526281983802E-06 -1.95158073828939E-06  1.62722559691724E-06  2.38325400807369E-08
  1.91592635658678E-07 -1.45733745751687E-06  1.73750371644010E-08 -2.05613588941838E-07 -3.37807872127455E-07
  2.96432941200731E-06 -1.59080278147135E-07 -1.82745213881256E-06  2.99427923403163E-08  2.21834926391152E-07
 -6.96332132135084E-07  5.50587513273397E-08 -6.67181622393015E-07  1.03963170411294E-07 -1.49689021030692E-06
 -3.48969550419848E-08  6.39306246858454E-07 -2.51400430025706E-06 -1.86668661297136E-05 -4.37291167312449E-05
 -6.02358787956811E-06  2.36352820674213E-05 -1.28331411224055E-06 -1.56627849374366E-06 -3.35466413194907E-06
  1.74926334743796E-05  3.63618889541269E-08  2.85737433937497E-07 -1.23891350774526E-06 -3.09262118465001E-07
  1.52212030420565E-07 -5.18161844741175E-08  2.64915324003082E-06  2.63866059425224E-07 -2.35450902826477E-06
 -2.12561040903712E-07 -8.23402906650451E-06 -1.53592169371592E-05 -1.29479266195491E-05 -1.66665176073242E-06
 -2.18084622804924E-06  2.71480108797817E-06 -1.93177997856022E-06  1.76312025444298E-08 -1.45374673059928E-07
  4.51612477809176E-07 -6.28249889252571E-07  5.56721732441409E-07 -2.27045477815521E-06 -1.43145611413693E-06
 -2.68832678608573E-06 -2.00933991957952E-07  3.21960619203858E-08  9.86693460683791E-07  1.25008093927594E-06
 -1.99391845932985E-07 -1.25937768664733E-06  3.56361064865685E-06  3.58972117140479E-06  1.34262985890428E-08
 -2.11444458230945E-07  3.59112108603101E-07 -3.98386146831634E-07  7.99814160070373E-07 -1.37190148048918E-06
 -2.28472881856102E-06 -2.68017511970804E-06
* ORBITAL    1   27
  8.06154728028242E-07 -6.67936831579763E-07  3.07003574803428E-05  1.32340085358755E-04  2.90559255658931E-05
  2.37746132842134E-03  9.19295115610558E-06  4.19068341538790E-05  8.23758359700268E-06  1.06009688106418E-02
  6.71339213153665E-06  3.00412086714529E-05  3.63945290650808E-06 -4.85344387073792E-03 -1.20142914226983E-05
 -5.47692936742584E-05 -9.11808402000226E-06  1.14284521120341E-05  4.32792006326950E-06 -1.93202678535410E-05
 -2.38086719257305E-06  1.73320654242704E-05  4.45222776499425E-06 -1.46589598110061E-05 -8.68065537521822E-06
 -2.41447580719649E-06  3.26916071605683E-06  8.34102808376561E-07  6.95356291296513E-06  2.98525479116630E-05
  1.32710015059021E-04  2.98004366471412E-05 -1.54581158181393E-03  1.57108165614525E-05  7.43241427054131E-05
  1.08195428886626E-05 -3.71757238031250E-04 -6.16440952763841E-07 -2.42619566207406E-06 -8.95260006282852E-07
 -6.36527945071139E-04 -2.51898389266276E-06 -1.06487403330023E-05 -4.69724659067562E-06 -8.47398751768500E-06
 -1.32759949232211E-06 -9.84283271831798E-07  9.94122960546513E-07 -1.92134876897892E-05 -6.00831137643880E-06
  4.42913639159846E-07 -5.34040998231212E-06  2.30513465162129E-05  8.32473317578604E-06  4.36598914302717E-07
  3.34566240846352E-06  1.59598050930702E-05  6.79159993334461E-05  6.32471529216685E-06 -3.04463553400409E-05
  7.36921333693934E-06  3.15382944841648E-05  6.07652238030899E-06  2.43910301127947E-04 -2.75453473740148E-06
 -1.60307884509826E-05 -4.29774554367498E-07  1.91415849934945E-04 -7.35709770659713E-06 -3.46110581003287E-05
 -4.80257182175977E-06 -1.25866362813341E-05 -5.72237836077512E-06  1.45344518186230E-05  5.30630366650468E-06
  8.18893657865989E-06  3.44462418417227E-06 -9.85160305651619E-06 -7.47775213751287E-06 -2.86963075655141E-06
  1.62948796019589E-06  8.99208216231708E-07  5.51803677411416E-04 -1.06199350562262E-04 -2.46678860486446E-04
 -1.05804785701022E-04  8.80380685816035E-01  8.01031963462832E-05  1.62022580668972E-04  1.57067901865319E-04
  2.20102020797701E-01  1.54128931766511E-05  1.80796647814807E-05  3.05404128004843E-05 -4.19930947062961E-01
 -4.17621419179448E-05 -1.01715563025619E-04 -8.23101737870557E-05 -5.14670801060442E-07  9.65415556911661E-06
  3.94693331570765E-05 -8.79244640136691E-06 -3.51282118879561E-07 -6.49277954786158E-06  1.68087233724878E-04
 -4.87184253662011E-05 -1.51719761330433E-04  4.25484068483710E-05  1.16055116578442E-06  8.30593123714897E-06
  1.01842781839226E-05  2.58762934936460E-06 -8.36888856420433E-06  2.32759022113194E-06  3.58026276796500E-06
 -2.31689345800453E-07  7.74642711755691E-06  5.32463423010920E-07  3.94979770043360E-06  5.16174038877344E-06
  1.57377822714007E-06 -9.82400088098904E-06 -1.26445051421299E-06 -7.93332596575715E-06 -6.74278438161758E-08
  6.22363892578193E-06  4.73069592897717E-07  3.51912740208505E-06  4.76413253745723E-06  2.00242669848408E-07
 -1.41504205533945E-05  1.65681802870672E-07 -3.89520180010809E-06 -1.80886288020755E-06  9.15766406556477E-07
 -7.54261059906637E-08 -5.52604368779797E-07 -2.79339272507062E-06 -1.02229825939037E-07  4.15481568622683E-06
  1.57674204257113E-07  1.85874570965648E-06  1.54648220961875E-07 -1.46567516212828E-06  2.83734983642079E-08
  2.10016191852580E-07 -6.26954356810916E-07 -5.00798170814590E-08  5.56776850867572E-07 -8.93365981333009E-08
  1.63293640553130E-06 -2.62550350450710E-08  5.24495608512081E-07  5.73695359669594E-08  4.39949389677185E-07
 -8.42714553162368E-07  1.37583225555656E-10  2.80977068294961E-07  4.10403720097605E-07 -3.24865418181884E-06
 -1.98537116419357E-07 -1.65215557112056E-06  2.61824570305262E-08  2.10240106480565E-07 -1.45754026330020E-06
  2.89487923043187E-07  3.26355773103625E-08  4.87815334352787E-08 -2.66402944306859E-06  2.64230672178544E-07
 -2.21712932339846E-06 -2.48791694533903E-06 -1.84880437548594E-05 -4.33573946073470E-05  5.99767457130838E-06
 -2.34383800315532E-05  1.27079068447962E-06  1.49221580772690E-06 -3.32505902313041E-06  1.61406255621932E-05
  1.35438491192959E-08 -2.37458592781769E-07 -5.87973818327591E-07  5.58887208110043E-07  5.53396280853121E-07
 -2.38192301763642E-06 -1.41190509376315E-06 -2.79801783026536E-06 -1.82821805966328E-07 -8.21801404143463E-06
  1.56072242409634E-05  1.30844278813386E-05 -1.62164398587095E-06 -2.38921025656755E-06  2.56220223096657E-06
 -2.23570147727191E-06  1.49671610686780E-08 -1.12125824845836E-07 -1.50101258031997E-07  5.99141236979767E-07
  8.42092019944879E-07 -1.36580004960061E-06 -2.20186802129081E-06 -2.56842748866979E-06 -1.84444506639140E-07
  1.23918558626122E-07 -9.87838882336082E-07 -1.30794410538662E-06 -2.15963532647789E-07 -1.23499552185736E-06
  3.42719178279279E-06  3.54640979828076E-06
* ORBITAL    1   28
 -9.19655357657058E-07 -5.52244605179966E-04  1.05566146766670E-04  2.43735585984837E-04  1.05197949237577E-04
  2.19539874359833E-01  1.51578743323955E-05  1.70922191672306E-05  3.02551582549002E-05  8.80148453416031E-01
  8.00105835524657E-05  1.61443132405147E-04  1.56985761177727E-04 -4.20713804418889E-01 -4.15743567173408E-05
 -1.00450266876651E-04 -8.22411691914694E-05  3.42364921642149E-07 -9.76627155961484E-06 -1.67705934923385E-04
  4.88029734185539E-05 -1.99204119787920E-07  6.39418935258023E-06 -3.91211361897095E-05  8.98566813948291E-06
 -1.51757778435614E-04  4.24871483899020E-05 -4.56723374113518E-07 -3.75551875670495E-06 -1.66169638388417E-05
 -7.09367151771406E-05 -7.00256133124728E-06  6.58905986682414E-04 -3.09260833752091E-06 -1.77168871317261E-05
 -6.22234285004064E-07  4.51520511888521E-05  7.40498376907906E-06  3.16777266734977E-05  6.12400284429568E-06
  4.25476528420795E-04 -7.27272309125970E-06 -3.42990761711271E-05 -4.65274424490549E-06  1.28216546636013E-05
  5.76017216075003E-06  9.92782697733170E-06  7.46875135948091E-06 -7.70974286333961E-06 -3.29733297424738E-06
 -1.44343382255009E-05 -5.20035925557356E-06 -3.33767809722519E-06  1.41569710500773E-06 -8.43656109996527E-07
 -6.41198809596617E-06 -3.03623686044095E-05 -1.34642738628012E-04 -3.00377716174713E-05 -1.37786837474431E-04
 -7.71309284044133E-07 -3.14557348346694E-06 -1.00279016662155E-06 -5.34884692782869E-04  1.58664293286680E-05
  7.48555752698270E-05  1.09991244863549E-05 -1.75639375136752E-04 -2.29725811256932E-06 -9.70273103731283E-06
 -4.49006804634578E-06  8.74326109290584E-06  1.46859410980555E-06 -1.02727341162275E-06  5.25790863457250E-06
  1.90232192756292E-05  5.92151829168096E-06  1.15742292437585E-06 -8.09451158039458E-07  2.33229751721587E-05
  8.24234304419002E-06 -8.27887895077675E-07 -1.24651653986087E-05 -2.81844118590945E-05 -1.26512569040514E-04
 -2.65540303588825E-05 -1.03618382589272E-02  4.81317691498937E-06  2.62195883196470E-05 -9.36702717316599E-08
 -2.82196974480487E-03  8.84320812258734E-06  4.15301205603812E-05  7.52771470458128E-06  5.11516437009066E-03
 -1.10174435451849E-05 -5.23292929596257E-05 -7.15883413439515E-06 -1.14449296912062E-05 -4.56461447714376E-06
  1.37421574128638E-05  8.89966237380601E-06 -1.72917147373586E-05 -4.29317850447929E-06  1.53166919617645E-05
  3.53586560696823E-06  1.18411360304993E-06  2.25552608192783E-06 -5.01669679630265E-07 -3.72398926348095E-06
 -5.01358050583257E-06  1.05416122024078E-07 -3.68491155694230E-06  1.44895436840138E-07 -1.42187554167002E-05
 -1.80688144398802E-06  7.72413321615238E-07  6.28137948210858E-08  4.59165135166743E-07  2.67339291962589E-06
  1.21455242243354E-07  2.08377602590797E-06 -7.08572688778558E-08  4.33418346870970E-06  1.58500975691529E-07
 -1.61810440689373E-06 -1.17109968804048E-06 -8.38479017893482E-06 -1.03088609462301E-05  2.32115948634676E-06
  3.96655291718891E-06  2.58438094673468E-06 -8.26890838994935E-06 -1.87872975833928E-07  7.74592689991158E-06
 -5.30164727404366E-07 -3.93322003855163E-06 -5.09464792872905E-06 -1.26013902755664E-06 -8.02027064266632E-06
  1.57395197313261E-06 -9.87993665386782E-06 -7.01291150183244E-08  6.24519352197044E-06 -2.72869957150455E-08
 -2.19111665771722E-07  1.45894636003335E-06  5.03448302256491E-08 -2.66957375639958E-06  2.96336752964316E-07
 -1.11435545375107E-07  2.64479494232410E-07 -2.25415476878715E-06  2.48747548922726E-06  1.84843537258529E-05
  4.33907795331913E-05  1.27247724331954E-06  1.51846127504187E-06  5.99123945454961E-06 -2.33319647238209E-05
 -3.32124150251625E-06  1.62533501699772E-05 -2.83235558250774E-08 -2.09484678202012E-07  6.93624049720784E-07
 -9.36565929128028E-08  1.59379776812637E-06 -5.10982774546069E-08  6.24865748973326E-07 -3.10944574404731E-08
  5.59211119114805E-07  1.74565683678771E-09 -6.92842577474753E-10  1.87341061318791E-06  2.67860935931280E-07
 -2.68892323485315E-06 -3.03430733236546E-08  2.47653253166320E-07 -1.19567201198931E-07 -2.02680061364272E-06
  1.84314588672970E-07 -1.20179273040627E-07 -1.28778414260869E-06 -1.00962925023449E-06 -2.21238779758628E-07
 -3.48786622391532E-06  1.26218105284605E-06 -3.35974744514339E-06 -1.18302143634573E-08  2.99255610623622E-07
  2.26200354790224E-07 -4.68957697850059E-07  8.67426210913043E-07  2.63435541798203E-06  1.30396719075339E-06
  2.25702043365083E-06  1.80047736339310E-07  8.19472746218140E-06  1.30829942915992E-05  1.55872274236457E-05
 -1.60124607937753E-06 -2.53464115724134E-06  2.28705450564037E-06  2.51398436260364E-06 -8.54464058852098E-09
  2.30364596648987E-07  5.95230894603080E-07 -5.35237864173142E-07  5.64051612575330E-07  1.45072383140786E-06
  2.70331303123160E-06  2.29751177008102E-06
* ORBITAL    1   29
 -8.46026867896126E-07 -6.03635833673182E-06 -2.73369400431339E-05 -3.95257875435471E-05  9.20529098733485E-05
  1.57179443368629E-06  2.93620951502521E-05  1.69003651755451E-04  3.13848332401673E-05  6.01096081330624E-07
  1.20477332283282E-05  8.74670376528369E-05  2.46533899563251E-05  6.73697474686918E-07  1.19978028435404E-05
  5.59705938270307E-05  4.17535657648312E-06  9.00766633485890E-06  2.02530460556881E-05 -3.46409993262268E-06
 -9.25722694766889E-06 -5.01009349300935E-06 -1.12705853843927E-05 -1.39739696187526E-05 -2.54324374684094E-05
 -1.22411549532974E-05 -2.45391407825925E-05  5.46660343464011E-06  3.95141197452777E-05  1.99031191951452E-04
  1.28853704872712E-03  6.75204976154408E-04 -1.24484719587137E-06 -3.28394029755171E-05 -3.55242585682518E-04
 -1.45634214827185E-04 -1.65906768379853E-06 -3.87101606906037E-05 -4.44093424038156E-04 -2.02463502563610E-04
  2.89729485771693E-07  4.06621081931491E-06  6.05162953753162E-05  3.86722927319776E-05  3.22040773558047E-05
  1.27722829467251E-04 -3.43275321060488E-06 -9.44864710682571E-06 -1.90915979446807E-05 -7.48935721247747E-05
  4.43484047529536E-05  9.03463644147133E-05  2.86211287205572E-05  5.57159247826417E-05 -2.37775530219670E-06
 -1.70102548415525E-05 -7.99422258042968E-05 -3.96706443495829E-04 -1.91269938146140E-04  6.99437269598816E-07
  1.32400011606639E-05  1.09634334780116E-04  4.69839543655252E-05  8.91813519635553E-07  1.67190507572738E-05
  1.06814017779714E-04  2.73169971675132E-05  3.66836004711860E-08  8.15293774438944E-07  3.02589373201894E-05
  2.19526814000456E-05 -5.05312489728031E-06 -7.46838582495855E-06  8.82766081561722E-06  1.87890664009332E-05
  7.98024239231548E-06  2.07543702721633E-05  9.38782153258751E-06  1.68924272739242E-05  6.29055759733027E-07
 -4.17017046085315E-06 -2.37452476793692E-06 -1.69873316984433E-05 -7.98251856263684E-05 -3.95148210607308E-04
 -1.89825965587518E-04  8.38550446708871E-07  1.58479662518954E-05  1.30897584931021E-04  5.28098151318059E-05
  7.76419429434204E-07  1.45266168898238E-05  8.73169701362898E-05  2.16100836529852E-05 -1.33316653978938E-07
 -2.40486260683945E-06  2.26833804411864E-06  1.38878393171782E-05 -9.58443441988567E-06 -2.19296136272924E-05
  1.97551122283617E-07 -1.88601947966479E-06  3.39956015702172E-07 -3.97652193361079E-06  4.53011343737496E-07
 -4.59153341201159E-06  1.28214322575010E-05  2.50661542076674E-05 -2.30251007838226E-06 -1.67249602344915E-05
 -6.62744058676846E-05  9.20190464416551E-06  1.01039324177763E-04  3.53770843883985E-06  5.17261378004589E-05
  2.43885157091092E-06  4.66713383471005E-05  2.68728058187296E-06  2.06916442309168E-05  7.29673630959685E-05
 -4.21744409891574E-06 -2.47767832399965E-05 -6.09252698687570E-06 -5.28227250711178E-05  1.36870715567454E-06
  2.02686127634368E-05 -6.22062768744960E-07 -4.99200536749431E-06 -1.70316353798145E-05  2.68527996039376E-06
  2.94071566643273E-05  1.61323183507371E-06  1.49422512676800E-05  7.63241977313798E-07  1.03581337899028E-05
 -2.29369510958293E-06 -1.66275641009831E-05 -6.56856500104984E-05  8.16115300834820E-06  1.10674194791929E-04
  4.57288822992038E-06  4.30686983864411E-05  3.89532140913772E-06  3.35343385389240E-05  2.50971806719464E-07
  1.63810511697084E-06  9.58160267279567E-06 -4.74549749212899E-07 -1.01686186317762E-05  2.03935154171039E-06
  2.24022282482387E-05  1.29189870943338E-06  2.01090031118418E-05 -1.33440036504882E-08  1.79024835659234E-07
 -1.18081742261708E-06 -6.57378557807135E-07 -8.53113747804323E-06  8.40030586528754E-07  9.69204437881226E-06
 -1.03477136860230E-06 -1.25764521780113E-05  1.46397913325384E-05  8.11300696281266E-05  3.47628938724652E-04
 -3.33455851454977E-05 -3.22288318516462E-04 -5.95417837907086E-05 -4.59190961294965E-04  1.81500658786351E-05
  9.27823426616690E-05  2.18894377610676E-07  1.38950072035586E-06  8.71121236718809E-06  1.76362536053404E-06
  2.07776484551892E-05 -1.29252177284249E-07 -8.09567480874296E-06 -1.79119503963354E-06 -2.31658984063594E-05
 -1.00022446862061E+00 -9.66897871212176E-04 -1.96862885593649E-04 -1.61569069152922E-04 -1.79361129692909E-05
  6.13159625518856E-04  6.89749942673393E-04  6.20116467466952E-04  3.16974347064522E-04 -2.34145288226685E-06
 -1.44034257331535E-06 -7.32727354403489E-06 -4.54557656934716E-06  3.05548251986890E-05  1.17075437782543E-05
  3.17244390259727E-05  1.09897557220954E-03 -1.92206923844171E-05 -2.20566107682220E-05 -1.98914007447271E-06
 -1.43956273553503E-05 -3.58294639632113E-06  3.05369618768422E-06  2.59371422994885E-06  4.29209589547271E-04
 -2.07685497208782E-06 -7.55314947573855E-06 -1.14425037711668E-06  4.01602571804973E-06  1.17210252378965E-05
  3.05267465270238E-05  3.16504673490345E-05
* ORBITAL    1   30
  2.39099535517853E-06  1.71066337556887E-05  8.04331296256573E-05  3.99078463078475E-04  1.91734951798978E-04
  7.66990264403714E-07  1.43225649788418E-05  8.52266841301627E-05  2.07020207741715E-05  8.32978913517176E-07
  1.57050964597165E-05  1.29350839249081E-04  5.21850273951233E-05 -1.33474988193153E-07 -2.40311805191979E-06
  2.21129483391853E-06  1.38311003461655E-05  9.68488662710748E-06  2.23789141803550E-05 -6.21391146834508E-07
  4.24734890940480E-06 -4.03810466323821E-07  3.73869183878982E-06 -1.93751545827592E-07  1.91118267469722E-06
  1.27099641827175E-05  2.48345991288409E-05  2.36694695350154E-06  1.69325640747894E-05  7.95645454832053E-05
  3.94945690878939E-04  1.90795892126623E-04  8.97110602653420E-07  1.68342094763375E-05  1.07526766111010E-04
  2.74552571069135E-05  7.08246366257616E-07  1.34133615657464E-05  1.10839276183223E-04  4.73177423019079E-05
  3.82522962413278E-08  8.48938632505549E-07  3.04767256771249E-05  2.20241677157936E-05  5.01664897914477E-06
  7.34073545539786E-06 -9.32959708805513E-06 -1.67798078742416E-05 -7.96073932088216E-06 -2.07104955805375E-05
 -8.92680400370460E-06 -1.89602006780705E-05  6.07749390594573E-07 -4.20799619860875E-06 -5.47238922096751E-06
 -3.95548325045441E-05 -1.99203794127338E-04 -1.29035163122666E-03 -6.76709497854865E-04 -1.66411578034143E-06
 -3.88112439944819E-05 -4.44828541753942E-04 -2.02559694428944E-04 -1.22634158606441E-06 -3.24874330860348E-05
 -3.53821913164001E-04 -1.45514570153309E-04  3.12277243553584E-07  4.51107183709486E-06  6.26917899061013E-05
  3.88465040346163E-05 -3.24019506846663E-05 -1.28070224722909E-04 -4.38468276395170E-05 -8.95610724765109E-05
  1.94143975500329E-05  7.54656799030756E-05  3.32797797821472E-06  9.17914787142358E-06  2.83501805113148E-05
  5.52329018470028E-05  8.58891581444806E-07  6.12957613654387E-06  2.78136374691763E-05  4.28113915288213E-05
 -9.02642491860068E-05  6.06009775465814E-07  1.21632970899666E-05  8.85714492392989E-05  2.50707143794290E-05
  1.58021756158741E-06  2.95425821205799E-05  1.70907593793935E-04  3.22585411576676E-05  6.77547873756362E-07
  1.20690980849283E-05  5.65453219880731E-05  4.39532671437047E-06 -8.94650681444447E-06 -1.99284606896481E-05
  1.39823626789163E-05  2.55010370233293E-05  5.00908522242732E-06  1.11781704344297E-05  3.33238416201159E-06
  9.01476703803935E-06 -1.22131666143390E-05 -2.44803759302658E-05  6.23649288829112E-07  5.00776858674215E-06
  1.70779562179124E-05  1.63547228901764E-06  1.50810527084884E-05  2.73367327104091E-06  2.99628755267118E-05
  7.51980288881912E-07  1.02733571486524E-05  2.28355164268023E-06  1.65513013090885E-05  6.54203658802760E-05
  4.56006745757840E-06  4.29125769947109E-05  8.18418548229029E-06  1.10927608296559E-04  3.91153734849218E-06
  3.37506071449451E-05  2.30942528933171E-06  1.67798973950740E-05  6.64543281226021E-05  3.48604826963742E-06
  5.12147244572358E-05  9.18452476849227E-06  1.00974727650892E-04  2.45243080720528E-06  4.67475992869917E-05
 -2.69146023718766E-06 -2.07235707940771E-05 -7.31253883919340E-05 -6.08878911314829E-06 -5.27984969687374E-05
 -4.19010527987094E-06 -2.45137816521570E-05  1.35370880558743E-06  2.00080503530121E-05 -1.49406700017208E-05
 -8.31075524121811E-05 -3.54094418948541E-04 -5.99693105087067E-05 -4.61349635286087E-04 -3.30495323260215E-05
 -3.20331974934532E-04  1.84756682548977E-05  9.42690210899680E-05 -1.63765387171253E-07 -1.08528732834606E-06
 -7.40358357446261E-06 -3.46817837982262E-07 -9.75007345888106E-06  1.63391909065037E-06  1.95195087198610E-05
 -1.85495225401576E-06 -2.34628208584738E-05 -2.42563144736308E-07 -1.54832744837816E-06 -9.35978948085454E-06
  2.11436233294170E-06  2.30353732980389E-05 -4.24577024656765E-07 -9.77392078062726E-06  1.30759551292423E-06
  2.02944502313535E-05  4.87258953454058E-08  1.49891841893818E-08  2.00321684590034E-06  9.23453118038592E-07
  1.04969433944290E-05 -5.13339477175736E-07 -7.42689532787776E-06 -9.93389372044897E-07 -1.23799437082937E-05
  4.25069027511477E-04  2.85967215569120E-06 -9.80760514438100E-07 -7.46858319733990E-06  4.04895453190041E-06
 -3.20645033333391E-05 -1.22928574778681E-05 -3.09760554816168E-05 -3.51476447771199E-03  1.71005259793447E-05
 -1.40237151525190E-06 -2.16807019778185E-05 -1.39796325405328E-05 -1.90531297221852E-06  5.29446937824441E-06
 -1.31240472713083E-06 -3.97619194363630E-03 -1.32658196700378E-06 -7.77870829716333E-06 -2.20215759180738E-06
 -4.42347520864570E-06 -9.15232193665623E-06 -2.93510589877578E-05 -2.82065101265052E-05  1.00021165318687E+00
  9.77065373142830E-04 -1.65643506979037E-04 -1.92654284976222E-04 -1.57498539518565E-05 -6.92244202397311E-04
 -6.20031160481428E-04 -6.14263643440533E-04
* ORBITAL    1   31
 -5.42379062002007E-06 -3.92067830086985E-05 -1.97566369697399E-04 -1.28313630771769E-03 -6.73782166638371E-04
  1.66985274840868E-06  3.89322289831878E-05  4.44717861644617E-04  2.02032852542662E-04  1.28662860622672E-06
  3.37243530544609E-05  3.63104208676979E-04  1.48536390400634E-04  3.05654645348839E-07  4.43724054579543E-06
  6.47485004457200E-05  4.05914259023372E-05 -3.21685500532088E-05 -1.27606820726860E-04  4.39884126998329E-05
  8.93420177819943E-05  1.91954473879686E-05  7.50240961265755E-05 -3.67617333174282E-06 -1.03911882618789E-05
  2.94638490137383E-05  5.80104070902759E-05  8.46517027323716E-07  6.03922912034943E-06  2.73240126092075E-05
  3.75773674311584E-05 -9.41795344405031E-05 -5.90703774422032E-07 -1.18368313152351E-05 -8.60210050147387E-05
 -2.43297364588952E-05 -1.56109737798550E-06 -2.91246039066221E-05 -1.66457538952063E-04 -3.01710144292252E-05
  6.87456143918529E-07  1.22630436364184E-05  5.74850055575014E-05  4.55956869373411E-06 -9.06928483295907E-06
 -2.05938106389615E-05 -1.40094455862045E-05 -2.54589414010358E-05  5.29619306257641E-06  1.20281328740275E-05
 -3.40575966256855E-06 -9.24252923273270E-06 -1.23103044116795E-05 -2.45155792391380E-05  2.34482531439350E-06
  1.67724125928466E-05  7.87455251261867E-05  3.89014612891226E-04  1.87490723941080E-04 -7.80739596677611E-07
 -1.46413199350138E-05 -8.90299637958186E-05 -2.25230403159385E-05 -8.30223208080993E-07 -1.57297553332388E-05
 -1.30717226299893E-04 -5.29324582296264E-05 -1.30768783813556E-07 -2.35998600269406E-06  2.62385184747968E-06
  1.40861765431808E-05  9.48312019974777E-06  2.14553295660415E-05  5.86955714381710E-07 -4.09457219827952E-06
 -3.38433636380679E-07  4.11473077476199E-06  9.02472190959631E-08 -2.10569899545975E-06  1.28708755575191E-05
  2.52698607880330E-05  2.38448590936929E-06  1.70582957731344E-05  8.01520368842621E-05  3.97199788319749E-04
  1.90814481656235E-04 -8.88982840266956E-07 -1.66213664226282E-05 -1.05427966148962E-04 -2.67128228938972E-05
 -7.03838224894933E-07 -1.33032982625096E-05 -1.09504960081436E-04 -4.67100265683435E-05  4.04152951933023E-08
  8.58522708453618E-07  3.05845385373339E-05  2.21127029349565E-05  5.22388833570870E-06  7.84478800098751E-06
  9.32300706246383E-06  1.66579365011518E-05 -8.21150208395018E-06 -2.12569831067896E-05  8.77606729048089E-06
  1.87945413276808E-05  3.86293354952323E-07 -4.65468082178312E-06  2.33459832501534E-06  1.69631705195709E-05
  6.71347638138143E-05 -4.59216196594154E-06 -4.28564815368550E-05 -8.09508464072858E-06 -1.09492266109665E-04
  4.07445191565851E-06  3.54135473497332E-05  6.14755379336322E-07  4.93843764055017E-06  1.69861025329577E-05
 -1.55437343125214E-06 -1.44966724054979E-05 -2.61514551035914E-06 -2.88261853706852E-05  8.00084449870283E-07
  1.07469157463472E-05 -2.74550446516492E-06 -2.11287383517904E-05 -7.42589566383465E-05  6.24718103841968E-06
  5.42244394027836E-05  4.35235857326945E-06  2.58597391854339E-05  1.35438305132000E-06  2.01843106057284E-05
  2.30609853414632E-06  1.67293846813655E-05  6.61084803424754E-05 -3.59080031583549E-06 -5.28763921543270E-05
 -9.19082967989437E-06 -1.01062554714186E-04  2.55730041065107E-06  4.81522836015642E-05 -3.15037248220650E-07
 -1.99119356464590E-06 -1.10809823085649E-05 -1.17173358427905E-07  6.26755147068625E-06 -1.85342195515223E-06
 -2.18736806498425E-05 -1.67614353814218E-06 -2.23764808405207E-05 -1.52314079975077E-05 -8.47126536540671E-05
 -3.58903366182919E-04  6.05181791088375E-05  4.64031185640101E-04  3.38570074338236E-05  3.26047377519679E-04
  1.88061849790225E-05  9.61169564244388E-05 -7.08891978171723E-09 -2.62891972724884E-07  7.67171941399702E-07
 -7.57469486123954E-07 -8.92883782150935E-06  7.66442586690566E-07  9.35147322829383E-06 -1.07156236361086E-06
 -1.28224545347513E-05 -2.15468654769040E-07 -1.41338542021239E-06 -8.69071697892761E-06 -2.00861588627288E-06
 -2.20109958397461E-05  5.60775316923603E-07  1.08030060480487E-05  1.31004798567841E-06  2.01012587286129E-05
  1.10925492528819E-03  2.07766574771204E-05  2.12085075934767E-06  2.24250268038703E-05 -1.44118162197310E-05
 -3.45935612990067E-06  2.06411680106160E-06 -3.92652788084316E-06 -1.81428689364281E-03  8.52015504520213E-07
  1.45864654555234E-06  7.79236230516924E-06  3.97735303420508E-06 -3.05799662061428E-05 -1.07160660270727E-05
 -2.97645579324478E-05  1.00021697330833E+00  9.94401457627252E-04  1.70116997212623E-04  2.08922248880638E-04
 -1.69315409141422E-05 -6.89138281029026E-04 -6.24200018943421E-04 -6.17421816726799E-04  3.97073830554550E-03
  6.27259620175526E-06  6.50574182740442E-06  7.03783524358412E-07 -4.54247353516097E-06 -1.47535848159937E-05
 -3.40566358050294E-05 -3.32421143753496E-05
* ORBITAL    1   32
  2.36398516750839E-06  1.69100920175061E-05  7.94075613638981E-05  3.92864880917928E-04  1.89057317097176E-04
  7.17155917057803E-07  1.35782958465292E-05  1.11908234729153E-04  4.76106119070119E-05  8.95499864333773E-07
  1.67791954691598E-05  1.07056945058194E-04  2.73738790636857E-05 -3.64255308095777E-08 -7.90485629837021E-07
 -3.00720775025751E-05 -2.19103381959068E-05  5.14809668218973E-06  7.47756966275876E-06  8.92193915699002E-06
  1.90964462150791E-05 -8.15597969210489E-06 -2.10121349673486E-05  9.25658417524896E-06  1.65303523845747E-05
 -2.86222823784115E-07  4.85037366465392E-06  2.36877906889678E-06  1.69449916912843E-05  7.95951740660714E-05
  3.94222449018448E-04  1.90064667170980E-04  8.26998096866526E-07  1.56362426489764E-05  1.29493089354655E-04
  5.23800344235298E-05  7.70830264098760E-07  1.44307590297749E-05  8.70851834050448E-05  2.17793056213959E-05
  1.35991036740271E-07  2.45314621835020E-06 -1.97370537720015E-06 -1.38669728718917E-05  9.55560046836403E-06
  2.18220952649723E-05 -1.87105852261455E-08 -2.31328036610107E-06 -3.88279689192959E-07  3.88298704930946E-06
  6.64052819246702E-07 -3.91225138541825E-06 -1.28722246697074E-05 -2.52806111131280E-05  8.36356384015863E-07
  5.96562194315992E-06  2.69473721128587E-05  3.51499974218695E-05 -9.53759124839405E-05  1.55772508756670E-06
  2.90438209882233E-05  1.65672516166652E-04  2.98834978566925E-05  5.84089851493064E-07  1.16862615840090E-05
  8.46389642752991E-05  2.37991873461123E-05 -6.88857146867467E-07 -1.22954689059084E-05 -5.74923379776986E-05
 -4.42338961252657E-06 -9.15477180934577E-06 -2.08672716638372E-05 -3.50562060654933E-06 -9.45900715086844E-06
  5.37495976718775E-06  1.23106320798410E-05 -1.39991868789751E-05 -2.54621221361852E-05  1.24643512652269E-05
  2.48163424139337E-05 -5.42112336431043E-06 -3.91876247963225E-05 -1.97476749971841E-04 -1.28316253464691E-03
 -6.74071107625827E-04 -1.28508248735633E-06 -3.37014568417421E-05 -3.63292211203340E-04 -1.48682348994676E-04
 -1.66799043414646E-06 -3.89011988551309E-05 -4.44764300837974E-04 -2.02149294916534E-04 -3.07676574560557E-07
 -4.48308910414336E-06 -6.51901787345577E-05 -4.07456396888188E-05 -3.22572006287984E-05 -1.27915462691220E-04
 -3.64635309322091E-06 -1.04045162884464E-05  1.91264167497724E-05  7.48944403535157E-05  4.39446893943592E-05
  8.90819515231493E-05 -2.94757974259996E-05 -5.82144353034800E-05 -2.74872221396673E-06 -2.11527026928365E-05
 -7.43476782937521E-05 -4.34220697821803E-06 -2.57325284636896E-05 -6.26257976607183E-06 -5.43992521929459E-05
 -1.32792193949895E-06 -1.98265488954855E-05  2.31662006716195E-06  1.68088475699624E-05  6.64052545573941E-05
  9.17477757499006E-06  1.01017502630540E-04  3.58525773954025E-06  5.29043164652065E-05 -2.54251903493352E-06
 -4.79633130474280E-05  2.33680968441959E-06  1.69799169801355E-05  6.72121202346295E-05  8.13846976380383E-06
  1.09841280252148E-04  4.62880850189785E-06  4.31239378429953E-05 -4.08304659367234E-06 -3.53565253857339E-05
  6.07515638582841E-07  4.88321595000574E-06  1.67985853050600E-05  2.61829653302646E-06  2.89256157034413E-05
  1.52546091635014E-06  1.42081326445608E-05 -7.73678464907206E-07 -1.04218024204148E-05 -3.53457842232290E-08
 -4.03784840363598E-07  9.71129131352085E-08 -9.20703073884741E-07 -1.05697844417789E-05  6.58097323295401E-07
  7.99228189575056E-06  1.09578141591534E-06  1.28415934824803E-05 -2.72741925900349E-07 -1.73531715213366E-06
 -1.00551750378520E-05 -3.43893261850017E-07 -9.17054471458811E-06  2.13581005529272E-06  2.32462387775339E-05
 -1.24757999503251E-06 -1.98480288820401E-05 -2.44476639144912E-07 -1.56754188484693E-06 -9.40448955289343E-06
  1.76394453619867E-06  2.09529233197555E-05 -9.21759604682912E-08 -7.84970664186066E-06  1.77577296024318E-06
  2.29682452884422E-05 -1.51714712042110E-05 -8.42422392831288E-05 -3.57137739522308E-04 -3.37837635563482E-05
 -3.25342896695079E-04 -6.03538271173955E-05 -4.62642581795315E-04 -1.87235565590654E-05 -9.61326013628034E-05
  3.21897774787235E-04  2.82645182676991E-06 -1.39161812894159E-06 -7.03336565344276E-06  4.40743688068230E-06
 -3.10515861493663E-05 -1.22432946512878E-05 -3.18736677253525E-05  1.00021973012411E+00  9.99279413034434E-04
 -2.08650343439518E-04 -1.61711175567460E-04  2.26982592101765E-05 -6.21156773791080E-04 -6.89871157036386E-04
 -6.26282889201055E-04  1.80137332914051E-03  4.35583427892984E-06 -7.15128866901105E-06 -7.17109940235733E-07
 -4.07962969878309E-06 -1.32401160034023E-05 -3.20634001004741E-05 -3.28684755514098E-05  3.53097376449958E-03
  2.29928015040042E-05 -2.28548670813245E-05 -2.50831450944186E-06  1.43160703276981E-05  3.94732675048503E-07
 -4.98774959114157E-06 -4.90609795443404E-06
* ORBITAL    1   33
  2.77299399319320E-06  1.90120805188067E-05  6.46665389389818E-05  2.67657242510099E-04  2.09368570916655E-04
  9.81088714316234E-07  3.64007955216638E-05  1.46334057524762E-04 -1.87764168645970E-05  6.60832308137057E-08
 -1.35955132817036E-05 -7.78124978905832E-05 -2.11876377386707E-06 -7.44939497789680E-07 -1.66982356943355E-05
 -8.13654303559174E-05 -8.20073912117776E-06  7.72876675544584E-05  2.20959584558794E-04 -1.83406894031082E-05
 -4.84944916705352E-05  4.52197412999388E-05  1.18050265915826E-04 -3.91522740281989E-06 -2.72674129673711E-05
 -1.35648494784203E-05 -2.42845325908848E-05  1.78671803015043E-06  1.22308694136160E-05  3.88156836602037E-05
  1.53750360533010E-04  1.48961275531520E-04  1.16363512499785E-06  2.59450825416552E-05  8.70317955788257E-05
 -1.36921589717330E-05  6.51407484923973E-07  1.22358459155604E-05  1.65775382977847E-05 -2.07346283982465E-05
 -1.10504684654711E-06 -4.34941923612600E-05 -1.93433902216418E-04  8.61800018941394E-06  1.83912631642661E-05
  5.18565216432391E-05  2.57166270821601E-06  9.37284055590524E-06 -1.01152785852582E-04 -2.76828480078395E-04
  1.32032654995823E-05  1.92137590322914E-05  1.35133030881983E-05  5.12860511753567E-05  6.54070913620371E-07
  3.15861433012058E-06 -1.63861034807190E-05 -3.19764658489249E-06  1.44626904639390E-04  3.72726598037496E-06
  7.17072204843373E-05  2.20334808957468E-04 -2.93869960041369E-05  2.70679003289117E-06  5.37630981492190E-05
  1.67692546082644E-04 -1.58802532289324E-05 -1.01906503480778E-06 -2.29035068709950E-05 -8.28904972516491E-05
  1.05435101223994E-05 -1.04999340577728E-04 -2.47615361376770E-04  1.89958835931003E-05  5.13210393570865E-05
  7.67476325193753E-05  1.87054689421850E-04 -1.36490776106247E-06 -1.91454193983841E-05 -1.05629393521051E-05
 -1.42784189025685E-05 -4.75751900177154E-06 -3.39348229726075E-05 -1.55604003491763E-04 -6.20812967159889E-04
 -1.91227266435175E-04  1.93140176807229E-06  3.22424022956640E-05  1.65434626352299E-04  3.57425861125215E-05
  2.47712557483818E-07  7.88176216133760E-06  3.01532477245779E-05 -4.24966323750119E-06 -1.43874852641336E-06
 -2.64932950116445E-05 -1.38440904072640E-04 -2.77250603577584E-05 -1.41372932422993E-05 -4.15510769288511E-05
  8.19181846577752E-07  4.29850903689113E-06 -7.78804767659688E-06 -1.95903182047835E-05  4.58482044739430E-07
 -4.78646337546770E-06 -4.38381713854278E-07  5.68690677726817E-06 -2.17360916706338E-06 -1.97424711257962E-03
 -7.68014972368313E-05  3.17738671362627E-06  5.13529692371616E-05 -2.27088923134257E-05  3.20163891756176E-05
 -1.91646004292751E-05 -2.42865509284378E-05 -5.35118551977586E-06 -1.77948572338121E-01 -1.42400557026467E-03
  1.46645707710054E-04  5.60899629768032E-05  2.17835994210747E-03  1.82033846838246E-04 -1.45852975505594E-03
 -1.49732488937007E-04 -2.27390290001981E-06 -2.43280280318501E-03 -7.47555376652663E-05  3.33478165177528E-05
  1.75408709099005E-05  2.77581737716827E-06  4.51914401862192E-06  1.64600018788074E-05 -4.87118770034344E-05
  1.50857592069735E-05  9.84014355949900E-01  7.50155407152514E-03  1.20470989273031E-02  1.17567105363172E-03
  7.92600353214114E-04  1.11871637608269E-04 -8.05017125073067E-03 -7.72596327393302E-04 -1.85350932352236E-06
 -2.45314029208405E-05 -6.22206086222219E-05  3.12746504303582E-06  3.30790717843558E-05  2.09183791845605E-06
  8.29958266029077E-06 -1.15824724907998E-06 -1.75571609101713E-05 -3.45361938750410E-06 -4.84277205016377E-05
 -9.87943449820876E-05  1.12919967685656E-06 -1.67373611518783E-05 -3.46570823598779E-06 -4.51385847677964E-06
  8.88825329310110E-07 -9.89784202867465E-06 -3.04110588054047E-06 -4.38849440943144E-05 -8.46365748275178E-05
 -1.81049136379297E-06 -6.15530841348439E-06  2.20451408612276E-08 -1.07021715803597E-05 -3.59937640346021E-06
  2.77562347132816E-06  5.00905451580030E-07  3.97278705874351E-06  1.68062636010161E-05  1.69223873897440E-06
  2.21910959787026E-05  4.09779041201824E-07 -4.91739321739422E-06 -1.28731294587710E-06 -1.90139614666868E-05
 -7.37034563937736E-06 -4.58115702866457E-05  8.17961090859630E-07 -1.19237325006434E-05 -1.75426965357183E-05
  4.64567243578863E-05 -1.49118628220730E-05 -5.97891955001637E-05  1.84247871330776E-06  1.27744239942342E-05
 -5.79606050760058E-06 -4.74674866105129E-06 -3.85104944488620E-06  2.28498018391705E-05  1.11009811706714E-05
  4.37951838295869E-06 -7.41416718612828E-06 -4.59667008440158E-05  3.96504813585268E-06 -1.64477558816804E-05
 -1.17651475702822E-05 -1.78638174934637E-05  3.98046554902464E-05 -6.55755937415430E-05  1.67175655847678E-06
  1.01950687563747E-05  8.48550701600598E-06 -7.68526532187396E-06 -1.60817666664140E-05 -6.20707598320867E-06
 -7.71089911364131E-06 -2.60873883091063E-05
* ORBITAL    1   34
 -4.04320613284731E-06 -2.91262739199745E-05 -1.41965837719454E-04 -5.62820507435281E-04 -1.25935284424280E-04
  1.03360651604944E-07  5.21221458941468E-06  2.25675228898669E-05 -2.49114475129716E-06 -2.03721537154615E-06
 -3.95005623239512E-05 -2.05712709542704E-04 -3.89628069919122E-05  1.25753168758124E-06  2.20479162016832E-05
  1.17400504913848E-04  2.65230774778205E-05  1.38243484828303E-05  3.82979561974675E-05 -6.37044179333500E-06
 -2.32431152316175E-05  8.55677408785568E-06  2.31216200429776E-05 -5.89011032757764E-07 -5.60995230397965E-06
 -4.58166594364071E-06 -1.51060457915140E-05  1.36535956579714E-06  7.93840072764790E-06 -3.02567895911530E-06
  5.39652141325048E-05  2.10130521033631E-04 -2.45446799494868E-06 -4.77385597659218E-05 -1.46527948350716E-04
  1.18474804366821E-05 -3.73474504299339E-06 -7.19953729920236E-05 -2.28992813130288E-04  2.36144049330190E-05
  6.72326608095430E-07  8.14214833632959E-06  1.58191768881037E-05 -8.16320138715497E-06 -1.05309719034605E-04
 -2.44926761783136E-04 -5.28276156251707E-07 -1.69985193781768E-05  4.42117522944292E-05  9.63248930473622E-05
  2.52185282896736E-05  6.20732765284371E-05  1.63140883356357E-05  3.43819482995722E-05  2.15341357463877E-06
  1.42486323314156E-05  3.53766529244601E-05  1.63354135342539E-04  2.13315183719116E-04  6.97371316481412E-07
  1.37389450145988E-05  6.46011282787735E-05  1.11124655008567E-05 -2.33955789796083E-07 -7.66809258063463E-06
 -3.06906865051826E-05  8.57850086538399E-06  7.96959912413728E-07  3.77875436398745E-05  1.75104335727376E-04
 -5.33930500549021E-06 -1.96559923939642E-05 -3.72975850181873E-05  2.11367852677050E-05  3.95583347388931E-05
 -7.92237267389336E-05 -2.25608361757907E-04  2.23168399359978E-06  2.81001816597317E-06 -1.83551034579384E-05
 -5.99971099006604E-05  1.17993800301239E-06  7.59693971458470E-06  1.08014211188999E-05  5.33483654417763E-05
  1.51872248189576E-04  6.52101473582581E-07  2.65739156654278E-05  1.44855872120613E-04  1.55693709879940E-05
 -9.54503987425722E-07 -3.59041987292036E-05 -1.44966020565655E-04  1.84198726747585E-05  2.56689296528135E-07
  7.91285743311319E-06  3.50140025772187E-05 -1.66333652530013E-06  7.71773489684557E-05  2.20244798256134E-04
 -3.89697833557674E-06 -2.75500003793960E-05  4.53866839563403E-05  1.18771596459008E-04 -1.94032020026881E-05
 -5.35744914761981E-05  1.43127852243650E-05  2.80033201270643E-05 -3.23563534726386E-06 -3.10650288875569E-03
 -1.06758706783052E-04 -1.59231816516793E-06  1.44098267142233E-05 -4.12597502409725E-05 -6.50429902098640E-06
 -2.29028556959821E-05  4.31177091640443E-05  1.41141211123187E-05  9.84004232335106E-01  7.47566957555007E-03
 -7.90994025327414E-04 -9.84224161082246E-05 -1.20476109958231E-02 -1.18707053633014E-03  8.05106615379817E-03
  7.68966495445230E-04 -3.17478885791690E-06 -3.32093816140425E-03 -1.12234492023107E-04  4.04660829086936E-05
 -2.72630328436792E-05 -2.10576691097066E-06 -5.31115532089225E-05  2.90483999090714E-05  7.93076005393011E-06
 -7.14770834594813E-08  1.77893559658125E-01  1.28407408800685E-03  2.17825860744520E-03  2.45150833283991E-04
  1.39685005651018E-04 -1.80829754274791E-05 -1.45277815887180E-03 -1.29039580054725E-04 -3.92090795677219E-06
 -5.54854724220585E-05 -1.13278033622151E-04  1.16479160186922E-06  2.39969506938156E-05  2.73264566075984E-06
  1.00563307359839E-05  3.36000592878135E-06 -9.66908114878322E-06 -7.55435635578157E-07 -1.38552486753462E-05
 -1.89655994261001E-05 -1.58638106002948E-08 -1.00577820651498E-06 -3.10253551727260E-06 -2.53760096230693E-05
  1.70673949839572E-06  1.66137559888567E-05 -3.13001538786461E-06 -4.29404000319278E-05 -9.82480421386379E-05
 -2.92085217944432E-06 -1.08743166775559E-05 -3.35830518427684E-06 -3.92650798042442E-05 -8.41122145136450E-08
  2.01496276109529E-05 -3.49627544475739E-06 -5.02445532929069E-05 -9.91013998238674E-05  4.33379018582392E-06
  1.31110149282596E-05 -1.04845875915628E-06  1.60473401819901E-05 -1.42685329022045E-06  3.43403654738429E-06
 -9.71275816478570E-07 -6.25283391626142E-06  8.46679116692623E-06 -1.35489863386605E-05  1.05706531258005E-05
 -1.04599693901601E-05 -1.21991775519914E-05 -3.05667060121013E-05 -7.22536088569604E-06 -4.43299739586986E-05
  1.53674201071900E-05 -5.69931129721134E-06  1.10701301212346E-05 -6.12016812278476E-05 -1.49269416344827E-05
  4.41153763803830E-05 -8.08114838273425E-07 -3.57997245908624E-06  6.44026109320488E-06  4.49457536498697E-08
 -2.58579134993474E-07  5.16907184439946E-06  1.95442929333142E-05  4.81483173739678E-09 -7.25223104759655E-06
 -4.51475657094455E-05  1.59432459606288E-05 -3.71203400668118E-06  1.26850257403337E-05 -1.82547956831138E-05
 -6.66946257840335E-05  3.98580772008111E-05
* ORBITAL    1   35
  9.26026995975187E-07  4.87694801501676E-06 -1.33835796298519E-05  1.85368599224762E-05  1.79904191610485E-04
 -4.03378667774354E-06 -7.56087136724944E-05 -2.32813626948289E-04  2.82871472664012E-05 -2.81151566288129E-06
 -5.38399368405952E-05 -1.64634726670386E-04  1.50247668078206E-05 -8.93612359614671E-07 -1.67166793581755E-05
 -5.51962821146889E-05  9.03946782667970E-06 -1.07537885011812E-04 -2.51289196039267E-04 -2.14910100393850E-05
 -5.57985619047542E-05  6.46136157597977E-05  1.51595593122039E-04  1.64696900964613E-06  1.95512893783778E-05
 -1.42049563070360E-05 -2.54826792350952E-05 -4.49655406799985E-06 -3.22134314994517E-05 -1.51735587666767E-04
 -6.03360700102318E-04 -1.63399624510377E-04 -2.02219095800946E-06 -3.61843140338097E-05 -1.86468848708034E-04
 -3.76740045546660E-05 -1.19789357168524E-07 -2.69519187309237E-06 -8.97068119888617E-06  1.46651256812821E-06
 -1.38262798444386E-06 -2.51183886344758E-05 -1.32066977242047E-04 -2.75311535054757E-05 -2.69732222807562E-06
 -8.57205678031273E-06 -2.26638358247964E-07 -8.60649935592765E-08 -1.05663023101278E-06 -2.19399204136566E-06
  2.67518660066924E-06  1.32874503066065E-05  1.91607831783488E-06  1.03454797251330E-05  2.14503980843861E-06
  1.45256644249956E-05  4.35201569763596E-05  1.80600148891741E-04  1.86681066598405E-04 -8.49630194063503E-07
 -3.44566019329355E-05 -1.43425210893258E-04  1.73471701688244E-05  1.71737996116989E-07  1.83478247118103E-05
  1.07597157836990E-04  9.46533721943104E-06 -5.39713676872844E-07 -1.30537332817486E-05 -6.32093733525989E-05
 -4.62518844311209E-06  7.64531872191804E-05  2.21140957933158E-04  1.95628240615503E-05  5.31773097401234E-05
  4.45599665653259E-05  1.17979025497521E-04  3.69162755184168E-06  2.61829930397597E-05 -1.33628968050490E-05
 -2.45489958459112E-05  1.97718473294879E-06  1.33829790476290E-05  3.93278506314096E-05  1.60736615197674E-04
  1.75291439583841E-04 -7.17706973634453E-07 -1.73993839307646E-05 -6.01332584613500E-05  1.19507759867179E-05
 -7.45173636502746E-08 -1.14614310492963E-06  1.87295620393664E-05  1.71005388107403E-05 -7.35658761462727E-07
 -3.77528931161166E-05 -1.80569845162359E-04  4.88114506168644E-06  2.43054147918578E-06  1.48614153555152E-05
 -2.24469833136609E-06 -6.29919214316709E-06 -8.94161612262395E-05 -2.53209852158887E-04 -1.70122533937174E-05
 -2.96573989737908E-05  1.59333999442934E-05  5.55761101932434E-05 -3.14629670798149E-06 -2.50747945018123E-02
 -2.62085143515731E-04 -2.50123444029798E-05 -3.92898383688823E-05 -3.08130854821804E-04  2.39589104027068E-06
 -2.04581018833190E-04 -2.94674054142701E-05 -2.62944346092363E-06  2.72685682468084E-03 -5.44102742009086E-05
 -7.13484969898163E-06 -5.31692451145047E-05 -3.44187921512794E-05 -3.66406820765993E-05  1.93859133255172E-05
 -1.33170207020424E-05  1.48856868279512E-05  9.99650236190379E-01  7.59984183514421E-03 -1.23043795366419E-02
 -1.20373052566379E-03 -8.54719922338246E-04 -1.15499064352094E-04 -8.05269870158692E-03 -7.67038582075305E-04
 -2.63273470919857E-06  2.88158039913180E-03 -4.66517698126533E-05  3.19795572718478E-05 -6.11315665853581E-06
  2.35595529578127E-06  3.46446840773521E-06 -2.63604802260461E-05 -5.15439061802000E-05 -3.53566414871653E-06
 -5.05490771765112E-05 -1.01143163213329E-04 -1.08486209334721E-06  1.68200291395386E-05  3.92440403833443E-06
  8.83570424749184E-06  1.19227499071776E-06 -6.66632575317393E-06 -2.45365538220149E-06 -3.33357924658652E-05
 -7.92100572628194E-05 -3.29585330121186E-06 -3.66690256884553E-05 -2.45689639767780E-06 -8.96610846885174E-06
 -6.45706587489593E-07 -1.92399777701760E-05 -8.36042015256763E-08 -4.41847986687784E-06  2.07105130885008E-07
 -2.36867343382544E-06 -2.40319294937598E-05 -2.75151230485822E-07  1.99825768941165E-06 -1.53987713158788E-06
 -1.83588377687275E-05 -3.49284972099306E-06 -5.03073389065541E-05 -9.87631039397038E-05  2.36522585873877E-06
  9.17392745263988E-06  4.94547564414135E-07  1.66695580310981E-05 -3.53534782207429E-06  6.42058272607332E-06
  6.71940084258386E-07  5.55192582749861E-06  3.36883449759611E-06  5.36675038411731E-06 -2.13801666140804E-06
  1.34477964906525E-05  8.49548150799179E-06  1.04350389722144E-05 -7.51190758731920E-06 -4.63737812720247E-05
 -2.64178993745598E-06  1.32899192962369E-05 -1.52496567609212E-05  4.52767484539208E-05 -1.61683888943436E-05
 -6.33836401677092E-05  4.81473754617059E-07  2.73772251507672E-06 -1.09735905066408E-05  7.88913872114158E-06
 -1.40641717632411E-05 -9.19454928251763E-06 -1.73482271886406E-05 -2.07351791878785E-05 -7.50129143818647E-06
 -4.62472524668426E-05 -4.81156894084164E-06  1.59246504550641E-05 -1.18875653338968E-05 -1.66804556419996E-05
  4.27167025937077E-05 -6.44758683663696E-05
* ORBITAL    1   36
 -2.02323927020973E-06 -1.36238543281833E-05 -3.86117760083604E-05 -1.61187405683720E-04 -1.84112888095288E-04
  1.28317565986427E-07  2.65919902714326E-06  3.04349604035014E-05  1.56548202120752E-05 -5.77677276877823E-07
 -1.47329761590536E-05 -5.20861940510135E-05  1.11479326510162E-05 -6.93811975149994E-07 -3.69970607071122E-05
 -1.78419850047943E-04  4.28585348836353E-06  2.99404431235452E-06 -2.15752968191121E-06  1.81305619248191E-05
  3.25854141574489E-05  8.63430701898676E-05  2.46100931939047E-04  2.16717361567075E-06  5.31041995649588E-06
  1.66151064141499E-05  5.68092544155588E-05 -1.92100393100045E-06 -1.29204887662637E-05 -3.59427216393184E-05
 -1.50323285179358E-04 -1.78386590355151E-04  2.74786725435505E-07  2.02258358313555E-05  1.17420799440504E-04
  1.14596975542338E-05 -8.42850833144837E-07 -3.43595450178389E-05 -1.43080748272326E-04  1.73373014577683E-05
 -4.68028890410530E-07 -1.17743269281375E-05 -5.63259123836736E-05 -3.11551622130326E-06 -7.63940714308831E-05
 -2.21013519480351E-04 -3.58216233560704E-06 -2.61425469603170E-05 -4.45658013349735E-05 -1.18120373364392E-04
 -1.97207554880331E-05 -5.40297606911248E-05 -1.35228553687105E-05 -2.51559652270859E-05  4.39270983780969E-06
  3.15109822223757E-05  1.49661422871485E-04  5.94559585899797E-04  1.53991811453691E-04 -7.45005026220248E-08
 -9.14869070650563E-07 -1.54224422632988E-06  6.17928972423568E-07 -2.02716502250522E-06 -3.70292014100806E-05
 -1.91436403027367E-04 -3.80752464351273E-05 -1.35348273551369E-06 -2.44140492013451E-05 -1.28613771427908E-04
 -2.72695441683417E-05 -1.15909680038252E-06 -2.57180868504203E-06 -3.57294058501509E-06 -1.58088058176004E-05
 -1.19149600836280E-06 -3.76324471078737E-06  4.66109872353101E-08 -1.22236226015507E-06  2.51096815848977E-06
  1.14379655380871E-05 -1.02895879319415E-06 -5.57305627882188E-06  1.13334820094325E-05 -2.68943919794036E-05
 -1.88893062330376E-04 -2.77717888483716E-06 -5.29926993045236E-05 -1.61650517056467E-04  1.44741236380539E-05
 -4.03468613922088E-06 -7.56384095547459E-05 -2.34019569764375E-04  2.74868443480228E-05 -8.57626628183717E-07
 -1.48410896072829E-05 -4.61609684794438E-05  8.82676742282398E-06  1.07563065002566E-04  2.50962593476371E-04
 -1.51658460614064E-06 -1.92315947669565E-05 -6.01962084570808E-05 -1.39074789169399E-04  2.23541754911140E-05
  5.73197133818294E-05 -1.50141285586145E-05 -2.83435304536984E-05 -1.47359147769365E-05 -9.99650658113899E-01
 -7.59726988724748E-03 -8.59624064706638E-04 -1.14000373701989E-04 -1.22973443984013E-02 -1.20480100136163E-03
 -8.05712710486202E-03 -7.66985466978350E-04  2.77112965146444E-06 -2.73395821581110E-03  5.16138524755690E-05
  2.48813243907880E-06  6.12467656364041E-06  3.02237251594338E-05 -4.62433750077824E-06 -2.50143226671451E-05
 -5.07413681876089E-05  2.40449620968972E-06 -2.50186055213188E-02 -1.18672522486116E-04  3.08272313527819E-04
  6.27024834024749E-05  1.79396806324297E-05 -3.35503281671266E-05  1.99058233489883E-04  8.95909061821895E-06
  2.77010201746073E-06 -2.52783690850196E-03  5.94583901219215E-05 -3.18089706138892E-05 -3.58905017021465E-05
 -6.97998313415281E-06 -5.33333619941766E-05  1.78935094906460E-05 -1.09712939679739E-05  2.36963121100461E-07
  6.69886963977591E-06  4.29355756663962E-06 -2.04076748116859E-07  1.31734222206908E-06 -2.52084764345289E-06
 -2.41647318738550E-05 -1.56528777511842E-06 -1.77854872230207E-05  3.61596081585730E-06  5.19824362322696E-05
  1.02733626097137E-04  6.62459626875643E-07  1.85073467861618E-05  2.49260981813822E-06  9.65817178474687E-06
 -3.50179441014788E-06  7.41683337299070E-06  3.56861354275255E-06  5.16010159255361E-05  1.01507278996127E-04
  4.06291332540305E-06  9.50681199181305E-06 -1.08199822140556E-06  1.69758344584775E-05  1.28931400845323E-06
 -5.84536222338356E-06  2.63041794178110E-06  3.59446735168399E-05  8.42224255021496E-05 -2.57790345399401E-06
 -9.42385267189436E-06 -3.32576859450809E-06 -3.75413749251071E-05 -4.70106645455969E-07 -1.95893601707118E-05
  7.48712910524088E-06  4.61011399664086E-05  1.58008643335910E-05 -5.01085593987142E-06 -1.18292274769485E-05
  6.38492974257552E-05  1.62453813659988E-05 -4.33255115840222E-05 -1.00443690181701E-07 -3.63836815606885E-07
  8.05054088548471E-06 -1.17591759073014E-05 -1.32386956447608E-05  1.82943341409998E-05  1.00215218411793E-05
  2.05871647402601E-05  7.54551269034787E-06  4.66753313800926E-05  1.40962941896499E-05 -3.12508070164334E-06
 -1.49984144620662E-05  1.66494711334247E-05  6.43280868275451E-05 -4.53385640411885E-05 -3.07291863715836E-07
 -3.30238391873613E-06  5.64224229754289E-06  2.58929353489565E-06 -1.57884563124342E-06 -7.67235540038484E-06
 -1.26093916566002E-05 -1.02347598344615E-05
* ORBITAL    1   37
  1.49585475647882E-06  1.07348918123330E-05  5.11292629396903E-05  1.99579585648506E-04  3.14860313169914E-05
 -1.05335727151317E-06 -1.96941727902892E-05 -1.16760335143784E-04 -2.98832904260634E-05  2.99970969064587E-07
  5.51584940732143E-06  2.91263438868533E-05  3.54239395330573E-06 -9.46729770002524E-07 -1.76425686588479E-05
 -1.02162905712360E-04 -2.34152905922548E-05 -9.78605436897975E-06 -1.65310656912094E-05 -6.08780576632024E-06
 -8.37046972699637E-06  5.54062279366266E-06  9.30607172094524E-06  1.21417932230808E-05  2.01183484553642E-05
  4.26771683937062E-06  8.35622453132309E-06 -5.96509335278404E-06 -4.14568272449406E-05 -1.73140564048527E-04
 -8.66406731374655E-04 -4.77868733402879E-04 -5.18006271788240E-06 -9.33920436988516E-05 -5.77975875745220E-04
 -1.19525637887543E-04 -1.58338573472149E-06 -3.13262983086591E-05 -2.24889884545662E-04 -6.57926750332186E-05
 -2.54360103169868E-06 -4.38955381840828E-05 -2.49692742759354E-04 -3.81108710083196E-05  3.70021569942839E-05
  1.18508125032088E-04  1.64276116303431E-05  6.74381277095128E-05 -2.13177221564916E-05 -6.86755772821961E-05
  3.35648906978691E-05  1.35745219663416E-04  3.56034199008516E-05  1.44201888270423E-04  2.71349374111550E-06
  1.94804428288164E-05  9.30661942748724E-05  4.20389896889938E-04  1.30398971199475E-04 -1.33368364409600E-06
 -2.50864241290240E-05 -1.63512404568748E-04 -4.59214397650948E-05 -5.67449101591660E-07 -1.01696885623940E-05
 -5.00608860591870E-05 -6.62967310284265E-06 -1.41810082767298E-06 -2.68243742435648E-05 -1.75400090720648E-04
 -4.85478062855562E-05  8.81262621356348E-06  1.23936620525091E-05  1.63371343320214E-06 -5.54868173951423E-06
  8.13013133935086E-06  1.16326212851475E-05  1.75756468310254E-05  3.50225736705784E-05  9.31034313635871E-06
  2.19715696379952E-05  2.68925091253102E-06  1.93067333885789E-05  9.22555427784662E-05  4.17258757742838E-04
  1.29559135898430E-04 -1.94414148967399E-06 -3.64716775293244E-05 -2.30607053426723E-04 -6.06361812374192E-05
  5.57574383672234E-08  1.39904395731156E-06  1.75318057194429E-05  8.10363033565672E-06 -5.27520273528667E-07
 -1.02691118535215E-05 -7.82741022608985E-05 -2.72462770914950E-05 -2.73601662937254E-06 -4.05912545423737E-06
 -1.46073279228858E-06 -4.91470209072210E-06 -1.16823325902539E-05 -1.66796999581261E-05  1.43640511163284E-05
  3.54680786415968E-05  1.34285242058659E-05  2.06107284790639E-05  1.56042951965671E-06 -1.28937701794620E-05
  3.67352911666207E-05 -5.15037695939274E-06 -3.03629428466412E-05  6.63441478578887E-07 -4.51229264026822E-07
 -2.18968773087798E-06 -2.26029758374910E-05  2.95458587700863E-06  6.86918189043052E-06  7.87043240198344E-05
 -1.03111131721892E-05 -1.01454562884529E-04 -2.67618777784037E-06 -7.37957794556981E-06 -5.37264979043268E-06
 -6.62917918243135E-05  5.74329864406456E-07  5.32995505699752E-07  1.80817209678740E-05 -2.07122508069534E-06
 -2.42190323483798E-05 -3.96394144354623E-07 -4.90140094018193E-06 -1.16917012771763E-06 -1.35940521611659E-05
  1.61088008808875E-06 -1.21805588967207E-05  3.76272501927922E-05 -3.77750715462403E-06 -3.13038773198791E-05
 -5.93152366152300E-07  1.35005441721398E-06 -4.15737492125673E-06 -2.08592737117648E-05 -1.66636166307387E-08
  1.48782667476462E-04 -2.06822945687464E-06  1.70944394421874E-06  7.76295451953999E-06 -2.75681616808966E-06
 -1.97168354468851E-05 -2.20456075497752E-06 -8.21169830498374E-06  6.39167241010311E-08  9.32366252899055E-05
  1.83378055647311E-06 -7.30381949551957E-07  6.66684598644896E-07  9.77685748419658E-07  4.38400028492122E-06
 -1.18573817174230E-06 -2.49915429034078E-06 -1.71750245793361E-05 -9.99913793949654E-01 -7.11845466937229E-03
 -5.67500964259710E-03 -5.02318325920960E-04  9.40014804991492E-03  6.82529104668332E-04 -1.05545454719424E-02
 -8.30156838045398E-04  1.87958228194356E-08  2.42194668050919E-04 -4.67310441618264E-07 -2.69403123428255E-06
 -1.24038873885826E-05  1.95093065517872E-06 -1.52558273338916E-07  4.12712119779048E-06  1.94994321117752E-05
  1.04967933171859E-04  1.73821497472081E-04  7.67528003481730E-05  1.11106170148422E-04 -2.26305426106619E-05
  1.26127299578224E-05 -2.51141236228930E-05  1.31103528953752E-05  3.14256727076531E-07  3.77820099786736E-07
  1.20415184456818E-06  3.31165024444018E-06  2.60045665202654E-06 -1.88269308027363E-05 -7.27219993145148E-06
 -1.77377103158967E-05 -2.87689215071847E-06 -1.47270757802959E-05 -1.87650694628416E-06 -9.05076990590422E-07
 -8.14285953576955E-07  1.29777525857576E-06  2.64704583489067E-05  2.62521957408396E-05  2.95538988929394E-07
  2.22906245040997E-07  4.10078504776356E-06  3.98263763331181E-07 -1.42756763146329E-06 -7.35376773482169E-06
 -1.88461674453485E-05 -1.77414570308664E-05
* ORBITAL    1   38
 -2.68084403169434E-06 -1.92455541780779E-05 -9.19515739290215E-05 -4.15994686394100E-04 -1.29078881890501E-04
 -1.32078663822440E-06 -2.48707432116237E-05 -1.62197597263755E-04 -4.54859699587769E-05 -5.59809918078977E-07
 -1.00428349178005E-05 -4.93751813485690E-05 -6.40705292769325E-06  1.41485014598149E-06  2.67927180059430E-05
  1.75547654612574E-04  4.86161689324497E-05 -8.65579290945602E-06 -1.21624382096326E-05  1.63124353018028E-06
 -5.59553853738129E-06 -8.34443072343269E-06 -1.20802138946471E-05  1.76204316531198E-05  3.51549051077620E-05
 -9.16970827254588E-06 -2.15620949362001E-05 -2.64824940465829E-06 -1.90129433942040E-05 -9.08673791248232E-05
 -4.13290212974779E-04 -1.30658367344023E-04 -1.90631567602448E-06 -3.57716941072843E-05 -2.27319581875189E-04
 -6.03233736239845E-05  6.25767516542989E-08  1.53523982544890E-06  1.85819665824364E-05  8.46932795889251E-06
  5.40230556373237E-07  1.05135733371285E-05  8.01391631898689E-05  2.78794263610635E-05  2.82150963911144E-06
  4.14683588771317E-06 -1.52342745420280E-06 -5.11828419567023E-06  1.13865358670275E-05  1.59533629393411E-05
  1.45412271106238E-05  3.57776621241291E-05 -1.30860156866395E-05 -2.00957939349304E-05 -1.47679382660473E-06
 -1.05984623562739E-05 -5.04926316138150E-05 -1.96475738130765E-04 -3.03349827233644E-05 -1.03148514299536E-06
 -1.92748622232780E-05 -1.13959090662784E-04 -2.91329699335766E-05  3.02365267103799E-07  5.56688624997962E-06
  2.94752741899060E-05  3.62518614620019E-06  9.46706942799423E-07  1.76445932651704E-05  1.01892462169572E-04
  2.32474226782374E-05  9.61374430736828E-06  1.62224102551964E-05 -6.23153911561488E-06 -8.62583858442218E-06
 -5.59003800239226E-06 -9.47537770810359E-06  1.18926727423007E-05  1.96027174316365E-05 -4.09828302742970E-06
 -7.91191314767168E-06  5.93790401156562E-06  4.12865793952965E-05  1.72504743767650E-04  8.59683499122166E-04
  4.73308981647597E-04 -5.05719449174488E-06 -9.18437796102715E-05 -5.71411740909475E-04 -1.18395185789163E-04
 -1.56763205039736E-06 -3.12285155336626E-05 -2.25717236114797E-04 -6.64778778611541E-05  2.45889998732706E-06
  4.27202253846225E-05  2.45417466632492E-04  3.81562343069347E-05 -3.75016928059325E-05 -1.19837409176835E-04
  1.63592967434054E-05  6.71844520293396E-05  2.22117078429352E-05  7.07566317359765E-05  3.21351740182263E-05
  1.31886920766829E-04 -3.59539469311081E-05 -1.45764793170035E-04 -3.02511300781001E-06 -7.34104802724657E-06
 -8.02380974074457E-05 -1.03271354371259E-05 -1.01650012296290E-04 -2.67117585952019E-06 -6.77067986752890E-06
  5.38036187205881E-06  6.69650856907437E-05 -1.56503002495396E-06  1.20231632394980E-05 -3.66617057054074E-05
 -5.05774882116262E-06 -2.93376432028357E-05  7.55711967602255E-07  1.75786057895756E-07  2.25033377806532E-06
  2.33040155924465E-05 -1.53914178575023E-06  1.28532248401664E-05 -3.59412469104372E-05 -3.72269260513517E-06
 -3.03560379456092E-05 -6.51941433985671E-07  8.89886694895589E-07  4.03460126355561E-06  2.01304906136002E-05
 -5.74992873566640E-07 -6.74898585253552E-07 -1.80887722445519E-05 -2.04141140562873E-06 -2.39995129423553E-05
 -3.58506377316988E-07 -4.60890598757624E-06  1.20743141232651E-06  1.38147540292296E-05 -6.96850496385098E-08
 -1.84119583234149E-04 -2.63493758398431E-06 -1.59161173239497E-06  5.09872266562216E-07  1.49798154386434E-06
  4.37192758242630E-06  2.13906823353792E-06  2.59809627499518E-06 -5.52828171655100E-09 -1.11322802146176E-03
 -4.97821777974037E-06  1.09065268062950E-05  8.33646192475602E-06 -8.18591424324451E-06 -2.00632918810695E-05
  1.23795515592436E-05  8.74243650510808E-06  7.85902763502438E-09  2.41738766180837E-04  4.49066295028715E-06
  7.60469377091304E-08 -1.19008101528206E-05 -2.63017322588316E-06 -4.76399111214887E-07  9.66403721904783E-07
 -1.93410924470936E-05  1.69835073940737E-05  9.99911929769734E-01  7.12500805810502E-03 -5.63992870353593E-03
 -4.96488915825535E-04  9.52047208740282E-03  6.96025011187560E-04  1.05751873280579E-02  8.31150387950693E-04
 -3.36881094314691E-07 -2.60786358030410E-07  1.27976483576546E-06  3.25042252693769E-06 -2.54078657344851E-06
  1.89135522494360E-05  7.41803877095282E-06  1.76509585812368E-05 -1.09944367191022E-04 -1.80820880982029E-04
  7.85485196160350E-05  1.13471101984264E-04  2.56669440327056E-05 -1.30041842458729E-05  2.54232396967152E-05
 -1.23433879885764E-05 -1.88400047295782E-07 -4.19252862112226E-08  4.13681112299733E-06  5.23927404730272E-07
  1.39462167580777E-06  7.26668421569759E-06  1.88048510758987E-05  1.73952848934508E-05  2.83584182427859E-06
  1.44557231497153E-05 -1.96007716525879E-06 -7.27825946897593E-07  8.83956482395004E-07 -1.34313471602256E-06
 -2.58514504975823E-05 -2.60704541178949E-05
* ORBITAL    1   39
  5.93174146850199E-06  4.12419931172301E-05  1.72284148878912E-04  8.58574716941769E-04  4.72950400721021E-04
  1.56620843066368E-06  3.12002681560069E-05  2.25603379378605E-04  6.64809683749929E-05  5.06090627001168E-06
  9.19158824043510E-05  5.72013543922855E-04  1.18578423864670E-04 -2.45754428097567E-06 -4.27029471373192E-05
 -2.45300906883602E-04 -3.80912054195484E-05 -3.75120927743804E-05 -1.19916101323117E-04  3.22710232816443E-05
  1.32122773050868E-04  2.21585618841850E-05  7.07295178090042E-05  1.64184896959027E-05  6.73326436301732E-05
  3.59713136324971E-05  1.45836036625000E-04 -1.48002036358188E-06 -1.06219652004257E-05 -5.06107992946608E-05
 -1.97000381541078E-04 -3.04825772414287E-05 -3.06202405495028E-07 -5.64116346094656E-06 -2.99517508659646E-05
 -3.75796759096415E-06  1.03274377624680E-06  1.92998051501990E-05  1.14148422572894E-04  2.91962351507610E-05
 -9.44738988190135E-07 -1.76080405348560E-05 -1.01611256687715E-04 -2.31517538061766E-05  9.61694756617205E-06
  1.62120715027509E-05  1.18972701483869E-05  1.95940679298672E-05 -5.55194994712567E-06 -9.40880163471930E-06
 -6.19873216336995E-06 -8.57265677028014E-06  4.05930546296192E-06  7.82541471288704E-06 -2.65750317424270E-06
 -1.90783482293640E-05 -9.11613941882736E-05 -4.14452483777136E-04 -1.30946935729524E-04 -6.41273857922252E-08
 -1.56269822241661E-06 -1.86867884271317E-05 -8.47594086504101E-06  1.90924830787026E-06  3.58213338083874E-05
  2.27627958707334E-04  6.03779756839222E-05 -5.37285738232324E-07 -1.04618070301656E-05 -7.97815362686213E-05
 -2.77803177065849E-05  2.87047581479684E-06  4.28052203497247E-06  1.45257524146136E-05  3.58262423170366E-05
  1.13720505098970E-05  1.59176054220118E-05 -1.48985656281395E-06 -5.02709540497564E-06  1.30967924573487E-05
  2.00427217289419E-05 -2.66743358649668E-06 -1.91522774581353E-05 -9.15608429314713E-05 -4.14017194811518E-04
 -1.27970649791571E-04  5.48600549369072E-07  9.83956706515805E-06  4.81186787102050E-05  6.15403568457765E-06
  1.31821009066882E-06  2.48183584936217E-05  1.61781468352476E-04  4.53500613692726E-05 -1.40923647998366E-06
 -2.66939632401762E-05 -1.74949904018914E-04 -4.85052526674569E-05 -8.74625541227534E-06 -1.24400605155690E-05
  1.76759312424009E-05  3.53385972713784E-05 -8.29456968693930E-06 -1.19260914610333E-05  1.70291099222697E-06
 -5.30202897036677E-06  9.09116312574823E-06  2.12433601958248E-05 -1.54604510058921E-06  1.28202095971961E-05
 -3.61121940800718E-05  6.29039761585815E-07 -1.11487722422367E-06  3.71506817369791E-06  3.03236202630146E-05
 -4.02346593100487E-06 -1.99717395385123E-05 -5.77799848493474E-07 -6.71488714395360E-07 -1.81543207326668E-05
  3.49464958011479E-07  4.56242374671776E-06  2.04574637941650E-06  2.40173174653866E-05 -1.19757399670074E-06
 -1.37192940847263E-05 -3.03201212816967E-06 -7.42235254667197E-06 -8.04117825978378E-05  2.67075873904093E-06
  6.76626711478098E-06  1.03345041298734E-05  1.01705559273494E-04 -5.36853313270518E-06 -6.68955511051886E-05
 -1.56492733362844E-06  1.19667257365509E-05 -3.66520472019388E-05 -7.61629062714318E-07 -2.51623054963566E-07
  5.06108425390765E-06  2.93412423140323E-05 -2.24082552978914E-06 -2.31933793016213E-05  4.57040583384971E-09
 -6.03657467288107E-04 -1.29839618028258E-06 -5.36227435837680E-06 -2.01668868907314E-07  4.72243734620104E-06
  1.22436175443685E-05  7.90746938494464E-06  1.98362273359572E-05  1.69400642462739E-05  9.99911951242880E-01
  7.12730245978087E-03 -9.52710038819827E-03 -6.96535176442686E-04  5.64206090147588E-03  4.96739126992516E-04
 -1.05654234057277E-02 -8.31119545273521E-04 -6.91262056813233E-08  9.23041619898644E-05 -7.51812578016101E-07
  6.52037820852261E-08 -4.30027268496785E-06 -1.02719225018563E-06 -7.82982047768024E-07  7.65194594870530E-07
 -2.44346382081036E-06  3.15666057409568E-08  1.11305432448960E-03  1.08710285212961E-05 -4.37451184468635E-06
  1.89517841260529E-05  1.02970019782281E-05 -6.79187898514817E-06  1.11546933129252E-05 -6.88207721775383E-06
  2.80289074458809E-06  1.43847822612854E-05  7.05882479558210E-07  1.91299943897242E-06 -8.69333316506780E-07
 -2.60263638912431E-05 -1.32319216590965E-06 -2.58352296597234E-05 -4.39259370773278E-07 -4.75890511023361E-07
 -3.46570495712413E-07 -3.95501088842141E-06 -1.35996527131381E-06  1.73853437642694E-05  7.32162440406265E-06
  1.87935383919479E-05 -1.10032686962169E-04 -1.81609273341974E-04 -1.13940613221380E-04 -7.85144027486412E-05
 -2.48331904539525E-05  2.53764921512122E-05 -1.23536773260238E-05 -1.23416675796380E-05 -2.34845775190049E-07
 -5.00318628803011E-08 -3.35102575343406E-06 -1.35895995168553E-06  2.58381055267816E-06  7.38149042152659E-06
  1.75783528071381E-05  1.88647979304598E-05
* ORBITAL    1   40
  2.66515738304646E-06  1.91350676729557E-05  9.14626319721937E-05  4.14073248278865E-04  1.28776302630849E-04
 -5.73734290827905E-08 -1.42810469331340E-06 -1.76948676770663E-05 -8.14214237490497E-06  1.92603415790996E-06
  3.61393503314560E-05  2.28778409093903E-04  6.02956225601146E-05  5.25031558264709E-07  1.02169949047435E-05
  7.79250563023747E-05  2.71283900007155E-05 -2.69179055491515E-06 -3.94322553269017E-06  1.42768042933405E-05
  3.52624418550736E-05 -1.16301161392902E-05 -1.66398594430758E-05 -1.46987174298837E-06 -4.95029079316469E-06
 -1.33022776248415E-05 -2.04870052977614E-05  2.69775822049941E-06  1.93679592141403E-05  9.25379594824807E-05
  4.18070240900048E-04  1.29583412049204E-04  5.66798493200381E-07  1.01651378401567E-05  5.00420588665051E-05
  6.63401648776846E-06  1.32764182052809E-06  2.49753788813682E-05  1.62821565993389E-04  4.57045212547326E-05
  1.41465231019784E-06  2.67650378947175E-05  1.74959970663402E-04  4.83822089925283E-05  8.76406431612589E-06
  1.23456441144281E-05  1.75023758213670E-05  3.49110402878581E-05  8.10575800232789E-06  1.16186565002268E-05
  1.58156747407798E-06 -5.59934410682746E-06 -9.32297803090914E-06 -2.19659417550533E-05 -5.97807720157897E-06
 -4.16117450411424E-05 -1.74511251783759E-04 -8.66550980088550E-04 -4.73541956303038E-04  1.53705522523222E-06
  3.07355525121875E-05  2.23414604435223E-04  6.59957151851158E-05  4.94763704256085E-06  9.05118449374359E-05
  5.70613685462351E-04  1.20059641155177E-04  2.41192121709569E-06  4.22788401845160E-05  2.46186789702425E-04
  3.89278446505296E-05  3.67827838238444E-05  1.17956908609725E-04  3.21311664890397E-05  1.33643290384852E-04
 -2.12795657363007E-05 -6.86950447018719E-05  1.62691717990183E-05  6.68571895811422E-05 -3.48083312648783E-05
 -1.43401716219832E-04  1.48912970633278E-06  1.06872876318658E-05  5.09197062205150E-05  1.99048336913853E-04
  3.15101038436047E-05 -2.99671459568181E-07 -5.51323706207945E-06 -2.91468195416176E-05 -3.57558231000835E-06
  1.04761414983689E-06  1.95906506058472E-05  1.16283797777775E-04  2.98015441468711E-05  9.43463237288364E-07
  1.75902667398586E-05  1.01995910278598E-04  2.34146315052667E-05 -9.73572071117756E-06 -1.64473024234256E-05
  1.20935607348295E-05  2.00455710806592E-05  5.53018903768716E-06  9.28253980889729E-06 -6.08226594070165E-06
 -8.37242047596094E-06 -4.26081540753380E-06 -8.33743915367899E-06  5.73452350307856E-07  5.73499380060611E-07
  1.80535964149782E-05  3.95032805624488E-07  4.87763378090490E-06  2.06159707831665E-06  2.41041898656076E-05
  1.16354772718046E-06  1.34969276718675E-05  1.60638349018033E-06 -1.17929459827376E-05  3.76729062214491E-05
  5.85993054930127E-07 -1.39210860775083E-06  3.76358725506949E-06  3.12213553336292E-05  4.17235855605197E-06
  2.11368163084640E-05  1.55076432153519E-06 -1.23740784867446E-05  3.67480692274190E-05 -6.83459425247981E-07
  1.22528784058246E-07  5.14504399949366E-06  3.06434779474028E-05  2.18707655390995E-06  2.27171081429311E-05
  2.93506221553733E-06  7.00357458135786E-06  7.84038886048952E-05  2.66677351632215E-06  7.43193596602953E-06
  1.02837422547025E-05  1.01503585723499E-04  5.35332358279114E-06  6.62282524437938E-05 -1.70759224573047E-05
 -9.99912078735973E-01 -7.11193187991271E-03 -9.45525051077599E-03 -6.88252389848980E-04  5.70029537141567E-03
  4.98374221595185E-04  1.05168785939763E-02  8.24407653723379E-04  5.17428194290651E-09 -6.03191373156497E-04
 -6.46342149129959E-06  6.10300511180504E-06  7.58665892337361E-07 -2.07679895964584E-06  1.19568665939526E-05
  4.81215301007196E-06 -1.87768236438102E-05 -1.55998416146144E-09 -1.48781098535377E-04 -3.69641230071266E-06
  1.09674015138758E-06  1.97899993178552E-05  1.10313740996851E-06 -7.48638269420074E-06 -9.13883625748842E-07
  8.05705714267807E-06  5.95606073718976E-08 -1.83671806714183E-04 -1.31538950663329E-07  5.79433952299727E-07
 -4.29018837321044E-06 -1.90950597811438E-06 -8.92673711044292E-07 -1.74003233842950E-06  2.29589015613150E-06
  3.32145714710345E-07  3.10914302204539E-07 -3.66661353344372E-07 -4.02063373832497E-06  1.38989367750180E-06
 -1.76089370494808E-05 -7.30801382934833E-06 -1.87145416290417E-05 -2.85566808845007E-06 -1.47562357182439E-05
  8.89970543605808E-07  1.76116101663066E-06  6.91143543183614E-07  2.62731448907570E-05  1.25857828584890E-06
  2.63255404116109E-05  3.99826545712384E-07  4.95333580033136E-07 -3.13452633240520E-06 -1.13706451442527E-06
 -2.54180962260678E-06 -7.26868458531595E-06 -1.76604503501947E-05 -1.87161060361673E-05  1.06631705446125E-04
  1.76504063312213E-04 -1.12650726992744E-04 -7.48528780617038E-05  2.41606385707673E-05 -2.59875279697254E-05
  1.36066295859701E-05  1.27935076954944E-05
* ORBITAL    1   41
 -6.43296505178836E-07 -5.34775066858941E-06 -1.51333558734713E-05 -1.56151092483811E-04  1.27232536556882E-05
  3.99045238531218E-06  5.14948990002795E-05  3.48241488406109E-04  7.80903717008101E-05 -3.05402087784301E-06
 -3.34555653568711E-05 -2.26540125656390E-04 -5.00478235933485E-05 -1.05067517295918E-06 -1.78451155286273E-05
 -1.08721647363351E-04 -2.07637452186806E-05  6.86499997956171E-05  1.70610022955097E-04 -1.20202127929420E-05
 -4.61729217161982E-05  4.28799569198645E-05  1.08261807601565E-04  1.66614183509357E-05  5.13110552894926E-05
 -1.80932136009386E-05 -6.85209106139555E-05 -7.10491513522739E-07 -5.80966433240255E-06 -1.80666826021247E-05
 -1.67467318877313E-04  7.20299198801955E-06  1.30900914317178E-06  2.15666834371762E-05  1.39160553869243E-04
  2.92377149409036E-05 -1.14656357072590E-07 -2.61780017636715E-06 -8.26068184311993E-06  1.19757774171501E-06
 -5.12794997634130E-06 -6.12177012726866E-05 -4.13484337281746E-04 -9.22228328468717E-05 -2.00707456446192E-06
 -5.36151629951897E-06 -2.05851086358337E-06 -2.24720739477093E-06 -8.08796170381181E-05 -2.03755981958527E-04
  2.65587986559055E-05  9.57112383669857E-05 -3.87137397818716E-06 -5.90613431537774E-06 -7.36519201167932E-07
 -6.55132160242350E-06  2.24719962045119E-05  4.06387694653516E-05  8.65256332682473E-05  6.80430628498581E-06
  4.15986516099690E-05  3.15113538558842E-04  7.16036670637666E-05  4.53918752515536E-06  1.29298807123413E-05
  1.30948952377608E-04  3.03060791676771E-05 -1.81072645921801E-06 -2.26749307735640E-05 -1.46323212306544E-04
 -3.26225700808517E-05 -3.09126014857572E-05 -1.27780540338941E-04  1.13640404424346E-05  5.91344324243476E-05
  1.99041240472613E-05  7.86122664356875E-05  1.17955534976887E-05  6.64136519896189E-05 -1.65056116392886E-05
 -8.88066387424425E-05 -1.98200168899082E-06 -1.42203969430482E-05 -6.88398891945593E-05 -3.06696195776926E-04
 -9.81572891663803E-05  8.67404020316559E-07  1.74303057491516E-05  1.06056449084187E-04  2.42322229423245E-05
  4.73257423390621E-08  2.76602834285296E-07 -3.10322237882967E-06 -3.25458520714251E-06 -7.29956885614708E-07
 -1.40460270098371E-05 -8.98832418904574E-05 -2.21897124025752E-05 -4.21043192366160E-07 -2.60954420023302E-06
 -2.07210397529750E-07 -1.07847001594461E-06 -1.74624234287040E-06 -3.49752572783188E-06  1.25257308849556E-06
 -9.64476521574824E-07 -1.21491618215740E-06 -2.94922068867742E-07 -9.88578732990325E-07 -1.18829222585584E-06
 -3.31121351707130E-05 -8.70347294722114E-05  7.52818385409536E-06 -3.83414859551339E-04 -4.57700235028909E-06
 -2.08916203544581E-04 -8.84809926731913E-06  1.00501543193083E-07  3.57149613611148E-04 -1.01875861349113E-04
  5.44999042988766E-03  4.83136887098680E-05  2.19542298323848E-02  1.55439759616859E-04 -1.20901230665069E-02
 -9.48204605116287E-05 -1.26174129100158E-06 -3.13430048292588E-06 -3.88095294965044E-05  3.63307067545789E-04
  8.85528397976767E-06 -1.04085034894406E-05  1.15502112385000E-06  2.38413287960309E-04 -8.93652490973715E-06
 -5.56272028044541E-05 -1.42684397223688E-02  2.43741719167592E-03  8.57426673391262E-01  6.23022860392158E-03
  2.20648831557611E-01  1.47658609865566E-03 -4.63981161500436E-01 -3.46032715891291E-03 -1.56956835596888E-06
 -1.15811949400535E-05 -4.19924288511096E-05 -3.91058909217521E-06 -2.70546212320975E-05  4.50642831884821E-06
 -4.34432929580413E-06  5.93052878660829E-06  1.76159430176040E-05 -9.41170597127453E-07 -7.13085457165664E-06
 -2.03122182917582E-05 -4.75745792752160E-06 -3.96493748068163E-05 -4.73815857371847E-06  8.41387228740950E-06
  1.84072139808077E-06  1.93794812392705E-05 -8.71943498337934E-07 -6.60863659223060E-06 -1.82023091757461E-05
 -6.04011362954416E-06 -2.96274166507420E-05 -3.65506229144991E-06 -2.08728780096209E-06  2.08658272803539E-07
  3.50676527160431E-05 -1.43422109149879E-07 -1.15413572601666E-06 -3.03470530099757E-06  1.14115087683181E-06
  1.49954282364601E-05  1.10135034681936E-07 -1.11609092499743E-06 -6.59025093176330E-07 -9.79814086869642E-06
 -2.83195739576985E-06 -1.04886429337579E-05  1.22818934487970E-05  3.19292674684063E-06  6.14709287621980E-06
  4.56147371751312E-05  7.59073276319770E-06  5.70271461486257E-06  6.14055647298045E-07  3.69100407516147E-06
 -6.79364673166407E-07 -2.92752399492693E-06 -1.58246674203574E-06  3.93479529956028E-06  2.94106332691954E-06
  3.02637823955029E-06 -2.90560414789296E-06 -1.08897324353042E-05  3.03950216991303E-06  1.18717499106556E-05
 -6.31371470587321E-06  7.09307803843219E-06  4.46667361738772E-05  5.09021868847472E-06  1.63850486092125E-06
  6.90050963936903E-06  3.89569057449070E-06  6.62433639126112E-06  1.71392651287711E-06 -1.06326466134586E-05
 -2.06950294166097E-05 -2.18157810135107E-05
* ORBITAL    1   42
  2.01867532293943E-06  1.45211226957804E-05  6.97469890523704E-05  3.15281572855930E-04  9.76522179903281E-05
 -1.58073737787238E-07 -2.37219344877967E-06 -2.10396879436326E-05 -7.28809652739354E-06  1.02625198532995E-06
  1.91915807952106E-05  1.17912717318113E-04  2.68381858674211E-05 -6.77328064202323E-07 -1.31537603852707E-05
 -8.44770982455897E-05 -2.11734515803307E-05 -3.10543467432686E-06 -6.15651704723780E-06 -6.41274884579614E-07
  3.33185279019692E-06 -4.58700610888498E-07 -2.05949329565995E-06 -6.50773358676415E-07 -1.56557149073966E-06
 -3.06833505881571E-07  3.18338245169197E-06  7.75157498246364E-07  6.86599655314741E-06 -2.14406283920723E-05
 -3.15222901284150E-05 -8.68210951917593E-05  4.47834130442416E-06  1.19407277863389E-05  1.24560508424197E-04
  2.89386702017517E-05  6.81663192867774E-06  4.18900751073600E-05  3.16454045688137E-04  7.17114771246330E-05
 -1.54510774222274E-06 -1.95291639329862E-05 -1.25003852398125E-04 -2.78582280690582E-05  3.11600982188871E-05
  1.28318120489296E-04 -1.17404926743278E-05 -6.64054912877868E-05 -1.58347507736174E-05 -6.83132976726622E-05
 -1.27864045995061E-05 -6.41549697681936E-05 -1.64017474434721E-05 -8.86558456200857E-05  7.46842614324824E-07
  6.13753212668265E-06  1.68112749051817E-05  1.65170481537965E-04 -1.17391234102814E-05 -4.62170528377158E-07
 -4.73115607689581E-06 -2.42210551829000E-05 -2.40941057063965E-06  1.08408565162761E-06  2.10217200673678E-05
  1.33334745005144E-04  2.79214489747378E-05 -5.04258610859401E-06 -6.00275345866338E-05 -4.05863283070197E-04
 -9.05711056792973E-05  3.62936096602464E-06  1.19748799714102E-05 -2.70869441955570E-05 -9.88217458095505E-05
  7.99352253737851E-05  2.00019066973010E-04  1.45176015042691E-06 -1.18789063385176E-06 -3.05911097776393E-06
 -1.46188064592770E-06  7.45648946245901E-07  6.08346723116304E-06  1.86667782535455E-05  1.72136134437978E-04
 -7.61117907787443E-06 -3.10230285756037E-06 -3.43743432363281E-05 -2.32192660597670E-04 -5.13477717972194E-05
  3.99605284394057E-06  5.15729114411096E-05  3.49092392017476E-04  7.84434339765411E-05 -1.01362092897286E-06
 -1.71338410273550E-05 -1.04172198505288E-04 -1.96360875635948E-05 -6.87181338713577E-05 -1.70720839147540E-04
 -1.66529044388486E-05 -5.13076392124357E-05 -4.28522186820575E-05 -1.08261291960888E-04  1.19409872808575E-05
  4.62386312641843E-05 -1.81013713257980E-05 -6.87209199512406E-05  1.31801198306000E-06  3.77608921759627E-06
  4.05185684164417E-05 -9.05385878317578E-06  7.22608642361515E-07  3.50375472629743E-04  8.89650896997089E-06
  2.29604826168830E-04 -8.66739411526465E-06  5.57185550459097E-05  1.42750121295099E-02 -2.43637442247764E-03
  2.19536767992807E-01  1.46816994463482E-03  8.56909993109084E-01  6.22652889111304E-03 -4.65460514944213E-01
 -3.47014780213620E-03  1.05132104929429E-06  4.64425336665640E-07  3.52957225930949E-05 -4.55967677873048E-04
 -5.46751528166333E-06 -9.96482063910766E-05  7.34468317367633E-06 -2.49918272097053E-04 -8.64019190300289E-06
  2.75899456659403E-06  3.75184671144293E-04 -2.30929699211520E-05 -2.20315449414517E-02 -1.64140270643732E-04
 -5.85162745753450E-03 -2.72619232598162E-05  1.17509643652808E-02  8.29207876641779E-05  9.25371378987978E-07
  6.99772622318666E-06  1.97120248612301E-05 -3.39457746620379E-06 -5.75427438272761E-07 -6.13694013610817E-06
 -2.91081146862233E-05 -5.51679491123734E-08  3.42641891189969E-05  1.91740675270516E-07  1.52024738047997E-06
  4.07619229539991E-06  3.55873697535299E-07  9.24475924108063E-07  1.38951538384521E-06  1.45864000272528E-05
 -7.54700502111143E-07 -1.07993076312012E-05  1.63006428735168E-06  1.20361091440125E-05  4.31794847639871E-05
  4.89414244544912E-06 -3.00014686649862E-06 -3.80302129912930E-06 -2.72471957780555E-05  6.07431637657715E-06
  1.59583623997173E-05  9.48927315286414E-07  7.19294750090799E-06  2.04660967927909E-05 -4.81140767166172E-06
  7.66570850319477E-06 -4.76751498442287E-06 -3.96568967422173E-05  1.87833691964685E-06  1.99123364209354E-05
 -1.49628607472070E-06 -6.39875144125253E-06  5.89891538123904E-06  3.73824058066270E-06  1.42308623466084E-06
  1.95099221091508E-05  1.02425246173060E-05  2.04523356846462E-05  2.88742635980649E-06  1.07738480955460E-05
  1.19501735486015E-05  3.21303273218648E-06 -6.16333146948680E-06 -5.49275315994306E-06 -7.26515926789735E-06
 -4.48901756357061E-05 -4.62649431902863E-07 -3.11545174837714E-06 -3.06723429924955E-06 -1.29576474441913E-06
 -1.28195441967891E-06 -3.30852508074119E-06 -5.32644605552992E-06 -4.26754449794907E-06  2.74085931041901E-06
  1.00697074726426E-05  3.03286743089556E-06  1.20302621029726E-05  6.03118995850257E-06 -7.09670009574959E-06
 -4.68692587170997E-06 -4.45775895254576E-05
* ORBITAL    1   43
 -6.55947482307229E-07 -4.35194161942764E-06 -3.86029327761529E-05 -1.58706575999640E-04 -2.18742172586989E-05
 -2.00805761638304E-06 -2.69734189108762E-06 -1.99882360877277E-05 -1.15495907520431E-05  8.47788611050634E-08
 -1.88481409671588E-05 -1.20058895103153E-04 -2.45282262761481E-05  1.35540288724163E-07  1.60377851135472E-06
  1.98679792173430E-05  8.81295823411045E-06  2.19272099576342E-05  1.58738435331402E-05 -8.89156534777721E-06
 -9.05846927193450E-07  1.56325351938107E-05  1.47578098689203E-05  4.73196976317704E-06 -8.81068312625395E-06
  8.65322572330988E-06  3.59455173692818E-05 -6.66929861079813E-07 -4.43308365208803E-06 -3.86287108376829E-05
 -1.58191818485482E-04 -2.27644225188142E-05 -1.04165715646430E-06 -1.14790520858369E-05 -8.14859699778631E-05
 -2.37270463655716E-05 -8.73066899436315E-07 -9.08663601581873E-06 -5.30205122977100E-05 -1.13613003446213E-05
  1.46795593549366E-06 -1.18191925236431E-05 -7.18628707326464E-05 -9.24654093650837E-06 -1.55232213349245E-06
 -3.17369787711838E-06 -1.33305162445632E-05 -2.18949611301774E-05 -2.73593274432988E-05 -2.20034298064863E-05
  2.24321382649750E-07 -2.97314762256466E-05  2.88602514530866E-06  6.58957370043107E-06  1.46434519958643E-06
  1.02002164133193E-05  9.32441368477621E-05  3.77559023946529E-04  1.41535162383109E-07  6.96584504186920E-07
 -5.42811010421042E-05 -2.56566504192198E-04 -2.46774800434910E-05 -6.64514461374407E-07 -5.41328027018273E-05
 -2.93362158779983E-04 -4.67328929609412E-05 -9.96019746925846E-07  4.65473242638969E-07 -2.44334609091538E-05
 -1.55512832985576E-05  9.97114355102009E-05  1.43389232523962E-04 -1.63861396301720E-05 -1.98627028781872E-05
 -5.75375459252460E-05 -8.24966328880790E-05 -1.24882184651988E-05 -7.35817054594956E-07  1.91966110327094E-05
  1.26110352864321E-05  6.51937758761149E-07  4.68638273837379E-06  2.23721948525653E-05  9.80767691547104E-05
  2.74194913186215E-05 -3.32916372799813E-07 -6.12584976320237E-06 -3.67371209336902E-05 -8.04495725406187E-06
  4.69692084149983E-08  5.96536950138089E-07  5.22525395804515E-06  2.10321366951191E-06  2.40132727782132E-07
  4.68906981506822E-06  2.91168276313469E-05  6.94892647888134E-06 -2.44690930394903E-07 -8.52178985380034E-07
 -9.91638529894139E-08 -1.26489784069055E-06  2.58258746816648E-07  3.04137880250584E-07 -2.18437448143196E-06
 -3.34260304054747E-06  1.42360402991467E-06  2.61613827635063E-06 -1.40869766345538E-07 -3.62397809243276E-06
 -7.42572410500781E-07 -1.39586539828965E-04  1.32223849106021E-07  8.77916756572842E-05  6.53572777601118E-06
  1.65650032956415E-04  4.31641829572115E-06  7.47153451976984E-07  3.91712713246727E-05  1.04523506119488E-05
 -9.07277166788394E-03 -6.50732305906516E-05 -1.02773215266880E-03  1.75738659066107E-06 -6.69444171977188E-03
 -3.83198712490814E-05  5.43105556942963E-07 -1.84098418338836E-05  2.08035692499047E-05 -1.35457234178826E-03
 -1.39864941400227E-05 -6.47499886993268E-04  1.10108441891221E-06 -7.91805445051750E-04  2.43366321866445E-06
  9.02061649378801E-06  2.75792854729413E-03 -5.18166113593628E-04  7.26273346037612E-02  3.33158181152043E-04
  8.41889501551100E-01  5.52302385681713E-03  5.34550620023011E-01  3.60701457297312E-03  1.58367896142008E-06
  1.21870295120387E-05  4.57309189219305E-05  2.45212099972791E-06 -9.97544422916435E-06 -1.33934209802251E-06
 -1.69076009984406E-05 -2.63075206487737E-06 -4.67239051060299E-06 -6.36688775474241E-07 -5.08949505468244E-06
 -1.86152643388083E-05 -1.37308241491907E-06  5.38218994980166E-06 -2.54181199162431E-07 -1.15178220188284E-05
 -2.22221123240665E-06  3.55863622460879E-06 -6.18580385847029E-07 -4.94880915486821E-06 -1.80250857169911E-05
  8.12145573525517E-07 -5.67196714619399E-06 -2.57433830763361E-06 -3.46534648185133E-07  8.57171569982235E-07
 -1.18216164950698E-05  1.84369192866458E-08  1.54026390252304E-07  2.30190996530554E-07 -3.88335920417560E-07
 -3.87407995863341E-06 -2.76990885415274E-07 -6.45928117639724E-07  9.55304488452153E-08  2.43500225680776E-06
 -1.03666871868140E-07 -1.51410867116495E-06 -4.21568100124936E-06 -2.58178654373769E-06 -5.61496363901760E-07
 -9.21119565291502E-06 -3.61594952391118E-06 -6.54713085189319E-06 -8.41439327535350E-08 -6.72382133465947E-07
  5.32231970610869E-07  7.22639287200650E-07  1.17490576650464E-07 -2.25649577814708E-06 -1.01376385985466E-06
 -2.40992310124052E-06 -7.78842939956952E-08 -1.42839493143101E-06 -3.08689109953037E-06 -3.83275390697968E-06
  1.05065538228439E-06 -3.70491240376679E-06 -9.54296007103838E-06 -6.81501759411154E-06 -1.61955177812388E-07
  3.41542875776301E-07 -4.72626820304215E-06 -3.40994546183511E-07  3.11548083700196E-06  4.21212716501277E-06
  6.61767164135238E-06  6.44110705081972E-06
* ORBITAL    1   44
  6.63027947586720E-07  4.75826577812942E-06  2.31177114598281E-05  1.01192048400641E-04  2.77741082572134E-05
 -1.47796898897021E-09 -5.26746210009881E-07 -4.72697755850829E-06 -1.82806251288929E-06  3.27593712992810E-07
  6.49771832239627E-06  3.91150507087543E-05  8.52682080906319E-06 -2.45514125690562E-07 -4.74386286919578E-06
 -2.97171591569613E-05 -7.18463057627661E-06 -7.39186421677490E-07 -1.21398880475621E-06 -1.95926983065714E-06
 -3.25640979032016E-06 -3.67026747936705E-08  1.23299536812155E-07 -2.14675849192718E-07 -1.08367712613725E-06
 -1.62072888463456E-06 -3.44480734188827E-06  1.48235116133863E-06  1.03196665709916E-05  9.42943944437998E-05
  3.81941931750967E-04  1.01867177295419E-06  6.88226607505244E-07  5.45165174667506E-05  2.95910142133558E-04
  4.73879955173987E-05 -6.87581735354993E-07  5.44515113892256E-05  2.57402399027639E-04  2.48198307362806E-05
  9.68408174909224E-07 -1.25917242211672E-07  2.65782559439393E-05  1.58811378250007E-05  9.96861329769948E-05
  1.43219177745960E-04 -1.21785229066103E-05 -1.32947871596787E-07 -5.69752388048609E-05 -8.20684200576803E-05
 -1.64874273429838E-05 -1.93190974858363E-05 -1.93183175505707E-05 -1.27816770631602E-05 -7.02748270480037E-07
 -4.68420347174305E-06 -4.08522679264235E-05 -1.67340725070523E-04 -2.27219376836247E-05  8.57715717117784E-07
  1.03223168306706E-05  5.88513701718828E-05  1.19234431174311E-05  1.05452989403591E-06  1.26373490106677E-05
  8.77482269848823E-05  2.47254255922273E-05 -1.43893696311974E-06  1.19419209986276E-05  7.32956853350167E-05
  9.79832098676363E-06 -3.82313489110531E-06 -6.46026989529506E-06  6.38650385729273E-07 -2.91713741443602E-05
 -2.62552314028659E-05 -2.05529389909443E-05 -1.30578706669322E-05 -2.18889815956927E-05 -3.28777573337813E-06
 -6.84225350176990E-06 -6.74106810158301E-07 -4.48309957626267E-06 -3.92347630988202E-05 -1.61603362470582E-04
 -2.26925635294172E-05 -7.31239021936886E-08  1.90530079250023E-05  1.21241028557903E-04  2.47865158075267E-05
  1.99327322478026E-06  2.56465887532301E-06  1.89819890187459E-05  1.12636502506015E-05 -1.39989097625429E-07
 -1.69242876656799E-06 -2.04196727851064E-05 -8.94840557849246E-06  2.20184720034344E-05  1.62213797448922E-05
  4.78392891031257E-06 -8.60056306042069E-06  1.56670718962068E-05  1.48658414546581E-05 -8.86050745241448E-06
 -8.88391505416748E-07 -8.67718785898149E-06 -3.59409676560319E-05  5.84385261422672E-07 -7.80583682503295E-06
  1.89351004110755E-05  4.54464473642182E-04 -2.42316768804969E-06  7.15786344577817E-04  9.17818208327839E-06
  4.54486889448522E-04 -5.02394788523204E-06  8.91375776465208E-06  2.73352841150091E-03 -5.14504695132577E-04
 -8.41801674893584E-01 -5.52165048048573E-03 -7.46535350874632E-02 -3.47201633715428E-04 -5.34411488628849E-01
 -3.60566565439339E-03 -1.61928280653732E-07 -5.12316314128821E-06 -9.29765634313289E-07 -1.66280211780904E-04
 -6.98270641884685E-06  1.47440030789060E-04 -2.19825587758364E-07 -2.20056998858864E-04 -4.89252955205167E-06
  5.40351914660159E-07 -2.30043021761512E-05  2.20343088221182E-05 -5.92273527825799E-04 -9.12998961478283E-06
 -9.97545984614591E-03 -5.99313675140537E-05 -5.33231570995883E-03 -4.28221437632831E-05 -6.48190616118299E-07
 -5.17863268776582E-06 -1.89453361994367E-05  2.46577899580271E-06  5.99947629103856E-07 -7.43334907909375E-07
  6.16133849914049E-06 -7.73749902897716E-07  1.17695462758183E-05  3.28139879072710E-08  2.68915124897132E-07
  6.48197556432488E-07  3.10735777616890E-07  5.27466422456188E-07  3.96242342592487E-07  4.13390850285896E-06
 -4.33520839725999E-08 -2.47244607252006E-06  1.62182191702174E-06  1.24771834481095E-05  4.65872370784572E-05
  1.28863554849975E-06  1.70742365431424E-05 -2.48416248641589E-06  1.00840009596021E-05  2.66513307889682E-06
  4.96935240009350E-06 -6.35686816256773E-07 -5.08258326324641E-06 -1.85676461596886E-05  2.63644672282723E-07
  1.15919981333623E-05  1.40056000549844E-06 -5.26812320127663E-06  2.23105761924116E-06 -3.64450884014092E-06
 -1.50682951721343E-07  4.27768092543803E-07  4.28504842454679E-07  4.80902905891581E-06 -3.11010315366773E-06
  6.61680642773026E-06  4.27036828816658E-06  6.71724633543525E-06 -7.93699146810349E-08 -1.42353459057578E-06
  3.77966780779695E-06  3.08639418607591E-06 -1.05141866732581E-06 -6.68324333516464E-06 -3.64549146891499E-06
 -9.40310313724756E-06 -7.85788534129889E-08 -6.22670205964320E-07 -6.42522007887066E-07 -4.55889914648448E-07
 -1.35226412455019E-07 -9.33420985898790E-07 -2.20578508844997E-06 -2.15015162032277E-06 -1.04422896390318E-07
 -1.54085946683209E-06  2.68571088837258E-06  4.21877155950402E-06  4.63849543121928E-07 -3.69913780004991E-06
 -6.64719488517283E-06 -9.28735160578877E-06
* ORBITAL    1   45
 -7.76302169041094E-07 -6.89453007378910E-06  2.51302679305692E-05  4.63584125627807E-05  8.73666958632729E-05
 -7.01441160238838E-06 -3.99972739825081E-05 -3.12893860677238E-04 -7.21672152146616E-05 -4.60349181401657E-06
 -1.02563628121084E-05 -1.20347960095332E-04 -2.88308837965011E-05 -1.71677416578269E-06 -2.12690409012569E-05
 -1.37765916088704E-04 -3.10309264306978E-05 -2.71810540824561E-05 -1.24016531492573E-04 -1.13690970479803E-05
 -6.07051365441402E-05  1.60053059476862E-05  7.23614303792298E-05 -1.10532778536108E-05 -6.59133220372081E-05
 -1.60224982039081E-05 -9.03013129393620E-05 -1.95493763590089E-06 -1.40448998188177E-05 -6.76733283502373E-05
 -3.03473176728375E-04 -9.57077786389910E-05 -9.19327400155007E-07 -1.78180694864473E-05 -1.08708615973949E-04
 -2.47076947817632E-05  3.11852209976328E-08  7.37437478647532E-07  1.02352261339197E-05  4.91888592903790E-06
 -7.00585085152484E-07 -1.34245904516003E-05 -8.59872482421954E-05 -2.13580043983263E-05  9.67908196448001E-07
  8.75937284543968E-07 -1.04391959001439E-07  1.19806455316156E-07 -8.26782326195357E-07 -1.25950347430936E-06
 -8.38880010879547E-07  2.38574643899669E-06 -6.41244434783813E-07  1.65237245077658E-06 -6.78201664830128E-07
 -5.57967875337211E-06 -1.73217122744367E-05 -1.68179803261373E-04  6.97606590635880E-06 -3.84843770202151E-06
 -5.04979864521070E-05 -3.43953231991648E-04 -7.81949604331642E-05  3.03004524881626E-06  3.43578820042514E-05
  2.33193791422800E-04  5.21758521916893E-05 -1.04457516039844E-06 -1.76767374734617E-05 -1.07414439759760E-04
 -2.03527161467102E-05  6.86473202100693E-05  1.69929190664472E-04  1.26941767911731E-05  4.70901982141389E-05
  4.30853731619699E-05  1.08102385416898E-04 -1.71693192799654E-05 -5.20775206485260E-05 -1.71352592569669E-05
 -6.60635077304843E-05 -6.82540657569501E-07 -5.60393690702765E-06 -1.76915703336462E-05 -1.70208604989512E-04
  5.30594236549907E-06 -1.15863065048605E-06 -2.05724674591944E-05 -1.32169110027022E-04 -2.76807450058897E-05
  2.77320992450226E-07  3.80861504731376E-06  1.63901091834578E-05  4.56503105204541E-07 -4.84916190828435E-06
 -5.99138330180131E-05 -4.07659245064271E-04 -9.22896486900715E-05 -2.72994528965750E-06 -8.16541267765722E-06
  2.29158081863762E-06  1.81276319765994E-06 -8.08131974653995E-05 -2.01172059298571E-04 -2.69661831567125E-05
 -9.57939688650899E-05 -3.65361400559781E-06 -4.54152249831537E-06 -1.10453547530337E-06  4.13707411529612E-05
 -4.71083200848920E-05 -6.62685260587679E-04 -1.53892446338807E-05 -3.02305677829250E-03 -1.85690246567582E-05
 -1.72318682229656E-03 -1.67626230548027E-05 -1.12768625374019E-06 -1.61664607149400E-05 -3.26670353412995E-05
  6.17760115198244E-05 -7.36933607233839E-06 -4.14055377128981E-04 -9.94724169617272E-07  3.73114088598629E-04
 -4.59532330929606E-06 -5.57900183636345E-05 -1.42218207149471E-02  2.41878445027077E-03 -8.63331382416028E-01
 -6.26590532040909E-03 -2.35511688336831E-01 -1.57238878055244E-03 -4.46072471544648E-01 -3.33368546751674E-03
 -1.30535009584001E-06 -1.99744438767177E-05 -3.55697194551869E-05  1.33809443529694E-04 -4.76234923224957E-06
 -1.20659977407028E-03 -8.46468733074403E-06 -1.24649372916741E-03 -1.86216861441931E-05 -9.43527139389728E-07
 -7.15638984860272E-06 -2.04978665825436E-05  4.73732684321969E-06  3.90292020181314E-05  4.79029713484210E-06
 -7.63848219182864E-06  1.76555092599661E-06  2.02201794424727E-05 -1.57376545901679E-06 -1.16023156455681E-05
 -4.18242305068582E-05  3.92418932495831E-06  2.77786692865954E-05 -4.70540372390699E-06  4.02032864725745E-06
  6.06178878279118E-06  1.67041701421383E-05 -1.71038775964600E-07 -1.36038264027753E-06 -3.64853114335070E-06
 -1.23290008770260E-06 -1.45747794524038E-05 -2.01192755911287E-07  2.03868283018300E-07 -7.15121139315631E-07
 -1.01523693925839E-05 -8.80547922194302E-07 -6.67786087746837E-06 -1.83804256270706E-05  6.15179533107563E-06
  2.96655445462793E-05  3.68830931844159E-06  1.28570764293611E-06  2.19599757535560E-07  3.44953175040203E-05
  5.35530223679411E-07  3.35862354242839E-06  9.01088951586394E-07  2.95855227905066E-06 -1.42995435252136E-06
  4.00547271667905E-06  3.01019183604806E-06  3.90389659011425E-06 -2.79782029789452E-06 -1.02462646871885E-05
 -1.21493328469133E-05 -3.40574693768285E-06  6.19826062614003E-06  4.48243842151037E-05  7.55450791902636E-06
  6.05013633586974E-06  1.61144594415892E-06  6.84384958477425E-06 -3.71135185896795E-06 -6.33248339184904E-06
  1.72150481679652E-06 -1.04525657359203E-05 -2.06797264696505E-05 -2.07855030220727E-05 -2.80927521590149E-06
 -1.03114791477055E-05 -3.12713605848969E-06 -1.21886056124252E-05 -6.26712745702831E-06  7.31392922043689E-06
  4.43624807617463E-05  5.45037862641314E-06
* ORBITAL    1   46
 -6.89351715903648E-07 -5.66166107977009E-06 -1.75759761652367E-05 -1.70060038167932E-04  5.94837771021852E-06
 -3.28378500633338E-07 -4.10169000988751E-06 -1.86731284882570E-05 -9.84369047515371E-07  1.12487403219604E-06
  2.04852580102105E-05  1.31236574036947E-04  2.74594190957841E-05  4.83535032197891E-06  5.97753683949755E-05
  4.06686470887404E-04  9.20324983511531E-05 -2.92159483344647E-06 -9.04653946847607E-06 -2.70412719117524E-05
 -9.61648397982093E-05 -8.07319507208771E-05 -2.00678282067423E-04  2.23071153815989E-06  1.38528423780345E-06
  3.54896897432454E-06  3.92549363554645E-06 -6.92593545204593E-07 -5.68280268759472E-06 -1.77952883744061E-05
 -1.70284318145604E-04  6.28131165502573E-06 -3.03838568766931E-06 -3.44922154040718E-05 -2.34063500472476E-04
 -5.23653735828347E-05  3.84687429476200E-06  5.05431313068879E-05  3.44238978308084E-04  7.82129298352115E-05
  1.03952869825251E-06  1.75641112670938E-05  1.06777593961778E-04  2.01902722012265E-05  6.86546918593274E-05
  1.69966271170910E-04 -1.72783764775529E-05 -5.21503161747373E-05  4.29645511705781E-05  1.07976386637100E-04
  1.26691035546166E-05  4.71044382954349E-05  1.71769837556664E-05  6.60562790250607E-05 -1.95907268063213E-06
 -1.40793846936962E-05 -6.77830154989933E-05 -3.04509873165681E-04 -9.55410140224635E-05 -5.82904878729297E-08
 -1.10369457798151E-06 -1.26985040179410E-05 -5.46401744287424E-06  9.37714857296089E-07  1.79987669559377E-05
  1.10005618315793E-04  2.50178651898968E-05  6.89720896547454E-07  1.32540865095259E-05  8.49730174769988E-05
  2.11712966334506E-05  1.45896679318928E-06  2.08248188499558E-06 -7.90164795819399E-07  2.62117323297545E-06
 -5.26267889865812E-07 -4.84199185602448E-07 -2.42928788122298E-07 -2.78445156451662E-07  5.51314499775654E-07
 -2.06137885714659E-06 -7.82685116394973E-07 -6.94538326633048E-06  2.49900981641514E-05  4.51662123153734E-05
  8.74411613608071E-05  4.59589908242355E-06  1.00875452970738E-05  1.19236178746446E-04  2.85806605768742E-05
  7.02073581801748E-06  3.99837489151099E-05  3.12773087216407E-04  7.21188679160264E-05  1.68305360283368E-06
  2.08298352481970E-05  1.34784102444959E-04  3.03508087598064E-05 -2.70760254166802E-05 -1.23941388578213E-04
 -1.10184159999266E-05 -6.58952587796235E-05  1.53939515590382E-05  7.08847929324452E-05 -1.15370851915067E-05
 -6.13386492911339E-05  1.59633024287777E-05  9.02147489409571E-05 -5.57806159685650E-05 -1.42157970520504E-02
  2.41754395119487E-03  2.36315852532017E-01  1.57799269925322E-03  8.63495374756081E-01  6.26742583192407E-03
  4.45331394794124E-01  3.32899913101136E-03 -1.30379960995794E-06 -1.74243129508577E-05 -3.62779792809287E-05
  4.92732183173426E-04  3.74005625949839E-06 -5.41106777132313E-05  5.39709263276942E-06  9.71530882619181E-04
  1.66710339760258E-05 -1.49716322879623E-06 -5.88951399038773E-05 -3.00269066662414E-05 -3.08618228619955E-03
 -2.57665918678880E-05 -1.06178406735112E-03  3.85447513477042E-06 -1.38230232893834E-03 -6.51118897214340E-06
 -1.13286348025070E-06 -1.50736266602161E-05 -3.31485860345857E-05  3.58797633295598E-04  5.59980718439708E-07
  3.07435485760979E-05  7.96619017894477E-06 -3.02514408114910E-04  5.01038551471921E-06 -1.63785453376110E-07
 -1.30718424370383E-06 -3.47932464592553E-06  2.30071178940223E-07 -2.59387063625956E-08  1.24210268723245E-06
  1.43552828017154E-05  7.08592026148754E-07  1.01598417821264E-05 -8.90937838931037E-07 -6.75398460669916E-06
 -1.86665538426769E-05 -3.65394172021656E-06 -1.09841149429123E-06 -6.18102467894247E-06 -2.96196211796814E-05
 -1.79501192031795E-07 -3.43451113003307E-05 -9.51610991786647E-07 -7.21613234236120E-06 -2.04944901984015E-05
 -4.91544446954492E-06  7.82216819748580E-06 -4.89217945183171E-06 -3.93838592829029E-05 -1.82473823226910E-06
 -2.04128302027891E-05 -1.57819385028888E-06 -1.16354130146278E-05 -4.19068288149934E-05  4.76242732220676E-06
 -3.83314649657779E-06 -3.90127670549180E-06 -2.77747214457015E-05 -6.07626521944398E-06 -1.64548182044363E-05
 -2.81013484436979E-06 -1.03461571351696E-05  1.21104574642667E-05  3.12334647005210E-06  6.28910130620596E-06
  5.45185054555266E-06  7.33311247812974E-06  4.44078759544186E-05  1.58515919164793E-06  6.71730345409403E-06
  6.23694467695315E-06  3.78239326979582E-06 -1.73299451133537E-06 -2.03074079368089E-05 -1.04066396346160E-05
 -2.06564367001046E-05 -2.79552534559884E-06 -1.02830959957087E-05  3.16784808143320E-06  1.21127677642295E-05
 -6.10087528258231E-06  7.45692057476831E-06  5.85725951313297E-06  4.49374994684865E-05  5.20884330505964E-07
  3.31722998951861E-06 -2.99557237301159E-06 -9.96008998463254E-07  1.40869296042464E-06  3.06108517583726E-06
  4.22120939639565E-06  4.05172635516726E-06
* ORBITAL    1   47
  8.74914508611776E-07  5.95389276780721E-06  5.28875728974612E-05  2.49424304921029E-04  2.35237840016019E-05
  9.63905021944536E-07 -2.18658083671169E-05 -1.32772861742083E-04 -1.56173558929763E-05 -3.63836715581145E-07
  2.43117723169031E-05  1.69613232156636E-04  3.53879532093675E-05 -1.00599686438747E-06 -7.26508375824274E-06
 -5.27926585897701E-05 -1.67687593626723E-05 -5.80097494038996E-05 -8.25299625850611E-05  4.39890432826355E-06
 -1.43553707869999E-06 -3.00576147198266E-05 -3.91790244585898E-05  2.88036950868907E-07  1.43376377049497E-05
  1.31642140959014E-05  3.68561342652947E-07 -9.02262385359636E-07 -6.15215519796587E-06 -5.42397526643479E-05
 -2.56210831911748E-04 -2.47624374283334E-05 -1.01980930760108E-06 -6.52914392256012E-06 -5.68132100862333E-05
 -2.19128058103037E-05  3.90384206760863E-07  3.49117317242314E-06  1.65854843533661E-05  1.57931008210379E-06
  9.01055926818802E-07 -3.38253352156945E-05 -2.20594573299725E-04 -3.74892187352612E-05  2.58512378577967E-06
  6.59581622978028E-06  6.76265451440126E-06  7.24760659634362E-06 -6.66687811927709E-05 -9.36150265141401E-05
  1.13481664252249E-05 -7.07263648839058E-06  3.47743797386168E-06  9.22632096078787E-06  3.81339445757429E-08
  2.64563686458970E-07  1.90788682038328E-06  7.12987023624037E-06  5.94712083839653E-07 -5.51931296171568E-07
 -3.62455954151037E-06 -1.79694433932477E-05 -2.23160676711670E-06  5.58933790690995E-07  2.52334676216043E-06
  1.33024271025933E-05  1.77869801499566E-06 -8.16610364492079E-07 -4.85987220385278E-06 -2.56651958233474E-05
 -3.70686999453324E-06  2.81418969895234E-06  6.08619477944420E-06  3.45319400263893E-06 -1.51625345725537E-07
  3.52349698595956E-06  9.39623710961177E-06  3.51098831113456E-06 -8.73560499641715E-08  4.95128437530611E-06
 -1.11001571240541E-06 -8.78586948810516E-09 -6.27001448982091E-08 -3.73482110289588E-07 -1.76084171390440E-06
 -2.62357757143495E-07 -7.83329196874385E-09 -1.01103033608584E-08 -1.21075370855989E-07 -2.03172219898641E-07
  1.15495756018711E-08  6.38940059235648E-08  5.67621422950041E-07  3.31705590745514E-07 -2.36080469431176E-08
 -3.38683070349635E-07 -2.35372556184228E-06 -7.75110617474806E-07 -1.23037463726462E-07 -2.49927012562554E-07
 -3.29446689791242E-07 -2.12656992279788E-07 -4.99350695057655E-07 -8.88659382141282E-07 -2.76641301417449E-07
 -8.98087996687850E-08 -4.33974253106339E-07 -2.39877252703827E-07 -1.22802931968796E-08 -7.13919807840647E-07
 -1.80536366914964E-07 -1.53589394363391E-04  3.04285874755718E-06  1.98861988974424E-04 -2.72672985400089E-06
 -2.07085996585678E-04  4.18869840301741E-06 -2.18156119610259E-07 -3.51125198984610E-06 -3.04579355913883E-06
 -1.18501554417264E-03 -7.59824451854360E-06  2.05524724147798E-03  1.13166433746415E-05  3.16069552396304E-03
  2.76284844906483E-05  1.91460805092825E-07 -2.53962075447120E-06  3.82175230833765E-06 -1.31112675027423E-04
  5.20742382049050E-06  2.87632011892811E-04 -2.17003180037927E-06 -3.84506724209369E-04 -1.19688222924559E-06
 -2.07335502871307E-07 -5.55464014055356E-05  9.11438607961428E-06  5.08818062698672E-01  3.31567707285497E-03
 -4.92266705491200E-01 -3.20958732003405E-03  7.06186067457836E-01  4.60063656028864E-03  9.74215882689494E-09
  7.91432877805271E-08  2.71273802979218E-07 -1.70847157159231E-06  9.73429807302296E-07  1.71000929740021E-06
 -1.36839436590156E-06 -2.39770146505975E-06  1.64898650296562E-06  1.04882541449586E-06  8.32878577194190E-06
  2.86539153063981E-05 -2.26078462745653E-07  5.43795301240998E-06 -1.43089485739376E-06  1.39540328339441E-05
 -2.38277571463451E-06 -4.75379406250886E-06 -1.07867707429101E-06 -8.56320110879523E-06 -2.92938589604615E-05
 -9.10871717742754E-07 -1.37792088448086E-05  2.49206899368963E-06 -6.21781422987747E-06  9.61478817566996E-07
 -5.64832993596349E-06 -5.70237095875481E-09 -4.43397123960061E-08 -1.58279663550791E-07 -5.49293123829321E-08
 -1.13002808494187E-07  5.35686488251024E-08  2.38965391813130E-07 -1.00150306272107E-07 -3.25862387908209E-07
 -7.03265036841056E-07 -3.45192865522149E-06 -9.03445942017959E-07 -2.40082293768638E-06  2.49711358403024E-06
  1.32587641651549E-06 -1.89037023148507E-06 -3.31215442371649E-06 -1.31151892831888E-09 -6.72068293653896E-09
  7.70510611453402E-08 -6.67880725731660E-08  1.19551705642398E-07 -3.15053904169797E-07 -5.73747162235077E-09
  2.92003230980817E-07  6.77962350549527E-07  3.37833623895208E-06  3.35675786202955E-06  2.89746313373122E-09
  1.01848759815058E-06  1.95180054209773E-06 -9.21922941832479E-07  3.47918000190784E-06  6.61113091726665E-09
  4.78907279056218E-08 -4.40309129507533E-08 -1.98246953360291E-08  2.36706469129298E-08  1.23834768590008E-08
  8.09922815828810E-07 -8.58846050709634E-07
* ORBITAL    1   48
 -5.10549823716950E-09 -3.88809571368444E-08 -7.31773880555501E-08 -3.12158357462603E-07 -1.90517280950872E-07
 -4.05840982646936E-09 -2.31247132443587E-07 -1.57722241039534E-06 -4.46241177580880E-07  3.49052137675383E-09
  1.66659582217265E-07  1.25302771176706E-06  4.38397297936310E-07  1.72181926845789E-08  3.05547371707417E-07
  2.09782190910363E-06  6.79309653503419E-07 -5.67119474546145E-07 -8.80368704638753E-07 -2.46083433760470E-07
 -1.15743743034527E-07 -7.44269908429453E-07 -1.22463711509370E-06 -3.25684393261012E-07 -9.86261584396607E-08
  5.46639887975031E-07  2.64112042013183E-07  2.76231615302338E-08  1.90911907158137E-07  1.36143429919918E-06
  4.51657012372070E-06  3.59150628459024E-07 -5.71652466152029E-07 -2.64426622484446E-06 -1.41970361303990E-05
 -2.04184415078076E-06  5.51025763269870E-07  3.57101230865032E-06  1.76090791020703E-05  2.14634961059141E-06
  8.23812513035132E-07  4.60753474559235E-06  2.40239638284289E-05  3.42480182749336E-06  2.73457558821193E-06
  5.94645214144160E-06  3.56952062064342E-06  9.58195732613003E-09  3.07909914801296E-06  8.81586650703248E-06
  3.55523469050045E-06 -1.39288187484082E-07 -4.88233789785593E-06  1.29197432633674E-06 -9.01482901503091E-07
 -6.14771994131010E-06 -5.41980246149672E-05 -2.56019747312005E-04 -2.45728899392001E-05 -3.95608205443087E-07
 -3.53785342422764E-06 -1.68247296810296E-05 -1.61783420455789E-06  1.01945295334294E-06  6.45543278878510E-06
  5.63467321828716E-05  2.18179054912317E-05 -9.04681707060005E-07  3.37861313667498E-05  2.20378778309109E-04
  3.74719903538917E-05  2.59947467629664E-06  6.62579433454977E-06  1.13424840808315E-05 -7.08798728694855E-06
 -6.66918767027552E-05 -9.36780853968688E-05  6.78818732737816E-06  7.23462237298265E-06 -3.37870716533301E-06
 -9.14471975134623E-06  8.75292615816045E-07  5.95555374074526E-06  5.29383633201910E-05  2.49553859032524E-04
  2.35447646860218E-05  3.66296494802272E-07 -2.43237647743257E-05 -1.69644230418323E-04 -3.53828725515290E-05
 -9.66671532272212E-07  2.18469230766789E-05  1.32626261133062E-04  1.55654857331865E-05  1.00672242894587E-06
  7.27064360622286E-06  5.28497121339146E-05  1.67899193686804E-05 -5.80085075270375E-05 -8.24846952048454E-05
  2.79159470642851E-07  1.43608714736611E-05 -3.00636917376596E-05 -3.91461743172230E-05  4.40849401756811E-06
 -1.46272572412063E-06 -1.31486580223815E-05 -2.73229706735548E-07  1.79402989493477E-07 -5.17070842764041E-06
  4.21662456102193E-06 -1.93315011908989E-04  2.82576089326134E-06  3.08767589198619E-04 -3.98377761281214E-06
  4.32708645582570E-04  1.63470276982882E-06 -2.56402213196173E-07 -6.82947365079972E-05  1.12148955553402E-05
  4.92942157507922E-01  3.21378534338828E-03 -5.09396824486614E-01 -3.31974925441871E-03 -7.05297104764298E-01
 -4.59452134430476E-03 -1.12167166366402E-08 -4.42098676884725E-07 -2.50169265592443E-07 -2.02220746401841E-04
  2.78214665820745E-06  1.83253997404607E-04 -2.89440082429900E-06  2.43295100926861E-04 -3.91825425896616E-06
 -2.22590696435908E-07 -3.85171597329289E-06 -3.08270964154204E-06  1.88331217262871E-03  1.43372847674197E-05
 -2.55865501415164E-03 -1.68373833168133E-05  2.32575803860695E-03  8.13125849679468E-06 -1.06060060823906E-06
 -8.42774665402030E-06 -2.89195561125274E-05 -2.44134624893185E-06  6.18533648574979E-06  9.26110267718304E-07
  1.37585042877948E-05 -9.64645750939624E-07  5.50064525401343E-06  1.99164572222164E-09  1.68408119636647E-08
  5.35447875535473E-08 -5.67009310642524E-08 -1.98100976549477E-07  4.10923351755048E-08  1.98528098607231E-07
  8.20923474191581E-08  2.94327453674914E-07 -4.30384724138777E-10 -1.13300924820052E-09 -2.58532214497489E-10
 -1.78660305786149E-06  1.25099664470687E-06  1.79210139784031E-06 -1.00631049815888E-06  2.48144559919998E-06
 -1.73080673687101E-06  1.04873973506086E-06  8.32828606010798E-06  2.86592207614910E-05  1.44276257019108E-06
 -1.39743440140908E-05  2.31113742892201E-07 -5.41711513215853E-06  2.38230497404578E-06  4.73587227643984E-06
  2.56086457194396E-09  2.65383360853895E-08  8.25695229622522E-09  2.24632237294494E-08 -6.67618775685098E-09
 -8.59188810141334E-07 -8.64375335221677E-09  7.83130773335437E-07  6.79898401630819E-07  3.39743810800133E-06
 -8.55376510558168E-09 -3.37860698087379E-06 -9.90900929261397E-07  3.43254897962129E-06  1.96059320368592E-06
 -8.92314283943658E-07  3.82706650237744E-09  2.06075588214757E-08  9.70119179954462E-08 -7.40105254602022E-08
 -1.13644870813737E-07  1.48904861245481E-08  2.93759636121277E-07 -2.74778459419939E-07 -7.01932187714046E-07
 -3.44199600452076E-06  2.38474325798737E-06  8.84455509457866E-07 -2.49473868848701E-06 -1.88401093226709E-06
 -3.28831101376606E-06  1.35933788565589E-06
* ORBITAL    1   49
 -1.47557643042059E-06 -1.02916096500751E-05 -9.43588059960043E-05 -3.77737375965072E-04  3.46087209939315E-06
  6.03551987293399E-07 -5.65453867662538E-05 -2.63959792571047E-04 -2.49416149581342E-05 -7.58189655509518E-07
 -5.51998949795964E-05 -2.95901661563823E-04 -4.63393663296695E-05  9.51134412363152E-07 -9.59197576660250E-07
  2.22133455500497E-05  1.49900538825135E-05 -1.01312685352434E-04 -1.45962213094916E-04 -1.65161708111837E-05
 -2.06841211725444E-05  5.84836809929620E-05  8.41538674955531E-05 -1.24355163199217E-05 -1.39828766766058E-06
 -2.06937798612739E-05 -1.59202359613086E-05 -7.20745208262971E-07 -5.17831311234892E-06 -2.48815865144324E-05
 -1.08894970694177E-04 -3.00563624083154E-05 -3.60320174431910E-07 -6.85696358856550E-06 -4.11947999810604E-05
 -9.00123264074267E-06  2.76953152582871E-08  5.62136715683682E-07  5.18783977264083E-06  2.10986090559278E-06
 -2.72947434848519E-07 -5.22171394594803E-06 -3.25178434788513E-05 -7.77371024619372E-06  4.83000319985250E-07
  1.06366062654425E-06 -1.39394023148437E-07 -1.18045662989791E-06 -2.42509423219458E-07 -5.21855265476163E-07
 -2.20378286619441E-06 -3.39250921827686E-06 -1.61192797113880E-06 -3.11811530224681E-06  6.76381309142287E-07
  4.48827520048329E-06  3.91379995645808E-05  1.61145087151006E-04  2.35394630212701E-05 -2.02239734567906E-06
 -3.50828180477575E-06 -2.32225416040350E-05 -1.20080710221450E-05  1.33129215752622E-07 -1.83779761354205E-05
 -1.18599106163530E-04 -2.45199931776522E-05 -1.73487675950693E-07 -2.03577874405051E-06 -2.22562019029721E-05
 -9.33344040076052E-06 -2.07845282226719E-05 -1.39309456262491E-05 -8.95181434199405E-06 -4.59942319650932E-07
 -1.48777041600695E-05 -1.33203577745161E-05  4.64120657569523E-06 -9.15998226890539E-06 -9.05388925876641E-06
 -3.74683678615257E-05  6.60680408591647E-07  4.38722893301862E-06  3.77358953026772E-05  1.54534773777065E-04
  2.30320005058863E-05 -1.03562994718026E-06 -1.21560676704306E-05 -8.48051171568561E-05 -2.41569759061305E-05
 -8.37396856207703E-07 -9.51837015922755E-06 -5.51290691593517E-05 -1.16157554398423E-05 -1.47230371272877E-06
  9.78133193794707E-06  6.27809635578907E-05  8.14073421581583E-06  2.38649044090991E-06  4.29352857021641E-06
 -1.33611912082113E-05 -2.25352603349775E-05  2.39227557143092E-05  1.67917516438126E-05 -6.86697708949303E-08
 -3.05397018369052E-05 -2.96630233546830E-06 -6.53180806158896E-06 -7.05511157424833E-07 -1.35863341610029E-05
 -1.65160542763885E-05 -8.29867079931891E-04 -1.14529758023704E-05 -8.62282592040346E-05  6.67998653055248E-06
  1.27969585270777E-03  1.53014445383629E-06  1.11245589842242E-07  2.61079553271985E-07  7.69415595948910E-07
  1.85307174909734E-04  2.12576411557210E-06  2.27041879613994E-06  5.69351590882417E-06  1.42639315618144E-04
 -2.32538940270419E-06 -9.77237287636034E-06 -2.96600312602974E-03  5.56841108057918E-04  5.11574204657582E-02
  1.78075637465544E-04  8.38867405152495E-01  5.50177202252507E-03 -5.41857185436100E-01 -3.66311793610283E-03
 -6.64671109674692E-07 -6.24221225645066E-06 -1.74928648016203E-05 -1.09324502795058E-04 -5.24422750191039E-06
  4.01298878817647E-04  8.16388710596578E-06 -2.70700160486207E-04 -1.06507472750334E-05  6.16805353679395E-07
  4.94045169337288E-06  1.81963785547970E-05 -1.28229942464137E-06  5.71187273019837E-06 -1.50950928529310E-07
 -1.18238330754016E-05  2.23059324687909E-06 -3.50815856353914E-06 -1.63133502289530E-06 -1.25391364934774E-05
 -4.69063033537840E-05  2.60028707195021E-06 -9.85125099344361E-06 -1.39081829366540E-06 -1.66327349549534E-05
  2.75880416025941E-06  4.64195404638059E-06 -3.31121253832434E-08 -2.68848636419998E-07 -6.09406221968552E-07
 -4.36318981371317E-07 -4.41010377434767E-06 -3.07656073882446E-07 -5.92316888540851E-07 -9.85506043469164E-08
 -2.72440104145960E-06  6.05852257557575E-07  4.85416506339765E-06  1.77850579063088E-05  9.50166757913599E-07
 -5.49709552324826E-06 -2.53726487861097E-06 -3.48043526402920E-07 -8.68828801004787E-07  1.20665485291170E-05
  9.30241200193628E-08  7.25620824663518E-07  5.31063470354641E-07  7.45885948754235E-07 -1.45499187651407E-07
  2.35969799055542E-06  1.06561625493834E-06  2.37102239944513E-06  3.97810929402222E-08  1.21608621939538E-06
 -4.30646267509837E-06 -2.66363485994096E-06  5.67833462088852E-07  9.96352912555122E-06  3.70068054823400E-06
  6.69304434695065E-06  1.71066729799653E-07 -3.06167257331311E-07 -4.86577376469668E-06 -3.41410349284676E-07
 -3.20843568649987E-06 -4.42960908416716E-06 -7.01752857545897E-06 -7.05927673148163E-06  3.94373890098986E-08
  1.25693775060891E-06 -3.15971086945802E-06 -4.00459073831858E-06 -1.19977722386442E-06  3.75524963301097E-06
  1.00790832801969E-05  6.69784458669114E-06
* ORBITAL    1   50
 -6.62316824930747E-07 -4.39644710565290E-06 -3.79717562276239E-05 -1.55446122406585E-04 -2.29828700941739E-05
 -8.34525474770730E-07 -9.66294156229721E-06 -5.58203114834272E-05 -1.16883319611989E-05 -1.04248563294992E-06
 -1.23569853753816E-05 -8.59904216495200E-05 -2.43961716807360E-05 -1.48172284735823E-06  9.72346479798652E-06
  6.25343357465676E-05  8.09123731060489E-06 -2.65052715410965E-06 -4.66413444255132E-06  3.42941797806404E-08
  3.06608179307789E-05 -2.37912481878344E-05 -1.64602787312113E-05  1.33109889541555E-05  2.25086166167797E-05
 -3.04749686247336E-06 -6.63664432049038E-06 -6.74448160613861E-07 -4.47432658075578E-06 -3.90081564218585E-05
 -1.60499582985179E-04 -2.36924004417361E-05  1.33471497406846E-07 -1.83233850234754E-05 -1.18186376246763E-04
 -2.44312101994219E-05 -2.02503194342378E-06 -3.64749530530849E-06 -2.41178961372626E-05 -1.21544060445859E-05
 -1.74305716806356E-07 -2.08774875895170E-06 -2.25474627548044E-05 -9.36377488790583E-06  2.05862579227659E-05
  1.35702484315856E-05 -4.56248007311409E-06  9.20665692665964E-06  1.47521259102065E-05  1.30448858004421E-05
  8.98852489043841E-06  5.30029978222570E-07 -9.13107734973840E-06 -3.75521460195341E-05  7.25784926305855E-07
  5.21329660914195E-06  2.51104711254898E-05  1.09844710678518E-04  3.02274826533146E-05  2.10971372391448E-08
  5.54943018363011E-07  5.13247687704166E-06  2.07015964409523E-06 -3.60012371101569E-07 -6.92223329052815E-06
 -4.16232052827383E-05 -9.09380454116863E-06 -2.74395153837262E-07 -5.24335337123535E-06 -3.26900136169717E-05
 -7.83245323477560E-06 -5.63773071701411E-07 -1.12752803511894E-06  2.18658887185679E-06  3.40901832121625E-06
  1.95821683398322E-07  4.83019514283234E-07  1.59013285307094E-07  1.16443961872522E-06 -1.64295418794301E-06
 -3.24233083316268E-06  1.47434707200021E-06  1.02830698159650E-05  9.42896253112424E-05  3.77447233017399E-04
 -3.56868026346270E-06 -7.61406324854683E-07 -5.51833050208761E-05 -2.95863846317903E-04 -4.63381653702335E-05
  5.96092940481383E-07 -5.65539015878666E-05 -2.64056307359898E-04 -2.49610571508841E-05  9.47873092958156E-07
 -9.52244014037257E-07  2.22641532037776E-05  1.49914279755328E-05  1.01300488401187E-04  1.45988215036407E-04
  1.23763811052186E-05  1.32463467033523E-06 -5.84286687899313E-05 -8.41602012147853E-05  1.64997642236009E-05
  2.06058075324525E-05 -2.06916375097659E-05 -1.59764552637805E-05  9.81967180647808E-06  2.97991491619075E-03
 -5.59351750241256E-04  8.37279785543213E-01  5.49202712738068E-03  5.15818367663825E-02  1.80728473843635E-04
 -5.44266561547981E-01 -3.68017821001996E-03  6.67732573371153E-07  6.23139208136834E-06  1.75752174371304E-05
  3.54721732162094E-04  7.81594657272281E-06 -8.44297295517874E-05 -5.07622194889356E-06 -2.33472152244863E-04
 -1.04644803535980E-05  6.74797822518628E-07  4.25313677106180E-06  1.82779635820152E-05 -2.35550242695021E-04
  5.20851867658908E-06  1.71557833204710E-03  5.21675989935565E-06  5.89309521838862E-05 -6.83069045155595E-06
 -1.10690188450342E-07 -3.49232788668492E-07 -7.25625314839862E-07 -6.48715299600076E-07  5.65697816538885E-06
  1.64782797095880E-04  2.02232260624979E-06  1.24508345544410E-04 -2.50119425859199E-06  3.15493026673511E-08
  2.58743682948466E-07  5.90298202227188E-07 -3.03314469953990E-07 -5.44961219370390E-07 -4.27711960113526E-07
 -4.42507230525903E-06 -9.02611194800538E-08 -2.71523126463183E-06 -6.13107447254178E-07 -4.91036736170660E-06
 -1.80007994338271E-05 -2.51692697307690E-06 -3.84719986657002E-07  9.46133939822819E-07 -5.52466718243120E-06
 -8.62296276466404E-07  1.21506076516180E-05 -6.26879590852030E-07 -5.01785199846500E-06 -1.83881604479562E-05
 -1.36165357002707E-07 -1.18764901833962E-05 -1.35240916889109E-06  5.79384007907278E-06  2.35860397986472E-06
 -3.55143741490261E-06  1.63263255524742E-06  1.25490892270623E-05  4.69504297648616E-05 -1.37768865046216E-06
 -1.66209056913890E-05  2.60626807926827E-06 -9.84167699469658E-06  2.77374046788845E-06  4.65114463255100E-06
 -3.80273875017874E-08 -1.25676506868895E-06 -4.01162026128791E-06 -3.15950745347543E-06 -1.21003991793702E-06
 -6.70738419443409E-06 -3.75787803090319E-06 -1.01422157277904E-05 -1.68670470843086E-07  3.29575452301559E-07
 -3.46436032594193E-07 -4.90862253771806E-06 -3.18013950016868E-06  7.02837879996575E-06  4.44944234322053E-06
  7.05905534506551E-06 -4.49024244214133E-08 -1.24451596455441E-06 -2.64584393118996E-06 -4.32575018112653E-06
  5.74998133550833E-07 -3.73811383373593E-06 -6.74374824496620E-06 -9.98163741875787E-06 -9.48809456233184E-08
 -7.33271321866966E-07  7.43856976745420E-07  5.24910042023615E-07 -1.56444880067091E-07 -1.05871392926141E-06
 -2.34706340906952E-06 -2.34855114550821E-06
* ORBITAL    1   51
  2.52233444214382E-08  1.74134436436260E-07  1.48117729550888E-06  5.47442942043098E-06  1.67381656879190E-07
  5.43438875515528E-07  3.40185047000913E-06  1.69840320720227E-05  2.02339816974809E-06 -5.59311964371221E-07
 -2.13849503912367E-06 -1.13364171697129E-05 -1.45819531306502E-06 -8.06123029337789E-07 -3.98506010871553E-06
 -2.08876617318773E-05 -2.80666492814869E-06  3.11445073568345E-06  6.62677907382684E-06 -2.66226652832549E-06
  2.11663551985312E-06  3.03810331277505E-06  8.65851246003538E-06 -2.72848117120694E-06  1.91751633267932E-06
  4.17809332542639E-06 -2.80493721889755E-06  6.71641334472411E-09  4.80544677402284E-08  2.30720097509906E-07
  9.81014684210284E-07  2.76378782705863E-07  1.29766912676516E-08  2.24361946504048E-07  1.59859227021814E-06
  5.32428731540428E-07 -8.06869791808805E-09 -1.34229317938639E-07 -9.86669470981192E-07 -3.83497694693862E-07
 -1.21408366883829E-08 -1.88777084036587E-07 -1.44087160303021E-06 -5.59480901048309E-07 -3.45889231412788E-07
 -5.75364519932978E-07  3.62946793206538E-07  2.48869027366786E-07 -6.34521040088203E-07 -1.07327520487049E-06
  3.91517323532531E-07  3.14703219812984E-07 -4.79884842551891E-07 -2.71222712626392E-07  8.66885390908784E-07
  5.91244313776524E-06  5.13834793997018E-05  2.44273117585311E-04  2.33708222367241E-05 -8.89692541825108E-07
  2.11206732183543E-05  1.30892172399180E-04  1.60718742853455E-05  3.33489929466882E-07 -2.34455018476770E-05
 -1.65893799797278E-04 -3.49781896582939E-05 -9.69598813233124E-07 -6.83748686877025E-06 -4.88922275898130E-05
 -1.56300249073882E-05 -5.61916594180912E-05 -8.05965048082906E-05 -4.51454841911484E-06  5.56319344212105E-07
 -2.91730461008006E-05 -3.83311644076712E-05  2.23398226104081E-07 -1.25930753760745E-05  1.26164854709759E-05
  3.25570793045858E-07 -8.90228184895328E-07 -6.07659215479711E-06 -5.23812766334659E-05 -2.50033144602777E-04
 -2.47197631175901E-05  9.76890469907278E-07  6.25907447751486E-06  5.37152225453054E-05  2.09659590867698E-05
 -3.84691075598942E-07 -3.61687498226436E-06 -1.72827991122606E-05 -1.75716270873747E-06  8.64923659719755E-07
 -3.19878989449074E-05 -2.14572294615557E-04 -3.73355229190778E-05  2.63214279517403E-06  6.74496440213831E-06
 -6.79114280167143E-06 -7.39162634817202E-06 -6.42812960658391E-05 -9.09065988535723E-05 -1.14747789358278E-05
  6.34342990531101E-06  3.24041073002084E-06  8.82135752611687E-06 -2.04492624317417E-07 -4.14847425074001E-06
 -2.33519988720056E-06 -6.19579530561640E-04 -3.74701088057984E-06 -3.22819786601858E-04 -1.85581739638869E-07
  8.59471057171640E-04  1.33533725146840E-05 -1.77296917528074E-09 -6.20447433159401E-09 -6.00852304451253E-09
 -1.83565264844122E-04 -5.03015033928025E-06  1.84934454395787E-04  5.22683744672828E-06  2.57162816751969E-04
  7.43548779117470E-06 -1.46881350857279E-07 -2.02687740863705E-05  1.62678637469901E-06 -5.01865694274551E-01
 -3.26549933373473E-03  4.90675773021737E-01  3.19473736457001E-03  7.12253008625785E-01  4.63537556375792E-03
  1.97973008789582E-07  2.09018206688307E-06  2.65697208158017E-06  6.23130826349746E-05 -6.26591333064824E-06
  1.42473264750677E-04  4.95003594044619E-06  1.47165759347682E-04  2.07218916881608E-06  1.00506553007089E-06
  7.99358664360450E-06  2.74810549594545E-05  1.72535972178142E-07 -5.49991534341733E-06  1.48187852116047E-06
 -1.32323164256077E-05 -2.36165064181858E-06 -4.87581248001524E-06  1.07994856227127E-08  8.37891300726780E-08
  3.05826215893771E-07  1.76016159430374E-06 -9.71434125262684E-07 -1.75598095500233E-06  1.24300219459753E-06
 -2.52480047574129E-06  1.52705961238147E-06  3.27639669180832E-10  2.66521542169262E-09  8.35272658597635E-09
  6.42225505240063E-08  2.45775812897194E-07 -5.76280048674556E-08 -2.17732018163025E-07 -8.69320175996038E-08
 -2.60941730500836E-07 -1.03912619582229E-06 -8.26555300227589E-06 -2.81759625553636E-05  8.11796085067089E-07
  1.35662160200220E-05 -2.51613188147344E-06  6.00354934738172E-06  1.11214530754076E-06 -4.98965660470258E-06
 -3.80648022156448E-10 -2.66377154090839E-10 -7.73720694738267E-08  8.18230780564571E-08  1.25426525458706E-07
 -3.35918526653615E-07 -7.35153185161525E-09  2.98880903270007E-07 -6.74667606087840E-07 -3.23085307510853E-06
  7.56588323349571E-07  2.27924443299064E-06  2.54415969246516E-06  1.07850473329934E-06 -1.79933396130206E-06
 -3.25012051805660E-06  8.16045157126108E-11  9.66685142739457E-09  2.19691018141831E-08  5.67405844204852E-10
  5.74804273863211E-08  1.87208502777564E-08  8.70427822060634E-07 -8.27065406408734E-07  6.45552885192133E-07
  3.14587581597649E-06 -3.25479459862278E-06  1.39475214853764E-07  1.01835830499978E-06  1.81656324178990E-06
 -9.41483892567671E-07  3.34285476182656E-06
* ORBITAL    1   52
 -8.86691721090825E-07 -6.05184989263026E-06 -5.21889543093391E-05 -2.49122697979851E-04 -2.46395522426388E-05
  3.87667300533536E-07  3.67732251006616E-06  1.75889542588812E-05  1.79901333434401E-06 -9.75708145284746E-07
 -6.22754667855561E-06 -5.34920434821292E-05 -2.08949605389920E-05 -8.66298814712824E-07  3.18788957960175E-05
  2.13840844083638E-04  3.71905874027247E-05  2.68898469598124E-06  6.84569723120796E-06 -1.14085037295013E-05
  6.37740053662779E-06 -6.41166242176843E-05 -9.06288901831793E-05 -6.83741134539391E-06 -7.42997062998289E-06
 -3.22088356881033E-06 -8.80554118921221E-06  8.69225018153825E-07  5.92835712143590E-06  5.14946088162785E-05
  2.44884565254833E-04  2.36221523495927E-05 -3.30048444670285E-07  2.35734775847620E-05  1.66716064107837E-04
  3.51444214524059E-05  8.93780944044861E-07 -2.11237479959053E-05 -1.30966675388174E-04 -1.60827021016334E-05
  9.71691224791157E-07  6.88919645962218E-06  4.92841909193639E-05  1.57243178373728E-05 -5.63038921145996E-05
 -8.07716888793987E-05  1.83787270279113E-07 -1.26692434897761E-05 -2.92709225807457E-05 -3.85018727687444E-05
 -4.62237765927773E-06  4.20796655131309E-07 -1.26275601367775E-05 -3.59121277883802E-07  5.32507947968263E-09
  3.79279269249446E-08  1.96382624138941E-07  8.60831719526063E-07  2.22401157596887E-07  8.72365369533619E-09
  1.66197034787784E-07  1.18523709071140E-06  4.20330212271257E-07 -1.19548299362055E-08 -2.23311281528483E-07
 -1.61101535212618E-06 -5.35078911337458E-07  1.22559170698319E-08  2.00115952643538E-07  1.51078140446556E-06
  5.73766120606419E-07 -3.89894167745817E-07 -6.49720330007826E-07  3.80478863008917E-07  2.86937971242986E-07
 -6.53124255703848E-07 -1.10286231105786E-06  3.62025411990742E-07  2.28913380235645E-07  5.00614942315737E-07
  2.96241160490809E-07  1.79630458311482E-08  1.23779307736917E-07  1.08367780089210E-06  3.88948299311426E-06
  1.08874434482010E-08  5.62171326064850E-07  2.29675416009769E-06  1.21757074833950E-05  1.60280664612620E-06
 -5.47076249349368E-07 -3.27268684898739E-06 -1.64217044801196E-05 -1.96795625787952E-06  8.04477652482777E-07
  3.94486920387903E-06  2.05795512663354E-05  2.73642036475293E-06  2.89573760564902E-06  6.36665129424143E-06
 -2.76354104088381E-06  1.91256949297683E-06  3.08738364726178E-06  8.70993734338426E-06 -2.70812134341563E-06
  2.09852976291788E-06 -4.16425800373556E-06  2.81739003886397E-06 -1.13554523789903E-07 -1.61400102191050E-05
  1.27911667561557E-06 -4.92998687469746E-01 -3.20973271204420E-03  5.01541870251968E-01  3.26355154232600E-03
 -7.10876251600213E-01 -4.62697558689204E-03  1.95562649926188E-07  2.04036329319169E-06  2.60731153375257E-06
 -1.34317320666741E-04 -4.89993203181269E-06 -5.74542109579104E-05  6.31864866380709E-06 -1.35084563199691E-04
 -1.97631956749301E-06 -2.00936885752875E-07 -2.90824793290770E-06 -2.58447903977481E-06 -1.76854586648712E-04
 -3.01235449015834E-06  6.94651846697309E-04  4.21911581046160E-06  5.28307092674832E-05 -7.32843976316367E-06
 -1.28808014658900E-09 -5.84050827502607E-09 -2.39140056996586E-09 -1.63192664172603E-04 -5.07971246969473E-06
  1.62014411517783E-04  4.90685046503997E-06 -2.27387756227911E-04 -7.19154767193206E-06  8.61832653083774E-10
  6.92747553928464E-09  2.17163697679775E-08  5.75893781267668E-08  2.10289699030180E-07 -5.97090496594483E-08
 -2.41341797259182E-07  8.15826740322148E-08  2.62379922762695E-07 -1.03557074640014E-06 -8.23736607572544E-06
 -2.80808339825771E-05  2.52014842871663E-06 -5.98374414887854E-06 -8.18322784436817E-07 -1.34940968306722E-05
 -1.11161521204754E-06  4.99704126197258E-06  1.02692485095548E-06  8.16154862161651E-06  2.79105030814061E-05
 -1.60195026730653E-06  1.32865503827683E-05 -1.73228381224254E-07  5.62489624131047E-06  2.42176738287148E-06
  4.96668712972494E-06  6.88460642962514E-09  5.29513442856128E-08  1.97819453308953E-07  1.76341635513535E-06
 -1.19014677102000E-06 -1.77687770019654E-06  9.96431615862072E-07  2.53334536292105E-06 -1.55108592243720E-06
  6.53960966749891E-07  3.19615821588543E-06 -1.23173097319951E-07  3.29285463493263E-06 -1.03531883586201E-06
  3.34986675789709E-06  1.82187534308012E-06 -9.31508168861584E-07 -1.30302509760730E-09 -2.44620426264055E-09
  3.64018083474217E-09 -8.84772376934419E-09 -5.80867774193052E-08 -8.13122573494753E-07  1.43205451636513E-08
  8.64957341923536E-07 -6.75087663729096E-07 -3.23269394397920E-06 -2.27088115644028E-06 -7.52988398748730E-07
 -2.52402731516599E-06 -1.79694909984503E-06 -3.24670087076755E-06  1.12041979352753E-06 -2.59163856444642E-11
  3.03909621343064E-10 -8.33499130051975E-08  7.98853717817347E-08 -1.24018450769455E-07 -5.32508818684063E-09
  3.02606113710729E-07 -3.27308491164632E-07
* ORBITAL    1   53
 -7.88645645916394E-08 -5.59552504599059E-07 -2.40377930088702E-06  1.17229277994705E-05  2.20935894839157E-05
  7.71124727638151E-08  1.19466935990192E-06 -3.13955415981622E-06 -4.74913790646293E-06 -5.47689066279044E-08
 -1.00587168847327E-06 -3.46139483555938E-06  2.82501805326814E-07  9.23315760591821E-08  1.53960930279217E-06
  1.18267617277669E-07 -3.59738662545149E-06  1.08414023637369E-06  3.14599499104566E-06  2.44713292951269E-06
  4.44577407767521E-06 -6.27796285168657E-07 -1.81266426311432E-06 -1.00089192241647E-06  1.24229542303093E-06
  1.02364404783365E-06  4.00755703267325E-06  1.40063497246060E-06  1.05177331867599E-05  5.77486016886310E-06
  3.97940825824754E-05  8.03953162898161E-05 -1.34934234046356E-06  4.90116283280730E-05  2.73070159135120E-04
  4.75179800508095E-05  9.21516273527697E-07  2.25766035171140E-05  1.90204715714673E-04  6.05127895773744E-05
 -1.59104328430516E-06  1.86916753187218E-05  5.92885373615387E-05 -8.77059550484960E-06 -3.17079747172494E-05
 -7.58577680046149E-05 -2.63667508265460E-05 -6.02208368957123E-05  1.84260184202239E-05  4.35715431782158E-05
 -6.46757206118301E-05 -5.97615170530997E-05 -6.45175969896599E-05 -8.48493238062427E-05 -6.75073013861544E-07
 -4.84668401635075E-06 -2.30835800177698E-05 -1.03259211796263E-04 -3.13494468608703E-05  2.84623258422563E-07
  5.28317597327151E-06  3.48341928625187E-05  9.15623859809813E-06  7.24717915344664E-08  1.09159085223381E-06
  1.80839199615227E-06 -8.99677374677563E-07  4.00537095635534E-07  7.54588107520662E-06  4.83967971680830E-05
  1.29157216111955E-05 -7.13252198816902E-07 -5.28147977934762E-07  1.11702975362495E-06  4.45576317633771E-06
 -3.11399093846132E-06 -6.25254523224047E-06 -5.25557867392351E-06 -1.14063314843099E-05 -2.96619533270849E-06
 -6.37926254131717E-06 -6.67822592989387E-07 -4.79466135024022E-06 -2.28402221026829E-05 -1.02263723652219E-04
 -3.10707912141375E-05  4.57860986812005E-07  8.46612031086320E-06  5.22621190882038E-05  1.31809933455332E-05
 -1.07100679276737E-07 -2.19274631595321E-06 -1.60884144816944E-05 -5.02581639222632E-06  1.44067291813430E-07
  2.84719922291478E-06  2.24929510572581E-05  6.86889779091913E-06  2.36974837493900E-06  5.21191932088906E-06
  1.10644138957614E-06  3.45413840420292E-06  2.19353273134260E-06  3.65627784032723E-06 -5.15409529186908E-06
 -1.21609719616766E-05 -2.89816298613731E-06 -4.85132195417271E-06 -1.74426774283480E-07 -1.21705849470682E-06
 -9.69311661702887E-07 -5.83616536515676E-07 -1.17323410697440E-05 -5.77926000232360E-06 -3.86994993620769E-06
 -1.23846960104519E-07 -6.21095619428807E-06 -1.63405386784847E-06 -1.26377689073552E-05 -4.55929237032488E-05
  8.24116684386842E-06  5.10450827146433E-05  1.97006236816038E-06  8.50448035298504E-06  4.38839225255580E-06
  2.98094880513940E-05 -8.65152230598210E-08 -6.92516949433266E-07 -2.81596310026519E-06  1.26969944944537E-07
  2.90218929498266E-06 -2.92306711829178E-07 -2.66566974930231E-07  2.86750326414113E-07  2.17957098299213E-06
 -1.87718340127386E-07 -1.31963091038955E-06 -1.26417910331560E-06 -3.25055244063188E-06 -1.22382102214019E-05
 -3.12517792912444E-06 -3.48727475554509E-06  3.69698420606913E-06 -5.39187902618943E-06  2.98653416378755E-08
  1.48605293401186E-07  1.54281375880775E-06 -1.04647015442026E-06 -1.95981505266511E-06 -7.22718661598506E-06
  4.93503337045519E-06 -2.48091618541577E-06  6.41397142855768E-07 -7.28948423457882E-08 -3.56109303309170E-07
 -2.67546704236485E-06  1.89150963100930E-05  8.38501108242220E-07  1.05083232292199E-05  1.68330250804748E-06
  5.96288929279365E-06 -5.58062743730820E-07 -2.65827112663583E-05 -4.25713888454683E-03  5.02694417964052E-04
 -6.45886962873033E-01 -4.44975864702434E-03 -7.59516015971770E-01 -5.58828523494030E-03  7.67040370625267E-02
  7.75972422581084E-04  2.20615115575279E-08  9.69458089817885E-08  1.31767323257229E-06 -8.64576379911702E-06
  2.08220650488724E-06 -4.95897904433098E-06  1.05087342044109E-06  4.51115312283463E-06 -4.82623385098327E-06
 -1.14714640379778E-04 -2.23100619375888E-05  6.86615188394926E-05  7.04002017210647E-05 -1.04028859390246E-06
 -2.71095778930933E-05 -3.53433266528015E-05 -2.69301803055594E-05 -2.13374355285836E-08  3.68272347053457E-07
 -7.13990923498032E-07 -7.84500367498785E-07 -4.19178724174743E-07  4.54693659674096E-06  1.93544118390666E-06
  3.93705221610049E-06 -8.73613544442586E-07 -4.55564107700992E-06 -2.19055292341149E-06 -7.13215639978552E-07
 -1.09756490063823E-06 -5.69866387491703E-07  2.88157172997215E-06  2.80980657149808E-06 -1.22464913560974E-08
  4.25771608576511E-07 -1.05754838383290E-06 -4.53598327807317E-07  4.91886602857291E-08  1.95488212385508E-06
  4.54092860222302E-06  3.94021580356623E-06
* ORBITAL    1   54
 -6.71416478238772E-07 -4.82095250518330E-06 -2.29722224052153E-05 -1.02179906298987E-04 -3.00815328032982E-05
 -2.81988752996379E-07 -5.23586456679369E-06 -3.41067343538508E-05 -8.72104179379778E-06 -7.33066576294222E-08
 -1.11571381368161E-06 -1.94847855680908E-06  8.93299016893310E-07  4.09717400401774E-07  7.72461459267067E-06
  4.90627197997987E-05  1.28600532079685E-05 -7.58816812656084E-07 -6.36524578278252E-07 -8.65981954585382E-07
 -4.00416530859670E-06 -3.27349162819029E-06 -6.63397268533001E-06  5.48641100587668E-06  1.17693463370697E-05
 -2.83325797786254E-06 -5.99936336301426E-06 -6.64339595386380E-07 -4.76985325576098E-06 -2.27241612397066E-05
 -1.01669319859270E-04 -3.08181767464081E-05 -4.56999727202180E-07 -8.43908633367525E-06 -5.17965243262089E-05
 -1.29573082007728E-05  1.10882312634195E-07  2.26872139723929E-06  1.66033397952257E-05  5.17033413051879E-06
  1.47776410897294E-07  2.92021366906178E-06  2.28703407478744E-05  6.89128450308429E-06  2.44752484877496E-06
  5.37782118654382E-06 -1.15819400419498E-06 -3.59035572648844E-06  2.15011752955991E-06  3.57112440892433E-06
  5.20541514304366E-06  1.22447179898484E-05 -3.03733301865500E-06 -5.09500835586500E-06 -6.72666983454670E-08
 -4.76336330687714E-07 -2.00487249662153E-06  1.41926462794712E-05  2.33638500051715E-05 -6.75020303876434E-08
 -1.00246837176000E-06  4.96157726693241E-06  5.45442989076513E-06  5.84679296135676E-08  1.07923248784997E-06
  3.85715956383287E-06 -2.26182927394156E-07  8.94137009505108E-08  1.47689601442238E-06 -7.36266676536753E-07
 -4.00257001975233E-06  1.08326357248175E-06  3.16597722801755E-06 -2.65040201865240E-06 -4.84616172863171E-06
 -6.13957382427800E-07 -1.82746533512195E-06  9.52310914593214E-07 -1.45860774403410E-06  1.20806313288704E-06
  4.49810958448114E-06  1.35436436575322E-06  1.01698183402269E-05  5.15031096121916E-06  3.13068142361131E-05
  7.55796841220423E-05  1.26808250186763E-06 -4.93228357330368E-05 -2.81048837194299E-04 -5.06017015375736E-05
 -9.47635232211036E-07 -2.29865827794816E-05 -1.94664236905823E-04 -6.20025081822639E-05 -1.53645086067881E-06
  1.83029700060491E-05  5.98804594286519E-05 -8.06080385351748E-06 -3.22337077235166E-05 -7.75680772449455E-05
  2.63025058268890E-05  6.03499572832234E-05  1.93346826028273E-05  4.51782168723707E-05  6.37012490397690E-05
  5.95730176007151E-05 -6.52670439163224E-05 -8.75446871072536E-05 -1.71637962775409E-06 -1.32540336234616E-05
 -4.75686431295020E-05 -8.33752933324801E-06 -5.16599268072321E-05 -1.97429279789120E-06 -9.04653756786802E-06
  4.47129015555218E-06  3.00676078430305E-05 -1.86699613192319E-07 -1.31034948587811E-06 -1.13301378733704E-06
  6.39022309238151E-07  1.27178056939431E-05  5.69799330797619E-06  4.54904370569132E-06 -1.59213300607121E-07
 -6.95000100108896E-06 -1.60260529578800E-07 -1.10439969939327E-06 -3.91944094117724E-07  3.43796026267484E-06
  1.35691739576793E-05  3.18313290443573E-06  3.54975771155416E-06  3.62231311164320E-06 -6.20233355478358E-06
 -8.33309906341482E-08 -6.65510000042701E-07 -2.68250100433230E-06 -1.08174360691479E-07 -2.59046139653570E-06
  3.01366495455424E-07  3.67144138325578E-07  2.87962759426857E-07  2.06210912829150E-06 -7.53466169661338E-08
 -2.92201341298787E-07 -2.79818132507949E-06 -3.14991781710991E-05 -1.01357045723593E-06 -1.97396252093872E-05
 -1.86537754113964E-06  8.03221652412060E-06 -5.72818247985487E-07  2.82617861422335E-08  2.49573003420539E-07
  1.44860771510574E-06  2.41196688175952E-05  2.00046463579096E-06  2.85312688960710E-05 -4.62373460159884E-06
 -7.51123284299897E-07  5.17158781348591E-07  2.64854305381416E-08 -1.24393109587799E-08  1.49396142907551E-06
 -7.18673028935711E-07 -1.99513348686409E-06 -1.08011519012760E-05 -1.18489350307242E-06  9.77417715149260E-06
 -4.74713376030604E-06 -2.79200355790063E-05 -4.51544894376924E-03  5.36837746239722E-04  6.42802457228832E-01
  4.43400268702189E-03  7.60977598041594E-01  5.60596299814407E-03  8.73690610680873E-02  8.53701943261322E-04
 -9.19168579393748E-09  4.46145859943324E-07  7.34055240232197E-07  7.60160795141760E-07 -4.00339689960931E-07
  4.45696845997031E-06  1.92288992971920E-06  3.75570613568514E-06 -1.20072134727191E-04 -2.29893920770057E-05
 -7.12804625085027E-05 -7.34371025889342E-05 -2.15577805715336E-06 -2.62540202368217E-05 -3.66463552765649E-05
 -2.67052117843086E-05 -4.59750416598132E-09  4.32026745067634E-07  9.87550126757391E-07  4.43378216099607E-07
  7.04862249871871E-09  1.88100182721494E-06  4.41455552998637E-06  3.65792565620390E-06 -9.20930641904049E-07
 -4.80432775177552E-06  2.34929222384034E-06  7.17129963234278E-07 -1.14779555230225E-06 -5.84771969733392E-07
  3.14470153075758E-06  3.16195603406566E-06
* ORBITAL    1   55
 -1.35538987049152E-06 -1.01773634300082E-05 -5.19338746399372E-06 -3.12715447662968E-05 -7.52647985451108E-05
 -9.48954421255026E-07 -2.30129529348794E-05 -1.94936030192547E-04 -6.20972027373785E-05  1.27565480020922E-06
 -4.91783067891008E-05 -2.80196819786397E-04 -5.04186243824563E-05 -1.53929133290892E-06  1.82445240503562E-05
  5.97581130087081E-05 -7.97625474484917E-06  3.22611143315645E-05  7.76407179985641E-05 -6.36286377678219E-05
 -5.95284885924201E-05 -1.93478748607495E-05 -4.51287358939260E-05 -2.63453383854803E-05 -6.05019370958997E-05
 -6.51965847598132E-05 -8.73710502156543E-05  6.58418462194545E-08  4.66070865465319E-07  1.95842363279266E-06
 -1.44582037142496E-05 -2.35186213690979E-05  5.79950888497883E-08  1.06499585208218E-06  3.76546132621891E-06
 -2.49092503160250E-07 -6.70933208457428E-08 -9.94696213542562E-07  5.03815391504708E-06  5.49303378152641E-06
  8.84028345141843E-08  1.45436584718894E-06 -8.86803673661758E-07 -4.04458628804686E-06 -1.07728242429668E-06
 -3.16018524958110E-06 -9.44868306778243E-07  1.47410553443685E-06  6.06924390211345E-07  1.81804256633029E-06
  2.65839961479511E-06  4.85957100598923E-06  1.21868918792424E-06  4.52268869005449E-06  6.62849158513343E-07
  4.75916912797726E-06  2.26728327500585E-05  1.01429421026982E-04  3.07446859969532E-05  1.10859949804743E-07
  2.26837631003160E-06  1.65923652243235E-05  5.16238150794414E-06 -4.55018801402964E-07 -8.40334693304415E-06
 -5.15938584880360E-05 -1.29142867579819E-05  1.47316901884823E-07  2.91035244370349E-06  2.27819888483899E-05
  6.85949879888359E-06 -2.44814926832243E-06 -5.38272197806262E-06 -5.18875433765117E-06 -1.22080115191662E-05
 -2.14339804705375E-06 -3.56505003389862E-06  1.15765999305659E-06  3.58850862561041E-06 -3.02753742820615E-06
 -5.08047953335759E-06  6.70702293724367E-07  4.81578177440332E-06  2.29500867881742E-05  1.02106890542035E-04
  3.00692115836925E-05 -7.32082932650498E-08 -1.10789051444693E-06 -1.90450166369077E-06  9.00012041290188E-07
 -2.81492709189414E-07 -5.22623097951208E-06 -3.40678198590879E-05 -8.71665242498275E-06  4.09103407953267E-07
  7.70991827378685E-06  4.89861218507673E-05  1.28444949520004E-05  7.52781149664336E-07  6.23920338394224E-07
 -5.48536626461879E-06 -1.17744716785134E-05  3.26671993517322E-06  6.62229314638816E-06  8.69395518148326E-07
  4.01407562431604E-06 -2.83055677720721E-06 -6.00380731866237E-06  1.63633229032216E-07  1.13031724743240E-06
  4.95826333539552E-07  3.17995473992752E-06  3.57138544640068E-06  3.43451431345744E-06  1.35908234049460E-05
  3.61524148117604E-06 -6.15296780670342E-06  8.32526201554617E-08  6.64773909077441E-07  2.67575508098613E-06
  3.00782656395515E-07  3.66349365266690E-07 -1.09569142752559E-07 -2.57901451896396E-06  2.87303179587373E-07
  2.04598974390361E-06  1.71576382818272E-06  1.32496463247774E-05  4.75677868012458E-05 -1.97009243321528E-06
 -9.04474784928171E-06 -8.32099923780668E-06 -5.16700694605529E-05  4.46410361120874E-06  3.00621552309801E-05
  1.84087330865815E-07  1.29045851219415E-06  1.05642009328000E-06  5.68236572128179E-06  4.51094726458497E-06
  6.49524062451938E-07  1.27939291767867E-05 -1.66848680925213E-07 -6.99967810940899E-06 -2.96491350864701E-08
 -1.75680572632434E-07 -1.51278088368083E-06  1.07165583447515E-05 -1.00054332788980E-06  1.41030997123741E-05
 -1.87781925995435E-06  4.59678517510045E-06 -4.73346049636173E-06  2.79347973624079E-05  4.52104760507069E-03
 -5.37391915664028E-04  7.61107953929251E-01  5.60860799842138E-03  6.42640962777683E-01  4.43412330080788E-03
  8.74214729448766E-02  8.52669485126559E-04  7.53959236528697E-08  4.65909840811956E-07  2.75099887038787E-06
  2.08595941964509E-05 -1.64380078075975E-06  1.11467457761016E-05 -7.46518252345282E-07  6.86757703711694E-06
 -6.25693848101325E-07 -2.61467322852064E-08  9.68192447067785E-08 -1.49188709463187E-06 -1.82516712330651E-05
 -4.94502668150365E-06 -3.24254671107429E-05  1.58966793261150E-06 -7.75436722278956E-06  4.45711716982696E-07
  9.30677120178183E-07  4.82141254453150E-06  7.15588408679058E-07  2.34136358838985E-06 -1.14575338809674E-06
 -3.16564331570291E-06  5.90179241044881E-07 -3.17913156683414E-06  1.44378739982459E-08 -4.25135022348424E-07
  4.48382231316393E-07  1.00823141349828E-06  1.40400620140518E-08 -3.65872131163924E-06 -1.87764636997974E-06
 -4.40910452209822E-06  1.20096075996890E-04  2.28603004720539E-05 -7.33521291889032E-05 -7.13045482467168E-05
 -1.87629121816167E-06  3.67500080083857E-05  2.67992824255133E-05  2.73231458995336E-05  5.06288050536921E-09
 -4.50595483310652E-07  7.58391314688875E-07  7.38217192643482E-07 -4.03124180880495E-07 -1.92126696096550E-06
 -3.74972136639482E-06 -4.45546561839350E-06
* ORBITAL    1   56
 -6.73470147056056E-07 -4.83530331851809E-06 -2.30330954595599E-05 -1.02233576325146E-04 -3.01168595779969E-05
  1.10215267477719E-07  2.24960583152651E-06  1.63472952953563E-05  5.05153989313382E-06 -4.68074719902143E-07
 -8.64394029758668E-06 -5.26704819149051E-05 -1.29840615122989E-05 -1.42512061133346E-07 -2.81457120590836E-06
 -2.20038020082369E-05 -6.60892809048168E-06  2.41551006587698E-06  5.32672920538084E-06 -5.07022387137342E-06
 -1.19073008945551E-05  2.31642018714370E-06  3.92422645968298E-06  1.10984609065604E-06  3.46305974177126E-06
  3.21335809978033E-06  5.39863650701792E-06 -6.84355831068436E-07 -4.91347966843586E-06 -2.34004738893887E-05
 -1.03698850841583E-04 -3.03770492587736E-05 -7.91865904537980E-08 -1.21730264884280E-06 -2.45884420255382E-06
  7.87314740087061E-07 -2.89929440083370E-07 -5.37625643283296E-06 -3.49096907680428E-05 -8.93005228586977E-06
 -4.12983187890685E-07 -7.77050860890026E-06 -4.91934178628500E-05 -1.28469872464877E-05 -8.18879127794482E-07
 -7.38794118913231E-07 -5.48800071604317E-06 -1.17634259295365E-05 -3.22311885974748E-06 -6.50132504711110E-06
  8.43785227128963E-07  3.93349739521955E-06  2.93444349908396E-06  6.25220194287504E-06  1.34451773076022E-06
  1.00858758895574E-05  6.27705256349454E-06  3.58593194453558E-05  7.71172824875199E-05 -9.36222195038959E-07
 -2.24806265785266E-05 -1.91407404547599E-04 -6.12668691903107E-05  1.18658031321893E-06 -4.85003875260340E-05
 -2.79711233828510E-04 -5.09857200374369E-05  1.47271207604167E-06 -1.83757659069795E-05 -6.35823515432387E-05
  6.52795161339354E-06 -3.13853724103278E-05 -7.58987431614256E-05 -6.30074390660826E-05 -6.00612777490639E-05
  1.83878905161899E-05  4.34637075125042E-05 -2.59086826148711E-05 -5.99061706924982E-05  6.34010603487533E-05
  8.53440914763972E-05 -8.40308026703206E-08 -5.96689596375970E-07 -2.58453717699210E-06  1.13893887668908E-05
  2.24323269810424E-05  6.09313424192392E-08  1.12034613923397E-06  4.16428336796353E-06 -1.23146293904661E-07
 -7.70625851866045E-08 -1.18695756949851E-06  3.64864311139247E-06  5.07772607773327E-06 -9.68346701977299E-08
 -1.61756646938866E-06 -2.57489146049105E-07  3.72137785790658E-06  1.14275923582592E-06  3.29335205643101E-06
 -1.10056062345367E-06  1.12369264620595E-06 -6.65277537510911E-07 -1.90080256807131E-06  2.64434500398149E-06
  4.83540371896160E-06 -1.08688938878381E-06 -4.19451729552904E-06 -8.13463191884820E-08 -6.51498694771079E-07
 -2.65294519194278E-06  2.95173695956569E-07  3.40679352604540E-07 -1.08155243470748E-07 -2.59672041049166E-06
 -2.73364163160664E-07 -1.99385551541816E-06 -1.91975045115870E-07 -1.34929862537678E-06 -1.27054367991962E-06
  3.09174181048632E-06  3.60726982906338E-06  3.24637472292781E-06  1.31031487371784E-05 -3.59825164178944E-06
  5.44588114454901E-06 -1.80029073676265E-07 -1.25719257321616E-06 -1.02334825850871E-06  5.60344633851931E-06
  4.33077659241728E-06  6.26356668092291E-07  1.23025435846579E-05  1.69769892062011E-07  6.79064191568426E-06
 -1.66046522049952E-06 -1.28323627710485E-05 -4.61887502995271E-05 -1.95559105127568E-06 -9.06915321995740E-06
 -8.15727543832235E-06 -5.09047617004658E-05 -4.32516694165124E-06 -2.92286682499855E-05 -2.77214611970021E-05
 -4.48504891229325E-03  5.32824231187177E-04  7.65908121795499E-01  5.63358983473101E-03  6.37128224430300E-01
  4.38753361794973E-03 -8.58397569105615E-02 -8.38228531291299E-04  1.96345439466018E-08 -6.67949689895087E-08
  1.27445367140131E-06 -1.58367468677896E-05 -1.23440933486421E-06 -6.92988627127364E-06 -2.11225843863726E-06
 -8.68577318356170E-06  4.61522668517142E-06  2.17121133462296E-08 -7.67920186888265E-08  1.36241577714642E-06
  5.57644358797997E-06 -4.88869728634310E-06 -1.13089254403840E-05  1.75817234473200E-06  8.77603990953321E-06
 -5.46043100512967E-07 -7.69480342685180E-08 -5.85742634576693E-07 -2.74445059380295E-06  2.95591572354132E-05
 -1.42972338542214E-06  2.42379569079977E-05 -5.73628624070698E-07 -3.51522340163003E-06  5.68252650879712E-07
 -1.14448238000870E-08  4.16351160967812E-07  4.21055049007329E-07  9.89504185196065E-07 -2.27278141125847E-08
  3.72230622072447E-06  1.87185126756035E-06  4.35709043670427E-06 -9.23759952300548E-07 -4.78678763666951E-06
  7.17629248283786E-07  2.22031984618170E-06  1.07442950923541E-06  3.18216958755196E-06 -5.58663290948851E-07
  3.17644897687482E-06 -1.80598839425062E-08  3.82534029072112E-07  7.14059581853233E-07  6.91651157976823E-07
  3.90388364347723E-07  1.86153004401629E-06  3.72797162255627E-06  4.37015650803735E-06 -1.16847661883501E-04
 -2.36639498578728E-05 -7.05159714337785E-05 -6.87264365361833E-05  7.71385876836425E-07 -3.65723951841317E-05
 -2.60256621992983E-05 -2.69283056426945E-05
* ORBITAL    1   57
 -3.05942115321762E-07 -2.19729372734111E-06 -1.03606470576118E-05 -1.70864532226082E-05  2.07974807088779E-05
 -7.06917938934293E-08 -1.73926233263151E-06 -3.44078355146999E-05 -1.94732550035767E-05 -3.27308214522938E-07
 -6.15010487371623E-06 -3.46098046391474E-05 -6.99939011238908E-06  1.87071599280917E-07  3.23062964242745E-06
  7.05096876898881E-07 -8.74763239291342E-06  1.76330787119405E-06  4.98196749130451E-06  8.39791713511232E-06
  1.66118480360912E-05 -1.13707949184006E-06 -3.13184520152860E-06 -4.87603989164294E-06 -5.99861090320403E-06
  2.45579008522567E-06  7.42974537690742E-06 -1.88714465631402E-06 -1.44525136200263E-05 -2.51542625917034E-05
 -3.12019489727787E-04 -1.85622159350611E-04  6.04303394326877E-06  3.84084742541507E-05  4.84766921741156E-04
  1.76610400820962E-04  1.40854453168205E-06  1.08417170835976E-05  1.22688819380497E-04  4.09723564768786E-05
  3.26873548258944E-06  1.95165670277036E-05  2.55397245733854E-04  9.55497445987410E-05 -6.88317220465645E-06
 -1.80748391367407E-05 -3.18686554306511E-06 -1.98380267183984E-05  4.14960051259845E-06  1.10960517401223E-05
 -1.54555201404992E-05 -1.36252183060028E-04 -1.33492194540417E-05 -1.11034796926663E-04 -3.10880516420336E-07
 -2.23728216495595E-06 -1.04121448191302E-05  5.65856555512888E-06  5.83074048657346E-05  1.77182846681401E-07
  2.93823751687575E-06 -6.44287617860173E-06 -1.42161326832617E-05  1.16125853918954E-07  1.86095765038398E-06
  2.97846434476256E-06 -1.39737314515683E-06  5.21041565167411E-07  9.14924804834979E-06  2.55823580158601E-05
 -6.64925336570826E-06 -2.93962455913117E-06 -6.09057442839869E-06 -1.02822070812902E-05 -1.94776374808908E-05
 -5.27255177516461E-06 -1.24827124759399E-05 -1.11477729467554E-05 -1.81299209714985E-05 -1.78900438043839E-07
  2.74036206787579E-06 -2.98059096665697E-07 -2.14508804494026E-06 -9.98136822541849E-06  6.51026304940454E-06
  5.77938025165848E-05  4.96454604542731E-07  8.54755918088806E-06  1.50668604107809E-05 -1.26227037376689E-05
 -2.29965886709244E-07 -4.22312914959459E-06 -2.05059340959230E-05 -3.17067536252527E-06  4.07268836963167E-08
  7.18668989770036E-07 -6.73806623210756E-06 -8.99498824938090E-06  3.30068779875913E-06  8.08126581890820E-06
  2.98549306924568E-07  1.24088603279102E-06  5.12135573865504E-06  1.13946949775109E-05 -4.05321701440660E-07
  2.93330108043786E-06 -1.50829932865734E-05 -2.64719374389756E-05 -6.63582413276458E-07 -4.79398252448471E-06
 -1.28371054045490E-05 -4.25968596936077E-06 -2.97314730128323E-05 -1.85351189241155E-06 -3.47478376139974E-05
 -3.21591075185532E-07 -3.45681699878783E-05 -2.64297846283958E-06 -1.99752413706695E-05 -6.54919152692306E-05
  3.44646199681873E-06  8.46735210585123E-06  1.60144098446095E-07  4.16139673990946E-05  2.29367517936263E-06
 -2.38092493802688E-05  1.64532273973776E-07  1.35003604537552E-06  5.70334066974304E-06 -1.06424317252082E-06
 -1.59321288689387E-05 -6.08513935613320E-07 -4.97902381323204E-06 -3.22583822893613E-07 -7.76429416494877E-06
 -6.79738460111625E-07 -4.91237865505540E-06 -1.31582450762497E-05 -3.32951247229682E-06 -5.69546165559532E-05
 -2.82951258336593E-06 -7.60113667859879E-06 -1.62622566397055E-06  4.14719812335231E-06 -8.24719597095667E-08
 -3.44942678345836E-10 -3.32223240662941E-06 -2.72463401833608E-05  4.28582524620985E-06  1.30553665414806E-05
 -8.13176673310552E-06  2.53367124081525E-05 -5.36573594308520E-06 -1.21124361389129E-07 -3.30340685269673E-07
 -4.47165955343218E-06  9.13691759646684E-06  2.57474389138725E-06 -3.35868801240759E-05  1.19212878783935E-06
  2.95542702799147E-05  1.05935748926220E-06 -7.72020506978279E-05 -1.45030277474835E-02  1.82475873030625E-03
  5.77510669266916E-01  3.75623087732069E-03 -4.20366874040260E-01 -2.89005649214039E-03  6.99679069298106E-01
  4.65893804942540E-03 -6.36351375383551E-08  4.23399528624127E-07 -2.87144178435262E-06  2.49706010477981E-05
 -5.87608129274541E-06 -3.14236668304838E-05  1.82201815285577E-06 -4.27386940565437E-05  8.78681036319066E-06
 -7.48568970855880E-05 -1.39131706135574E-04  5.89103545298376E-05 -9.28602948858870E-05  1.05840930402830E-04
  2.38337839992937E-05  2.06901005264325E-05  2.33911937030183E-05  4.16441545179934E-07  1.20666896320306E-06
  1.13614947692572E-06  3.06875709671068E-06  1.26947297412531E-06 -1.05063219245698E-05 -4.24731887835818E-06
 -1.28360439600714E-05 -1.81611857430694E-06 -9.15364296339396E-06 -1.86851903530445E-06 -4.71173911780173E-07
 -1.05507223702151E-06  1.17686372286494E-06  1.54622067322571E-05  1.53906632783272E-05  4.01284362625888E-07
  1.13270485198536E-06  2.98955685397908E-06  1.19263074959317E-06 -1.33490964710486E-06 -4.28972333185283E-06
 -1.05230474110581E-05 -1.28732532158207E-05
* ORBITAL    1   58
 -2.95173296033936E-07 -2.12446450745068E-06 -9.90050429994260E-06  7.09008175489982E-06  5.80183873679503E-05
 -1.58710232081883E-07 -2.60107235731747E-06  8.04650988974190E-06  1.44250027196371E-05 -1.05790914904666E-07
 -1.66988040024811E-06 -2.46141553276478E-06  1.31427703353986E-06  5.18235617797133E-07  9.10903865243820E-06
  2.54621473540626E-05 -6.69020517992080E-06 -2.66891673891436E-06 -5.62226315638723E-06  1.01763154389311E-05
  1.93177239466472E-05 -5.54381947211086E-06 -1.29737283121186E-05  1.09817294668393E-05  1.78248563563425E-05
 -7.16219784764658E-08  2.95555035663342E-06 -3.17533027263026E-07 -2.28557348058307E-06 -1.06602212395087E-05
  3.16611514426706E-06  5.67796103546419E-05 -5.10243672920460E-07 -8.82473891732823E-06 -1.71922348513982E-05
  1.19457676325191E-05  2.25584543999434E-07  4.13854274936389E-06  1.99971084497736E-05  3.05676012823627E-06
  4.86421850721222E-08  8.61527860070166E-07 -5.80160295221194E-06 -8.78415772455084E-06  3.26362676353129E-06
  8.02956238722160E-06 -3.41271069698878E-07 -1.33305579606829E-06  5.12849741312033E-06  1.13809676327167E-05
  8.27015467990879E-07 -1.94547777586166E-06 -1.50957657373003E-05 -2.65631034286218E-05 -2.86441926959147E-07
 -2.05701192199000E-06 -9.68732423933523E-06 -1.41815258123077E-05  2.14535886689934E-05  7.45647902268349E-08
  1.81152827385396E-06  3.50837510333541E-05  1.96913352789311E-05  3.23465912996691E-07  6.07546417613392E-06
  3.40130257088030E-05  6.79045576163130E-06  1.73589479190502E-07  2.96928351791785E-06 -7.76330114270744E-07
 -9.05114929575669E-06  1.80735218645594E-06  5.06082264730322E-06 -8.37900421824957E-06 -1.65822981951518E-05
 -9.47942171378453E-07 -2.76012573500750E-06  4.72004667141177E-06  5.71099548155726E-06  2.64733305922573E-06
  7.85883923753687E-06 -1.86168007577691E-06 -1.42611605785630E-05 -2.49388648673907E-05 -3.10420804360096E-04
 -1.85885549108391E-04 -6.02904012396304E-06 -3.88798831181097E-05 -4.87176815076057E-04 -1.77597833367952E-04
 -1.39657772682540E-06 -1.09480393525540E-05 -1.22469753418001E-04 -4.07198841882215E-05  3.19107996182682E-06
  1.89417376724007E-05  2.48945332969105E-04  9.35169813301952E-05 -6.95244668208299E-06 -1.79794987087473E-05
  3.08587797632785E-06  1.94017085590621E-05  3.95115313556991E-06  1.16708218547220E-05  1.53861329882196E-05
  1.35235759702433E-04 -1.35706032169501E-05 -1.11943211476240E-04 -2.69983216419143E-06 -2.03988596128687E-05
 -6.67660362797865E-05 -3.48439212945248E-06 -8.91358035470760E-06 -1.96770116974270E-07 -4.26462166595912E-05
  2.31507881686526E-06 -2.35000347688741E-05 -6.91859126744368E-07 -5.00998139278481E-06 -1.36191581903504E-05
  4.05499638456869E-06  2.90770360130726E-05  1.88418826676639E-06  3.52142398672745E-05 -3.61761330401796E-07
 -3.47770009088907E-05 -6.14444455691567E-07 -4.41541134936208E-06 -1.14475968232745E-05  3.39986735536810E-06
  5.71633390038429E-05  2.84241558847651E-06  7.64019772411354E-06 -1.90430472960688E-06  2.38559395790247E-06
  1.64835151867164E-07  1.35313671715042E-06  5.74811143339678E-06  1.06109541135365E-06  1.58776006367793E-05
  5.87048778520237E-07  4.82523066705524E-06 -3.27170283308044E-07 -7.86775692548341E-06 -1.12121606937582E-07
  3.81492732173664E-07 -4.41338528842992E-06 -2.96297029803754E-05 -2.77869433038392E-06  5.89379314144548E-05
 -1.16417865642486E-06  6.16364945830568E-05  1.16103343176536E-06 -5.88365239189949E-08  3.58179988464421E-06
 -3.63445960060915E-06  1.25284460741328E-04 -3.64310453559512E-06 -1.61383351872159E-04  7.21332012697908E-06
  1.95639047745544E-04 -4.17628231295621E-06 -8.37201087438945E-08 -1.37225410253379E-06 -2.94049815161642E-06
  4.04971441180262E-05  6.10710964170027E-06 -2.16858752792970E-05 -2.19460188707788E-06  3.77635210931820E-05
  9.03056703470352E-06 -7.72246297980296E-05 -1.45041275907549E-02  1.82475424279099E-03 -5.85817599153071E-01
 -3.80941759581765E-03  4.14840517217855E-01  2.85171487865966E-03  6.96062253901649E-01  4.63468485232484E-03
  3.93659385556087E-07  1.11463182956852E-06 -1.18305546412272E-06 -3.00297177252914E-06  1.20548321085580E-06
 -1.04182930552138E-05 -4.23670059897607E-06 -1.26162574382834E-05 -7.65778792233539E-05 -1.40187699441327E-04
 -6.10908719662530E-05  9.28063141267310E-05  1.07138612313059E-04  2.30303436833160E-05  2.11111705352116E-05
  2.25919979819880E-05  4.20614826356244E-07  1.17994842262870E-06 -2.94495658299343E-06 -1.21059747911255E-06
 -1.33051986298675E-06 -4.26595471822876E-06 -1.04836502458170E-05 -1.27701999953330E-05 -1.79082799008870E-06
 -9.05296161016864E-06  1.97512626678418E-06  4.42471920916598E-07 -1.07227012010703E-06  1.12265669933763E-06
  1.50681226412907E-05  1.52106850021782E-05
* ORBITAL    1   59
  1.86172188949459E-06  1.42619301951847E-05  2.49323509880319E-05  3.10022355660402E-04  1.85295161316169E-04
 -1.39824285633561E-06 -1.09771853280767E-05 -1.22662557339536E-04 -4.07741670249476E-05 -6.03774086140725E-06
 -3.90164701738449E-05 -4.87840978868714E-04 -1.77672070595808E-04  3.19744297355499E-06  1.90587548049285E-05
  2.49707248279513E-04  9.36921977266502E-05  6.96068799053387E-06  1.80112902405889E-05 -1.55240765471290E-05
 -1.35473710157435E-04 -3.91402349241584E-06 -1.15463222210221E-05 -3.11648488928168E-06 -1.94631770802248E-05
 -1.35944792224321E-05 -1.11936493422909E-04  2.87998225830541E-07  2.06828590146013E-06  9.73507250888986E-06
  1.43624846641617E-05 -2.14435278162083E-05  3.22832928092857E-07  6.07272495578505E-06  3.39373933015296E-05
  6.75431190802655E-06  7.30040977627009E-08  1.78513572115886E-06  3.49360361450819E-05  1.96587203709114E-05
  1.73386526795360E-07  2.97061315096199E-06 -7.81094425145591E-07 -9.04912416767256E-06 -1.82696492289719E-06
 -5.09981661766503E-06 -4.73783054894916E-06 -5.74603444194905E-06  9.45796127673969E-07  2.75281069737180E-06
  8.38645648720096E-06  1.66149532325699E-05  2.65820635908081E-06  7.88569474547286E-06  3.20030135533059E-07
  2.30325902508693E-06  1.07508541514596E-05 -2.81745994625384E-06 -5.66761894014015E-05  2.24954786312364E-07
  4.12959426722939E-06  1.99343871006859E-05  3.04149919820008E-06 -5.14926454049589E-07 -8.89822754611393E-06
 -1.76434202155848E-05  1.18424848302261E-05  4.72515171374337E-08  8.43505485915284E-07 -5.90043729471438E-06
 -8.79449331324227E-06 -3.27251646344364E-06 -8.04737487282934E-06 -8.40309512860944E-07  1.90737318334093E-06
 -5.13058475300459E-06 -1.13789056125849E-05  3.39062149977191E-07  1.32988574551941E-06 -1.50919122225312E-05
 -2.65363687099835E-05  2.99307742828194E-07  2.15464133212124E-06  1.00196857238131E-05 -6.45082687842068E-06
 -5.77722221359202E-05 -1.03268171336550E-07 -1.66385176062518E-06 -2.25412527004348E-06  1.40977510367265E-06
 -1.59534543481647E-07 -2.62495749159731E-06  7.93563682553335E-06  1.44052873950940E-05  5.17618806939989E-07
  9.12024950993195E-06  2.54639693085948E-05 -6.70128061000437E-06  2.68943183743766E-06  5.66078770886621E-06
 -1.09990239757526E-05 -1.78682464682552E-05  5.54256663303002E-06  1.29649461006049E-05 -1.01825929808971E-05
 -1.93864647650797E-05 -6.69297024829294E-08  3.00967554638510E-06  6.18577888911886E-07  4.44673040768560E-06
  1.15600078032765E-05  2.83933676935275E-06  7.63354156744080E-06  3.38900012138902E-06  5.71105320193697E-05
 -1.89704617795936E-06  2.46954148188742E-06 -1.63840881834625E-07 -1.34553338727701E-06 -5.72022827007475E-06
  5.84505575226704E-07  4.80695788561163E-06  1.06095098521163E-06  1.58410422377964E-05 -3.27582107159729E-07
 -7.83008644443599E-06  2.70151017562372E-06  2.04106276045337E-05  6.67952917323751E-05 -2.23453135583245E-07
 -4.26582886176258E-05 -3.49074296339238E-06 -8.94491174673138E-06  2.29862424585036E-06 -2.34873448973706E-05
  6.90808371504276E-07  5.00151453991753E-06  1.35773741275883E-05  1.88229079828779E-06  3.51663250495527E-05
  4.04313388957488E-06  2.90729682913465E-05 -3.70194760108419E-07 -3.47803024543685E-05  7.20200153367791E-08
 -1.65722352498353E-06  3.44385287553542E-06  6.83420341171137E-05 -1.61704313277370E-06 -8.24089576948435E-05
  5.22464254592422E-06 -1.08443441086895E-04  7.93909803872321E-06  7.71620075154873E-05  1.45003832507256E-02
 -1.82520381504674E-03  4.14560177900153E-01  2.84998095089102E-03 -5.85798746416600E-01 -3.81144379044277E-03
  6.96245211217685E-01  4.63598256320486E-03  1.21611365182228E-07  1.52674028507073E-06  4.14814598586773E-06
 -2.16378180863519E-05 -1.74525368222901E-06  2.27445338101288E-05 -2.50877422333511E-06 -3.10612178128612E-05
  5.27766925425099E-07  1.02137166424195E-07  4.64157234464287E-06  2.58520812176676E-06  1.69978048214015E-04
  9.35220830567906E-06 -1.10349074875073E-04 -5.26083113907800E-06 -1.99463806680099E-04 -6.79194245589968E-06
  1.79798174502925E-06  9.04904398358169E-06  4.19023633276490E-07  1.97854746319359E-06 -1.07426598059834E-06
 -1.52028433207259E-05 -1.12723962721289E-06 -1.50635031816901E-05 -3.78390312100895E-07 -1.10322219187724E-06
 -1.17346677748544E-06 -3.04847530657376E-06 -1.38949985207424E-06  1.27179021164087E-05  4.24955035549070E-06
  1.04600517965881E-05  7.65296860475686E-05  1.40130854384603E-04  9.27445664105785E-05 -6.09114956208201E-05
  1.06858252387927E-04 -2.11348322942648E-05 -2.26424440858040E-05 -2.29086502650231E-05 -4.05326745638215E-07
 -1.12311425612506E-06 -2.98652839563910E-06 -1.19805532372914E-06  1.19611645277370E-06  4.23294673945100E-06
  1.25914366574995E-05  1.04026472989492E-05
* ORBITAL    1   60
  2.82971481421914E-07  2.03709611525704E-06  9.46282150003486E-06 -8.18837045841026E-06 -5.78238228744472E-05
 -2.28700753860589E-07 -4.19713481817239E-06 -2.03683230517997E-05 -3.13476862985417E-06  4.82287264297681E-07
  8.30771087573575E-06  1.39743020925112E-05 -1.27433898923031E-05  4.08556861224491E-08  7.15265622771209E-07
 -6.61250006761119E-06 -8.91299961608093E-06 -3.26752693461721E-06 -7.99987553758081E-06  4.21574234617491E-07
 -2.88024984955276E-06 -5.02263733561849E-06 -1.12052781313497E-05 -2.80226651754497E-07 -1.19822256761466E-06
 -1.49107707648680E-05 -2.62009118228793E-05  2.89825825139763E-07  2.08630394123509E-06  9.69599555095422E-06
 -8.35281729429995E-06 -5.86930589665317E-05  1.07189939682142E-07  1.69890483231347E-06  2.12732862963614E-06
 -1.53802856891656E-06  1.66937986301527E-07  2.75009466816939E-06 -7.42100233223516E-06 -1.43668136981123E-05
  5.07097014163218E-07  8.89657968485819E-06  2.43052461557978E-05 -6.85875420042270E-06  2.85974682740882E-06
  5.95406054090204E-06  1.09754557268703E-05  1.78409634752420E-05  5.19778710469374E-06  1.23336685902080E-05
  1.01811406658971E-05  1.93266053634072E-05 -1.34119053872689E-07  2.81735813089119E-06  1.85449449947449E-06
  1.41960530535545E-05  2.57058664074637E-05  3.11259376272660E-04  1.87145855708058E-04  1.36651876188798E-06
  1.08095850001924E-05  1.20755182840760E-04  4.02904587946762E-05  5.90938881763051E-06  3.82112626974884E-05
  4.78039869426400E-04  1.74911778405903E-04  3.18117186395704E-06  1.91980642640145E-05  2.49681830734757E-04
  9.39723317286823E-05  7.20035125050379E-06  1.83258371829360E-05  1.53978575587658E-05  1.34675958598518E-04
 -4.31004332992496E-06 -1.15804011323723E-05  3.30328937256505E-06  1.96280372195363E-05 -1.34826745022642E-05
 -1.10440974340907E-04  2.99456049753903E-07  2.15102496058116E-06  1.01402886518908E-05  1.64843383154024E-05
 -2.06965504777164E-05 -3.24299595796751E-07 -6.10394612106744E-06 -3.43216629341437E-05 -6.93990070455167E-06
 -7.48804782400119E-08 -1.81516811254814E-06 -3.46902117435435E-05 -1.94635325790548E-05  1.82696999809908E-07
  3.15939313196439E-06  4.18950565868353E-07 -8.75439959770703E-06 -1.70609970362821E-06 -4.86094907047051E-06
  4.79368881121592E-06  5.89157132551563E-06  1.11975602547709E-06  3.10193728368993E-06 -8.30861201701107E-06
 -1.64800456647077E-05  2.46651495009409E-06  7.44645685516335E-06 -1.63941805383013E-07 -1.34569989237969E-06
 -5.69127263200219E-06 -6.03349670658077E-07 -4.95809536877246E-06 -1.06185612995645E-06 -1.58891961675486E-05
 -3.22585916845544E-07 -7.73257066883128E-06  6.67963731639613E-07  4.82473553980645E-06  1.28794455216262E-05
 -2.75640664480849E-06 -7.64418395249783E-06 -3.33062616173495E-06 -5.68927221988573E-05 -1.63480302499561E-06
  3.92817197221981E-06  6.67345744585827E-07  4.82694961469711E-06  1.30189111435009E-05 -1.83253584607060E-06
 -3.47563169700683E-05 -4.09992178378001E-06 -2.94410227325324E-05 -3.79568985964405E-07 -3.43039887975499E-05
  2.61405865684391E-06  1.97544351838083E-05  6.48586594413432E-05  2.22774185716470E-07  4.13861552100990E-05
  3.36231364841728E-06  8.32148815421448E-06  2.17601387324713E-06 -2.36890022657025E-05  7.72352562844812E-05
  1.44541635292639E-02 -1.81146473515537E-03 -4.11395206004277E-01 -2.83051488531127E-03  5.88412126731473E-01
  3.82924650804684E-03  6.95919507461786E-01  4.63330105463433E-03  8.04527198140717E-08  2.65753749111491E-06
  2.49137472095811E-06  5.96011711338996E-05  2.43554824641097E-06 -9.67241605706917E-05 -6.68449441094345E-06
  1.03691005004045E-04  9.73735268998095E-06  8.01843575385422E-08  1.05650203320134E-06  2.96571388942679E-06
 -2.31102993914147E-05 -8.56636293295375E-06  8.43969997867685E-06  4.53705598362829E-06 -3.02659318448429E-05
 -5.86620058562340E-06  1.30785404604660E-07  2.24089348619733E-06  4.20737724280618E-06  4.80601235556206E-05
  1.71605287488243E-06 -4.23052638621904E-05  2.22263979855829E-06 -6.29879139216120E-05  4.21708530873195E-07
 -3.95274029508194E-07 -1.12367628701018E-06  1.17811924773174E-06  2.98898461669819E-06 -1.33482397832930E-06
  1.28573126115951E-05  4.29141122822508E-06  1.05379935236215E-05  1.82995681013560E-06  9.20981048941147E-06
 -4.61329030261664E-07 -1.80061405665929E-06 -9.86915989223278E-07 -1.54695384543892E-05 -1.17739856879110E-06
 -1.54666830284577E-05 -3.95978397488719E-07 -1.15856590294726E-06  3.03218091586998E-06  1.12376991388655E-06
  1.27820691527865E-06  4.24259733181382E-06  1.28102859444989E-05  1.05123510094328E-05  7.46805746825727E-05
  1.39267396220653E-04 -9.32307376674385E-05  5.99897453728832E-05  1.06045082316326E-04 -2.05254776017970E-05
 -2.32314929191837E-05 -2.34805291552445E-05
* ORBITAL    1   61
 -7.98150075072672E-09 -5.74132438330152E-08 -2.76325634284372E-07 -1.14306100828346E-06 -1.90148265543584E-07
  1.01870056240550E-07  1.96757937976576E-06  1.37594787287530E-05  3.50790195712175E-06 -1.01363093575035E-07
 -1.95875568037561E-06 -1.36926819176107E-05 -3.48795309801005E-06 -1.36360257605331E-07 -2.63934092267562E-06
 -1.86074269810545E-05 -4.78146871393977E-06  1.90855515923140E-06  3.62308060773145E-06  1.91290241373011E-07
  1.17298125232835E-06  3.20428580271193E-06  6.13103549647241E-06  2.04595822325019E-07  1.19426768443011E-06
 -3.18239509839069E-07 -1.77686356668429E-06  4.24222130043865E-09  3.06923130154776E-08  1.51804907049536E-07
  5.75005352828706E-07 -1.13666175116827E-07 -6.07971877614966E-07 -1.84836861228541E-05 -1.62673487112755E-04
 -5.71688747878841E-05  6.00958484928354E-07  1.83020178933382E-05  1.61189481867211E-04  5.67133360879695E-05
  8.72009814436645E-07  2.64432984091881E-05  2.32350133698989E-04  8.15483676194555E-05 -1.23173972042104E-05
 -5.04904773843408E-05 -1.96054670934940E-05 -6.22686215137225E-05 -2.13309593276318E-05 -8.79592800894278E-05
 -2.01266619347810E-05 -6.36958619239814E-05  2.77741428758483E-05  8.85609576760172E-05 -1.51560759313898E-07
 -1.09013043088525E-06 -5.11667769916672E-06 -2.95591678569137E-05 -8.31687280806694E-06  2.63483212015412E-07
  5.10035114707912E-06  4.14354843925836E-05  1.21913705243265E-05 -2.86978278573772E-08 -7.01628107901118E-07
 -5.86721995376350E-06 -1.74540464324101E-06 -1.01857386473274E-08 -2.80201579666057E-07  1.95046584135827E-06
  1.79690724192113E-06 -1.20232664592419E-06 -9.64429962631645E-07  2.51981584249031E-06  5.99402922261890E-06
  1.74143159389680E-06  3.93978025191587E-06 -3.03134697519867E-06 -8.03073721463909E-06 -4.17795642043469E-06
 -1.13939760496679E-05  1.54106461268976E-07  1.10835130056488E-06  5.20532860723359E-06  3.00865383009442E-05
  8.60512268435856E-06 -1.12437276443079E-07 -2.05466280008835E-06 -1.96313062586502E-05 -6.63780678233247E-06
 -1.23429393222820E-07 -2.37522139933920E-06 -1.61518198370697E-05 -3.85556671351397E-06 -2.04966313751705E-07
 -4.07062611807384E-06 -3.32202924014009E-05 -9.80044154840452E-06  2.05916689279283E-06  3.80215619208028E-06
  1.07479788924817E-07  8.52534397463130E-07 -2.47205641058324E-07  9.60821927744871E-07  5.73548575901355E-06
  1.51106148527821E-05  3.37191127017597E-07  1.39977647041798E-06  1.27560725312820E-06  9.68731261860499E-06
  4.27497376584388E-05 -3.19528254605754E-06 -4.44117184814547E-05 -2.66889357474434E-07  1.93196365867761E-05
  3.08072002383941E-07 -2.28231019481828E-05  1.25751500828723E-08  9.47140102934486E-08  4.10068367123530E-07
 -1.54696476025278E-06  6.64098734407687E-06  1.55462924412852E-06 -7.36171545951381E-06  2.14499354323258E-06
 -1.05524257461042E-05 -2.13591594831919E-10 -1.38905065978818E-09  1.34155300487661E-09  9.91712754250329E-08
  8.23943899171948E-07 -1.00737297946630E-07 -8.57540518409791E-07 -1.40011685747063E-07 -1.21155737090425E-06
 -1.31517391365405E-06 -9.98045816168218E-06 -4.37051296860425E-05  1.54036970775802E-06  2.93295887304443E-05
  1.86647195181220E-06 -4.03136104421320E-06  2.17546203975168E-06  4.55086901564920E-05 -2.92987650482942E-08
 -1.44968209534793E-07 -3.86750290367469E-07  3.12903432109684E-06 -3.12635191123428E-06  1.22571901750976E-06
  1.46282775286325E-06  9.77126550896720E-06 -2.78946411956885E-08 -1.94675896354528E-09 -1.51907136570786E-08
 -4.86339887591783E-08  7.13514866065795E-06 -6.78040729166979E-07 -7.06092446141876E-06  5.90383273199122E-07
 -1.02234889992531E-05  9.34032777301236E-07  5.03055895520264E-08  2.10644871525507E-06  2.98925696844452E-07
 -4.99237779367921E-01 -2.77914626855374E-03  4.96274785199275E-01  2.76418873931446E-03  7.10229423551679E-01
  3.95364400940812E-03  3.54519115023857E-08  2.13447886878561E-07  5.56811346539128E-07 -1.05018402454899E-05
  6.81212380809160E-07  6.78405713992722E-06  7.84215808173602E-07 -6.23543695703866E-06  3.28366609001717E-06
 -1.45413715045197E-08 -1.77398318809178E-07 -8.47812735338369E-05  8.48161627819532E-05  1.20299377357863E-04
 -2.59329791089969E-05 -4.83927973865889E-09  2.67320256266379E-05 -3.27752475079391E-08 -4.63617258987690E-08
 -7.59530918573365E-07  1.49398611523685E-07  4.50524903419474E-07  4.57879841660206E-07  1.00694510866833E-07
 -2.31900425566742E-07  2.84082498168946E-09  1.24247739010914E-08 -2.32896957830265E-07  2.36930384316880E-07
  3.23658129338958E-07  8.54815410453622E-09 -1.80931207034827E-06  1.82605986389059E-06  3.38621733549492E-08
  4.66079972078346E-08 -1.27237619927298E-08  6.58271071762523E-07  6.53228982502954E-07 -1.17156612284282E-07
 -5.09633555114553E-07  2.21191157588419E-07
* ORBITAL    1   62
  1.58459641714052E-07  1.13930377925019E-06  5.33919394621789E-06  3.01086901987244E-05  8.05649181813862E-06
  2.64328882772732E-07  5.11398929040526E-06  4.13680860898649E-05  1.20821860089166E-05 -2.91007473208569E-08
 -7.15983515302135E-07 -6.13618697574697E-06 -1.87051223419460E-06  5.30260387120560E-09  1.89077340844869E-07
 -2.41909526253270E-06 -1.86784707237337E-06  1.18756141000626E-06  9.58890861156622E-07  2.52349557244354E-06
  6.04108183786636E-06 -1.66047619990045E-06 -3.78596884369080E-06 -3.12634078453150E-06 -8.22484685156239E-06
  4.15245671104755E-06  1.12845748566683E-05 -1.43197161096814E-07 -1.03005999036345E-06 -4.83780231674956E-06
 -2.89801897878541E-05 -9.11827796239670E-06 -1.03012765075951E-07 -1.87798588962900E-06 -1.86332687648803E-05
 -6.51329838951531E-06 -1.23139228171393E-07 -2.37199823674448E-06 -1.61611343829769E-05 -3.87579765105940E-06
  2.01796711749143E-07  4.00555766939505E-06  3.28291635789848E-05  9.77563747334758E-06 -2.08966195365802E-06
 -3.88746427896251E-06  1.60349597841773E-07  9.68141745277915E-07  1.21042082807804E-07 -1.28402846074611E-06
  5.55539686655657E-06  1.47305885680923E-05 -2.34938537106891E-07 -1.20739901792840E-06  5.80582986491193E-09
  4.13434736711398E-08  1.85432721315030E-07  7.64067272087271E-07  2.46640492474649E-07  9.78690584672067E-08
  1.88880586225623E-06  1.32396705387195E-05  3.35691769327737E-06 -1.00331946775879E-07 -1.93187708319226E-06
 -1.34277182622834E-05 -3.40110993530755E-06  1.39629150119150E-07  2.70123766019391E-06  1.89375470177273E-05
  4.83343815588686E-06 -1.80100686449462E-06 -3.45375327568520E-06  2.02725545487383E-07  1.19522734407431E-06
 -3.21394705559043E-06 -6.16626665995574E-06  1.64125008850274E-07  1.11902922960818E-06  2.99984867299519E-07
  1.73277103851131E-06 -7.09752870277909E-09 -5.09460961339405E-08 -3.20023155045288E-07 -1.78818159239747E-06
 -2.18320811585461E-07 -6.01562781702638E-07 -1.83015615396767E-05 -1.60654437809901E-04 -5.63343285741461E-05
  6.09222585866794E-07  1.84070130991132E-05  1.62372511964290E-04  5.71463073195031E-05 -8.62954874929652E-07
 -2.61002900785665E-05 -2.31005299702487E-04 -8.14924988125572E-05  1.24422224197231E-05  5.08831320035801E-05
 -1.94539784326636E-05 -6.17909248899534E-05  2.10729360882177E-05  8.66752810264995E-05 -2.03664746587342E-05
 -6.48702335387224E-05 -2.78742689083053E-05 -8.82105366864906E-05  1.01185518070469E-08  7.52565235464652E-08
  2.57140162409022E-07 -1.51806366515206E-06  7.44274533212351E-06  1.51633582358854E-06 -7.30336107643277E-06
 -2.20884690701323E-06  1.02938561434862E-05 -1.28383308964255E-06 -9.74738915835579E-06 -4.28242733195542E-05
 -3.20506832142035E-06 -4.42353531886745E-05 -1.37908018771815E-07  1.94019884665236E-05 -1.78324345057091E-07
  2.34986269561786E-05  1.30652808716058E-06  9.91872939016125E-06  4.36387420113435E-05  1.43822497715178E-06
  2.80776001233006E-05  1.91709742774179E-06 -3.93399405582701E-06 -2.14848827743057E-06 -4.54229234006058E-05
  1.69397296474759E-09  1.20929843040003E-08  3.72855146033880E-08  9.96372123998380E-08  7.95592324597592E-07
 -1.12564724031464E-07 -9.53032103837321E-07  1.45363662058565E-07  1.23092148688696E-06 -1.06982805616908E-09
 -9.29936938511175E-09 -3.51160204618994E-08  1.42128763112913E-05 -5.88686570629861E-07 -1.43390114263003E-05
  5.92228685961983E-07  2.04238975447944E-05 -8.72297794978819E-07  2.87177107166442E-08  1.74030721711687E-07
  3.56766342777248E-07  3.09260906611754E-05 -2.95299318174130E-06 -2.74430661359033E-05  1.25557646908510E-06
 -4.67786585009157E-05 -1.09807536599771E-07 -2.77012648167136E-08 -1.75908205577159E-07 -3.16272630342853E-07
  3.89965275042835E-06  8.20040864679360E-07 -6.57406110432503E-06  7.72602919979053E-07 -1.13577835136566E-05
 -3.40507665278169E-06  3.26244089694438E-08  4.39695709943935E-06 -1.22471016142967E-07 -4.93507738777121E-01
 -2.74806816458257E-03  4.98677705454862E-01  2.77518132943655E-03 -7.12547199993691E-01 -3.96658224852695E-03
  2.87876043954747E-08  4.14779336092248E-08 -7.37543222843882E-07  1.90489338887018E-07 -4.67256256708660E-07
 -3.69103580413760E-07 -4.49094491236708E-08  3.89732871581387E-07  1.14498656265549E-07  5.31420483993643E-07
 -8.59891953435513E-05  8.64914923597695E-05 -1.23728264871472E-04  2.70803521441146E-05  2.28387498954360E-07
 -2.73625154306716E-05 -4.06049298797745E-08 -8.48765155649493E-08 -4.48614987327688E-09  6.25421675725920E-07
 -6.42207414649707E-07  1.24258752569881E-07  5.81508513104404E-07 -1.46731211140863E-07 -4.32345048306024E-09
 -1.68630094180910E-08 -2.03799255279322E-07  2.02405148763332E-07 -3.18543269823789E-07 -6.34698339336705E-09
  1.72138620317399E-06 -1.73024235964539E-06
* ORBITAL    1   63
 -5.44157518724217E-09 -3.93802418101200E-08 -2.50905535990168E-07 -1.49830681937875E-06 -2.49026426898498E-08
 -6.04966286658106E-07 -1.83230482911482E-05 -1.61669888755327E-04 -5.69229240847349E-05  6.03904384003082E-07
  1.83226935222798E-05  1.60864037953588E-04  5.63740982114541E-05  8.60477172851416E-07  2.60625065299352E-05
  2.30611349330360E-04  8.13467789805822E-05  1.23629378172244E-05  5.06588620064448E-05 -2.03539114071655E-05
 -6.47903793947928E-05  2.10412734684400E-05  8.66336623846697E-05 -1.93769168684571E-05 -6.15658544418556E-05
  2.78366609221080E-05  8.81847486980631E-05  5.84036552545538E-09  4.16218551240895E-08  1.87969579244945E-07
  8.49824109717780E-07  3.37937546142622E-07  1.00121017341964E-07  1.92757102842491E-06  1.34034038109584E-05
  3.39763025842716E-06 -9.75281585821241E-08 -1.88306175873836E-06 -1.32447071335810E-05 -3.37481300438723E-06
 -1.39582737490405E-07 -2.69951914155904E-06 -1.88970570844725E-05 -4.81132464091104E-06 -1.79509393176889E-06
 -3.43882912923129E-06  1.65887766693976E-07  1.11308355287534E-06 -3.21203978156745E-06 -6.16515215877041E-06
  1.96712003948364E-07  1.18333275762436E-06 -3.02327274411185E-07 -1.74371802351501E-06 -1.44643149837680E-07
 -1.04042729512644E-06 -4.88724003879809E-06 -2.91755914654650E-05 -9.16542479001263E-06  1.22782752683148E-07
  2.36453416091318E-06  1.61064896305507E-05  3.86162232770212E-06  1.03875973116493E-07  1.89390904431791E-06
  1.87205538660270E-05  6.53100092491583E-06 -2.01580821786685E-07 -4.00134663302082E-06 -3.27891459870391E-05
 -9.76231324599012E-06 -2.08597537564029E-06 -3.87930035926377E-06  5.55063284381124E-06  1.47208532035443E-05
  1.31063581286280E-07 -1.26572703426423E-06  1.55748126078978E-07  9.55730198816110E-07  2.43494588917694E-07
  1.21924332680234E-06  1.56182493795003E-07  1.12296364405110E-06  5.26165725458149E-06  2.97618491169463E-05
  7.95893504758975E-06  2.94822064744711E-08  7.21490890835013E-07  6.14886002077633E-06  1.86717984467758E-06
 -2.63105330022897E-07 -5.09015768095783E-06 -4.12022198430609E-05 -1.20360189596586E-05 -6.48258872759614E-09
 -2.12303612114937E-07  2.26362773656487E-06  1.82563133180515E-06  1.18413748920423E-06  9.58338084217419E-07
 -3.11013575373383E-06 -8.19222245683444E-06 -1.66507804833140E-06 -3.78495499499852E-06  2.52141288657701E-06
  6.02619033835755E-06 -4.14656178053060E-06 -1.12724786131462E-05  1.30424685134204E-06  9.90131672978270E-06
  4.35755791308662E-05 -1.91384186945426E-06  3.92584329193759E-06 -1.43145910485181E-06 -2.80606252259182E-05
  2.14526185905534E-06  4.53969455148980E-05  1.58010186397608E-09  1.12769745023861E-08  3.29312740405435E-08
  1.11606267345475E-07  9.47008917301274E-07 -9.95748067089183E-08 -7.89875774432138E-07 -1.44754746590794E-07
 -1.22449393526630E-06  6.92339165024567E-09  5.11342660552583E-08  1.69919624655827E-07 -1.50998087878641E-06
  7.31789887222303E-06  1.51953673771766E-06 -7.33257167025301E-06  2.19026867348329E-06 -1.03362772862445E-05
 -1.28166699074250E-06 -9.73030038966540E-06 -4.27466238143706E-05  1.33018762828317E-07 -1.93663719154486E-05
  3.19865870875912E-06  4.41383564276246E-05  1.82269927981173E-07 -2.34472022019380E-05 -2.73184594247502E-08
 -1.58297608264124E-07 -3.22157816086806E-07 -1.66069391900868E-05 -8.93622900607127E-07  2.01019071111355E-05
 -6.50610198465719E-07 -2.09481761404621E-05  3.20067364195983E-06 -8.43883424928973E-08 -1.04186065939633E-05
  1.16863024334263E-06 -4.98711785763366E-01 -2.77808124660096E-03  4.93740415172738E-01  2.75003249114174E-03
  7.12362138592181E-01  3.96585991232387E-03 -1.90062785652879E-09 -1.55044047483695E-08 -6.01751241651726E-08
 -7.23483231107515E-06 -7.17601549963679E-07  7.20780215507327E-06  7.10146556800168E-07  1.04323149072305E-05
  1.05270173865807E-06  2.87988337802107E-08  1.79567610674299E-07  3.59859394421116E-07 -3.38761328254465E-05
 -1.58330515143989E-06  3.12592713717974E-05  3.29141516725970E-06 -4.24642823035739E-05 -3.91415882820611E-07
 -8.48560949550392E-09 -4.09828361010815E-08 -2.14215268038231E-07  2.01561798640660E-07  3.32808940786399E-07
 -1.73633367519708E-06 -1.11971008819690E-08  1.74660962119375E-06 -4.07700208704678E-08 -8.56298368272509E-08
 -6.35685524839010E-07  1.42278409338918E-08  6.23420868877776E-07 -1.30001063532814E-07  1.28823029002264E-07
  5.88548101104164E-07  3.72707233376467E-08  3.19087214300315E-07 -8.70140870207260E-05  8.57418296046421E-05
  1.23018088793416E-04  1.27982324549444E-07 -2.74351774251177E-05  2.64491379772313E-05  2.83264850859958E-08
  3.87754447816254E-08 -1.91558709369000E-07  7.42021936624036E-07  4.60907671684178E-07 -4.26497715312692E-08
  3.98380522936884E-07 -3.57956551753851E-07
* ORBITAL    1   64
 -1.55776030582193E-07 -1.12040800690445E-06 -5.26508947710732E-06 -3.03236401817585E-05 -8.63040139553961E-06
 -1.23238232648130E-07 -2.37180535173318E-06 -1.61215459465658E-05 -3.85168976859868E-06 -1.14929219816021E-07
 -2.10335540931114E-06 -1.98910152980671E-05 -6.69182397027147E-06 -2.04846080074857E-07 -4.06669414585606E-06
 -3.31926991278939E-05 -9.79840763660972E-06 -2.03854377901314E-06 -3.78292275684612E-06 -5.72730335714346E-06
 -1.50902159973446E-05  2.67056396220209E-07 -9.12772129502282E-07 -1.10944959522506E-07 -8.43504356266034E-07
  3.83460303581559E-07  1.47444773082725E-06  1.54652772831336E-07  1.11225839388808E-06  5.21768067801935E-06
  2.96675316712039E-05  7.97856017758162E-06 -2.73191115164308E-08 -6.77241759370436E-07 -5.80341478400832E-06
 -1.75494194173213E-06  2.65998364395301E-07  5.14623304986265E-06  4.16160547636164E-05  1.21792074747024E-05
 -7.93197437323614E-09 -2.38734513936762E-07  2.05607275287483E-06  1.76204420938551E-06  1.20637181494535E-06
  9.95438212742333E-07  3.08781468250226E-06  8.11284995961598E-06 -1.72415352949009E-06 -3.90269116685945E-06
 -2.47550167602535E-06 -5.91175467158857E-06 -4.20318094023088E-06 -1.14176983926946E-05 -6.89434299216782E-09
 -5.00981321241715E-08 -2.57338412026576E-07 -1.19097158655391E-06  1.30745068765153E-07  5.97504919565033E-07
  1.79830088031657E-05  1.59691960495773E-04  5.65120348078963E-05 -6.10369414874836E-07 -1.82962382759261E-05
 -1.62076545213656E-04 -5.71793221277414E-05  8.76923751633793E-07  2.62536722225422E-05  2.32602091933448E-04
  8.21003044973419E-05  1.21879916327643E-05  4.99024339278978E-05  2.02302664208345E-05  6.40225682563358E-05
  2.10903242967572E-05  8.71703873591311E-05  1.92572205251995E-05  6.12388082097157E-05  2.74785677045338E-05
  8.77741795155898E-05  1.16918984351155E-08  8.39998462551898E-08  4.00551759529092E-07  1.68096672482947E-06
  3.15797775019279E-07 -1.02045970148403E-07 -1.96820087099409E-06 -1.37023747596099E-05 -3.48052559981254E-06
  1.02965480781121E-07  1.98731441768698E-06  1.39105711016168E-05  3.54857388194364E-06 -1.35346832542568E-07
 -2.62046959335579E-06 -1.84784073978597E-05 -4.75229544094203E-06 -1.89510767520428E-06 -3.60784892090453E-06
 -1.86621500813640E-07 -1.13183363365098E-06 -3.18577958028465E-06 -6.13393003315873E-06 -1.88584489222774E-07
 -1.15206722213559E-06 -3.46018812715090E-07 -1.83530017263580E-06  1.42503382360693E-09  1.03092276284014E-08
  2.87110030976831E-08 -1.03898648501963E-07 -8.84388823899730E-07  1.00679455369128E-07  8.21258632318425E-07
 -1.42828723484152E-07 -1.23419370997545E-06  1.32823855398343E-06  1.00795389895722E-05  4.40468888225972E-05
  1.81497451783506E-06 -4.01107295743381E-06  1.56443450926573E-06  2.92221526370968E-05  2.22632310239003E-06
  4.55859005831864E-05 -1.26794365005272E-06 -9.63119145771166E-06 -4.24752541428900E-05 -2.43452769561278E-07
  1.90949575003335E-05 -3.21262547531835E-06 -4.41439068525364E-05  2.20791157114551E-07 -2.27842923178091E-05
 -1.58187785386262E-08 -1.19529461212963E-07 -5.17133387099027E-07  1.48774052424932E-06 -7.39420472170956E-06
 -1.49021635596115E-06  6.46323895919136E-06  2.05586663764052E-06 -1.06370783436346E-05 -1.20324073684414E-07
 -1.06605978099755E-05  5.03740921629326E-07  4.93962801954673E-01  2.75009721525630E-03 -4.97760523161642E-01
 -2.76887839491200E-03  7.12873267334874E-01  3.96451462279405E-03 -3.60456349230639E-08 -2.39366968154277E-07
 -5.67139441930834E-07 -1.67455732785581E-05  6.51998483608917E-07  1.36242836497328E-05  7.96394178854713E-07
  2.57317527183740E-05  3.45934012848765E-06  3.16746234908542E-08  2.12586716414464E-07  4.33104178974124E-07
  6.40042371018125E-06  1.46719126759082E-06 -3.90773997011005E-06 -3.16051878208071E-06 -4.26325999757372E-06
 -1.12571108809990E-07  1.26427880930111E-09  9.21678245045719E-09  2.52913736723634E-08  1.42844843752198E-05
  7.13129625487832E-07 -1.44365478639238E-05 -8.10391679382215E-07  2.06815359167296E-05  1.11606913962619E-06
 -3.38408051535421E-08 -4.22228658901513E-08  6.62507825630892E-07  4.80719127144199E-09  6.45001081952480E-07
 -1.71907263537255E-07  1.40713009063393E-07  5.60505825184519E-07 -7.93307645062398E-09 -4.02649963151732E-08
  2.39904697636757E-07 -2.17819572660344E-07  3.31204307735313E-07 -1.80178096859383E-06 -1.26592176868511E-08
  1.83006039622783E-06  3.14906507903859E-08  4.03382519361601E-08  1.43088360533929E-07 -7.55048352227456E-07
  4.50978149544035E-07 -9.75618728211798E-08  2.50516071406333E-07 -4.45169767633426E-07 -2.73011550481735E-08
  5.87882757603638E-08  8.57489817923184E-05 -8.54892591388190E-05  1.21903676527440E-04 -6.50065051660952E-09
 -2.71638119465923E-05  2.60268603062252E-05
* ORBITAL    1   65
 -4.20914129118734E-06 -2.28507756499242E-04  1.60001283199473E-01 -6.65233744740927E-04  3.18689046887917E-04
 -1.16264570681810E-06  5.38061846113471E-05 -9.79682566310762E-05 -1.70762053888283E-05 -6.46317256389670E-06
  1.51099954073492E-03  6.90156542792065E-04 -3.99809170059250E-05  5.15497625396150E-06 -9.01584147568009E-04
 -2.17082506321852E-04 -1.09405503431600E-06 -1.23615567729582E-04 -2.76401306523268E-06  1.82180145483837E-04
 -5.07163844721158E-05  4.09071141690501E-06 -1.47804952810966E-04  6.21935818042392E-05 -1.51142118271670E-06
  1.58582027377599E-04 -2.73103158199374E-04 -5.69777278697581E-06 -3.63318360111677E-04  2.60794919740452E-01
 -1.13388598085336E-03  7.04750444260012E-04 -1.28442022722893E-05  2.22466120492756E-03  4.01252143053085E-04
 -1.20602213926831E-04 -4.35976222691974E-07  2.13176405212283E-04  1.76719164374555E-04 -3.59042270457896E-05
 -7.35548446392027E-06  1.56217181925205E-03  5.07033893185818E-04 -7.62343613109753E-05 -1.12050434140602E-04
  1.57151752920557E-04 -8.40447656507671E-05  2.05330964195979E-04  1.35253215528844E-04  5.74877699981465E-05
 -2.59535724308441E-04  2.44576634908073E-04 -2.70764737952149E-04  7.96192616106020E-05 -1.39290569299891E-05
 -1.25995787756200E-03  9.41151112752608E-01 -3.95323065575597E-03  3.62986809747545E-03  3.33543096668900E-06
 -5.20430005967078E-04 -1.80392456261239E-05  7.33259008193412E-05  4.79882962369681E-05 -7.76959770696950E-03
 -1.40726012946146E-04  7.32041880321548E-04  3.15829048318823E-05 -5.19971100317492E-03 -1.25158319331516E-04
  4.70766801162966E-04 -5.50496676498021E-04  2.15628067606336E-04 -8.81644085878556E-04  3.93246944139254E-04
  3.22506786377912E-04 -1.02409478036823E-04 -3.36432384691631E-04  1.59956510968464E-04  8.98674004309184E-04
 -3.68821099257071E-04 -1.56507353217743E-06 -1.79448555254918E-04  1.35853363933278E-01 -1.16643506999086E-04
  5.20120030338442E-04  4.60362367405770E-06 -1.25387100366336E-03 -6.03591493550721E-04 -1.45559245467139E-05
  1.54364942893644E-06 -7.78987207945544E-06  2.16215137344056E-04  1.92908950105832E-05 -2.26027861376819E-06
  8.56605990210509E-04  5.36495948237877E-04  2.63551990506846E-05 -1.25504042418371E-04 -5.65115260507784E-05
  5.93333225908775E-05  1.27835652989770E-04  6.89826404761613E-05  1.45761887356941E-05  1.59448035729685E-04
 -1.70362883737145E-04 -1.56072630410369E-04  5.95666837246991E-05 -2.82979678642831E-07 -4.35504996066824E-05
  4.36971407686213E-04 -3.61920673157868E-06 -5.50008249130711E-05 -6.79780503822039E-05  3.64343081004430E-04
 -3.60824691819169E-05  1.93102546159679E-04  5.62186599117634E-06 -5.71019949806838E-05  1.22977855555729E-03
  2.68011167283974E-05 -1.72214385489002E-04  1.07257380572464E-04 -6.47299968035878E-04 -1.36860053641689E-04
  1.18456079950918E-03  4.62021286089541E-06 -5.13180706672785E-05  1.06752406081922E-03  1.38736694641288E-04
 -1.09112667609305E-03 -3.86945245853769E-05  5.18126508022821E-04  5.15108370497857E-05 -3.12688921962431E-04
  7.54899834907961E-06 -7.42923627597776E-05  1.56660134945471E-03 -2.23977257065279E-04  1.42006850172991E-03
 -1.21583401143592E-04  8.68295760184544E-04  8.44247610981602E-05 -5.05416843567894E-04  1.57530741346532E-06
 -6.54423826760537E-05  1.02104691755451E-03  2.14644716866762E-05 -1.14449213404953E-04  1.41468247248179E-04
 -1.46216500365933E-03  8.38717185066793E-05 -9.37181848662390E-04  3.20160866786062E-06  1.06940689163402E-05
  2.59965060038487E-04 -2.06565251390746E-06  5.88992779011567E-05 -2.39076507746680E-05  2.35799674793041E-04
  1.47055678328035E-05 -1.76027190875741E-04  3.16908930781930E-06  1.60180346622593E-06  3.67864849996638E-04
 -4.03262166999928E-05  4.29908199346339E-04 -5.34263008112807E-06  2.63216240821931E-05 -2.51768875094771E-05
  2.27114081797878E-04  1.93282825054157E-06  3.40356729982454E-06  1.96075663901123E-04  1.71696574417589E-05
 -2.38850280714651E-04  3.37100941867143E-07 -6.09338505905361E-05 -1.16573032443047E-05  1.28831713414655E-04
 -1.87094068915214E-06 -1.27217603837398E-06  1.66760163356455E-05  1.25965420781151E-05  7.66326031321261E-06
 -3.48812687301698E-05  2.43271707975357E-05 -3.48095502698301E-05  6.89229116645643E-06  2.82433715699508E-05
  5.95266295276350E-06  5.10441873828640E-06 -1.43796091487151E-06 -2.01774102555214E-04 -4.60667861134172E-06
 -2.01704520309675E-04 -8.76427495420049E-07  2.35994940879010E-06  9.00126960025462E-06  1.13168606179052E-05
  3.58474712172574E-06  3.38020352352782E-05 -2.48205697582584E-05 -2.48515251974671E-05 -1.37939868370578E-06
 -2.19134523102938E-06  3.06800416050079E-06 -6.47979684537295E-05 -4.74386414834355E-05 -8.02536037565593E-05
 -2.82997743905004E-04 -2.81379061553058E-04
* ORBITAL    1   66
 -1.13109665611353E-06 -2.14415272517649E-04  1.67152880456568E-01 -2.24525204695895E-04  7.84143211200626E-04
 -1.14750848187679E-06  4.58866381365143E-05 -1.32312653054442E-04 -2.09692242506312E-05 -7.06685669133986E-06
  1.41362623754250E-03  2.75211919399601E-04 -4.13490478618537E-05  2.99012035549256E-06 -1.03985135962524E-03
 -5.39279825412314E-04  2.57193322847951E-05 -1.23095690350382E-04 -9.73325198001766E-06  1.72079649570971E-04
 -2.28019832506797E-04  1.30993778412692E-04  1.15705123664283E-04  6.63630746948321E-05  8.63142354795530E-05
  1.85772986961483E-04  7.42364747169747E-05 -1.21943102862881E-05 -1.18170188457523E-03  8.88270902041490E-01
 -3.63123687373035E-03  3.56383468683414E-03 -4.45598017760085E-05  7.24105430376015E-03  8.40108756647548E-05
 -7.10957496462040E-04 -3.75635213062850E-06  4.38001926862202E-04 -1.31197888155318E-04 -6.10818617252454E-05
 -3.02576551906093E-05  4.79513282107875E-03 -1.06855559357659E-04 -4.53022639089400E-04 -5.61847965424424E-04
  1.23655104221823E-04 -3.32576148603131E-04  2.99927391680728E-05  2.61567885202615E-04 -1.76430594066940E-04
 -8.24483069682701E-04  2.92438334824255E-04 -8.29154401327118E-04  4.09865914248356E-04  2.52147420821984E-06
  4.06181935072663E-04 -3.16007145838969E-01  1.35275877147071E-03 -1.56786410918513E-03 -1.34053678928937E-06
  1.13718190223637E-04 -1.26179766962785E-04 -5.38515642987414E-06 -1.69871069216991E-05  2.46633375124386E-03
 -5.02439666483173E-04 -3.61557060925792E-04 -1.24064466405608E-05  1.57816476199577E-03 -5.75970017435848E-04
 -2.39452863582813E-04  2.19559290202846E-04  1.09308027808558E-05  2.67241644748219E-04  3.17491814555651E-05
 -6.01583172393128E-05  1.22213992947191E-04  1.22084531128278E-04  8.73883503374529E-05 -2.69140299234424E-04
  1.31287586250190E-04 -6.75096229749004E-06 -4.00475811149519E-04  2.85056466976006E-01 -1.50629209687636E-03
  7.52246648503541E-04  1.42783240521404E-05 -2.47530728417509E-03 -3.95050502532704E-04  2.04623865209127E-04
  7.75430616826161E-07 -1.54001488962615E-04 -5.67937856201808E-05  2.03934776354282E-05 -1.06966095608683E-05
  1.51673467145415E-03 -5.98232274236994E-05 -1.13172415282654E-04 -1.71502124332482E-04  9.07437798309293E-05
  1.00498029048814E-04 -1.35437009498626E-04  4.38080343751854E-05 -1.86845127148010E-04  2.78554207573336E-04
 -3.57098333989114E-05 -2.58929227992368E-04  3.30805671789189E-04  7.09774540291015E-06 -4.58794839670281E-05
  1.26764093667504E-03  1.77684578229911E-05 -3.38420724170392E-04 -1.58429559311823E-04  1.26750544801050E-03
 -5.80810125451790E-05  4.00114991662589E-04  5.17441677884517E-06 -5.65024586822422E-05  1.11241827527157E-03
  1.06208188825876E-04 -7.20213790155041E-04  2.03995654163865E-04 -1.34612233453938E-03 -1.22063888426925E-05
 -1.77283436771715E-04 -1.72565711753136E-06 -2.93703728358901E-05  1.14540606885318E-04  1.94778160912358E-05
  9.82454385490206E-05  4.62964309465649E-05 -3.97540492285871E-04  3.59543039784937E-05 -2.61274055884655E-04
  1.31281207604710E-06 -2.45392797057294E-05  4.47736401807597E-04  1.06648641544254E-05 -9.85442086821857E-05
  5.65587045733793E-05 -4.57604244998589E-04  1.03390972226266E-04 -1.00571474944365E-03  2.96275350698350E-06
  4.83219655881511E-05 -2.43312844269425E-04 -8.85298375463993E-06  3.31997338073402E-05 -4.92176735471881E-05
  4.65349418361387E-04 -2.75951362895103E-05  3.54033331069441E-04  6.55195712815841E-07 -8.84503151809417E-06
  1.92240388053576E-04 -1.78992019546305E-06  4.06502765175538E-05 -2.21656136133154E-05  3.03836726375028E-04
  1.45412341638325E-05 -1.41041117531304E-04  4.02827468591934E-07 -7.27414162052209E-05  9.56308083117812E-04
 -1.40229036506094E-04  1.38088192256727E-03 -2.14143346693147E-05  1.25139730216595E-04 -8.30705863315702E-05
  9.26484284689409E-04  2.74406896819906E-06 -3.42516516720679E-06  3.79844953309550E-04  4.58129485221977E-05
 -4.14506481674401E-04  6.73795128495707E-06 -4.66749389637315E-05 -2.66689925685875E-05  3.03701752831398E-04
  3.27606064539477E-07  1.71079515417901E-06  5.94025453929810E-05 -1.01644327504127E-05  4.37019068265106E-05
 -3.02035500754445E-04 -9.73970338581887E-05 -3.04857529029285E-04 -5.98208239006560E-06 -1.67619571567409E-05
 -2.95263975152013E-05 -1.35597508802892E-05  6.88423974392163E-06  5.19649263748347E-05  2.62701907848221E-05
  5.24573901939585E-05  7.47754180353693E-06  2.79866193064323E-05 -8.53829839392010E-06 -5.81836871790533E-06
 -5.82024918388002E-06 -2.98280018264361E-05 -2.31676551347278E-04 -2.31616162274860E-04  7.82877527811607E-08
  5.37200081185826E-06 -1.53107145446375E-05  2.58074298585024E-05  2.39859018168904E-05  8.25952094280538E-05
  1.13121205120004E-04  1.11717523300551E-04
* ORBITAL    1   67
 -1.05775572241602E-05 -8.54750293316302E-04  6.31976063580598E-01 -2.92227579802352E-03  2.28210418080754E-03
 -8.31849280826402E-07  3.75972743203884E-04  2.54306670421145E-04 -4.64835939128203E-05 -3.33688093430977E-05
  5.18004438560735E-03 -8.04959236669251E-05 -5.13698787590593E-04  2.13067547751889E-05 -3.45556090017061E-03
 -8.76521980656352E-05  3.40630747333584E-04 -3.36126205532086E-04  2.66148884521773E-04  5.70105357591776E-04
 -2.92673193826522E-04  2.82506767973511E-04 -1.86127262967140E-05  2.17586754654049E-04 -2.97892348030586E-04
  5.87203477197387E-04 -1.95553638364163E-04  4.76574636947595E-06  4.89992939274775E-04 -3.70751580766837E-01
  1.81520536552958E-03 -1.57892254888095E-03  2.10795798175521E-05 -2.83955136286570E-03  6.63200853808838E-04
  3.98526898302811E-04  1.29244619096402E-07 -2.63348550321125E-04 -2.27260559892779E-04  2.21681415560071E-05
  1.35448691766789E-05 -1.96323343010013E-03  3.05355513377993E-04  2.83715140081338E-04  1.70738947951301E-04
 -1.80868068641874E-04  1.25345500225105E-04 -1.93678765589487E-04 -1.63204746591514E-04 -3.78512667179106E-05
  3.03315218805792E-04 -1.23484430750195E-04  3.29744028847191E-04 -6.96161096148724E-07  1.71823559260430E-06
  1.37097718761339E-04 -1.01748652019342E-01  7.51991734169207E-04 -4.05571467093308E-04  1.05874437706674E-06
  1.43185996726622E-04  2.95240819441669E-04 -6.95454126462427E-06 -7.48448281274243E-06  6.91518673296405E-04
 -5.64421054411648E-04 -1.63674267991969E-04 -4.26191961520255E-06  5.38978022064155E-04 -1.85450852920851E-04
 -1.31017957004155E-04 -6.46467653112580E-06 -1.60346710599801E-04  6.09679739828416E-05 -5.11492135570512E-05
 -8.46312591134470E-05 -8.98071395088520E-05  2.21796489155850E-05 -2.17963093995458E-04 -8.41795279851433E-05
 -1.02022112992420E-04 -1.01044729387321E-05 -8.99697251994638E-04  6.71397075224761E-01 -2.90463293004115E-03
  2.57189523601288E-03  3.50924018472851E-05 -5.47380660296982E-03  1.30508134131042E-04  5.35277661425588E-04
  1.14520908391194E-06 -3.75356440293007E-04 -1.97372633282614E-04  4.93408935786450E-05 -2.19111259762814E-05
  3.69629133870178E-03  1.86826917867974E-04 -3.58845240593930E-04 -3.69567008160640E-04  2.49720259908568E-04
  2.34367976298206E-04 -2.44112952979074E-04  3.24759083246393E-04  3.23510531448380E-05  6.05322311171725E-04
 -3.50863801616035E-04 -6.29321862219029E-04  1.32129933820822E-04  5.83725795674856E-06 -4.87330310895655E-05
  1.11336745152727E-03 -1.22394544724595E-04  9.80927089596685E-04 -1.30622111813002E-04  6.90376424656431E-04
 -9.73700514551907E-05  8.10210489090897E-04 -2.03454897147462E-06 -1.11603650398838E-05 -6.55587227043402E-05
 -9.80268272796006E-05  8.87329694078318E-04 -5.12093301638556E-06 -6.84600691176564E-05  9.77945574742621E-06
 -1.33051171359879E-04  7.62321585113585E-06 -5.04597339922294E-05  1.33616935804267E-03  1.50018399723688E-04
 -9.20266439288569E-04  9.83543065245763E-05 -7.47440996879557E-04  1.06905655353786E-04 -9.05097368416710E-04
 -1.65279096120751E-06 -1.75947219654456E-05  2.18740704097819E-05 -3.61535982009169E-05  3.22676628283994E-04
  5.70042900780300E-05 -5.76694917100557E-04 -3.18704838820150E-05  4.10560520916422E-04  1.17506998668498E-06
  1.73956684157170E-05 -7.32793581038528E-05 -4.67085592061618E-06 -4.33680370008099E-05 -1.78850983414084E-05
  1.61959415036711E-04 -9.95048151757206E-06  7.35775369956913E-05  1.55709508094041E-06 -4.15004747647232E-05
  7.10666536059104E-04 -1.61110848459923E-05  4.22379380413229E-05 -9.97178261883691E-05  9.91903388494182E-04
  5.84931975272611E-05 -6.07602427524234E-04  1.88747388085025E-06  4.60208055730989E-05 -3.42091010912169E-04
  6.12700212199043E-05 -5.81535775535013E-04  1.15457337917408E-05  7.32233934443924E-06  3.55021836953680E-05
 -3.59401495771678E-04  9.51263633558628E-07 -4.92742080248938E-05  7.33844373217422E-04  1.04693624934695E-04
 -1.06834342455152E-03  1.66449108422389E-05 -4.95180768928354E-05 -6.16990123258446E-05  6.40182014459529E-04
  4.37679565138960E-06  1.88989714495385E-05 -3.36235733159620E-05  2.43882963476925E-06 -3.01729782931055E-05
  2.40535915110397E-05  5.99823305297650E-05  2.48828402964179E-05 -2.50666522572164E-06 -7.35132314464028E-06
 -4.54435210643207E-05 -1.31561309311775E-06  3.79012445173023E-05 -1.64279826132059E-04 -5.66796023073752E-05
 -1.62752078461722E-04 -5.63699336858796E-06 -1.76846743307853E-05  8.17962453596739E-06  4.89275879790270E-05
 -3.40425727963507E-05 -3.40149965506900E-05 -7.50808872820000E-05 -7.66323623261009E-05  5.19734019772482E-06
  2.06159498031228E-05  4.36598985939546E-06  1.63940791293648E-05  1.51368954603631E-05  1.58703542991903E-05
 -8.59068678490289E-05 -8.57486381893960E-05
* ORBITAL    1   68
  8.79698948704384E-06  9.71875745591325E-04 -7.38326904634830E-01  2.98278415154399E-03 -3.17124875989162E-03
  2.72673676811396E-06 -2.77664592328519E-04  1.64357308482125E-04  3.41725768091889E-05  3.77792183587097E-05
 -5.99859382994363E-03  2.48222577337417E-04  6.48477962355662E-04 -2.55463226003546E-05  3.89357391980045E-03
 -3.24762503101015E-04 -4.15439590678789E-04  4.98574942685171E-04 -7.30069597391225E-05 -6.61897728906193E-04
  1.89928708285083E-04 -2.55273641654549E-04  1.62552312550633E-04 -2.78583302753332E-04 -4.72077173426697E-05
 -6.66684424534207E-04  2.88006657577364E-04 -1.65979318692774E-06  6.13266005355021E-05 -5.97542921716886E-02
 -2.31525353593804E-04 -5.55581015159765E-04  2.22086432562581E-06 -4.29160299560243E-04  7.75885334415253E-05
  1.26824469913965E-05  8.05707616489108E-07  1.24665109675474E-05  1.45786446571324E-04  6.64697825080035E-06
 -5.80343315941812E-08 -4.05796779892191E-04 -3.09994957572178E-04  1.64148183065226E-05  5.94048137073974E-05
  5.21018924335840E-05  2.90337526276281E-05  1.40992552710195E-04 -8.86030978876038E-05 -1.40597025825897E-04
  5.47939609557801E-05 -1.50224745889138E-04  7.38806419085742E-05  1.74424653776594E-04  1.95494167711735E-06
 -4.17499928135030E-05  4.56696337716150E-02  2.63653915626961E-04  5.18230751702375E-04  6.43139875574007E-07
  1.57035224151424E-05  1.27542822268320E-04  4.70596938672205E-06  1.75509513120896E-06 -2.99515238245027E-04
  1.52016046615677E-04  1.38174080909938E-05 -3.84549217156922E-07 -3.22394290881997E-04 -2.67624667703346E-04
  1.95243330012062E-05 -4.67033354556669E-05 -4.74255364952560E-05 -3.78693782895682E-05  1.39056098952699E-04
  8.65845724748759E-05  1.47967784119832E-04 -2.27131330342030E-05 -1.33068208107423E-04  5.86095193554529E-05
  1.92867396733022E-04 -7.65743580633539E-06 -8.78189809372333E-04  6.69009313923593E-01 -2.68892566581207E-03
  2.92122646925215E-03  3.42371092661614E-05 -5.41861568989575E-03  2.76228618669435E-04  5.98437187591583E-04
  2.54688325481040E-06 -2.39931436507827E-04  1.76042340828484E-04  2.84607740410529E-05 -2.33365263551863E-05
  3.51122892632788E-03 -3.59646010736675E-04 -3.84076072635858E-04 -4.58172987866547E-04  5.04106884741863E-05
  2.53684833536362E-04  6.86827040492942E-05  2.25824392939637E-04 -1.59298458941160E-04  5.97147213140424E-04
 -1.53919408068559E-04 -6.00300023476591E-04  2.62416561290986E-04  1.14581504508487E-06 -1.73353781631254E-05
  2.41664968781797E-04 -1.02827148202534E-04  7.52774967624985E-04 -1.10535597938401E-04  6.82797224683313E-04
  5.65680886660772E-05 -7.39685108629352E-04  4.79485640465364E-06 -4.38235762657538E-06  5.86762885200620E-04
 -5.57279309064338E-05  5.45865852205539E-04  5.74524367812655E-05 -6.33072704195418E-04 -1.98094638644761E-05
  1.86556860525401E-04 -1.88930063263781E-06  2.48662101517676E-05 -4.00096389175972E-04 -1.29767084035831E-04
  8.00910542909589E-04 -1.12007638275117E-04  8.16078845787432E-04  4.44563991409720E-05 -6.45033209326371E-04
 -5.00825037624032E-06  9.73139380193634E-06 -6.68275037927250E-04  6.88466886400537E-05 -7.12977000106759E-04
 -5.84582703214389E-05  5.82801472786760E-04 -2.45281627185683E-05  2.11813731147386E-04 -1.62852786173049E-06
 -1.57981181333900E-05 -1.09762569367341E-06  1.28127799667686E-07 -8.52399706224646E-06  4.09745973756945E-06
 -1.10731294404770E-04  3.31026496405883E-06 -2.36406997948735E-05  1.55345781116999E-06  7.36894123131624E-05
 -7.32263684073490E-04  1.82009525181300E-05 -9.61727976658901E-05  1.15116547684066E-04 -1.14016333121705E-03
 -6.66352544905505E-05  7.72501488829970E-04  1.31743341271093E-06  1.47836152413073E-05 -2.38786136375211E-05
  6.33411196798227E-06 -1.34759338105654E-04  2.52008098678725E-07 -1.54800496748483E-05  4.76816429710335E-06
 -3.96258347844389E-05 -1.80784845180467E-06 -6.97734801206106E-05  6.51916350071120E-04  1.04379717891406E-04
 -1.03048236588166E-03  1.66212386071390E-05 -8.83515166687808E-05 -6.02418438354574E-05  7.05179371643360E-04
 -8.07005688287901E-06 -2.64407095901455E-05  1.31564185215045E-05  1.49907073623662E-05 -5.02977014348107E-06
  2.15526493926800E-04  5.00063049949894E-05  2.14332783075015E-04  1.68341918803069E-06  3.01902064559205E-06
 -4.31722476130777E-05  1.78003090812278E-05  3.87827790265765E-05 -2.66408134999235E-04 -1.10547986275815E-04
 -2.65874508888684E-04 -1.39813202510864E-06 -2.23036823852805E-06  1.62670196495578E-05 -4.76719288560642E-05
  4.14007267928940E-05  1.13911936329501E-04  2.83646606654579E-04  2.84163879457320E-04  7.69163724314999E-06
  2.46091922386065E-05  1.51172672208975E-05  1.32682346155494E-05 -5.64852094598452E-06 -5.18549285082244E-05
 -2.01868349274965E-04 -2.03265730057123E-04
* ORBITAL    1   69
  1.84134716607624E-05  1.49894462598039E-04  5.34043501428713E-03 -1.10947859311655E-03  2.64729305502068E-04
  8.32583812115398E-06 -7.54823553975561E-02  4.45617812654777E-04 -4.98520930832865E-04  6.95035693769930E-05
 -3.82500965475599E-01  2.56889660351799E-03 -2.52379024944230E-03 -3.55145927194781E-05  1.86031247345727E-01
 -1.18776728048560E-03  1.20018013712357E-03 -5.73471441074014E-04 -1.40895083683764E-04  4.99457739822062E-03
  1.18016470559621E-04  3.66345687104255E-04  1.21663015368842E-04  1.04156866952586E-03 -6.28421223842941E-05
  4.49772960746289E-03  7.12312664507362E-05  1.74581210532338E-05  1.46209993998819E-04  6.13171708916875E-03
 -1.57254950481970E-03  4.09100268806821E-04  7.42355150805204E-05 -4.38647543032406E-01  2.76880841936071E-03
 -2.89726726255015E-03  2.14236261313701E-05 -1.50407365787119E-01  1.13827781036517E-03 -1.03838019727936E-03
  4.66631152413456E-05 -2.47398620829880E-01  1.57483193061126E-03 -1.63577524177299E-03 -6.67875514769822E-04
 -2.64283937383146E-04 -1.58525626740814E-03  3.89144911055823E-05  3.88238871579164E-04  7.85409541864676E-05
 -6.18468175815752E-03 -1.01149630116339E-04 -5.21504078942248E-03  1.31919971852100E-05  1.70579355470881E-05
  1.45594427029384E-04  6.76781515847344E-03 -1.81343778516701E-03  5.89136785409821E-04 -2.64956593930758E-05
  1.92440045700675E-01 -1.52508106533646E-03  1.34395507012558E-03 -8.26185756109117E-05  5.06914462366052E-01
 -3.26917693076589E-03  3.38668997456754E-03 -4.53595445869613E-05  2.52483927749405E-01 -1.51672845410318E-03
  1.66744216899928E-03 -6.79920308407978E-04 -3.37377581226780E-04 -6.88095935898140E-03 -6.21014251373431E-05
  4.14275356952635E-04  1.36036810660667E-04 -1.87040127208668E-03  5.44964076193192E-05  6.00414416438139E-03
 -3.33888628088558E-05  1.84204182581717E-05  1.49366313741475E-04  5.18066203752980E-03 -9.30204381716184E-04
  3.02922175138370E-04 -6.62703132574077E-05  3.63328193750481E-01 -2.50096491656647E-03  2.37960055811490E-03
 -8.55807037038681E-06  7.28403759281167E-02 -4.44713420944044E-04  4.82302504585141E-04  3.68825760152851E-05
 -1.90205678693754E-01  1.30251388833864E-03 -1.22699644761633E-03 -5.65562239287325E-04 -1.29869164590200E-04
  1.00976858083887E-03 -5.45242781941205E-05  3.57873289324866E-04  9.47838240120834E-05  4.85509419908865E-03
  1.24733207937245E-04 -4.28356512870838E-03 -6.08958342493060E-05  2.48416444749213E-05  3.98531761733294E-04
 -2.33712943217578E-03  1.20859263964780E-04 -5.67478423158995E-04  3.77588738556479E-04 -1.32984072953861E-03
  1.76677070589320E-04 -5.31049044562622E-04  3.14402517214381E-05  5.17982623181678E-04 -3.10349761247872E-03
 -1.76697299440095E-04  9.03363038779320E-04 -4.77675695492826E-04  1.82415058190631E-03  2.35186819820914E-04
 -7.88510045432561E-04  2.63754629952364E-05  4.22458292076126E-04 -2.46183733044285E-03 -4.00874137052898E-04
  1.40132600954956E-03 -1.28791115451324E-04  6.09240143447368E-04 -1.83671990135452E-04  5.56680777173395E-04
  3.44116664936240E-05  5.81815922651015E-04 -3.57149655109668E-03  5.43180581136172E-04 -2.22146551801080E-03
  2.12993019035234E-04 -1.18521250435582E-03 -2.51742715300013E-04  8.62784906079240E-04  1.84820339709277E-05
 -8.86364502885365E-05  3.70506654092171E-03  4.51040712204233E-05 -3.72611453494494E-04  3.18254490550565E-04
 -3.99798667316382E-03  1.90737777496969E-04 -2.49432591089982E-03  1.47815326680684E-05 -5.96435863969675E-05
  2.76717231405937E-03 -3.49663560333607E-05  3.49355355965507E-04 -2.40550301450915E-04  2.91092832135554E-03
  1.42807095727325E-04 -1.81117341338132E-03  1.65007113583290E-05 -8.50189894630119E-05  3.34825103530040E-03
 -2.96280436832396E-04  3.57689813699929E-03 -4.25763045717297E-05  3.50129302914329E-04 -1.78036064056037E-04
  2.21201064346167E-03  1.45398997657863E-05 -5.55588232367376E-05  2.67758923236363E-03  2.31362225640621E-04
 -2.83097827671378E-03  3.35578409089859E-05 -3.37895554011450E-04 -1.37244274474509E-04  1.73970244953832E-03
 -3.96797674918171E-05 -1.38504981728439E-04 -1.25892114249160E-04 -1.08685339199060E-04 -1.74214390605245E-05
 -2.45240422465114E-04  3.52646136301042E-04 -2.02830317741071E-04 -2.58517243083527E-05 -8.21103407515084E-05
  1.13654029301158E-04  8.10671518016404E-05 -2.01941969139999E-05 -2.01469118347521E-04  2.69454091624985E-04
 -2.17778753937574E-04 -2.82968973913830E-05 -9.44380990536221E-05 -8.25054009443140E-05 -1.17967171692781E-04
  2.01736972817871E-05  2.86275230344920E-04 -2.21110329376233E-04 -1.85514416615234E-04 -4.82995472637187E-05
 -1.66760093820449E-04  1.25936821200806E-04  1.24930596390966E-04  2.13321632345183E-06  3.99333330513527E-04
 -2.35507490027050E-04 -2.58014111272723E-04
* ORBITAL    1   70
 -9.69415357050744E-07 -7.65195495333073E-06 -2.46809368244136E-04 -2.64276806901337E-04 -2.27789027949636E-04
 -3.43609668812112E-05  1.75409186341432E-01 -1.60564342791207E-03  1.35694203870563E-03  3.74893248090908E-06
 -1.37672862329785E-02  6.75663545110401E-05 -1.44708747242963E-04  1.42510493709333E-05 -5.03237097244612E-02
  8.05183519435238E-04 -2.95105567728444E-04 -1.10003554968787E-04  2.99616417753314E-04 -5.04089601756680E-04
 -3.60389146824191E-05  9.98874533158475E-05  4.37702356966670E-05 -9.66967705294405E-04 -9.56865318565819E-05
 -4.03367384252798E-05  9.39593445365943E-05 -3.73325840288129E-07 -5.70403178171843E-06 -8.64787816140945E-04
  2.05167100163295E-04 -2.69193023375930E-04 -3.58840059784060E-05  1.98920678631057E-01 -1.82567612156954E-03
  1.39939499512392E-03 -1.52556070135683E-05  1.20668115907759E-01 -9.20724940831292E-04  9.35829825078564E-04
  2.95340516296295E-05 -1.51451806683908E-01  1.56609987439267E-03 -1.19352559357419E-03 -1.60236436477347E-04
  2.41552922405901E-04  7.11153056693988E-04 -5.42359019057846E-05  4.40060833057626E-05 -3.89305084002823E-04
  4.63685672827591E-04 -1.46263111158951E-04  1.96262233378776E-03  6.26449785701158E-05 -6.62042071429650E-06
 -4.42058023515018E-05  9.45852321808666E-04 -1.35992119381255E-03  1.94873922137700E-04 -9.82148943487582E-05
  7.43090005030833E-01 -6.98980992183193E-03  5.40049814767935E-03 -3.89119989257904E-05  3.20367570739789E-01
 -2.21915574171335E-03  2.30548063024053E-03  4.80478771460965E-05 -3.26565722344239E-01  3.65595245864308E-03
 -2.39556606600578E-03  7.35822637450038E-04 -1.48799055243884E-03 -7.61786593807641E-04  4.29714563401000E-04
 -4.15786458468650E-04  9.00206732917201E-04 -3.92468044621616E-03 -1.87690610774908E-04  3.43100408947576E-03
 -1.47121896245275E-04 -2.63910242838301E-06 -3.25098937593107E-05 -3.76723494478301E-03  2.53234094839478E-03
 -4.52587572395460E-05  3.83436251500274E-05 -2.79160354575143E-01  9.74817875435957E-04 -1.98992886750090E-03
 -1.01418353508001E-05  5.59470247834696E-02 -4.67683289267654E-04  4.75541407510141E-04 -2.83038434843779E-05
  2.09443573065381E-01 -7.39873328093614E-04  1.54071352082615E-03  4.56025676664135E-04 -2.37011346634078E-04
 -1.70499859755392E-04  3.02464838407683E-04 -2.97712236189910E-04  9.97307465303156E-05 -4.36649339368803E-03
 -9.15460387166938E-05  3.40335784657942E-03 -1.22757323622798E-04 -1.17414122035756E-05 -1.72062796730859E-04
  8.21304155068028E-04 -5.92159464806434E-05  1.52810523018327E-04 -1.61587905274145E-04  3.74524446650951E-04
 -6.69978653034670E-05  1.82440370983883E-04 -1.86206735176930E-05 -4.30797182750954E-04  3.59452096332070E-03
  2.50717406987973E-05 -2.35584524811781E-04  3.42816137170557E-04 -2.09795216608203E-03 -2.59484086994602E-04
  2.27886810246315E-03 -1.29907217522154E-05 -3.09411965418337E-04  2.69615701053413E-03  2.50537963770956E-04
 -2.08563772543284E-03 -4.67578124248360E-05  8.00195262528447E-04  1.82133061231125E-04 -1.11773841891913E-03
  2.98334399370598E-05  7.26923354801264E-04 -5.92302614283440E-03  7.23403894377797E-04 -4.89286029896981E-03
  4.33297877537862E-04 -3.31464380846982E-03 -2.20590221940663E-04  1.31836464262412E-03  4.91005226331643E-06
 -4.42810520584100E-05  1.32830589940966E-03 -1.04080916281239E-06  5.70964314206051E-04  1.14570458227650E-04
 -1.09173602381823E-03  8.14403150295669E-05 -1.19707563372187E-03 -2.62714800409643E-06 -5.47216292189618E-06
 -2.80076714771155E-04 -3.11931931000782E-06  1.63650735915043E-04  1.67580070288291E-05 -3.38209210918762E-04
 -1.08994563783546E-05  7.77927908528279E-05 -4.19726457251406E-06  1.21640376944924E-05 -7.39679419105880E-04
  5.72345653459231E-05 -6.03238503989096E-04  3.68783307919213E-06 -1.91388006616209E-05  4.14263213604262E-05
 -7.12537262371466E-04 -5.76343056323584E-06  9.08154384505027E-05 -2.04621480134657E-03 -2.00195718839242E-04
  2.33064022145272E-03 -3.39642712325127E-05  3.66592306876662E-04  1.15448118797420E-04 -1.39369316075506E-03
  2.50703623162792E-05  6.85770257510465E-05 -3.57794567781131E-05  3.65035489790778E-05 -6.78593714428164E-05
 -1.08070102104832E-04 -8.97708086664950E-05  9.30037650143684E-05  2.86685898043864E-05  1.27042807486531E-04
 -1.05647184112342E-04 -4.20644056763192E-05  4.10462842490835E-05  3.25343058076740E-05 -2.34345524412190E-04
  5.52152141378739E-05  1.31175166765846E-05  2.69426433352406E-05  2.91437721270426E-05 -4.03636874559706E-05
  2.96407370981384E-05 -2.30792678633905E-05 -1.10318920353710E-04  8.74548098657149E-05 -6.88158166548300E-05
 -2.09888839706570E-04  1.17777937034201E-04 -1.95954506213523E-04 -2.17079288436860E-04  2.93089726571139E-04
  7.41799851179689E-06  3.47540615246345E-05
* ORBITAL    1   71
  5.45605522102019E-07  2.04165873804436E-05  4.55408286776306E-03 -3.00327898591272E-03  2.98644265583271E-04
  2.95553145790533E-05 -1.98209971819428E-01  1.85482122185032E-03 -1.39233069171758E-03  4.63423637253721E-05
 -3.70871072159711E-01  1.44297097891146E-03 -2.61639744905243E-03 -3.12339478970025E-05  2.11602195299200E-01
 -6.85520409937202E-04  1.53253265576162E-03 -3.19351893343416E-04 -2.60665368302230E-04  5.49465104361265E-03
 -2.41158522895179E-05  2.20345853080459E-04  5.18474327642146E-05  1.61133059794213E-03 -1.81240170028167E-04
  4.60154319874836E-03 -2.18534805743598E-04  6.36476672592902E-06  3.70594913411049E-05 -2.31631358981391E-03
  2.18795968434132E-03 -3.05387257744420E-04 -3.72405992148123E-05  3.34995723358276E-01 -1.71412966619581E-03
  2.38884370231928E-03 -9.20481797060355E-05  6.65428831086747E-01 -6.24185180497822E-03  4.81116023715139E-03
  1.39108166007809E-05 -1.03685787166033E-01  1.85956605728083E-03 -7.63270017376490E-04 -3.93783128648368E-04
  1.26882713777952E-03  3.75545752458587E-03  1.44116608578162E-04  2.67224043393303E-04 -5.62901374796773E-04
  2.89735957788375E-03 -3.18946798499252E-04  3.91348547086003E-03 -2.61014651987605E-04  2.46992690467869E-06
  1.47946775393597E-05 -7.63473331907225E-04  9.30364946791500E-04  3.42622078772705E-06  3.18227484649636E-05
 -2.08226287877051E-01  2.14717460272649E-03 -1.47477544978853E-03 -1.68597591289439E-05  4.32987163003833E-02
 -1.12964851568932E-03  3.16256727820587E-04  3.46923640174031E-05 -1.93493077359363E-01  1.54875634249615E-03
 -1.47317709039720E-03  6.87387807618110E-05  3.45698771287618E-04  1.72662673451244E-03  4.28178435736843E-05
  6.50504614711972E-05  2.70715276605702E-04  1.23738443140087E-03  9.40977032824692E-05 -8.86029739630763E-07
  2.20156906806426E-04  2.54106334135636E-07  8.67866166103878E-06  1.93665491137969E-03 -1.03661791878578E-03
  2.86667102284693E-04 -1.06453900823308E-05  1.21012437462441E-01 -3.18784853017557E-04  8.06744729777308E-04
 -5.16319826341310E-05  3.06675944710971E-01 -2.88037111561215E-03  2.26632155681942E-03  2.73213703202776E-05
 -1.33955018486361E-01  1.00936949048379E-03 -9.33591660089961E-04  2.62173902097714E-05 -5.20596477766462E-04
  1.86578998888940E-03  5.87757218364694E-05 -4.37063709584718E-05 -1.56252054949959E-05  2.66179646986829E-03
 -6.27767849998297E-07 -1.76993990147411E-03  2.03960842960025E-04  2.02946922453688E-05  4.37201178964298E-04
 -3.40509138123115E-03  9.48874226029176E-05 -1.80312783959571E-04  3.89118355156495E-04 -2.66263018008756E-03
  2.01721079047683E-04 -9.84923853077599E-04 -3.10368450460039E-05 -7.11898730925460E-04  5.58568408436835E-03
  3.97519136066958E-04 -2.78796702156346E-03  6.84089811399679E-04 -4.44768535411948E-03 -2.45263326325719E-04
  1.32528895367010E-03  2.44875271526870E-05  4.63412967339385E-04 -3.13795407338000E-03 -4.41923169876982E-04
  2.34607903732834E-03 -1.70709184724520E-04  7.33929597716199E-04 -1.66359261465863E-04  6.15795406030443E-04
 -4.15277991810366E-07  5.72276330933514E-06 -2.47122654834681E-04 -2.43959929332980E-05  2.28141728552559E-04
 -1.31460035738094E-04  7.87951554566729E-04 -5.20780420038329E-05  8.99469609334880E-04 -3.45886338386617E-07
  3.20977382125395E-05 -5.12292869558820E-04 -5.46216316481856E-06 -1.92181703380350E-04 -5.54507380931821E-05
  7.57665623533280E-04 -2.87249328072359E-05  1.38887680421043E-04  8.67788316512647E-06 -1.13924730612796E-04
  2.78113806757144E-03 -3.75432064477298E-05  1.95800002732173E-04 -2.63977105208465E-04  3.11835800654718E-03
  1.55148233263832E-04 -1.89176842625946E-03 -6.18082028798282E-06  8.37937183878542E-05 -2.04386647030800E-03
  1.89875570752242E-04 -2.06187873042536E-03  1.24165706107847E-05  4.16729555791672E-04  1.22746071395121E-04
 -1.54957519254471E-03  5.50906450448650E-06 -4.25837521994354E-05  1.35143114443741E-03  1.21103914795487E-04
 -1.54492992088298E-03  1.09706816582543E-05  1.53581463612576E-04 -7.17955443175881E-05  7.91159738067717E-04
  7.20344464725329E-05  2.45666191151117E-04 -1.09827886839011E-04  1.34491103594762E-04 -1.61841368013285E-04
  6.01431993255422E-05 -3.45476496398611E-04 -3.23971207877016E-05 -3.50388608267720E-05 -1.18536610483983E-04
 -1.60621918706022E-05  7.22690140454941E-05  4.39686428607843E-05 -1.42468212037360E-04  1.74040256557680E-04
  9.88655280171585E-05 -5.31307504233237E-05 -2.11389382792412E-04 -1.00696804161042E-04 -7.66170282415303E-05
 -1.08134077694927E-05  3.44651194705707E-04 -2.44754087020840E-05 -1.17545534380681E-04  1.28741036769339E-05
  5.82769813664013E-05 -2.86763532518443E-05 -7.05119930833655E-07  7.45700004650275E-06 -9.03806279227765E-05
 -1.08054891971364E-04  1.43026934346626E-04
* ORBITAL    1   72
 -3.65195867513383E-06 -2.25004137590792E-05  1.05470368091098E-03 -1.06787830563874E-03  1.96122304541178E-04
  4.12167104606194E-05 -3.12996718685516E-01  2.70328214428829E-03 -2.31542539062337E-03  4.26636882430504E-05
 -2.81382368386892E-01  2.05722174588246E-03 -2.04011104887080E-03  4.23270956407421E-05 -2.34486939055603E-01
  2.66579929538543E-03 -1.75799608639408E-03  3.89736598880936E-04 -6.53930118026533E-04  7.04046844229421E-04
 -2.84894601441577E-04 -1.57847193237948E-04  6.39178867994575E-04  1.73264813314729E-03  9.63823239100875E-06
  2.94771228442138E-03  2.18055315458668E-05  9.27756931278125E-08 -1.02367399520006E-05 -2.90978346062509E-03
  1.77122985884884E-03 -2.53009808365734E-04 -4.41617121079532E-05  3.14418654504733E-01 -1.83764335629756E-03
  2.22654268490780E-03  1.92246194897132E-05 -8.09504046558706E-02  8.09867117197190E-04 -6.84771960149746E-04
  4.69377682325895E-07  4.88258862331132E-02  5.44945456374704E-04  3.57856349112998E-04  3.79066251447051E-04
 -1.87084463578190E-04 -6.18684877105090E-05 -2.15946437477879E-04 -2.69425998654572E-04 -1.72272213048202E-04
  3.15336161131037E-03 -9.89846258328979E-05  3.46984122001259E-03 -2.46180509917409E-05 -1.62901939344436E-06
  2.35806544377123E-06  3.70452733800797E-03 -2.31252841120789E-03  4.34657825415787E-04  2.31248251411352E-05
 -1.38797246966306E-01  1.37831078277724E-03 -1.08362326146085E-03 -4.61731109951999E-05  3.51535280357283E-01
 -1.86105072104489E-03  2.50686475615538E-03 -1.25604812532421E-05  1.49416488875609E-01 -2.21585696331543E-04
  1.08364598728548E-03 -5.17371423177559E-04  3.59044801566059E-04 -4.35705044740341E-03  5.48291633596215E-05
  3.72943952274425E-04  2.86083124062839E-05  2.38412022104792E-04  2.96861409146736E-04  4.02354631065492E-03
 -9.62419600121432E-05  3.67255682479131E-06  1.87454569469005E-05 -2.15995593745131E-03  1.59893877147324E-03
 -3.58930579698799E-04  5.64613764467732E-05 -3.99694881760596E-01  2.75980827086594E-03 -2.84379263676158E-03
  6.98348847808421E-05 -5.26265814969543E-01  4.66692495284077E-03 -3.83230468664451E-03  3.98107611996108E-05
 -2.34309019051583E-01  2.87961134374224E-03 -1.76907039082352E-03 -4.41865238925432E-04  1.09806718026233E-03
 -2.99020927243680E-03 -1.05118697327296E-04  1.99760830530907E-04 -7.98694456583499E-04 -2.00262966665481E-03
  3.80276590776842E-04  4.38760358416255E-03 -5.46749325773510E-05 -3.44755147550765E-05 -7.63293890741271E-04
  5.91082289537467E-03 -3.25493956578550E-04  2.26924289720365E-03 -7.32381017497598E-04  4.52317421126663E-03
 -2.66917466213386E-04  1.72124827395206E-03 -3.67578583505449E-06 -1.95596952100384E-05 -3.35562461257301E-04
  1.31992914597204E-04 -1.05672562700237E-03  6.76375284952839E-05  2.37107241374140E-04  6.41631527745614E-05
 -6.62514567086112E-04  2.61096220349521E-05  6.00564427170086E-04 -4.87112670547112E-03 -5.53930089429283E-04
  3.60566921364131E-03 -1.45274573733031E-04  9.07816959638324E-04 -2.41704408897983E-04  1.85024583394909E-03
  7.14351461000926E-06  8.62279460882733E-05 -1.74023880602948E-04  9.65998896879576E-05  3.63183883333260E-05
  7.05598330394481E-05 -4.36275943513430E-04 -5.52209792004455E-06 -1.11740836117398E-04  6.11782220871779E-06
 -9.32049280390451E-05  2.16148865846170E-03  3.67154637339169E-05 -5.01264990694836E-04  2.01670536549936E-04
 -2.46516402798611E-03  1.18669346201164E-04 -1.64970191160892E-03  4.20848233422904E-06 -3.40220943532606E-05
  1.06952074879314E-03 -4.81073047829062E-06 -1.34043899677092E-04 -9.23388914393424E-05  8.80112752369401E-04
  6.40451571203442E-05 -1.01607610999180E-03 -4.71376187950215E-06  7.85390443374567E-05 -1.73837675747012E-03
  1.66784361664787E-04 -1.87848356333838E-03  3.00134575889410E-05 -3.78817258384269E-04  1.00487188780405E-04
 -1.38967001231577E-03 -7.67535942392859E-06  5.95233726125984E-05 -1.90182009190957E-03 -1.65973877032729E-04
  1.74374487864054E-03 -1.15918246544412E-05 -2.40325266566011E-04  1.09413283181458E-04 -1.59656300692316E-03
  2.21589801198119E-05  1.05679892939538E-04  9.46322429777308E-05  5.19588870554429E-05  2.21276083889070E-05
  9.58462894061089E-06 -1.96653407929463E-04  1.86935046736724E-04  6.61239518559200E-05  2.23473754475534E-04
  8.63234956830269E-05 -1.26015621107430E-04 -1.57823802577573E-04 -4.22652518312340E-05 -3.10751123276432E-04
  8.10937184106128E-05 -4.56848556530318E-05 -1.49109010053313E-04 -7.29713618136672E-05  7.54638027762326E-05
 -1.15626671615362E-04  1.84150941809666E-04 -5.36921357605339E-05  1.22799771019681E-04 -2.87129371569386E-05
 -1.37265810016898E-04  6.00123126127412E-05  1.29508301395586E-04  4.47444836805275E-05  2.28227004799119E-04
 -1.57334183975693E-04 -2.53406336441007E-05
* ORBITAL    1   73
  3.29192557902572E-06  2.28320929306876E-05 -3.10956492005971E-04  3.77915693184675E-04 -1.39829909156018E-04
 -7.98954366467216E-05  6.07054357778834E-01 -5.64990721977089E-03  4.35287349057497E-03 -1.65611260836231E-05
  1.65603503523199E-01 -1.22559890453537E-03  1.14011841254472E-03 -2.65000012678250E-05  2.16366373101018E-01
 -2.15242358782524E-03  1.56085475983252E-03 -5.62030636672971E-04  1.32080764515254E-03 -2.19319470761072E-04
  3.59583278918547E-04  3.26686013600536E-04 -6.31501520223428E-04 -3.17523197214368E-03 -3.45839970277680E-04
 -1.89007510300188E-03  8.63530794474772E-05  1.21020955199895E-06  1.75518303866803E-05  2.30914183125917E-03
 -1.28102235541328E-03  2.47727993626982E-04  3.54946362007626E-06 -2.52075686683217E-02 -6.21635690113439E-04
 -1.77859216099934E-04 -4.10743117104250E-05  3.65608097409428E-01 -3.48736424947249E-03  2.60279947775518E-03
  5.27341290531696E-05 -3.93325393380927E-01  3.19846185129248E-03 -2.82744525614677E-03 -7.06895240469055E-04
  8.90389303631190E-04  1.49913012722011E-03  3.10536476308543E-04  3.82284965460631E-04 -6.83556459518462E-04
 -3.42185511426515E-03 -2.89438964106976E-04 -7.08546607653160E-04  1.25168671519595E-04 -2.66634444458898E-07
  5.63615983944274E-06  1.96672488063342E-03 -9.67265863205178E-04  4.04292197955246E-04  1.00807395148416E-05
 -1.51144608091712E-01  1.53272651880343E-03 -1.00564825460372E-03 -7.67276578257528E-06  5.40678217424673E-02
  1.45968060808463E-04  3.73188628165913E-04 -3.70660564981731E-05  2.86896714797946E-01 -2.43095141095366E-03
  2.02019382541614E-03 -4.19621882853599E-04  4.53594168893920E-04 -2.94069142395315E-03 -1.70137278091029E-04
  2.12377473515678E-04 -4.54055253974366E-04  4.45598846073691E-04  1.98754504594161E-04  9.70587005801086E-04
 -1.32210410154749E-04  1.82464884588554E-06  1.07217046501633E-05 -6.84585612155540E-04  5.51282221031291E-04
 -5.81765306972902E-05  9.57996856914838E-06 -1.20041233060715E-01  6.66395829167765E-04 -8.17189097456138E-04
  4.61797211834748E-05 -3.70558644446325E-01  3.50189875645429E-03 -2.59625128936697E-03  6.55360666889313E-06
 -7.84951112428382E-02  9.80697344725452E-04 -5.27109492053514E-04 -2.25040316419686E-04  8.22429804715715E-04
 -2.00345325948382E-03 -2.36586518809442E-04  1.34168555601331E-04 -3.48413428169885E-04 -8.08512872052973E-04
  2.29251273695175E-04  1.45743008862864E-03 -7.67908320334840E-05 -4.22086031874908E-06 -7.41960965700242E-05
  1.68920812914330E-04 -3.59313303558572E-04  2.90050445334069E-03 -1.67146040571080E-04  7.60656509263560E-04
  1.15990456634787E-04 -1.45745314183767E-03  3.71551022277148E-06  2.12741557505701E-05 -2.42042056589584E-05
  2.77282902459638E-04 -2.54600130568970E-03  9.91957827325163E-05 -9.06650397058324E-04  1.72541066415174E-04
 -1.50984894186645E-03 -1.50586447373133E-05 -3.54059650025416E-04  2.61635879768245E-03  4.21282967915671E-04
 -2.63969796125743E-03  4.41717990328597E-04 -3.47914760682340E-03  5.46545365523573E-06  5.10201709830160E-04
  1.32726128326642E-05  2.67217093056528E-04 -2.17370384491880E-03  1.22002090025660E-04 -7.96469352958943E-04
 -2.21670444747433E-04  2.15301484089170E-03 -2.82075851742236E-04  2.29949616535368E-03  3.68479004757262E-06
 -3.84827138898511E-05  1.05126846970452E-03  1.79654041721177E-05 -3.06534272820508E-04  9.46984170257030E-05
 -1.41792655443540E-03  5.12708009025524E-05 -5.77226307406662E-04 -3.43135558159793E-06  1.97570302868949E-05
 -7.65467515942567E-04 -4.83258927205451E-06  5.33325581756330E-04  6.38808582626666E-05 -5.80392487066275E-04
 -4.60461412214028E-05  6.50815619801174E-04  2.36555996637191E-06 -5.13989304708773E-05  1.03279244859336E-03
 -1.04103100775646E-04  1.49330286037195E-03 -2.67679482636590E-05  5.32077831956250E-04 -5.23335023548248E-05
  5.11828081027281E-04 -2.44005166829036E-06  2.67206721728264E-05 -7.18602721469519E-04 -6.60669242090055E-05
  6.71529347025959E-04 -2.74086066871375E-06 -2.96394435525367E-04  4.21795966235194E-05 -5.37689468709579E-04
  2.22307896934532E-06 -2.19735169358708E-05 -1.66688772658091E-04  1.80146684571915E-05 -1.29048318224981E-04
 -2.98502962668522E-05  2.40349573199781E-05  3.42947747527798E-05  2.34238078353347E-05  9.12581600721216E-05
  4.32336838939774E-05 -7.31812715810322E-05 -7.79261349519713E-05  1.22265412777494E-04 -1.60392949716664E-04
  5.11548882859820E-05  4.05171134815230E-05  1.32300388704606E-04  1.02528169520489E-04 -1.22816266516757E-04
  1.55014987965641E-04 -1.98746582321831E-04  3.16133706792975E-05  9.60271901979245E-05 -1.23719636897774E-05
 -5.52780694551106E-05  9.76266985764241E-06  9.70031797799155E-05  5.93947288141499E-05  5.13149347924170E-05
  5.30554783678175E-05 -1.89325570095795E-05
* ORBITAL    1   74
 -2.34085973179718E-07  3.57620084647685E-06  1.36869240264945E-03 -3.31775171470712E-04  4.61729457814944E-04
  4.72390493403527E-06 -2.40861659086663E-02  1.29650884292247E-04 -2.12567621152170E-04  7.96781160306820E-06
 -5.86118195497366E-02  3.49742968722047E-04 -3.34155233236192E-04 -2.01979327734296E-05  1.68295727643814E-01
 -1.34754681216327E-03  1.20726892924604E-03 -1.89163677238615E-04  1.79463571489277E-05  2.09191070540384E-03
  1.05932201066244E-06  1.74842576121256E-04 -2.33334672199034E-04  3.78301422067153E-04 -4.80574451962146E-05
  8.70126735559248E-04 -1.02398085722818E-04 -5.81722807900963E-07  1.77645088816359E-07  1.13329573550473E-03
 -2.38206019131025E-04  4.19572642125413E-04  3.30997784523526E-05 -2.64687145823088E-01  2.30913199328055E-03
 -1.86239743534525E-03 -1.38652608038500E-05  1.10244461648188E-01 -9.59010231774608E-04  8.22818036387683E-04
 -2.02997394849480E-05  1.62643703794932E-01 -1.61487426334330E-03  1.25350638860115E-03 -1.80437145688060E-05
  2.80837530439596E-04  5.44148523748744E-04  2.11776663601918E-04  2.10083350584066E-04  5.09072813160549E-04
 -5.86047299690757E-04  1.69038329777371E-04 -2.60400534002505E-03 -7.68997336424552E-05  6.35409597622049E-06
  2.70420233088726E-05 -4.46192744864559E-03  8.42669073517338E-04 -1.83889626882635E-03 -1.67353127924890E-05
  1.96215248779044E-01 -2.45414586212317E-03  1.37695789426250E-03  2.82031373368460E-05 -2.45378038388117E-01
  1.50366548368289E-03 -1.57130092326719E-03  5.92817490815236E-05 -5.37541243313326E-01  4.97186319952044E-03
 -3.72617909102004E-03  1.12853519642009E-03 -4.30025550213552E-04  6.75757289252688E-03 -1.30385071726450E-04
 -5.16356989776859E-04  5.98982401798652E-04 -1.46777901281901E-04  7.51198105200971E-05 -3.37471198687453E-03
  2.04377197811432E-04 -1.87061799085768E-06  1.15750679940695E-06  3.44054601072047E-03 -7.26705211763622E-04
  1.09321879787125E-03 -2.55493126149325E-05  1.88009039537542E-01 -1.05025450401363E-03  1.24271642153595E-03
  5.71999327930189E-05 -5.20652604066406E-01  5.58670441208722E-03 -3.68859991421028E-03  4.63476068441004E-05
 -4.04559547894998E-01  3.79091874031121E-03 -2.81120752538452E-03 -1.08807314705888E-03  1.02622758467187E-03
 -2.07643119496794E-03 -3.81932064378530E-05  7.69307825216922E-04 -4.13471947998229E-04  4.58477462456996E-03
  1.39006874630490E-05 -2.37307649893429E-03 -9.80236015732023E-05  7.36883974669997E-06  1.25977705899992E-05
  5.75292661503510E-04 -3.01108327927361E-04  2.85359280205323E-03 -7.07362745396521E-05  1.10188780361486E-03
  9.45177863764269E-05 -5.84974998332823E-04  2.77627529341198E-06  6.23688982609448E-05 -4.64756815108844E-04
  1.12463615371277E-04 -1.41934738847994E-03 -2.22187089838161E-04  2.26904423439494E-03 -2.02398882363674E-04
  2.49804767859270E-03  3.77170976103863E-06  8.29970711244446E-05 -6.79420066120726E-04  1.34365334838758E-05
 -6.31276068262542E-04 -6.51716781651591E-05  8.93816100669503E-04 -1.62557333072600E-04  1.91609685623187E-03
 -9.10792795883497E-06 -9.97299925244140E-05  1.98978378950088E-04  3.26881975332766E-06 -6.86562840330920E-04
  4.39779167507023E-05 -5.23474528598670E-04  1.49218454550157E-04 -1.06193295722342E-03 -1.14784987182782E-05
  8.92413758322247E-05 -2.87306465647568E-03 -4.59462257490782E-05  6.36001887212210E-04 -2.40880961569928E-04
  3.71372178525849E-03 -1.31910891581601E-04  1.85225893324848E-03  3.28397875517057E-06 -2.97255267876185E-05
  8.71329611627998E-04 -1.16212029825084E-05  9.69269685558802E-05 -7.66189312864974E-05  1.12124694190360E-03
  4.21227860864233E-05 -5.18966274710179E-04  3.54832096913606E-06 -2.49182716997508E-05  8.36407317151442E-04
 -6.78939584749808E-05  7.54424928857235E-04 -1.28798065772223E-05  2.90808877036321E-04 -4.71432873831807E-05
  9.01689193192574E-04  7.51743741159778E-06 -5.93921367209360E-05  1.86405434916347E-03  1.61276595759152E-04
 -2.42228475386851E-03  4.12030147008653E-05 -8.42074307916061E-04 -8.43098146070674E-05  1.20143264664185E-03
 -1.30098676835186E-05 -3.83351898397446E-05  5.13629536232020E-06 -5.13397432607646E-05 -1.02741386617938E-05
 -7.19043094480592E-05  7.02613407715757E-05 -3.85788711530004E-05  3.24069405983477E-06 -6.72916358265411E-05
  3.15695854712189E-04  4.83193850444892E-05 -1.86158296954780E-04 -1.53751744401581E-04  7.10149795286242E-05
 -1.82052053459727E-04 -9.82686745043044E-06 -3.49310230392551E-05 -2.11576454461587E-05 -5.88859151162671E-05
 -9.30456850901878E-06  5.98372008879320E-05 -1.01366043759654E-04 -3.87129614690068E-05  2.13447495649772E-05
  1.40637330354984E-04 -1.17372260270098E-04 -2.93002775878885E-04 -1.04456780850376E-04 -1.80946285779281E-04
  2.73686665718762E-04  2.85804579032564E-04
* ORBITAL    1   75
 -1.46872426773691E-06  7.16800407133823E-10  2.44663732219320E-03 -5.06746975089430E-04  8.05142419830282E-04
 -5.76718050398734E-05  5.20566520430045E-01 -5.47707486785235E-03  3.68788318055623E-03  2.48928777248313E-05
 -1.83686736398805E-01  1.14537180312373E-03 -1.26374685093472E-03 -2.32651964091133E-05  2.23539383185798E-01
 -2.14554990377222E-03  1.53573636701384E-03 -8.06980071665029E-04  1.01455456586176E-03  2.88231565953050E-03
 -6.89919140403468E-05  7.51714555349206E-04 -1.09279001115243E-04 -2.29313891062669E-03 -6.34925242287678E-05
  2.08851100761500E-03  2.29742081439992E-04  3.74745219960849E-06  1.24323859558031E-05 -3.46744193052305E-03
  6.97643605417994E-04 -1.33682346855361E-03 -1.61746824986035E-05  1.30708188947041E-01 -5.05410530610333E-04
  8.16283103839259E-04  2.11003851391126E-05 -2.35969437208369E-01  2.77418772733118E-03 -1.66108911085886E-03
 -5.74593534604756E-05  5.04086915952287E-01 -4.66389618350540E-03  3.49360989641513E-03  1.08028877260444E-03
 -4.79386277791550E-04 -4.87577427523189E-04  1.18041354711420E-04 -3.73239429269395E-04  6.87264972028308E-04
  5.42651105633826E-03  8.36452624698195E-06  2.04751178117995E-03 -1.84879878802249E-04 -1.65411877444377E-06
 -6.24636539357537E-06  1.36801868641068E-03 -2.62936344394395E-04  5.55771523484730E-04  3.47061413182303E-05
 -2.98307886627463E-01  2.95282193517811E-03 -2.18575983681744E-03 -4.59775501107101E-05  3.82861678018873E-01
 -3.44699739500289E-03  2.72982366029649E-03  3.38861500560940E-05 -2.71912391584897E-01  2.69858166783420E-03
 -2.06735176459404E-03 -6.25003859073710E-05  5.74297122646513E-04 -3.59879540410476E-04  2.33015754049606E-04
  4.68088593490619E-04  7.62303032122223E-04  1.51212203198459E-03  2.10165793456499E-04  3.62262313845780E-03
  1.66642655345016E-04  1.23960218773579E-07  6.11586259974407E-07 -6.59456732617907E-06 -4.20798219398769E-05
  1.14492593185519E-05 -2.22356288653542E-06  1.91735653660995E-02 -2.32774557828095E-04  9.90219335557396E-05
 -9.11617442974864E-06  7.76650943007186E-02 -7.94243589400080E-04  5.87250008258545E-04 -4.14691738888096E-06
  3.49816540978480E-02 -4.85664326358096E-04  2.02947870269125E-04  1.88225584627261E-04 -1.11003308982945E-04
  3.86055521314862E-04 -7.16149108001046E-05  7.18552763271084E-05  7.33024083416165E-05 -3.74645493254309E-05
 -5.46024333660343E-05 -1.85464005804346E-04 -8.26222961548496E-06  2.78485825649029E-07  3.55355639178974E-05
 -4.27903347459155E-04  8.35195012642851E-05 -1.04274497118172E-03  6.08277024250078E-06  2.00486187913219E-04
  5.78094276793544E-05 -9.58449874491334E-04 -7.68200379135070E-06 -9.25592101500016E-05  3.80325132906130E-04
 -9.92181234653959E-05  1.04187383417017E-03 -5.54847985787459E-05  9.57106647422964E-04 -2.13857376015976E-04
  1.77253270734370E-03  5.08490591748087E-06  1.46567998056924E-05  2.39242098264382E-04 -8.34718287142652E-06
  3.56522499147555E-06  3.59623468134827E-04 -3.55439766935958E-03  1.01285711779262E-05 -4.26567867137934E-04
  2.81454346181462E-06  4.30237562511672E-05 -2.07969226032746E-04  2.09488008151186E-04 -2.05407836117436E-03
 -1.63988250936205E-04  1.84134825621022E-03  2.24617525460015E-04 -2.59989414522751E-03  4.11573833627649E-06
 -2.70746283748054E-05  9.56064805798014E-04  1.89267660464447E-05 -5.42951598950670E-04  7.35069155415638E-05
 -7.97923943447038E-04  5.30099966349520E-05 -1.18534199042193E-03  4.48541538327664E-06 -4.49775511594533E-05
  1.24693087324277E-03 -3.20400102939496E-05  7.68035073484059E-04 -1.09023661124414E-04  1.59720991231348E-03
  5.73708828702788E-05 -9.21896245898033E-04 -7.69300292248018E-06  7.62987305035035E-05 -2.13547842277976E-03
  1.88416908819696E-04 -2.84719975309188E-03  3.90812456260800E-05 -5.62294268780579E-04  1.00525524634981E-04
 -1.28109850672358E-03  4.01237142874173E-08 -3.41959039539112E-06  5.56838414879684E-05  5.52699929766709E-06
 -3.57128011290012E-05 -1.94294444755808E-06  7.31722248093535E-05 -4.19933803147979E-06  6.83059028470478E-05
  8.30465521948515E-06  8.75098679294241E-05  2.65642192670950E-04  7.82093693987693E-05  1.22096475574208E-04
  2.34971952382438E-04 -1.05533869400173E-04  2.01867175293869E-04 -5.00395721262281E-06 -2.88307498494525E-06
 -2.62400543985946E-05 -4.25353711000320E-06  4.57392474831859E-05  4.92175121220416E-05  1.35418990931044E-05
 -5.15412077546169E-05  8.39211232106991E-06 -3.48930258293735E-05 -3.49045582747571E-05 -2.55367754901650E-04
  1.67319835696074E-04  2.35465423310384E-05 -1.49782570527237E-04 -1.26854872357247E-04 -1.01960145547670E-05
 -4.44974073349716E-05  6.71498080592722E-05  3.30162264936553E-05  5.41743270690572E-05  6.86864115039374E-05
 -6.57841680299020E-05 -9.27106942581882E-05
* ORBITAL    1   76
  2.26342490395243E-06  7.33585709398976E-06 -2.08503693680723E-03  3.77897833133924E-04 -7.54999932960125E-04
 -3.14012481669260E-06 -6.36012751425231E-03  4.32668187865358E-04 -2.65227266420399E-05  8.46404782976862E-06
 -6.74565461856135E-02  9.91948996927849E-04 -5.74865647084597E-04  6.17368237329016E-05 -5.11226109812821E-01
  4.85806226360084E-03 -3.59822012509330E-03  8.04612832256802E-04 -3.00897460814047E-06 -4.10632749535645E-03
 -1.89896609772723E-04  3.48275376976011E-05  8.90700296780811E-04 -5.04710237174981E-04 -2.11183306308442E-04
  3.32200110684586E-05  3.13251488463318E-04 -4.68758730061099E-06 -2.06684225111855E-05  3.09384798867854E-03
 -5.91195087162744E-04  1.26123546460779E-03  5.08953101410219E-05 -4.26255404404515E-01  3.57427927146568E-03
 -2.89472920110337E-03 -3.57265480678506E-05  3.13675145332509E-01 -3.33286300057224E-03  2.24862668127631E-03
 -6.39065918820915E-07 -1.94930954155865E-02 -4.74263516525898E-06 -3.70029654738435E-05 -4.61278664751253E-04
  6.47687220611460E-04  1.19806687052031E-03  2.20724926589841E-04  7.72590438798131E-04  3.98240938566766E-04
 -3.36339228788739E-03  3.14836061500211E-04 -4.51050014273466E-03 -1.15752559507794E-04 -8.46582096206839E-07
 -4.68983054821497E-06  2.52574686535794E-04 -3.05432458265727E-05  1.00867444157271E-04  3.15597031042946E-05
 -2.76049159485709E-01  2.89063707462773E-03 -1.97901838688799E-03 -2.70112950167068E-05  2.25316873216829E-01
 -2.19446861618822E-03  1.61518347149042E-03  3.15263434677561E-05 -2.58361000740451E-01  2.53641641804615E-03
 -1.87351607783294E-03  1.14469036246912E-04  4.51369792871965E-04  8.04514156092380E-04  1.63685489579145E-04
  4.99553610228285E-04  6.06843763747914E-04  1.48970357310796E-03  1.05920388533637E-04  1.91595724543179E-03
  2.45852308558183E-04  1.64622742391834E-06  4.36789521303698E-06 -1.83690134446437E-03  4.09776093651506E-04
 -6.70141638509658E-04 -1.08262840810724E-05  8.36775478508801E-02 -1.10808762506716E-03  6.93828570698398E-04
  2.15116768172613E-05 -1.61909447082323E-01  1.38802883913681E-03 -1.16983483963604E-03 -5.74115753372641E-05
  4.74289640027848E-01 -4.33497351695463E-03  3.35951084687281E-03  5.83339510673992E-04  2.71454531368858E-04
 -1.30875517667833E-03 -1.66612307035170E-04  1.87386031959814E-04  8.77765303467678E-04 -3.87523330843843E-03
 -1.73177981460772E-04 -1.79492070576410E-04 -4.02209853581363E-04 -3.38041713636494E-06 -3.78172614243513E-05
  6.28778830886510E-05 -1.79267903196089E-04  1.93497304105034E-03  1.50902559896827E-04 -1.96218516920148E-03
 -2.73351393804561E-04  2.82865437420223E-03  5.11208465442389E-06  2.89810306512219E-05  3.25663639167610E-04
  1.13617733162344E-04 -1.13488699558175E-03 -1.36529315704250E-04  8.24731185187232E-04 -1.57091906781401E-04
  1.78692222346648E-03 -5.46658998584615E-06 -1.77392787983911E-05 -4.26792716678298E-04 -1.82200329992497E-04
  2.32349780034310E-03  7.29680092028365E-05 -8.72680210589352E-04  2.71494602749098E-04 -2.55945297443284E-03
  2.01579699733827E-06  8.08413052928451E-06  1.33698896970508E-04  5.97884246772871E-05 -2.34778603171503E-04
 -9.58839748211550E-05  7.66364354826578E-04  7.81684396548761E-05 -5.88487066874053E-04  1.09325919321026E-06
 -1.51110140183981E-06  1.71800098369163E-04  8.54605379071157E-06 -3.81158696556534E-04  8.60740399127426E-06
  7.26125085233629E-05  1.24930217088521E-05 -5.08174284845276E-04 -5.77757620451678E-06  3.43503808927463E-05
 -1.28168351010602E-03  2.03300839019874E-05 -1.43275968281308E-04  1.10290691934755E-04 -1.87134129385995E-03
 -5.27644826981966E-05  4.48719941076721E-04  8.95001278712705E-06 -6.53891755991179E-05  2.15566918695030E-03
 -1.79146796398588E-04  2.37407456829096E-03 -3.81661566923610E-05  7.18905778844964E-04 -1.09250126256404E-04
  1.84993084113486E-03 -4.78776552940697E-06  3.80563761020205E-05 -1.20148156650417E-03 -1.06421319568853E-04
  1.76868656017223E-03 -1.47138320428167E-05 -5.12706760605777E-05  5.22981322453656E-05 -3.94690384346877E-04
 -1.92094273662936E-05 -1.07428507498982E-04 -1.66322020426100E-04 -9.82864147749351E-05 -7.40258018119957E-05
 -1.58846782756799E-04  1.52371198337109E-04 -2.05301204195777E-04  1.17459878258121E-05  5.79014421517736E-05
 -1.04431870590789E-04 -3.25441404425786E-05  4.59147386420068E-06  1.26488370175634E-04 -8.72988053830520E-05
  6.98357573028432E-05  5.94248462294172E-06  6.54073688215300E-05  3.30008086807674E-05  1.74637881254109E-04
 -6.52211021023542E-05 -7.76128795144751E-05  7.23582543021076E-05  1.24649124463098E-04  8.91409106771933E-07
 -1.48719677339568E-05  1.93331060263245E-05  3.43607277711697E-05  4.53144966966563E-05  8.85666641827877E-06
 -4.26534183096676E-05  2.20749133950617E-05
* ORBITAL    1   77
  4.78390203848253E-06  1.48111927121790E-05 -4.98850388846130E-03  1.25634570595719E-03 -1.87948852721875E-03
  1.45238024966069E-06 -1.07004452036365E-02  1.05984870972413E-04 -1.32857380012691E-04 -5.63788365856146E-05
  4.77237940148515E-01 -3.59434038828069E-03  3.20351562391817E-03  2.88368281547063E-05 -2.68247567606406E-01
  1.85402423434345E-03 -1.76542311988092E-03  6.88137089239109E-04 -2.26393362329761E-04 -6.50609247823509E-03
  2.40532286628175E-04 -4.24741769502451E-04  5.02924949914270E-05 -6.79396610632682E-04  2.40403192257949E-04
 -5.57779891841910E-03  3.48675031846712E-04  4.41412015313826E-06  1.79331152302312E-05 -3.53543947067177E-03
  7.04016925608600E-04 -1.52942875407111E-03 -2.66825714813063E-05  2.56609437595457E-01 -1.93446340627023E-03
  1.59510463499274E-03 -2.71503486676366E-05  2.46786947952903E-01 -2.64539985768693E-03  1.72500267824142E-03
 -3.91556588580087E-05  3.16273442086808E-01 -2.55009187004055E-03  2.18421508994475E-03  4.21570784096432E-04
  2.16499357701454E-04  1.86117773289774E-03 -2.08372274853964E-04 -1.02948687616137E-04  2.96953828535601E-04
  5.40182078211385E-03 -1.77737211736958E-04  3.34016837314154E-03 -4.36233311793488E-04 -4.75506436772286E-06
 -2.13764012145202E-05  3.27338378962595E-03 -5.40815783282249E-04  1.53139247395909E-03 -1.51581344314032E-05
  1.56082065656651E-01 -1.79113710278506E-03  1.07290153634757E-03 -3.25841821901998E-05  3.13096275794894E-01
 -2.63364661310419E-03  2.02026232354782E-03 -2.31449571090290E-05  1.93940861520193E-01 -1.44343656727321E-03
  1.31074505366387E-03 -3.07916608753582E-04 -5.58580972652215E-05 -4.63461266773537E-03  2.36867474285458E-04
  2.23748695851149E-04 -5.65990292550707E-05 -1.28434914029567E-03  2.75882474598853E-04  3.73216845834090E-03
 -3.44291139321620E-04 -5.34188704416373E-06 -1.90256943428911E-05  4.91994255785277E-03 -1.33679111223090E-03
  1.85793447330127E-03 -6.03999472724964E-05  5.15749618448137E-01 -3.91057430525422E-03  3.49050609001710E-03
  6.96748588215364E-06 -6.21225959096178E-02  5.93822080143412E-04 -4.93528475149731E-04  2.08080244424545E-05
 -2.05629585427272E-01  1.23226601883000E-03 -1.32763718537340E-03 -6.21058697113432E-04  3.33372568831342E-04
  3.69675225054330E-04 -2.90136239100457E-04  5.27452206638108E-04  9.98898872221769E-05  6.19425755370875E-03
 -2.94974732307133E-04 -5.89248192582648E-03  2.76457823889011E-04  4.82993695570683E-06  1.22780853008533E-04
 -9.01367325324089E-04  8.77590687077387E-05 -5.93431900010342E-04  1.93271426956514E-04 -1.43570370976847E-03
 -5.69175525028581E-05  8.20968759453421E-04  2.52751973171684E-06  1.61273048651157E-05 -1.37981011301301E-04
  2.66231593428845E-04 -2.53748031577043E-03  2.52086936653511E-05 -1.90288926996159E-04  4.87161361457176E-05
 -4.86182736027481E-04 -4.66560390926839E-06 -1.11139061335789E-04  7.50231671446131E-04  1.52314346771824E-04
 -9.88055678235023E-04  1.36767361882278E-04 -1.10162777790319E-03 -1.80607761922799E-05  4.30246743781451E-04
 -4.80491169523422E-06 -6.21351246170664E-05  4.86973787334541E-04  3.10849359791079E-05 -4.14379658101244E-04
  2.16554027025854E-04 -2.12962523261680E-03  1.34950519238815E-04 -1.23528333628507E-03  9.71167497683402E-06
 -7.62724237728238E-05  2.44687711882446E-03  2.83605657757028E-05 -2.10142606424407E-04  2.02462547561276E-04
 -2.95627546730768E-03  1.19493867211827E-04 -1.79930118793073E-03 -1.25592818128799E-05  1.19637063957881E-04
 -3.43348206082838E-03  4.85703412628939E-05 -5.53059543890409E-04  2.96567361592380E-04 -4.07724422350703E-03
 -1.73801554312993E-04  2.54419975776918E-03 -9.99109065211469E-06  9.00753554945431E-05 -2.65392478621197E-03
  2.29796713496563E-04 -3.26819311912718E-03  3.02312946460111E-05 -1.11751428632456E-04  1.33177477704527E-04
 -1.78658274259277E-03  1.20703288190339E-05 -1.21255643937481E-04  3.39157396793534E-03  2.93623494449294E-04
 -3.98175153064946E-03  4.91638487212382E-05 -6.14398023675445E-04 -1.73396614393173E-04  2.60095642956476E-03
  3.78423198604083E-05  1.11502242569346E-04  5.21116155656801E-05  1.08600198176563E-04 -6.74637942440404E-05
  2.52157032844722E-04 -2.20233273602215E-04  2.35127182274059E-04 -4.18906095782014E-05 -1.53537337116018E-04
  1.44689450270619E-04  1.53593418463126E-04 -9.78259972404593E-06 -3.02155401404871E-04  2.66986317674901E-04
 -3.08185927796435E-04  4.21884726370787E-05  1.53497417928597E-04  1.52503301117371E-04  1.45667441102809E-04
 -4.81765562757275E-06 -2.71221625393502E-04  3.08336271328427E-04  3.14515548006178E-04 -3.51627634347503E-05
 -9.95631733763806E-05  1.05726329372366E-04  3.68545168339428E-05 -6.17286326931576E-05  2.00989930970084E-04
 -2.36125703405911E-04 -2.30913182778541E-04
* ORBITAL    1   78
 -6.71169599889621E-06 -3.42840289716496E-05  3.31153617534571E-03 -1.84542098230923E-04  1.61940890543777E-03
 -7.72773184982255E-06  4.58717344234712E-02 -5.34865520728811E-04  3.86853928671717E-04  4.16676321146335E-05
 -3.89023255075637E-01  3.67538145693068E-03 -2.51536269487148E-03 -1.67945823515582E-05  1.24045443219012E-01
 -1.18755512141393E-03  7.45069611228230E-04 -4.26748900077440E-04  1.81689596677922E-04  4.29108982561181E-03
 -2.33410114639852E-04  4.16489697230501E-04  1.57375800793413E-04  2.92089591831291E-04 -2.05098528399925E-04
  4.33829002884928E-03 -2.35262594228542E-04  5.71975999815405E-06  3.20678367611755E-05 -2.05821255911214E-03
 -9.10455670917219E-05 -1.13917573135623E-03  6.56305924308763E-06 -3.98370850367716E-02  3.91922022044466E-04
 -5.36081132852575E-04 -2.52235283335442E-05  2.50541549606092E-01 -2.42427008664925E-03  1.79841679126879E-03
 -5.78984424446084E-05  4.94175478301308E-01 -5.13511618375765E-03  3.48992860417771E-03  5.20115904324088E-04
  3.26413661367429E-04  1.80494569066237E-03 -5.10468489894051E-05  7.39022542750356E-05  6.55304350673734E-04
  4.37454788469371E-03 -9.85396261212283E-05  4.58305786963414E-04 -2.42139278415808E-04 -1.32290881041211E-06
 -7.48391179725103E-06  4.70908551638580E-04  1.29186686456886E-04  2.82303042649336E-04 -3.21260213665366E-05
  2.93874754445713E-01 -3.01838686760846E-03  2.18591575058373E-03  2.91365334304180E-05 -2.49815454615926E-01
  2.53777420805202E-03 -1.93758539831074E-03 -5.23408913609522E-05  4.51475809087086E-01 -4.82137294761816E-03
  3.32983706502505E-03 -2.32087598682352E-04 -3.70972725070566E-04 -2.24797402899502E-03  6.31152413260078E-05
 -1.98723914400448E-04 -6.52452380696221E-04 -1.70895324395705E-03  4.39423624425848E-05 -1.75917548516104E-03
  1.10946664548828E-05  3.07330649840834E-06  1.57865813639354E-05 -1.49910846717484E-03  1.09945133047364E-04
 -7.47880154909292E-04 -7.82872817410032E-06  3.53083445038821E-02 -5.04266944395462E-04  4.14862222809888E-04
  2.36176316773096E-05 -1.95174764510306E-01  1.96174117595456E-03 -1.41515860472585E-03 -4.51267384046387E-05
  3.60174705448703E-01 -3.56723546766646E-03  2.58221482276778E-03  3.71093628520225E-04  2.42886147345336E-04
 -1.33344799423457E-03  1.08392473146930E-05  1.34522692913998E-04  4.99391592731705E-04 -3.19508479610808E-03
  1.22956041382003E-05  2.70100150657807E-04 -2.43916768777268E-04  6.83121630987250E-08  5.36921937501937E-05
 -8.83846838792126E-04 -1.54919668893157E-04  1.44400350768887E-03  8.34361335484115E-05 -8.77739558579456E-04
 -2.42339620014119E-05 -1.02981100596370E-04  3.23738075561771E-07  1.57704744058276E-04 -2.38384099123847E-03
  1.27710293921387E-04 -1.18909059069460E-03 -6.84869293070345E-05  7.96187000136649E-04  1.84122921739312E-04
 -2.45255774100302E-03  7.38040370744081E-07 -1.29347625978241E-04  2.22963885944447E-03  5.11777095427859E-05
 -1.06064325127811E-03 -2.02991904889942E-04  2.14452256029449E-03  1.54164132319788E-04 -1.93504739902871E-03
 -1.44059305104350E-07 -6.14610037190746E-05  9.01478358330799E-04  5.05638368109534E-05 -7.55599606464102E-04
 -4.81061122425845E-05  7.80009693624567E-04  1.79887861760080E-04 -2.41936762613186E-03  2.79715612834414E-06
  5.89835131871798E-07  3.80274481430209E-04 -4.09362051871751E-06  3.62551170427725E-04  3.37535966733855E-05
 -8.47451365883116E-04  2.29387819846784E-06  3.31815812551553E-04  1.36319186569231E-05 -5.05544051403786E-05
  2.60324615448381E-03 -3.49659049638573E-05  4.51275796125673E-04 -2.02804397350418E-04  2.94606638278563E-03
  1.19878650495407E-04 -1.96201377550356E-03 -1.00363288530900E-05  2.39929136234549E-05 -1.72353843650878E-03
  1.37140418363680E-04 -2.32975756576206E-03  1.53829879417684E-05  1.01803001287538E-04  6.63871396073952E-05
 -7.22744964065800E-04 -5.72508335181726E-06  2.63286948750339E-05 -1.16944130910908E-03 -9.78877809115160E-05
  1.63948771260057E-03 -1.02772565380269E-05 -1.01973576867741E-04  4.67201630400424E-05 -4.56816450119710E-04
  2.23746501824240E-05  1.05687724955763E-04  1.07757357527598E-04  4.95567649632985E-05 -3.10000896158192E-05
  1.16809229300919E-04 -1.54259000314424E-04  8.89395051957867E-05  1.52627576647688E-05  6.34963775770047E-05
 -6.95843496681776E-05 -3.26953995757188E-05 -3.15886517478569E-05  5.57897902701830E-05 -9.97350648801867E-05
  1.16975884724246E-04 -3.35184351949176E-05 -1.44122740655289E-04 -1.17734532076046E-04 -1.11987530875466E-04
  5.92005507816755E-06  2.27321694064400E-04 -2.09622052125437E-04 -1.51661781901810E-04 -5.35847564282502E-06
 -2.86072607384214E-05 -1.98583320597858E-05  5.67403704312058E-05 -5.03039938041592E-05  3.84592857535814E-05
 -3.02127136657331E-05 -3.07981694081696E-06
* ORBITAL    1   79
  1.87683848446472E-06  9.65998527496470E-06 -8.94043204449590E-04 -7.24705448160787E-05 -4.56551364087706E-04
  3.65109777018438E-05 -2.80479451812611E-01  2.91671996483248E-03 -2.10216884761143E-03 -4.57684747555654E-05
  3.79671619495933E-01 -3.91897929899001E-03  2.69904250206123E-03 -4.36135794093648E-05  3.59012451566432E-01
 -3.59886897557481E-03  2.72652393926002E-03 -7.85856379335105E-05 -4.15456209831413E-04  4.20212243688808E-04
  1.35095480719419E-04 -4.45332874474291E-04 -7.24176247133786E-04  1.38813364097680E-03  1.13476104640771E-04
 -3.34427296898321E-03 -2.85763827479936E-05 -3.62842939613580E-06 -2.07618954186530E-05  1.18484653360153E-03
 -6.11049947855665E-07  6.93429764000650E-04  4.63718796175675E-05 -4.05335761750951E-01  4.14397424848704E-03
 -2.86847481576324E-03 -3.33640464957628E-05  2.62688444583356E-01 -2.74762441755178E-03  1.99144140327986E-03
 -3.74422208441915E-05  3.09638191098629E-01 -3.23572223317835E-03  2.39452339704384E-03 -4.49823804688900E-05
  3.75559395805303E-04  1.24743671571031E-03  8.75221364396960E-05  3.63095628943854E-04  6.15937849647212E-04
 -3.28161862191680E-04  1.02276444153009E-04 -3.64989602401470E-03  1.20708740933838E-04 -6.33842320832946E-06
 -3.67988211798814E-05  1.94841515752319E-03  2.68674287022232E-04  1.22928885548760E-03  8.75126439067296E-06
 -2.93757945277292E-02  4.02381169241775E-04 -2.90807941729922E-04 -2.77477072822962E-05  2.65078319375561E-01
 -2.90241029684746E-03  1.70757120215814E-03 -6.39457795775001E-06  5.52457729510838E-02 -7.00610739773360E-04
  2.42255691227557E-04 -2.90935610646174E-04  5.84771807968753E-05 -2.65822927059014E-03  1.48025384927737E-04
  2.22215411826606E-04  9.06355551664048E-05 -2.02580829603911E-04  1.11990875396008E-04  2.84857081028199E-03
 -2.27375761091297E-04  6.19687924849587E-06  3.23004147546570E-05 -2.88188478528731E-03 -6.79106122345809E-05
 -1.51006324238496E-03  5.25114992530935E-05 -4.68905835110888E-01  4.74229650156207E-03 -3.12461299863192E-03
 -2.12847165000757E-05  1.37570661817204E-01 -1.46633304898812E-03  1.08904828145483E-03  7.40776047635274E-06
 -7.10057521500203E-02  6.91360796191584E-04 -7.07539295751212E-04  2.71177154161460E-04 -2.77456233497157E-04
  2.79186689867511E-04  2.16433184736111E-04 -4.86442892591721E-04 -4.34709165770708E-04 -3.07659178471285E-03
  2.41529344267805E-04  4.81288096429874E-03 -2.03263046685482E-04  1.06614415141419E-06  1.74653729296270E-04
 -2.64471853293395E-03 -1.97614922369830E-04  2.26734038595330E-03  6.10883492667855E-05 -1.18260780413081E-03
  2.15723138495816E-04 -2.35030705999282E-03 -1.21615440128979E-06 -8.60022224551103E-05  1.17880731363024E-03
 -1.22746389542666E-04  1.57836507190009E-03  7.27499575763162E-05 -1.10587471399047E-03 -4.84995158990344E-05
  1.65133586974613E-04 -1.18535456183058E-07  6.44182701623489E-05 -1.03065230828564E-03  7.50798994331448E-06
  3.74534160685285E-04  3.21547168015564E-05 -6.25775367197445E-04 -1.22923601523285E-04  1.06043632098523E-03
 -2.96647371038793E-06 -2.15639977534933E-04  2.89106970184854E-03 -1.29856287355634E-04  1.54661670012005E-03
  1.87445402948069E-04 -2.13520557414303E-03  1.94871388282743E-04 -2.06817175145382E-03  1.06677007476833E-05
 -1.58820122105762E-05  1.71467415620796E-03  2.21790094030087E-05 -3.06691388244949E-04  1.20507866400555E-04
 -1.90125481960365E-03  7.40119687251652E-05 -1.33752230264968E-03 -4.75169672844547E-06  6.54541643332551E-06
 -7.45148415868263E-04  1.70129490765000E-05 -5.12948583688843E-04  4.69811497728083E-05 -4.26178097341332E-04
 -4.33263516187339E-05  1.10890876418864E-03  5.56726677779010E-06 -1.95108530695169E-05  1.04711952341687E-03
 -7.26305555422779E-05  8.14724598651979E-04 -2.19338153476312E-05  5.41556247204379E-04 -5.99023698836611E-05
  1.32184956814574E-03 -1.33079868726986E-05  3.64612615715669E-05 -2.35639757618550E-03 -1.75037998907052E-04
  2.46809935504181E-03 -3.38467330886248E-05  5.55750201230422E-04  1.11135286957556E-04 -2.01932651555247E-03
 -1.35408330618263E-05 -5.72852275709640E-05 -7.18208941501227E-06 -8.10608729458029E-05 -4.53638771972668E-05
 -9.39587285123037E-05  8.88563121857504E-05 -4.96294354217953E-05  3.08202065748959E-05  1.29430578746064E-04
 -7.37837898374532E-05 -1.22147474865142E-04  1.83534272082201E-05  1.60592401468781E-04 -2.09897999364866E-04
  1.56821318040320E-04  9.58791209036774E-06  4.30925985833207E-05  6.35846895223469E-05 -5.60472876306535E-07
 -4.74150014504738E-05 -6.97738441310168E-05  2.20605699808437E-05  6.43098558309567E-05 -2.30386193264914E-05
 -1.02377518878464E-04  8.54130164405894E-05  5.85172932766142E-05  5.49145283647542E-06  1.55034460044155E-04
 -8.88544632926478E-05 -1.24502173190103E-04
* ORBITAL    1   80
  2.46705794346093E-06  1.33610267260721E-05 -9.95068851221264E-04 -1.34888103113868E-04 -5.94060972047160E-04
 -3.35264621408349E-05  3.21334698174970E-01 -3.30241310568439E-03  2.34010300826438E-03  2.33088105854970E-05
 -2.04465168237209E-01  2.06787763579997E-03 -1.64081061869656E-03  5.70898380653824E-05 -5.08430378571763E-01
  5.30736702932852E-03 -3.68097053760510E-03  3.38817166864378E-04  4.13155102112378E-04 -3.19410048644416E-03
  7.25143691029771E-05  2.34210403368987E-04  7.30251676459386E-04 -1.91317861216208E-03  7.03385168927605E-05
  1.18905169457308E-03  9.63443760768921E-05 -2.35782026762086E-06 -1.35369697178255E-05  7.38039633954921E-04
  1.62302792247787E-04  4.85298323902249E-04  2.28187319526779E-05 -2.30546924784450E-01  2.48023663974179E-03
 -1.57854377093364E-03 -1.51552471564930E-05  1.37567932837865E-01 -1.46299739774924E-03  1.03019822985155E-03
 -1.36248187652610E-05  1.58167209735583E-01 -1.54327776684147E-03  1.21687603274733E-03 -4.42304070129153E-05
  1.93567401447394E-04  6.07715641272885E-04  2.21563865181003E-05  2.09245841839038E-04  3.44513853642294E-04
 -3.44112050163988E-04  4.37399397475091E-05 -2.08763866686687E-03  1.15399387109078E-04  1.46272358964279E-06
  8.48455782283031E-06 -4.32521453647960E-04 -1.35696179823473E-04 -3.03269042827907E-04 -8.69350767752128E-06
  8.98538546206048E-02 -9.71024744825862E-04  6.71905931826320E-04  1.29570683144486E-05 -1.45646931742699E-01
  1.61258489896646E-03 -9.97767198182843E-04 -7.47651244753679E-06  1.07075147947514E-01 -1.04364415166704E-03
  8.19888435240957E-04  2.86737866931020E-05 -1.15174872449540E-04  1.54925955399048E-04 -1.58874362356757E-06
 -1.14541966458697E-04 -2.13322667674623E-04 -3.92526475994206E-04  1.55921971290737E-05 -1.29257712108111E-03
  1.08241702131872E-04 -1.64836776507817E-06 -8.87907671475145E-06  6.71248712260219E-04  1.08364674724157E-04
  4.10313065213907E-04  2.97657123069412E-05 -2.62370912522474E-01  2.68314758842458E-03 -2.03210661192105E-03
 -3.66847503047470E-05  3.42095547247168E-01 -3.53645271292404E-03  2.50696093035515E-03  5.85895212726763E-05
 -5.21680150847043E-01  5.44392309160189E-03 -3.80824079445481E-03 -2.98264135844577E-04 -4.42303100848907E-04
  1.96483858215338E-03 -5.87374683538151E-05 -2.81809890969289E-04 -7.72946793189249E-04  2.85228569116263E-03
 -5.50304261202360E-05  1.76194455730699E-03  5.33708960838914E-05 -8.53779659166982E-07 -5.98574685792212E-05
  8.23164516444213E-04 -3.56458270675794E-05  6.93211084593291E-04  5.90077147423599E-05 -9.24948264026874E-04
 -1.87692308977251E-04  2.52409270470127E-03 -1.26521081775070E-06 -8.96672052913668E-05  1.19876597689535E-03
 -1.65467850786202E-04  1.89340554328210E-03  1.43682083726285E-04 -1.66360274492906E-03  4.54977099291720E-05
 -5.85525352188250E-04  1.09807413029567E-06  8.53038253876014E-05 -1.18997517853791E-03  3.84453379364644E-05
 -6.37909890797437E-04 -2.29703013716466E-06  2.97265419369459E-04 -2.02971721170978E-04  2.66819125631617E-03
  9.87985727829582E-07  6.28400791128917E-05 -8.23058211518140E-04  1.39176468366298E-04 -1.54490719080161E-03
 -1.48819805629196E-04  1.66907052594264E-03  8.62568138469146E-05 -9.73317730529588E-04 -2.85683814518201E-06
  8.90914057916783E-07 -4.09745643705609E-04 -7.21220413436926E-06  1.84387674875953E-04 -2.51786362757364E-05
  3.35137557624178E-04 -1.99829677632230E-05  4.73187695540194E-04 -4.97874770793933E-06  1.06424696218628E-05
 -8.42689312657695E-04  1.56969690096406E-06  3.28522437522013E-04  7.09835790071393E-05 -1.41168150032530E-03
 -2.35329173947765E-05 -3.26916904945851E-05  4.43868022470867E-06 -5.65699130314412E-06  6.91952015645416E-04
 -4.57242907632425E-05  5.78096289682921E-04 -1.25463029647805E-05  2.97148976283597E-04 -3.54674654465020E-05
  7.80835778582820E-04  3.35680737113523E-06 -7.07376873872139E-06  5.67492252367079E-04  5.12485472053589E-05
 -1.13031933766593E-03 -2.63378330888963E-06  4.00886689714222E-04 -1.04395285744481E-05 -2.77383789433016E-04
 -8.69257861349797E-06 -3.86884603748451E-05 -1.04606113855052E-05 -4.70413221277921E-05 -2.11893535498683E-05
 -6.38223757513422E-06  6.04039284425154E-05 -7.81349588722917E-05 -7.25733660656912E-06 -3.15985220553975E-05
  6.15104505863098E-05 -1.23023195704441E-05  5.93553266056193E-05 -6.35185850939807E-05  4.89113967557929E-05
 -1.77960530900259E-05  1.07979291894747E-05  4.68627276400309E-05  3.10601918718849E-06  6.91694015685414E-05
  5.50871160733361E-05 -7.33894538827082E-05  3.11919005822244E-05  8.67251991144386E-05  5.14123188706819E-06
  2.28862287217201E-05 -2.90423631688448E-05 -4.37246542860403E-06 -1.39139779762839E-05 -3.63444427185197E-05
  6.16019780703794E-05 -1.25558136504659E-05
* ORBITAL    1   81
 -1.72389677967830E-03 -1.25987786978799E-02 -7.17007039029436E-02  5.47797520282927E-02 -1.93912025940197E-02
 -8.89075900838060E-05 -2.10299116996925E-03  5.84384387533559E-03  9.25559159649199E-04 -1.21773577551859E-03
 -3.00288541578094E-02  3.88550738848845E-02  1.86514973507032E-03  7.63681385477842E-04  1.88630164855295E-02
 -2.25099695142666E-02 -7.13364599681723E-04  6.90775198399457E-03  1.49243921965814E-03 -5.97176683945924E-03
 -4.47806533608483E-03 -5.19147047779398E-03 -1.14142805042587E-03  1.47696497494875E-04  5.29927289487286E-04
 -3.99449126230383E-03 -2.75701512626674E-03 -1.73858061355736E-03 -1.27058168152161E-02 -7.23025099149390E-02
  5.55505036349461E-02 -1.95857783372466E-02 -1.21053702843607E-03 -2.98469694908124E-02  3.89680591230144E-02
  1.92809216864430E-03 -1.30613466739156E-04 -3.16064316479565E-03  6.57466309103930E-03  8.35767110000299E-04
 -7.94440082440251E-04 -1.96520011638964E-02  2.36631618538699E-02  7.23489199874050E-04  8.28565912291088E-03
  1.86165034589680E-03 -1.33954186104488E-04 -5.15083204269631E-04 -3.54738465217114E-03 -7.74732975079419E-04
  5.87649811851087E-03  4.53311794736412E-03  4.39468840792880E-03  2.88095582071583E-03 -1.73416678158970E-03
 -1.26735971249591E-02 -7.21210041558347E-02  5.58751653559059E-02 -1.94327865477932E-02  1.31591275784479E-04
  3.18688783659593E-03 -6.58117075153090E-03 -8.25426353179503E-04  1.21627368076308E-03  2.99921481249896E-02
 -3.91613459141219E-02 -1.91191415609253E-03  7.96451308357186E-04  1.97024456908471E-02 -2.37680777725282E-02
 -7.22075078615702E-04  8.22505795038787E-03  1.85524865078963E-03  5.72259919876949E-03  4.51754951081017E-03
 -3.57213650815339E-03 -7.88269125045785E-04 -1.71560333947858E-04 -5.12664303792858E-04 -4.28057147536480E-03
 -2.87320513794209E-03 -1.72241892830947E-03 -1.25880462883087E-02 -7.16426473167810E-02  5.48666939464590E-02
 -1.92930404142567E-02  1.21670873532036E-03  3.00055031828283E-02 -3.88643515237754E-02 -1.86947965012068E-03
  8.83732196977317E-05  2.09265692587633E-03 -5.86056422224621E-03 -9.26823529635616E-04 -7.65126440979587E-04
 -1.88978846536077E-02  2.25087465689308E-02  7.08101473417178E-04  6.88950400809802E-03  1.49319404135832E-03
  1.47156547482104E-04  5.26920071844738E-04 -5.13735977810919E-03 -1.13015682967850E-03 -5.96044129194663E-03
 -4.47271894629115E-03  3.98009079365217E-03  2.75553500586737E-03 -1.59012559681396E-03 -1.71014992242266E-02
  3.50676559757105E-01 -3.71189304455965E-04  2.48325634793441E-03 -5.19039948989090E-03  7.44701749119405E-02
 -3.38620739151492E-03  5.08010880679694E-02 -1.63451987988035E-03 -1.75896515353555E-02  3.62564455985858E-01
  3.79917327737465E-04 -2.32878509185012E-03  5.27333593800841E-03 -7.67546657755133E-02 -3.51114175405243E-03
  5.30958275523133E-02 -1.59213745374579E-03 -1.71209857007403E-02  3.51051739083700E-01  5.19553630146592E-03
 -7.45881977856199E-02  3.70574519428559E-04 -2.50785950530526E-03  3.38730811412047E-03 -5.08485674548006E-02
 -1.63498600640029E-03 -1.75973956130390E-02  3.62899956549800E-01 -5.27678565849997E-03  7.67939548194012E-02
 -3.80781839299031E-04  2.30765129120033E-03  3.51095085749876E-03 -5.31454478922328E-02 -1.85505553322190E-04
 -2.64857722705577E-03  7.34570969595614E-02 -1.20273034772733E-03  6.79413379258742E-03  2.24371592796031E-04
 -1.13025020599074E-02  9.96261550274197E-04 -1.25498151928167E-02 -2.01825981247121E-04 -2.81202929487512E-03
  7.54512617086346E-02  1.26015987330238E-03 -7.15251361165746E-03 -2.13042454826225E-04  1.13111105473709E-02
  1.03309464673376E-03 -1.29584085243990E-02 -1.89633710765912E-04 -2.70332401003797E-03  7.49467557958423E-02
 -2.33132518648752E-04  1.14909969929464E-02  1.21036763564943E-03 -6.89769089591903E-03 -1.01337013205903E-03
  1.28348677045259E-02 -2.00195119534844E-04 -2.79413440733780E-03  7.51708585462983E-02  2.14378878400887E-04
 -1.13011667330860E-02 -1.25169734595512E-03  7.10339438914003E-03 -1.02726419232845E-03  1.29067184205846E-02
 -3.90098567267866E-03  5.13497056842086E-02  5.74477025625530E-03  8.32173208361759E-03 -1.79036375104552E-03
  1.16632447746098E-02  8.91140520771693E-03  1.17227939523013E-02 -3.98584446651286E-03  5.21766556759902E-02
 -5.93099192420674E-03 -8.41465206408060E-03 -1.85780800919750E-03  1.17224344212155E-02  9.00195802122397E-03
  1.18716556523624E-02 -4.00550803776142E-03  5.24642116725367E-02  8.51337179001524E-03  5.96321743238002E-03
  1.88135581323567E-03  9.05508994706981E-03  1.19444990202979E-02  1.18149796126572E-02 -3.84852521159983E-03
  5.05843535651093E-02 -8.26337176915931E-03 -5.60876896805041E-03  1.78945823703725E-03  8.77487690326451E-03
  1.15486061658718E-02  1.14918448204190E-02
* ORBITAL    1   82
  8.81355922276572E-04  6.41397853475819E-03  3.50664849662051E-02  4.95948464286880E-02  5.76402849800716E-02
 -6.29787886518751E-04 -1.67144093258618E-02  1.03913017900881E-02 -4.00155584843058E-03 -3.27771668123052E-04
 -9.33394069315837E-03  8.95291950883978E-03 -1.82102773976581E-03  5.89492634751112E-05  1.76299110758835E-03
 -7.21094622825072E-03 -1.43773958064166E-03  1.45217206112699E-02  7.19086291425073E-03  1.59992824189657E-02
  4.30732420615804E-03  9.04752411557688E-04 -2.00334708801932E-03  3.51111800336085E-03 -1.21467611317412E-03
  1.38306196703404E-02  2.04061942515590E-03  4.73891694871610E-04  3.44056761424787E-03  1.84153293536843E-02
  4.53739461236033E-02  4.03668604342065E-02 -5.01628124232925E-04 -1.35881731350619E-02  2.15408831241344E-02
 -2.03245621123292E-04 -5.69735798978171E-04 -1.52842806235671E-02  1.85081193194870E-02 -2.09899226888278E-03
  3.30849204297821E-04  8.43891484312949E-03 -6.26342165836356E-03  1.48355360382214E-03  1.88744821302299E-02
  7.27606443568091E-03 -2.54780697293408E-03  1.19449154620744E-03 -2.00222675922068E-02 -6.33050385722481E-03
 -8.89439965022204E-03 -2.30809939895528E-03 -8.12893254095649E-03 -9.20022285905269E-04 -4.81902263811845E-04
 -3.49770171530420E-03 -1.86817042964975E-02 -4.53068049936624E-02 -3.99444365495109E-02 -5.66188145818491E-04
 -1.51953318788839E-02  1.87978401979372E-02 -1.99766060069929E-03 -4.75277321406894E-04 -1.29347119946364E-02
  2.10499814808579E-02 -1.38311858812593E-04  3.44407913966187E-04  8.77308259988989E-03 -6.76418288636645E-03
  1.45469582188992E-03 -1.91278036920227E-02 -7.27173417158214E-03  8.41808428404413E-03  2.28225435993933E-03
  2.00326485872228E-02  6.29329869471656E-03  2.44509746945202E-03 -1.17610367033901E-03 -7.76856565651152E-03
 -9.16407920780103E-04 -8.93413021594323E-04 -6.50082440160572E-03 -3.55064156648528E-02 -4.92325951122110E-02
 -5.72240722370629E-02 -3.04830160564572E-04 -8.76190670498592E-03  8.49829095825296E-03 -1.75604771436658E-03
 -6.21400807443001E-04 -1.65030604752272E-02  1.06232328503995E-02 -3.87104809146741E-03  4.57099931284938E-05
  1.43312106304914E-03 -6.63978903124874E-03 -1.39273306608992E-03 -1.44891903688249E-02 -7.10523156947236E-03
 -3.43828403730794E-03  1.18864389676766E-03 -8.11581128978033E-04  1.98330167318869E-03 -1.56672002152175E-02
 -4.31324131796858E-03  1.35345559842704E-02  2.06717628127532E-03  9.89018675535889E-06  1.28843152402404E-03
 -1.02839787335548E-01 -2.62534652884929E-04  6.06110381771283E-03  4.28067429733737E-04 -1.33709739035818E-02
  6.65526101948672E-04 -1.60315783231041E-02 -4.85807815350998E-04 -6.54328015218980E-03  2.31792228915053E-01
 -4.17611275465565E-05  6.00436319052886E-03  1.94785874385530E-03 -3.99743362965152E-02 -1.25552731953845E-03
  3.04722097724641E-02 -3.00415126216092E-05 -1.49009208776916E-03  1.06683473690948E-01  4.68172940073610E-04
 -1.42637748942023E-02 -2.64135649724820E-04  5.93645214644938E-03  6.97930847053068E-04 -1.65601560244279E-02
  4.70068239620191E-04  6.39343477544663E-03 -2.29457332556772E-01  1.92051758209599E-03 -3.93999117363652E-02
 -3.47416692686679E-05  6.10282502778782E-03 -1.23333643166102E-03  3.01309909928711E-02 -6.41053766933262E-04
 -7.61338701567145E-03  1.66735781407827E-01 -3.55077494820043E-03  2.55199627136332E-02 -3.28836281053691E-04
 -6.99878695212556E-03  2.26340941017012E-03 -2.19813595667402E-02  1.21512809179505E-03  1.42004855335139E-02
 -3.01279790672674E-01 -6.40380200373866E-03  4.62545478080344E-02 -6.89643397927583E-04 -1.46537866460275E-02
 -3.97865153277896E-03  4.32436883407497E-02  6.64372914623761E-04  7.87772611806282E-03 -1.72455779283181E-01
 -3.40795517596526E-04 -7.25669108745353E-03 -3.62862269549008E-03  2.63101539720559E-02  2.32650158754086E-03
 -2.28745510463091E-02 -1.18147072126418E-03 -1.38383175107781E-02  2.95121164929765E-01 -6.60753688726241E-04
 -1.44187367909014E-02 -6.25529768229165E-03  4.51421881054892E-02 -3.89141641466900E-03  4.22586901307368E-02
  1.15593153377866E-02 -1.68701868074349E-01 -1.45139597836926E-02 -1.94195607997995E-02  3.22387362330142E-03
 -3.86136561270968E-02 -3.12942428595566E-02 -3.83993686837287E-02 -1.97357003382239E-02  2.82286830407449E-01
 -2.48414243869851E-02 -3.37761437240941E-02 -7.11746965320720E-03  6.21449792577272E-02  5.18821391740390E-02
  6.36025232625284E-02  2.01690223345605E-02 -2.88592753295892E-01 -3.48661047007150E-02 -2.53809073880297E-02
 -7.38557969508332E-03 -5.30249773193693E-02 -6.49466193014161E-02 -6.34767504287219E-02 -1.12160412969711E-02
  1.63544248095670E-01 -1.90680433651257E-02 -1.39228930904997E-02  3.22591278059567E-03  3.03512080663910E-02
  3.72601099699630E-02  3.74939642751371E-02
* ORBITAL    1   83
 -8.04996788122019E-04 -5.88210997835543E-03 -3.32700207990695E-02 -4.42529482865497E-03 -3.66229769427510E-02
 -5.87521230162191E-04 -1.53116820765492E-02  4.02828374044322E-02  4.01182028416713E-03  3.47927671513208E-04
  9.20007361541391E-03  7.27417882177106E-03  4.05846863600162E-03  4.70505913657781E-05  8.18769379476195E-04
  2.42880818520802E-03  4.03241997854707E-04  3.87668960183563E-02  6.99456036672745E-03 -1.60549674795992E-02
 -3.89723889542398E-03  3.62100000968900E-04  1.32086787372788E-03 -1.88944092526467E-03  3.80623264357594E-04
 -1.35307493445623E-02 -2.93975602796302E-03  9.81950060299340E-04  7.15778088522681E-03  3.97395239626131E-02
  1.12155473123845E-02  3.92263391524084E-02 -2.16741725279455E-04 -6.08712595427900E-03 -7.77002069184539E-03
 -3.43978807072623E-03  5.41375091052812E-04  1.40184675107335E-02 -3.45157759254926E-02 -3.14877801949728E-03
  1.68891497487674E-04  3.82947607241509E-03 -1.99134996773368E-03  1.95073497610033E-04 -3.51285678611706E-02
 -6.41980200786729E-03 -1.68802817797181E-03  2.66990020010875E-04 -2.80574468943964E-03 -1.70215890376820E-03
 -1.46440425854759E-02 -4.26499370853152E-03 -1.22696868279806E-02 -3.32254300804241E-03  5.11831097158383E-04
  3.73018504200817E-03  2.06955273254015E-02  1.32279577466989E-04  1.60682541519092E-02 -6.71214473182340E-04
 -1.73554873964073E-02  2.95984306291012E-02  1.08706879139834E-03  3.00332140232993E-04  7.93403356003917E-03
 -5.31622018868253E-04  1.93116750563490E-03 -4.95278585460610E-04 -1.23859491692690E-02  1.38558371821011E-02
 -6.97940087298259E-05 -3.32688653768493E-02 -7.29377603471030E-03 -6.08599409979989E-03 -1.93794862106141E-03
 -1.94478072447801E-02 -4.86007043189997E-03 -1.73527759092795E-04  1.25129288943738E-04  5.39947998788366E-03
  2.03032747445617E-03 -5.44487892674183E-04 -3.97811048236798E-03 -2.24664982544787E-02 -8.76505743690130E-03
 -2.86808025132643E-02 -5.62366067826238E-04 -1.46589868686154E-02  6.24803045920460E-03 -2.80027482519769E-03
  5.41724923467335E-04  1.39509464279451E-02 -3.08295096368635E-02 -2.83313332842123E-03 -3.99107566235604E-04
 -9.99513484140437E-03  8.76410470381227E-03 -7.00479556705070E-04  3.21421762572624E-02  5.74500141039917E-03
 -1.37193377205608E-03  6.16105097922287E-04  1.97152898907350E-02  5.67504651154398E-03 -1.15261271979329E-02
 -2.56984284449058E-03  1.02900942648405E-02  2.14066098959730E-03 -5.01886356491881E-04 -5.60102248247145E-03
  1.40225957491362E-01 -7.79873389194778E-04  5.65815520485289E-03 -1.30405969033048E-03  2.33936020221181E-02
 -1.13429703665617E-03  2.23793228622838E-02  1.03761586269491E-03  1.13215202782137E-02 -2.70981247052883E-01
 -9.04794567254700E-04  6.88066124732025E-03 -2.77177910850046E-03  5.13708534174076E-02  1.80555711297726E-03
 -3.77621043457729E-02 -9.33918518040735E-04 -1.05737656288283E-02  2.74534668244969E-01  2.78544770430077E-03
 -4.99597210986817E-02  9.69518803406558E-04 -4.86915869430237E-03  1.73162100929761E-03 -3.76392470259524E-02
  6.73906870361925E-04  7.46078810283784E-03 -1.85498337470016E-01  1.64954261492392E-03 -3.24936207738317E-02
  6.80241555733046E-04 -5.86185351859935E-03 -1.47205645505367E-03  2.91244214730009E-02  4.29303412289578E-04
  5.06483891272743E-03 -1.10675410387032E-01  2.17366147426182E-03 -1.74961548530831E-02  2.74376591318790E-04
  8.78040067703452E-03 -1.44032460933728E-03  1.56324568744129E-02 -1.21480738739339E-03 -1.39734059432063E-02
  2.88295214010436E-01  5.96666734493644E-03 -4.57919166606816E-02  7.84077262564836E-04  1.83255337363224E-02
  3.70944406113988E-03 -4.32557013941195E-02  1.02372269079305E-03  1.20119560533161E-02 -2.59756156007466E-01
 -5.81521503458218E-04 -1.72738206792852E-02 -5.19882085067448E-03  3.97627799892703E-02  3.30010923723953E-03
 -3.83966046705881E-02 -8.95606248764282E-04 -1.03038674241290E-02  2.12579575764290E-01 -5.98452233710930E-04
 -1.33635618307523E-02 -4.39769800295718E-03  3.43627230538161E-02 -2.78852305482486E-03  3.07094488737684E-02
  1.68841612514088E-02 -2.38224664218885E-01 -1.96632493602042E-02 -3.01463980160316E-02  6.70899092117000E-03
 -5.24371021473476E-02 -4.40075272871772E-02 -5.15920518698256E-02 -1.41742325230515E-02  2.00106568436193E-01
 -1.66764467080724E-02 -2.52297512695572E-02 -5.13094099420304E-03  4.38374744749490E-02  3.65184692920805E-02
  4.23521924178484E-02 -1.91205809651796E-02  2.68800926856273E-01  3.43186812800552E-02  2.26516542854635E-02
  7.82100917771711E-03  4.90635724888356E-02  5.74189207591182E-02  5.77935457164007E-02  7.12664400166432E-03
 -9.94250440115365E-02  1.34311651884244E-02  7.73223473461308E-03 -2.67297162856220E-03 -1.83980337583494E-02
 -2.06284135935099E-02 -2.25940940810044E-02
* ORBITAL    1   84
 -3.32082332834305E-04 -2.42646765813936E-03 -1.37554604502493E-02  1.03818792708656E-02 -6.50086744531616E-03
  7.05010111215190E-05  1.50317293120556E-03  7.93148015432188E-03  1.26543230885787E-03 -5.59783760679315E-04
 -1.43263116670512E-02  2.62732980343496E-02  1.39407977897415E-03 -7.31161064184968E-04 -1.89417764033333E-02
  2.17364689262545E-02 -8.06828037576702E-04  2.62103603672477E-03  5.83229700399968E-04 -4.71346711631966E-03
 -1.71610033222230E-03 -4.00700610495833E-02 -9.40037424675672E-03 -5.11107685968072E-04 -5.94632708960219E-04
 -2.73592868321515E-03 -8.82662759524736E-04  6.77428714939301E-04  4.94024139830101E-03  2.74921476786181E-02
  1.86401576961558E-02  3.62519018526175E-02  2.48321144097744E-04  5.90854777880127E-03 -1.54095747132432E-02
 -2.11254572870392E-03 -3.96910898919364E-04 -1.02322159427423E-02 -1.33348663849088E-03 -3.36734475966787E-03
 -7.30489552629773E-04 -1.89655178157388E-02  2.50152434768035E-02  1.45977056899714E-04  5.31609401838139E-03
  3.40249539891151E-03 -2.46494684957429E-03  2.23145760077676E-04  3.57588135441774E-02  7.17008038929327E-03
 -1.32128933079814E-02 -3.54075625514879E-03 -1.04941374927479E-02 -1.69652721921269E-03 -1.07853295883623E-03
 -7.86216829082658E-03 -4.36460068537036E-02 -2.10837153062098E-02 -5.00919014287577E-02 -5.70940947783369E-05
 -1.45785418075913E-03 -1.80483464529032E-02 -4.27409139299382E-03  1.51201190105495E-04  3.18644849261109E-03
 -1.81855364028758E-02 -3.43302381596794E-03 -5.28153269937309E-04 -1.40067915190024E-02  1.98673714431187E-02
  1.78666521774235E-04  1.28403576759838E-02  3.57387607357631E-04  1.78228504080759E-02  5.12587958399995E-03
 -2.96303987161823E-02 -5.43979455324124E-03  2.73964991517721E-03 -3.03432693945129E-04 -1.44754068453070E-02
 -3.10525015816171E-03  6.75414517897117E-04  4.93681339398545E-03  2.80195459557105E-02 -7.13774744067835E-03
  2.41628162987004E-02 -2.95481383747085E-04 -7.43665386585177E-03  2.61946657809409E-02  3.28575226815974E-03
 -2.31853188523141E-04 -6.32600362665838E-03  2.71731259327844E-02  3.17096297700441E-03 -6.21272077255431E-04
 -1.62752573554782E-02  2.04170656494542E-02 -4.62011260778540E-04 -2.17566268362446E-02 -3.97987600891801E-03
  1.41057122865467E-03  3.00524305919006E-04  3.46267137428045E-02  7.47282565563984E-03  1.23124220078843E-02
  3.42514850042209E-03 -9.29451970727268E-03 -2.20962520841253E-03  1.01277980114252E-03  1.16248499593834E-02
 -3.12034731858442E-01  6.03997839517571E-04  5.91687969290540E-05  3.36851071152776E-03 -6.04760783178608E-02
  1.50850094696430E-03 -3.71723443262100E-02  4.76384514468997E-04  5.01578278195305E-03 -1.08351187245428E-01
 -2.18142170847111E-04  1.93316382652415E-04 -1.59774149376490E-03  2.58364764982773E-02  2.18841028164501E-04
 -8.44036826754107E-03 -6.46810073905074E-04 -7.46591218097425E-03  2.03369296548543E-01  2.30709203945973E-03
 -4.14458603297968E-02  1.31184018883359E-04  2.70390992035238E-03  7.66785011223308E-04 -2.14775501657930E-02
 -9.57439669065684E-04 -1.02730935637195E-02  2.35131151308599E-01 -2.81917557855216E-03  4.93366474995741E-02
 -6.35368010004092E-04  3.70130367464307E-03  1.12833611455820E-03 -2.69321499546786E-02 -1.28406588889099E-03
 -1.50006054912205E-02  3.20415241756621E-01 -6.61804291968518E-03  4.85751999053333E-02 -6.84871844511581E-04
 -1.88038125460645E-02  4.04249051502038E-03 -4.84568837760831E-02 -2.97206334332564E-04 -3.44950233372104E-03
  7.30289982029341E-02  1.48992186038905E-03 -1.01784124231179E-02  1.39838673026649E-04  5.04900349929627E-03
  8.18756434034217E-04 -1.32974875216047E-02  9.40589769009990E-04  1.09536522332257E-02 -2.32854737461361E-01
 -4.78621158709021E-04 -1.24466859730883E-02 -4.81098611216525E-03  3.47981359746762E-02  2.90145073461778E-03
 -3.58734423782917E-02  8.81105228114991E-04  1.01566426874528E-02 -2.11061257987095E-01  5.23251442113562E-04
  1.36826607971257E-02  4.34772089407338E-03 -3.23349140932246E-02  2.60569235911659E-03 -3.36551549669072E-02
  1.53673528900392E-02 -2.18934579706960E-01 -1.88093634237011E-02 -2.62263980320572E-02  6.57819784548107E-03
 -4.66463808338427E-02 -4.03571115876227E-02 -4.91961353762579E-02  1.38601441222996E-02 -1.93320436499036E-01
  1.66296630455672E-02  2.45411261194658E-02  6.66607094669497E-03 -4.00908778079511E-02 -3.52757210322707E-02
 -4.19781039298645E-02 -4.66143886258311E-03  6.36503158115164E-02  8.30238094425832E-03  5.76335776480880E-03
  3.15484872927295E-03  1.16338580263478E-02  1.44330528736405E-02  1.20390734849863E-02 -2.11064676874366E-02
  2.99100101087104E-01 -3.70783253953267E-02 -2.49981058109262E-02  9.01153294760786E-03  5.51950358453761E-02
  6.62877130276290E-02  6.45399348910595E-02
* ORBITAL    1   85
  4.49447092936153E-04  3.23178572273976E-03  1.61126667377033E-02 -6.32499066497709E-03 -1.37703535913621E-02
  3.44461168295607E-04  8.72764402734434E-03  6.37152362693644E-03  4.80847351411343E-03  7.63141577746312E-04
  1.89523782618646E-02 -1.55831048622384E-02  2.22936652693069E-03 -5.03509034748758E-04 -1.25194049375595E-02
  2.12365361140686E-02  1.58702901566039E-03 -3.41326225508725E-03 -3.51627060664622E-03 -1.23719738462485E-02
  1.80891249292726E-04 -5.06159331680922E-03  3.31764025502075E-04 -2.56668233788806E-03  1.04355840932060E-03
 -1.06349226774228E-02  9.38541677297927E-04  2.33158976322286E-04  1.65277922694298E-03  7.22460536090882E-03
 -3.63387278260111E-03 -2.15012967776327E-02  8.47333393698559E-04  2.11622939643960E-02 -1.38620543636838E-02
  3.06639704273369E-03  4.83914441845773E-05  1.16781430294541E-03  1.76764417775027E-02  5.02125511118483E-03
  3.49657913850473E-04  8.65107494174316E-03 -1.64405556105515E-02 -1.63553663442787E-03  1.07852010197175E-02
 -3.67375160258785E-04  2.51422609844622E-03 -1.15448543686650E-03  5.95764293114320E-04  1.87516340411390E-03
  1.51026367192833E-02  7.95967107763942E-04  1.26448016229537E-02 -1.11552085213190E-04  2.01381692379386E-04
  1.42167718929518E-03  5.96246543149801E-03 -5.24728972208144E-03 -2.35165633592403E-02 -7.72982256434635E-05
 -1.92250326867594E-03 -1.73000533872659E-02 -5.20395425815383E-03 -8.49445965650874E-04 -2.12590597047487E-02
  1.38206669428432E-02 -3.15812322623331E-03 -3.45074493343040E-04 -8.55385868225913E-03  1.65966738726575E-02
  1.70206901046916E-03  9.87979706036548E-03 -7.08753423344396E-04  1.54414695725932E-02  9.38721237124959E-04
  5.21381500269817E-04  1.93590750107726E-03  2.58458864451002E-03 -1.20536002236034E-03 -1.30123277011696E-02
  4.85333190069643E-05  4.42333313678130E-04  3.18038007484280E-03  1.58464525821432E-02 -7.27130034155630E-03
 -1.45126509449733E-02 -7.79176577131888E-04 -1.93785845375990E-02  1.63784327837992E-02 -2.20028909567461E-03
 -3.70805907041160E-04 -9.42123183091668E-03 -5.28736815724783E-03 -4.83620907173706E-03  4.80728120847215E-04
  1.19325428851931E-02 -2.05080057327664E-02 -1.62184202612806E-03 -4.54964296971699E-03 -3.84368613925876E-03
 -2.62439823739739E-03  1.08845660192112E-03 -3.88101835035361E-03  6.42283910194299E-04 -1.24044527775816E-02
  1.45089039752653E-04  1.07090957047059E-02 -9.30424255416434E-04  7.83598715987277E-04  7.83592068794029E-03
 -1.50327227317270E-01 -5.82506195889836E-05 -5.67797130013190E-03  1.44813364482620E-03 -3.40853001409878E-02
  1.18808638773831E-03 -2.10349592559757E-02  4.43852103763677E-04  3.96023422623483E-03 -4.62686164481990E-02
[truncated: 611,761 more chars]
