# Supplementary material for: Stochastic Generalized Active Space Self-Consistent Field: Theory and Application
Source: J Chem Theory Comput. 2021 Dec 13;18(1):251–72. doi: 10.1021/acs.jctc.1c00936 (PMC8757470; doi:10.1021/acs.jctc.1c00936)
Supplement: Supplementary file 2 — ct1c00936_si_002.zip [file ct1c00936_si_002.zip › Additional_files/Fe4S4/Fe4S4.FciInp]

Title

System read
    electrons  20
    nobrillouintheorem
    FCIDUMP-name Fe4S4.FciDmp
    freeformat

    GAS-SPEC LOCAL 4 +++
        5 4 6 +++
        5 4 6 +++
        5 4 6 +++
        5 4 6 +++
        5*1 5*2 5*3 5*4
endsys

calc
    # 23 h == 1380 min
    time 1380
    nmcyc 150000

    definedet +++
        1  3  5  7  9 +++
       11 13 15 17 19 +++
       22 24 26 28 30 +++
       32 34 36 38 40 +++


    totalwalkers 1000000
    readpops
    walkcontgrow
    semi-stochastic 1000
    pops-core 10000


    methods
        method vertex fcimc
    endmethods

    diagshift .00
    shiftdamp .02
    stepsshift 10
    proje-changeref 1.20
    truncinitiator
    addtoinitiator  3
    allrealcoeff
    realspawncutoff .30
    jump-shift
    tau 0.01 search
    max-tau .02
    maxwalkerbloom 1
    memoryfacspawn 10.00
    memoryfacpart 5.00
    startsinglepart 10
endcalc

logging
    highlypopwrite 50
    hdf5-pops
endlog
end
