# Supplementary material for: Stochastic Generalized Active Space Self-Consistent Field: Theory and Application
Source: J Chem Theory Comput. 2021 Dec 13;18(1):251–72. doi: 10.1021/acs.jctc.1c00936 (PMC8757470; doi:10.1021/acs.jctc.1c00936)
Supplement: Supplementary file 2 — ct1c00936_si_002.zip [file ct1c00936_si_002.zip › Additional_files/Fe4S4/Fe4S4.inp]

&GATEWAY
    RICD
    CDThreshold = 1.0d-4
    Coord = $CurrDir/Fe4S4.xyz
    basis = FE.ANO-RCC-VDZ, ANO-RCC-MB
    group = C1


&SEWARD

&RASSCF
    fileOrb = $CurrDir/Fe4S4_S_00.InpOrb
    Spin = 1
    nActEl = 20 0 0
    Inactive = 124
    Ras2 = 20
    neci
        totalwalkers = 1000
        rdmlinspace = 200 3 50
