# Supplementary material for: Stochastic Generalized Active Space Self-Consistent Field: Theory and Application
Source: J Chem Theory Comput. 2021 Dec 13;18(1):251–72. doi: 10.1021/acs.jctc.1c00936 (PMC8757470; doi:10.1021/acs.jctc.1c00936)
Supplement: Supplementary file 2 — ct1c00936_si_002.zip [file ct1c00936_si_002.zip › Additional_files/FePor/tripl.FciInp]

Title

System read
    electrons  96
    nobrillouintheorem
    spin-restrict 2
    FCIDUMP-name tripl.FciDmp
    freeformat
    GAS-SPEC CUMULATIVE 3 +++
        32 62 64 +++
        34 94 96 +++
        93 96 96 +++
        9*1  6*2  21*3 +++
        8*1  2*2  17*3 +++
        8*1  2*2  17*3 +++
        6*1  3*2  13*3 +++
          1  6*2   9*3 +++
             6*2   6*3 +++
             6*2   6*3 +++
             3*2   4*3
endsys

calc
    # 23 h == 1380 min
    time 1300

    # Actual keyword
        auto-adaptive-shift
        # AAS-method
            aas-matele2
            # Reference E: -1950.888811483556
            # 1 / 2 S: -0.50
            as-offset -1951.40

    definedet +++
          1-18       19-20  21-22  23 +++
         73-88       89-90 +++
        127-142      143-144  +++
        181-192      193-194  +++
        225-226      227-228 229-230 231-232 +++
                     257-258 259-260 261 +++
                     281-282 283-284 285-286 +++
                     305-306 307-308

    totalwalkers 1000000000
    readpops
    # walkcontgrow
    semi-stochastic
    pops-core 100000

    methods
        method vertex fcimc
    endmethods

    diagshift .00
    shiftdamp .02
    stepsshift 10
    proje-changeref 1.2
    truncinitiator
    addtoinitiator  3
    allrealcoeff
    realspawncutoff .30
    jump-shift
    tau 0.00001 search
    max-tau .002
    maxwalkerbloom 1
    memoryfacspawn 10.00
    memoryfacpart 5.00
    startsinglepart 1000

endcalc

logging
    highlypopwrite 50
    hdf5-pops
    # print-spin-resolved-RDMs
    # printonerdm
    # RDMlinspace 10000 0 5000
endlog
end
