# Supplementary material for: Stochastic Generalized Active Space Self-Consistent Field: Theory and Application
Source: J Chem Theory Comput. 2021 Dec 13;18(1):251–72. doi: 10.1021/acs.jctc.1c00936 (PMC8757470; doi:10.1021/acs.jctc.1c00936)
Supplement: Supplementary file 2 — ct1c00936_si_002.zip [file ct1c00936_si_002.zip › Additional_files/FePor/FePor.xyz]

   29

Fe     0.000000     0.000000     0.000000
 N     1.406727     1.406727     0.000000
 N    -1.406727     1.406727     0.000000
 N     1.406727    -1.406727     0.000000
 N    -1.406727    -1.406727     0.000000
 C    -0.000000     3.400142     0.000000
 C    -0.000000    -3.400142     0.000000
 C     3.400142    -0.000000     0.000000
 C    -3.400142    -0.000000     0.000000
 C     1.222770     2.760387     0.000000
 C    -1.222770     2.760387     0.000000
 C     1.222770    -2.760387     0.000000
 C    -1.222770    -2.760387     0.000000
 C     2.760387     1.222770     0.000000
 C    -2.760387     1.222770     0.000000
 C     2.760387    -1.222770     0.000000
 C    -2.760387    -1.222770     0.000000
 H     0.000000     4.482672     0.000000
 H     0.000000    -4.482672     0.000000
 H     4.482672     0.000000     0.000000
 H    -4.482672     0.000000     0.000000
 H     2.181081     3.277651     0.000000
 H    -2.181081     3.277651     0.000000
 H     2.181081    -3.277651     0.000000
 H    -2.181081    -3.277651     0.000000
 H     3.277651     2.181081     0.000000
 H    -3.277651     2.181081     0.000000
 H     3.277651    -2.181081     0.000000
 H    -3.277651    -2.181081     0.000000
