# Supplementary material for: Stochastic Generalized Active Space Self-Consistent Field: Theory and Application
Source: J Chem Theory Comput. 2021 Dec 13;18(1):251–72. doi: 10.1021/acs.jctc.1c00936 (PMC8757470; doi:10.1021/acs.jctc.1c00936)
Supplement: Supplementary file 2 — ct1c00936_si_002.zip [file ct1c00936_si_002.zip › Additional_files/FePor/quint.inp]

&GATEWAY
    RICD
    coord = FePor.xyz
    basis = ANO-RCC-VTZP
    group = full

&SEWARD

&RASSCF
    FileOrb = $CurrDir/$Project.InpOrb
    THRS = 1.0e-4 1.0e-1 5.0e-4
    spin = 5
    Symmetry = 1
    nactel = 96 0 0
    frozen
        7   5   5   3   1   0   0   0
    GASScf
        3
            9   8   8   6   1   0   0   0
        64 64
            6   2   2   3   6   6   6   3
        96 96
           21  17  17  13   9   6   6   4
        96 96
    CIONly
    NECI
        totalwalkers = 1000000
        Definedet =    1-64   65-69  77-78  81-82  85-86  91-92   93-94  95-96 103-104 105-106 107 115-116 117-118 119-120 127-130
        NMCycle = 200000
        realspawncutoff = 0.3
        time = 2000
        RDMLinspace = 5000 3 500
