# Supplementary material for: Stochastic Generalized Active Space Self-Consistent Field: Theory and Application
Source: J Chem Theory Comput. 2021 Dec 13;18(1):251–72. doi: 10.1021/acs.jctc.1c00936 (PMC8757470; doi:10.1021/acs.jctc.1c00936)
Supplement: Supplementary file 2 — ct1c00936_si_002.zip [file ct1c00936_si_002.zip › Additional_files/FePor/tripl.InpOrb]

#INPORB 2.0
#INFO
* RASSCF average (pseudo-natural) orbitals
       0       8       0
     135     119     119     105      67      57      57      48
     135     119     119     105      67      57      57      48
*BC:HOST pcal006 PID 20785 DATE Fri Aug  4 09:40:32 2017
#EXTRAS
* ACTIVE TWO-EL ENERGY
0.111060835985E+03
#ORB
* ORBITAL    1    1
  1.00000065147010E+00  1.46712776840220E-05  1.65591185100847E-05  7.15268300999327E-05 -6.46589107548723E-06
 -4.48377254463417E-07 -5.31673268799918E-06 -1.34676266453283E-05 -7.12377618930086E-06 -4.27559634788200E-06
  4.22375635763813E-07  4.58652639280021E-07  1.49901017738487E-07 -2.74310616745374E-07 -1.83038930807781E-09
  5.12469315069323E-07 -6.25130515767504E-08 -4.69032674948076E-06 -1.90229931249593E-06  2.76461852434835E-05
  2.61704691787405E-05  3.13345586219178E-06  2.69425214738564E-05  2.60477205096635E-05  3.25757547379882E-06
  2.97064093745823E-06  2.90499580347387E-06  5.25431264736651E-07  3.49604345782682E-07  4.12560228278102E-07
  1.87260823301375E-07 -9.09883720311759E-07 -1.76788634989277E-09  8.13835846031573E-09  8.72260940196323E-07
 -5.76063209474506E-06 -3.50424218490313E-05 -2.06723598343515E-05 -2.98119356840806E-06  6.46324839191300E-06
  5.69473536185026E-06  6.98779253603247E-07  2.22508552583656E-06  1.05302855605155E-06  1.70794153308931E-06
  7.74662992406994E-07  3.52267742107346E-07 -7.35753198547028E-08 -5.70319717267587E-06 -3.48735545561739E-05
 -2.07304745388472E-05 -3.02558361560506E-06  6.71600563045686E-06  5.91858510976792E-06  7.28865095721190E-07
  2.23719171016267E-06  1.06153477982769E-06 -1.65893981055993E-06 -7.34781029436155E-07 -8.24522219941422E-08
 -3.58643888399642E-07 -1.96994301511411E-06 -1.10056127098947E-05 -5.00277111324958E-06 -7.84583181662932E-07
 -2.32733253619694E-05 -1.64466165423244E-05 -3.42143562631147E-07  4.84236342159906E-06  1.05834154807422E-06
 -7.77030841455766E-07  5.24210568487332E-06  2.69810661564838E-06  6.10686431223398E-07  3.08691599583517E-07
  1.48421863190006E-06  4.31062855017410E-07 -5.49908224285651E-07  2.65005876376883E-07  2.27128378406742E-07
  1.12152659184898E-06 -2.11632441601196E-06 -1.14929799205472E-05 -5.59171196345940E-06 -8.80900481725424E-07
  5.34440958232140E-06  1.79061718496402E-06 -7.93595285513426E-07 -2.32231474599949E-05 -1.63428474375234E-05
 -3.00973978553650E-07  5.54712805732200E-06  2.88387612495164E-06  8.08650870664247E-07  4.08509255281823E-07
 -1.81586394693645E-06 -6.01163610181623E-07 -1.16940860745287E-06  2.18551147238973E-07  2.24723844438790E-07
  6.29172451658058E-07  9.69129760500604E-06  4.33251512819619E-06 -1.51505353838035E-06 -3.19597851389668E-06
 -1.47245719332197E-06 -1.97583510334902E-07 -1.34785148914005E-07  9.64675030151295E-06  4.39134402147331E-06
 -1.44662268907390E-06 -3.18810649036034E-06 -1.47234297081367E-06 -2.10198494592301E-07  1.41804545456406E-07
  1.35370551633337E-05  5.85918136485709E-06 -2.31776328001187E-06 -1.53989810502850E-06 -6.37776531058350E-07
 -1.47554882703038E-06 -3.13613452218488E-07 -2.77013404080405E-07  2.93864588222962E-07 -1.68070235845866E-07
  1.24153171039800E-05  5.33391141992590E-06 -2.23093425897742E-06 -1.37457029306413E-06 -2.53958711691496E-07
 -1.38042456695486E-06 -5.50122001440167E-07 -2.80262595379979E-07  2.88561131197363E-07  1.59589792136896E-07
* ORBITAL    1    2
  1.80525559852724E-05 -9.99938432238120E-01 -6.28808257732874E-04  1.15965035324777E-04 -7.50229051247361E-05
  1.34495172989543E-05 -5.05371108244003E-04 -1.42196436245792E-04  4.75781089440205E-05  1.89031892580757E-03
 -4.68186457595474E-05 -4.34868733955181E-05  5.59105407050735E-05  1.15237349877234E-04 -1.73507327577497E-04
 -2.92814196030586E-05 -5.74478840931206E-04 -1.00757851784054E-04 -4.32626534642155E-06  4.99247112021883E-04
  1.34555893407951E-04  1.77583927292971E-05  7.47144956872820E-04  2.12059942454694E-04  6.42966431590637E-06
 -6.15719627502000E-05 -3.39614428208241E-05  1.12823949917126E-05  9.23981428913910E-06 -1.26284554945200E-04
 -5.17096339143171E-05  1.50345960016188E-05 -6.39274128825335E-06 -8.09157354173245E-06 -1.15306657046296E-06
 -3.68382656251435E-05 -1.62725121093262E-04 -1.02317730465785E-04 -1.17194052110188E-05  2.07495379059236E-05
  3.37044704745719E-05 -7.81115059421013E-07  8.90103043006822E-06  3.87199998933133E-06 -4.11465410692682E-07
  1.48152052486604E-06  1.53139104179263E-06 -6.17580738216425E-07  1.51602951685168E-06  5.90368167405053E-05
  1.53676754621992E-05  2.20419004354272E-06 -8.73788103343769E-05 -4.19825043083460E-05 -2.70590171664812E-06
 -5.45751423351424E-06 -2.71113549540222E-06 -1.88675134101980E-05 -8.18247335282740E-06  2.06472291185999E-06
  1.17504538670668E-06 -3.30650599221328E-05  4.85514327822903E-05 -5.60195257013042E-05 -1.98427088277593E-06
 -1.34298779000194E-04 -1.04401649303178E-04 -5.71873938420261E-06 -1.03581268186170E-04  7.48047191270483E-05
 -1.59219465509214E-05 -8.95417028420435E-06  1.15359307183109E-05  1.18432925025649E-05  8.81182897946539E-06
  3.94645046751531E-05  1.97553790489656E-05 -4.63882198594875E-06 -6.60010209211481E-07 -5.26317083453979E-07
 -5.37986045028304E-06 -7.72378345694887E-06 -2.03595293779841E-05 -8.94391271804670E-06  1.00487599321878E-06
 -8.00222685331394E-05 -6.45566160598430E-05  2.42231472456119E-07 -6.35951022622602E-06 -3.18587992278995E-05
 -1.09155704157488E-05 -2.65959693423312E-05 -3.77232888042570E-06 -1.54352640739955E-05 -5.14670911421020E-06
  3.05894746849318E-05  1.76996557732678E-05  9.67235210914700E-06 -2.83513532706176E-06  4.68122096628711E-06
 -5.50142147686715E-06  5.24779979006793E-05  2.75045392720777E-05 -3.91614385638385E-06 -9.14832310153695E-06
 -4.76596541063488E-06 -6.38684983750633E-07 -3.58988109018037E-07  3.85199470877406E-05  1.98453573330224E-05
 -1.16319884859536E-05 -1.37592772724038E-05 -6.53189884264867E-06  9.47717431461498E-07 -9.56684190637469E-08
 -1.07565703803108E-04 -5.32826262307833E-06 -4.62816542592032E-07  3.10359714471891E-06 -1.15828934269640E-06
 -9.94968841968357E-06 -1.41959717806065E-06 -1.03888788859423E-06  1.08988331621716E-06 -3.48312902675467E-06
  2.92989485142931E-05  3.32958630983585E-05 -5.12886885940892E-06 -5.31818489832768E-06  4.67541478689178E-07
 -7.93784012214067E-06 -6.14367653140566E-06  9.16296242960900E-08  2.17298543373729E-06  3.44230609856554E-06
* ORBITAL    1    3
  6.58659428237854E-05  4.70598983242258E-04  2.44396295055990E-03  4.24837244765860E-03 -2.85596656169797E-04
 -8.49837554286603E-05  1.81840300084367E-05 -6.03339721866333E-04 -3.50785461473318E-04  1.09800546779818E-04
  5.35693976690629E-06  2.66303704280284E-06 -7.37113187477703E-06  2.74587207830156E-07  9.42063936619876E-06
  1.00094455378238E+00 -7.77820133276965E-04  1.24939932108282E-03  8.11434915575991E-04  4.85358192541702E-03
  2.48003358539256E-03  9.33303552604660E-04  4.80374884744788E-03  2.47868949843505E-03  9.40689365689836E-04
 -2.42157911183082E-04 -1.78798556698063E-04 -4.13384852711602E-04 -5.17414427024570E-05  1.86059073637947E-06
  2.17154624320613E-06 -1.26523030549427E-04 -1.09821871851212E-04 -1.08708077838944E-04  1.27315857318226E-04
 -6.23897455803663E-04 -3.18983751896089E-03 -1.55293216035910E-03 -1.42847904354911E-04  5.29852849278246E-04
  2.72053105399626E-04 -9.06408560159839E-05  1.44537583929780E-04  5.44525675448726E-05 -3.37868154045992E-05
 -2.04383310002029E-05  1.88766973846577E-05 -2.85569243532395E-06 -6.28444894985221E-04 -3.22639066054541E-03
 -1.56537130411894E-03 -1.43953016138741E-04  5.54474812364294E-04  2.79344987344838E-04 -9.05467943535804E-05
  1.45988044150053E-04  5.48280115047266E-05  3.69112028175971E-05  2.09345992468509E-05 -2.93629621693035E-06
 -1.94858882937992E-05 -4.48459751170374E-04 -2.05273622246831E-03 -1.20828966680955E-03 -1.14396931000266E-04
 -1.74579144811234E-03 -1.36479792944800E-03 -9.08881993174551E-05  2.08564967812756E-03  1.87637429520447E-03
 -4.63934057352100E-06  6.20713378096213E-05  1.51984034394902E-04 -3.13040483478965E-05 -1.83668350509672E-06
  4.99977160400513E-04  3.26397432782897E-04  2.25080008793867E-05 -1.11240347673613E-05  3.01301990142051E-05
 -8.49289912577178E-05 -4.46480084163493E-04 -2.03036524195565E-03 -1.19536570555629E-03 -1.12674860947701E-04
  2.07330870278881E-03  1.88367668622185E-03 -7.11479016580360E-06 -1.74909691997880E-03 -1.36982417901421E-03
 -9.10569944736738E-05  6.56532996566906E-05  1.53319844490700E-04 -3.28693862496459E-05 -3.39319607378633E-06
 -5.01750417244950E-04 -3.28453860788263E-04  8.45851332415922E-05  3.06113626430992E-05 -1.15036964251675E-05
 -2.30638857032309E-05  2.36907756392144E-04  1.12932507962404E-04 -5.03362093566198E-05 -4.53176017780407E-05
 -3.47741520210042E-05  1.43052610854668E-06  8.32107285159911E-06  2.43935546296391E-04  1.11148211471316E-04
 -4.99234867558654E-05 -4.51572240907810E-05 -3.44143906497757E-05  1.28247917305643E-06 -8.23406515673165E-06
 -3.63461770006378E-04  8.81997265716037E-05  5.38035851977524E-05  1.78835228522212E-04  1.00446524677462E-04
 -1.52956047333876E-04 -8.86791887362560E-05  1.35336160531877E-05  2.01699594202698E-05 -3.21077499807426E-05
 -3.83057246341801E-04  8.43449036449293E-05  5.66856946901385E-05 -1.49528968529980E-04 -8.65890467539565E-05
  1.83073684080653E-04  1.01918032622103E-04  1.33949295753298E-05  2.04038312285700E-05  3.24689033157064E-05
* ORBITAL    1    4
  2.17318668942118E-06  1.56302181121705E-05  7.93967818657477E-05  2.46762029263560E-04  3.27979272658203E-05
 -1.26817593702983E-05 -1.76505138964720E-05 -3.83616145018646E-05 -2.52055788734104E-05 -1.81440393599540E-05
 -8.51823751323015E-05 -7.07490390247750E-05  3.41161306271142E-07  4.41766273559697E-06 -7.84071873543991E-07
  1.23704804411589E-04  4.06884905669114E-04  2.66244123794753E-04  3.92557960621444E-05 -9.79197289289731E-04
 -1.05355532414618E-03  2.85119292914792E-06  1.18501963717855E-03  1.27776605865751E-03  1.89391564882045E-05
 -1.81188164106140E-05 -1.57036554158305E-05  1.46512372841561E-06 -5.26258219013390E-06 -3.28344470001129E-04
 -3.13173262259170E-04  1.15239126775821E-05 -3.35385980141721E-06  2.72468551973459E-06  1.31024240255076E-05
 -1.91745922158417E-02  1.08728626125117E-03  4.75224038440169E-04 -1.82797250407066E-05 -1.04926687695689E-03
 -8.36418041137100E-04  9.59092095688663E-06 -1.33292440842304E-04 -7.70703409085367E-05  3.74472100792089E-04
  2.12942522495903E-04 -3.38123756068943E-05  3.24184409130792E-05  1.37213091139582E-02 -8.34962854110619E-04
 -3.87165057475381E-04  5.12530539276839E-06  7.57705695333230E-04  6.10629667524376E-04 -6.70918424936814E-06
  1.21266246330101E-04  6.89432422233855E-05  2.83239503574493E-04  1.61746737448974E-04 -2.61556159464967E-05
 -3.32593921054916E-05 -7.97081037016271E-01 -6.55007583931984E-03 -1.88379802361348E-03 -5.74789188148337E-04
 -6.23286639015792E-04 -5.91444862142708E-04 -2.15957972581153E-04  1.32313433639052E-03  8.38607961034232E-04
  4.08415170150098E-04  1.20311714463915E-04 -9.86160200334153E-05  8.72411326667784E-04  1.56504313660688E-04
  1.35763485399965E-04  1.28972190519543E-04 -6.04012226853346E-04 -2.85734935437640E-05  6.88612457199932E-06
  1.02041950468927E-04  6.06098743635907E-01  5.53836118340333E-03  1.69854924241919E-03  4.59541957221017E-04
 -1.10393350120918E-03 -6.97334138768327E-04 -3.07375163504402E-04  6.57240394394620E-04  5.78093356433553E-04
  1.74923142494179E-04 -4.90939182152982E-05  1.00070021455586E-04 -7.09165754480432E-04 -1.35940455090352E-04
  1.43865386540440E-04  1.19416533077768E-04  8.31550875949139E-05 -6.80736574444614E-06  2.21757653331879E-05
 -4.79005831253474E-04  9.01575098375589E-04  1.78214109043426E-04 -2.20096756542795E-04 -1.96921219309662E-04
 -8.98474356370866E-05  2.46252726889111E-05 -6.57008626903898E-06 -5.84783807108795E-04 -7.27667740502797E-05
  1.63728427598030E-04  1.30221184155246E-04  5.93495580055594E-05 -1.85833097910121E-05 -3.93022831806233E-06
  3.06479653615251E-03  1.72467210247711E-03 -4.64778535423502E-04 -4.49596119347540E-04 -2.31954860118225E-04
 -5.36975051447317E-04 -4.05538948430882E-04 -1.51358391885885E-05  7.66649985996565E-06  2.89290062260937E-05
 -2.79741194707308E-03 -1.55822937136939E-03  4.06111089601778E-04  4.73590842698850E-04  3.47090598098003E-04
  4.08670156155199E-04  2.06948725053915E-04  1.74258208401175E-05  2.27192839122950E-07  2.80270395470528E-05
* ORBITAL    1    5
 -1.54059498289406E-05 -1.10970234523547E-04 -5.43784277111645E-04 -1.82350239967998E-03 -2.11275200840570E-04
  8.82766893361555E-05  1.22465320321564E-04  2.74655914530922E-04  1.77208610107138E-04 -1.23196700283470E-05
 -9.17404427665705E-06 -7.69639175159788E-06 -2.49886096792778E-06  7.19243280410195E-07  6.16181232014999E-06
 -9.45579679881315E-04 -3.23779918330721E-03 -2.03969662846883E-03 -2.93964876808147E-04 -8.85091335968793E-04
 -1.02049043736292E-03 -8.07314713240169E-05 -5.82773610875013E-04 -7.01552911321438E-04 -8.03006486261279E-05
  1.31394873315404E-04  1.12502672722410E-04  1.62103561916484E-05  4.67951378806105E-05 -4.61971339785551E-05
 -4.30493643307557E-05  1.05759636881352E-05  4.89692400059006E-06  6.98357561522556E-06 -7.51938541882959E-06
  1.46180586085700E-02 -7.53678567251572E-04 -2.28751017773117E-04  5.20706695456511E-05  9.18443449600378E-04
  7.05927867822801E-04 -1.42756581999923E-05  3.16238005145649E-05  2.05221121661194E-05 -2.95240400558004E-04
 -1.64444599606835E-04 -4.43445508230113E-07 -1.91216718295797E-05  1.81005651342993E-02 -1.00413648374676E-03
 -3.34164933728631E-04  5.74000782102053E-05  1.15665294287224E-03  8.94805483565319E-04 -1.83472695335918E-05
  6.79665819883393E-05  4.07108007759421E-05  3.88269938099757E-04  2.16956432872048E-04 -2.72113455914075E-05
 -9.26703547372213E-06  6.05607809599552E-01  2.92491994942816E-03  4.39976987118885E-04  3.23559949275346E-04
 -1.82656553539418E-04 -1.52332791079042E-05  1.35498105636052E-04 -7.03236525584024E-04 -4.42856637327470E-04
 -3.00680682239929E-04 -2.69491147744822E-04 -2.68008451818663E-05 -5.04340158312772E-04 -5.34142618899170E-05
  2.60793583713910E-05 -3.07408576497938E-05  3.88758639544089E-04  1.62719226068251E-05  2.39418852386940E-06
 -6.00135335961255E-05  7.96753136651074E-01  4.56700985624885E-03  9.25117995256626E-04  4.55161857097496E-04
 -1.03261225267680E-03 -6.51671839798864E-04 -3.91558409981888E-04  2.78299034487596E-07  1.49637126293557E-04
  1.92749351031584E-04 -2.96656549271078E-04 -2.17528158493533E-06 -7.23527298770353E-04 -9.27303766049242E-05
  1.74388670877068E-05  6.80176785696620E-05  8.55752014345104E-05  1.06602950785747E-06  2.17296279871464E-05
 -5.37654983144719E-04 -1.04712366774562E-03 -3.60324046668038E-04  1.79093297883954E-04  2.22152076791243E-04
  1.01013798410321E-04 -1.85645465161953E-05  9.07595539729130E-06 -1.25036306086486E-03 -3.94912803079748E-04
  2.30990345776453E-04  2.68126281597048E-04  1.21858243052943E-04 -2.41757953020252E-05 -1.07144045534397E-05
 -5.80612428536172E-04 -3.84808670940881E-04  1.54263649145978E-04  8.77040527559048E-05  5.90554378365245E-05
  1.59344924169970E-04  1.61490789169107E-04 -1.03396659719720E-05 -2.80334155819056E-05  4.34337833213802E-07
 -1.37770707710958E-03 -8.28982804690226E-04  2.74166745616874E-04  2.95029793027767E-04  2.62613360849302E-04
  2.07411175160926E-04  1.20594740099757E-04 -5.96139283462148E-06 -2.88822833735105E-05  7.56751947680758E-06
* ORBITAL    1    6
  4.82667546416837E-06  3.47477681349628E-05  1.63021100275527E-04  5.87321120746435E-04  5.73064071222590E-05
 -2.21260839439948E-05 -4.20192669231747E-05 -8.71659907926276E-05 -5.64939275144145E-05 -4.22766290682936E-06
  2.90387098400069E-06  2.84993929146107E-06  9.48822166275420E-07  1.52079788933564E-06 -1.81089952655949E-06
  3.40333139616337E-04  2.02164243781793E-03  9.95739401032857E-04  9.59209706073323E-05  1.03058408897803E-04
  1.60146506266994E-04  4.11683087600784E-05  8.72967130340496E-04  6.34088854456854E-04 -7.61058156003397E-06
 -7.92277654748381E-05 -3.78423363666556E-05 -9.79965940724580E-05 -4.07442140688001E-05 -1.28671727570195E-04
 -6.36247962128026E-05 -1.55269683351812E-05 -2.01942470939131E-05 -7.89290645638260E-06  2.07977680712286E-05
 -1.00141967182493E+00 -9.03289721348091E-03 -2.39011240766120E-03 -7.78746755986963E-04  1.44597376979544E-03
  7.02193009978494E-04 -2.40088985015115E-04  1.05858744025072E-03  1.17533114782503E-04 -5.74906272865528E-04
 -1.47908043903481E-04  7.61519423967092E-04 -3.72790761068825E-05  1.67251211820524E-04 -8.19769045436733E-06
 -4.04988195532166E-05 -1.20015957288998E-05 -1.30669988661668E-04 -9.86096197913947E-05 -7.44111352741394E-06
 -4.28089723934147E-06  1.79242699970225E-06 -4.41015835737841E-06  1.81085422312779E-06  5.09896060839543E-06
  5.79966692752624E-06  2.55680796701737E-02  3.21711646510456E-03  1.59339343175376E-03  1.69257448731914E-04
 -2.76279394006439E-03 -1.94489385358106E-03  1.76890275919354E-04  1.95883754494269E-03  1.34239623676583E-03
 -1.10560262771364E-04 -6.46811533816357E-04 -3.78413576040740E-04 -1.39354922673104E-04 -7.56161854289738E-05
  7.44026374054193E-04  4.02941857804929E-04  5.96843790390685E-05 -4.58403917316448E-05  5.81610339493621E-05
 -1.74924971032721E-05  7.28802129020120E-05  1.51851033526989E-04  5.26195634031888E-05  1.30342745207818E-05
  5.50266566243344E-04  3.60409454841360E-04 -1.29351187564532E-07  2.04565723597697E-04  9.47649282623769E-05
 -2.35165421830838E-05  1.72670104315450E-04  8.08915461628451E-05  1.88352252304981E-05  1.29542140749009E-05
 -5.83512078318675E-05 -1.88905499210111E-05 -8.56730534136252E-06 -8.05497759302310E-06 -1.46873330269865E-05
 -1.37626253451320E-05  1.43918804128416E-03  8.77776461199445E-04 -3.61190748709919E-04 -3.32260295100677E-04
 -2.53427269861845E-04  2.86764653405921E-05 -4.65714191295561E-05  1.37067768634850E-04  8.49821985646753E-05
 -7.40782761196875E-06 -2.58622016653403E-05 -1.59502764517364E-05  5.54841813773324E-07 -1.26646441984020E-06
  1.07993260932745E-03  4.65903252269348E-04 -1.40688303149595E-04 -3.36967268425578E-04 -1.51047550267032E-04
 -1.72323202020111E-04 -1.33917710987362E-04  3.32738640462347E-06 -2.55576189635454E-05  1.28607731713157E-05
 -9.39798572075408E-04 -4.37360339309393E-04  1.31597511855939E-04  1.58586710646636E-04  8.24424394406109E-05
  2.92433986329433E-04  1.62086807107940E-04 -2.86552607547782E-06  2.07904304891981E-05  1.03325226056950E-05
* ORBITAL    1    7
 -4.83718155658266E-06 -3.48227203645904E-05 -1.63563061085036E-04 -5.89028970602736E-04 -5.79500643465838E-05
  2.23579973376893E-05  4.23178063298111E-05  8.76339207763152E-05  5.69040753925285E-05  4.10940459611919E-06
  2.13149121008046E-06  2.19426465979560E-06 -9.50993586483003E-07  1.52324732721024E-06  1.82766951829106E-06
 -3.39020918613770E-04 -2.01196976256793E-03 -9.90439341606464E-04 -9.50775408811474E-05 -8.70263092155799E-04
 -6.32180917303450E-04  7.76807265140405E-06 -1.02156720521962E-04 -1.59062496837285E-04 -4.12445302752430E-05
  7.92657016581471E-05  3.79252364826075E-05  9.71058491310508E-05  4.04002164526008E-05 -1.28712517830364E-04
 -6.37626547803205E-05  2.07384762762238E-05  7.98952792795945E-06  2.01175615055241E-05 -1.52628580803980E-05
  1.57590807553583E-04  4.81570592313027E-06  3.82820518280644E-05  1.20066842404324E-05  1.32235986240507E-04
  9.96439910487371E-05  7.44136797588402E-06  4.29660702593240E-06 -1.68648060253804E-06 -4.74452127727078E-06
  1.63998171317767E-06  5.62147165671595E-06 -5.13176981918035E-06  1.00144543479892E+00  8.99606759826575E-03
  2.36481524538708E-03  7.78485972839822E-04 -1.45082927788987E-03 -7.03979071952558E-04  2.36475556236473E-04
 -1.04991095051080E-03 -1.13882254475013E-04 -5.73809459703463E-04 -1.47174439803932E-04  3.72471841531712E-05
  7.60527370453160E-04 -8.07315126520265E-05 -1.55604114177386E-04 -5.44003237083309E-05 -1.30914469540597E-05
 -2.08581534004590E-04 -9.73402835164467E-05  2.34985828502409E-05 -5.47326628286587E-04 -3.58520648871431E-04
  3.93435960083374E-08 -1.72662350893547E-04 -8.08393064028619E-05 -1.83973373398822E-05 -1.27752909940084E-05
 -5.78770946231860E-05 -1.87342416491269E-05 -1.38081380815675E-05  1.45734783013646E-05  8.19738073996482E-06
 -8.53576335600769E-06 -2.41628244783501E-02 -3.18753678500298E-03 -1.58168610226490E-03 -1.67197649746304E-04
 -1.94629440875014E-03 -1.33438530507898E-03  1.09734272524625E-04  2.75985815576107E-03  1.94548051564301E-03
 -1.75536229330963E-04  6.47240266797341E-04  3.79088005080158E-04  1.35964655585841E-04  7.39026305141952E-05
  7.41792837158909E-04  4.02093434317879E-04 -1.73822262534331E-05 -5.82654945970040E-05  4.59042309882593E-05
  5.92935502582064E-05 -1.39076622954997E-04 -8.64894846602378E-05  7.42696344738245E-06  2.63061345850332E-05
  1.62098730538506E-05 -5.63969571041530E-07 -1.21260581952017E-06 -1.41929342049243E-03 -8.68747167502199E-04
  3.57619585776081E-04  3.28973530320249E-04  2.51426247289237E-04 -2.86459299955821E-05 -4.69658745776202E-05
  9.44871020823888E-04  4.41129110251599E-04 -1.31608629262362E-04 -2.92433988568512E-04 -1.61998663675157E-04
 -1.59677889445689E-04 -8.30858189194833E-05  2.81943548123168E-06 -2.08556788339099E-05  1.03420595585771E-05
 -1.09755563503000E-03 -4.75092979953339E-04  1.43000755075814E-04  1.73967421056673E-04  1.35188833835975E-04
  3.38937312159027E-04  1.51997503171479E-04 -3.01457685221770E-06  2.54231680074689E-05  1.27426226008693E-05
* ORBITAL    1    8
 -1.74519788692844E-04 -2.32523340977531E-03  9.92008138588463E-01  2.66066195288934E-03  3.63006763809218E-04
 -5.85042164185809E-04  5.12997768921715E-05  2.15114312112377E-03 -3.71302811344337E-04 -2.21985197760071E-02
 -1.03036461784404E-03 -4.68784047956833E-04 -3.82521072983296E-04 -8.85031009578809E-04  1.24208098915536E-03
  1.36527416515015E-03  2.76798991423858E-02  6.52635569370600E-03  6.35291894320155E-04 -1.62461403563665E-02
 -1.33134813786681E-03  3.22531855979216E-05 -1.61235458664243E-02 -6.86556346473495E-04 -7.02496595322030E-05
  1.83838570172912E-03  6.78639854093761E-04 -1.24275763956117E-03 -5.81197865365293E-04  3.79806437381438E-04
 -3.41929270110417E-05 -3.57344990505694E-04  2.56682506298153E-04  2.78300622630417E-04  2.79264918939099E-04
  6.37219680816838E-06 -1.46611793418622E-03 -4.13637598816481E-04 -1.26009032656148E-04 -1.38913235542235E-03
 -1.38436201497511E-03  9.84054887366548E-05  6.19186898908222E-05  2.42118364461155E-05  3.20947277744721E-04
  1.25612164524655E-04  9.80759949771358E-05  5.09082429591485E-05  5.97332932378872E-05 -9.88930563855650E-04
 -9.54410071422929E-05 -6.31446514632818E-05 -1.43499350782053E-03 -1.42343846744261E-03  6.35935768513714E-05
  8.98035040106383E-06  6.88928972857559E-06 -2.77707685327000E-04 -1.51827554938018E-04  5.41422034494743E-05
 -6.59404452787318E-05 -1.20714546374957E-03 -1.14947923422909E-02 -4.01527286160192E-03 -4.34544646737552E-04
  1.51888510292092E-04  6.31041590882516E-04  1.56996211694616E-04  6.73845489265935E-03  1.35052805371275E-03
  1.67833257769963E-05  9.83198430820708E-04  1.91271726990603E-05  9.43118448489846E-04  4.03617544150473E-04
  4.41966769904509E-04  1.47955207355602E-04 -1.57355601593334E-04 -2.14894800177824E-04  3.63331485208708E-05
  2.97354517438098E-04 -7.76537746746550E-04 -6.69781894363944E-03 -2.44048976577266E-03 -2.43483112708191E-04
  2.27725257813549E-03  1.87248302043895E-04 -2.11462347415112E-05 -7.14480110859376E-05  4.46228944268857E-04
  9.33455373610874E-05  7.50266093637527E-04 -4.70308926921938E-05  7.13048269858414E-04  3.19873839406514E-04
  1.62315948381627E-04  6.49299049008686E-05 -2.20821793159027E-04  2.57322052347903E-05 -1.61411616949704E-04
  3.54863323466920E-05  3.16111559910460E-03  1.42117225465445E-03 -4.11831128867731E-04 -1.01580042059322E-03
 -5.00752171319760E-04 -3.79492202563114E-05 -5.05241814711072E-05  3.30282184962354E-03  1.32576704400418E-03
 -4.38732633040899E-04 -8.71726920327314E-04 -4.21784331896119E-04 -2.48055107051702E-05  3.72091848942913E-05
  4.44016982694832E-03  8.61259893827298E-04 -4.41605109407523E-04 -4.12100858073742E-04 -1.62579221173373E-04
 -1.08287750357284E-04 -1.31982089670868E-04 -1.23238819777274E-05 -3.03612710524072E-05  4.46912136722215E-05
  4.05212618847391E-03  1.18164360749774E-03 -4.04511781457403E-04 -3.02958983923211E-04 -2.17409640127449E-04
 -3.64769958763063E-04 -1.73023617112027E-04 -7.66883599571178E-06 -1.80513387813190E-05 -8.82559214441125E-06
* ORBITAL    1    9
  3.99247721144964E-04  2.78516241980169E-03  6.41733452178673E-03  3.73112536759724E-02  1.10755797180773E-02
 -3.36550066182865E-03 -8.51701633659517E-04 -1.19437723178994E-02 -7.88667009910486E-03  2.94975350549702E-03
  1.23627196057901E-04  1.59666224104501E-05  1.23038502675179E-04 -1.99988215162163E-06 -1.20135459569133E-04
 -7.21485019286372E-02  2.34857858960192E-01 -1.77959827244942E-01 -2.90412368816012E-02  1.24193898191675E-01
 -4.28439925584664E-02 -1.59175507500842E-03  1.20705113518652E-01 -4.31358559505866E-02 -1.66267927568997E-03
 -5.33785497250862E-05  1.87994713704646E-03 -4.64624126452814E-03  7.03157525958620E-03 -7.80909708245997E-05
 -4.94763201941099E-05 -1.73074829167216E-03 -1.51977865091733E-03 -1.49718400783198E-03  1.73588125277712E-03
 -1.23447475989808E-02  1.28790555305484E-01 -4.69475855088730E-03 -1.46577403186017E-03 -3.46775353335195E-03
  2.92995447984077E-02  2.71517943577088E-04 -4.61430031069314E-03  1.64972343876905E-03 -5.83971788991379E-03
 -4.43962757236181E-03 -1.33269885889272E-03 -6.07032704995098E-04 -1.23623108206586E-02  1.28443283543426E-01
 -4.64468269242566E-03 -1.45197960965232E-03 -2.97838156524199E-03  2.95125106739134E-02  2.93685198182903E-04
 -4.59337248021192E-03  1.66113286845336E-03  6.00380350163249E-03  4.47197312762060E-03 -6.08040658417591E-04
  1.30925859519740E-03 -1.32689105383488E-02  4.29867894764661E-01  2.61174858701653E-02 -3.08009137403793E-03
  2.60894419908541E-02  7.52860834434059E-03  5.49473194110101E-04 -1.63582596786537E-01 -1.57256259470217E-02
  2.18440414387294E-04 -1.53013107257717E-02  1.13660298232468E-03 -2.72971606777292E-02 -9.76782215822692E-04
 -2.35655209931865E-02 -4.27688813582760E-03  8.95575769081907E-03  5.00349492383607E-03 -1.32004238365849E-03
 -5.89047997432298E-03 -1.33824807200062E-02  4.31333209438351E-01  2.61438241269253E-02 -3.10387478905519E-03
 -1.65167892086265E-01 -1.55653589203848E-02  1.58182271826847E-04  2.63450541159327E-02  7.77852751844488E-03
  5.63077779119281E-04 -1.52362109780485E-02  1.13205695333722E-03 -2.73390691909836E-02 -9.70989382895558E-04
  2.37453065539527E-02  4.27945903171027E-03  5.87951374143496E-03 -1.31231567463049E-03  4.99537359074378E-03
 -9.02147841611256E-03 -2.52507566062882E-02 -1.44725325658559E-02  9.99713303322272E-03  9.00251093109062E-03
  5.40037059209549E-03 -2.92152560640611E-04  2.51065312639717E-04 -2.51661735569981E-02 -1.45629904434437E-02
  1.00123760451202E-02  9.04774596969060E-03  5.42607790832327E-03 -2.96504878645419E-04 -2.48915368836688E-04
  2.48265882100238E-02 -2.06803513083608E-02  1.25766582821025E-02  1.31046333738754E-03  3.12067460733054E-03
 -5.79694558225679E-04  5.51558614796573E-03  4.14984695791772E-04 -6.46957625243029E-04 -7.41232257369573E-04
  2.41767545804857E-02 -2.07484850261384E-02  1.27158232796967E-02 -4.61921047289226E-04  5.59486925772332E-03
  1.45510161824812E-03  3.17149667570074E-03  4.09566233112998E-04 -6.40229539776660E-04  7.56550910404308E-04
* ORBITAL    1   10
 -1.19493670124319E-05 -8.73941917677840E-05 -4.68554902280612E-04  3.81934499023768E-04 -1.62259604785604E-04
 -6.52490561116153E-06 -9.78645694244965E-04  9.44801396100502E-05  5.01565649425176E-05  1.26536618288753E-02
  1.12453928526868E-02  6.96823835381252E-03  1.54125304213270E-05 -6.92912272375910E-05  4.16836893556619E-06
  2.08001419485384E-04  4.35319370477096E-03  8.08110159088164E-04  7.15914869253858E-05  7.56260110823783E-02
 -4.71428539648389E-02 -2.46418975255132E-04 -7.71737807223895E-02  4.74339880556270E-02  2.34458555046081E-04
  5.47402504551817E-06 -2.16950385196126E-05 -6.27992746971807E-05 -5.47056029481907E-05 -2.83544044477503E-03
 -8.61754774703804E-03 -7.69466564932818E-04  2.65478345368111E-04 -2.41830516445782E-04 -7.39115478484812E-04
  8.14957736039170E-03 -4.78120224384156E-01 -4.09515632452462E-02  1.17245822650593E-03  5.29086103684677E-02
 -1.38001481313156E-02 -1.09704421063878E-03  2.30983673383689E-02  3.44809104887756E-04 -4.23823613978941E-03
  2.87935629906399E-03  9.26970742197681E-03 -7.15881295604308E-04 -7.96848949284081E-03  4.70463029401137E-01
  4.06968940153095E-02 -1.10658309054293E-03 -5.22938752184172E-02  1.37704909591868E-02  1.07073440876076E-03
 -2.27330099851254E-02 -3.43261727459545E-04 -4.04380497233683E-03  2.89418733627493E-03  7.16674506876004E-04
  9.11163835881075E-03  2.58501801103189E-02 -3.84645975113536E-01  1.57440369455664E-02  7.23225349979092E-03
  4.01107079887354E-02 -5.55736139751159E-02  5.21414054465835E-03  1.64678155443183E-02  2.33362355437586E-02
 -4.47641919962824E-03 -1.18167433092879E-02 -1.08637539537442E-02  1.73111726353646E-02 -2.45431302072215E-03
  1.54502763743546E-02  1.04808387650043E-02 -9.80942089710805E-03 -1.45472771354410E-03  4.56781380234956E-04
  1.39835690990949E-03 -2.55631531515202E-02  3.80817774280051E-01 -1.54374237851899E-02 -7.12203741888578E-03
 -1.70192772196873E-02 -2.25598533719174E-02  4.35398240876341E-03 -3.93629258187957E-02  5.48716924729318E-02
 -5.15860868222217E-03  1.19216412196487E-02  1.07972703200644E-02 -1.71662153778453E-02  2.43020056955966E-03
  1.54120638482425E-02  1.03158144920592E-02  1.37285035463278E-03 -4.35396762477611E-04  1.42095731672927E-03
 -9.75301150525908E-03  3.55786038964945E-04  4.40444529663924E-02 -1.48846111009793E-02 -1.23282436321768E-02
 -1.16489578695155E-02  3.24654076844207E-04 -4.67289671734192E-04 -1.38828932966480E-03 -4.36632204578695E-02
  1.46530989331437E-02  1.23318122107059E-02  1.15369653996183E-02 -3.17130689909287E-04 -4.72067136235141E-04
 -6.56037324467181E-03  5.77715350980347E-04 -2.90442677079323E-02 -2.08318618070451E-02 -1.46743051772288E-02
 -7.67308483630487E-03 -5.42220381807283E-03  5.41655736882304E-04 -7.15356291600847E-04  1.34434297206045E-03
  6.05480123994935E-03 -3.74739749041323E-04  2.89222910522280E-02  7.69311524887938E-03  5.41187625825575E-03
  2.08817398545633E-02  1.46564438916570E-02 -5.35397329387602E-04  7.21788686743065E-04  1.34981100178555E-03
* ORBITAL    1   11
  1.26520557707932E-04  8.50316963652216E-04  6.42415568375053E-04 -5.67794638246468E-03 -3.35993988023739E-03
  1.34319416715232E-03  2.82202772527001E-03  1.54765530025876E-03  1.52030580554472E-03  1.34886356126307E-03
  7.06929124377986E-06 -2.88084916883665E-05 -5.04866773322589E-06  8.34639874141952E-07 -8.12731325728352E-05
  4.04857110438795E-03  3.79584832610941E-01  2.99667998785553E-02 -1.84430230487208E-05  1.23659438803946E-01
  1.04874147917668E-02 -6.41936418598678E-04  1.22953267340789E-01  9.61186374943382E-03 -6.63937677969057E-04
  1.18576718158464E-03 -1.41253450913112E-03 -1.48729414222018E-02 -3.55912931850087E-03 -1.59708429537635E-05
  4.51267495460396E-05 -3.18118772865127E-03 -2.07325723081171E-03 -2.06513467937660E-03  3.19067169203468E-03
  5.13912386336629E-03 -5.50206638162152E-01 -4.64937391259268E-02  2.62292578674622E-03  4.08870686358571E-02
  6.06898401198670E-03 -2.83179678174569E-03  2.68070096692555E-02  1.49281751424509E-03 -1.40211877355656E-02
 -1.41261817569423E-03  1.13043897892593E-02 -8.04553756053744E-04  5.06842835360656E-03 -5.58232523140373E-01
 -4.78647233907762E-02  2.56987878403173E-03  4.23610783416967E-02  6.04398484725278E-03 -2.83676736719206E-03
  2.71918518704561E-02  1.52811086137423E-03  1.41905962722189E-02  1.37127951607566E-03 -8.27100715464502E-04
 -1.14582658382677E-02  1.88959850840136E-02 -8.54601591286801E-02  2.87997843685511E-02  4.43517030827023E-03
  8.90872905995882E-02 -7.01457139199460E-02  5.20671798917627E-03 -1.26835733773698E-01  5.78335891754545E-02
 -5.90484558708937E-03 -1.07595915233877E-02 -8.03998840306230E-03 -1.05481351901296E-03 -2.49492680806176E-03
 -4.39412790826765E-03  1.01805994568851E-02 -5.59475466473605E-04  1.39869521027155E-03 -1.43689024615710E-04
 -2.74244926420094E-03  1.92726427809641E-02 -9.08744665552134E-02  2.91195781766423E-02  4.52792907164505E-03
 -1.27515963171080E-01  5.84365922323341E-02 -5.99451380214324E-03  8.93092234070469E-02 -7.10949791221863E-02
  5.31696518014396E-03 -1.10156944172521E-02 -8.25725506791296E-03 -7.55447423135510E-04 -2.52005501621537E-03
  4.19366366034594E-03 -1.03633827177110E-02  2.71270648079412E-03 -1.27814240866705E-04  1.37426467278348E-03
  6.76887057537505E-04 -7.63628187112993E-02  2.59695559744754E-02 -1.60880623000571E-02  5.02021754800944E-04
 -7.51985123985557E-03  6.54671320951509E-04  4.57387846532085E-04 -7.56781006522526E-02  2.66395776504441E-02
 -1.63324083529248E-02  2.16864799860993E-04 -7.71988777148506E-03  6.53833854322550E-04 -4.43673241610666E-04
  3.14058489880911E-03  9.25746304728810E-03 -5.72643075272187E-03 -3.68191180901392E-03 -3.06219328555027E-03
 -6.04890499386675E-03 -6.98824248856077E-04  1.32960750432763E-03 -1.14463000870578E-05 -8.23820610316303E-04
  2.75093787168287E-03  9.42794143121325E-03 -6.16699589141899E-03 -6.16711965622457E-03 -7.81892583436728E-04
 -4.00785369702636E-03 -3.32089867383020E-03  1.33608076364988E-03 -2.20373264046180E-05  8.10431358785857E-04
* ORBITAL    1   12
 -2.85723166828775E-05 -2.11010913012440E-04 -1.30320086411497E-03  1.63976444763130E-03 -3.90712538378051E-04
 -9.12210390404198E-05 -5.23596097641483E-04  3.18760924096226E-04  1.18958504434128E-04  2.24900678164894E-02
  4.56497397012221E-03  3.24843290191962E-04  3.53132628349102E-05 -2.26703060354222E-04  6.14293061762643E-06
  2.94476143269492E-04  1.31716289906375E-02  1.00903337708401E-03 -1.06452848838299E-05  3.24973817871221E-01
 -2.88411762228163E-03 -3.45875332561574E-04 -3.29768260896646E-01  3.85492135987373E-03  3.63694854759593E-04
 -6.76515781916650E-04 -1.01611035622821E-04 -1.17091205164054E-04 -8.05362780417130E-05  3.36430713017083E-02
  1.32281746398852E-03  4.92855321226083E-04  3.39137099482985E-03 -3.28457101629045E-03  6.99745164152334E-04
 -2.25477824368911E-03  3.37857096071901E-01  1.74352481179342E-02 -3.96403549055857E-03  1.23885325371179E-01
 -2.95653878219693E-02  3.93239155135206E-03 -1.52339225088595E-02 -1.81703903077729E-03  1.34895659497795E-02
  7.47959532700905E-03 -6.65955994368807E-03 -1.09540929936926E-03  2.34554976056836E-03 -3.27873444677011E-01
 -1.69307403333924E-02  3.81618491590226E-03 -1.27651008831296E-01  3.03311838644468E-02 -3.83925919376634E-03
  1.47027115293578E-02  1.71832905691325E-03  1.36718497362615E-02  7.31451235252644E-03  1.19257654046484E-03
 -6.40961295791018E-03  2.35341301766069E-03 -2.54724086537297E-01 -6.42778815203671E-03  4.35116352744200E-03
 -3.95016751177347E-02  1.32685040188274E-02 -4.60181643522201E-03  1.75666757284448E-01 -5.84112748201976E-02
  2.32476549595718E-03 -1.79479153968926E-03  6.10862155105217E-03  1.53600027019238E-02  1.79576145479476E-03
  7.18456862438971E-03 -5.87630086704287E-03 -7.75094982567979E-03 -2.80346507250537E-03 -4.98927403157350E-04
  2.04640696174472E-03 -1.79389285157494E-03  2.40263451753605E-01  6.88148682338003E-03 -4.02954101720792E-03
 -1.85027408311375E-01  5.99101771399059E-02 -2.48996983365526E-03  2.10316977027172E-02 -9.63354396347871E-03
  4.39940078058933E-03  1.42013852760038E-03 -5.76121325540161E-03 -1.45181497976939E-02 -1.65213144131503E-03
  7.72349293730607E-03 -6.10894463698767E-03  2.14735495189004E-03  7.84711570572201E-04  2.84277154652947E-03
 -7.60516712997029E-03  2.11543483697914E-01 -2.14215078548328E-02  5.87529781054865E-03 -2.14063780629230E-02
  5.86071818740165E-04 -9.57640214163422E-04 -2.11451668482433E-03 -2.11256615383686E-01  2.11414387710252E-02
 -5.83239110833838E-03  2.14094871973468E-02 -5.54030922044550E-04  9.39116141241183E-04 -2.11202851630005E-03
 -1.02165980246014E-02  1.91395095482402E-02 -4.09002736835028E-03 -1.82944022711014E-03 -1.17101770110047E-03
  1.01088968281911E-03 -3.24154787578196E-03 -7.90372968488315E-04  4.16974372132285E-04  1.13314752700592E-03
 -1.61305392852736E-02 -1.72057907115952E-02  3.59274016635811E-03  6.02280795081282E-04  3.33346074185142E-03
  3.59366885503600E-03  1.26207296637278E-03  6.98550350331875E-04 -2.44061958306216E-04  1.23777733059947E-03
* ORBITAL    1   13
 -1.71843167320311E-04 -1.15936111234721E-03 -1.12294678796941E-04  2.46572020715100E-02  6.68046095904906E-04
 -2.54387241280276E-04 -5.58051689184477E-03  1.44880127758761E-03  5.77580767080869E-04 -3.78314674875779E-03
 -2.45377379354555E-05 -3.47801817761888E-06 -3.35715488391122E-05 -6.45644976702961E-06  3.13250429330955E-05
  3.74266629644860E-03 -2.06039621250778E-01  1.10821565410815E-02  4.59607090625109E-03 -4.52538809867400E-02
 -1.13925229847747E-02 -5.75974979850292E-04 -6.50159517358717E-02 -1.04800047170029E-02 -4.80313574979056E-04
  2.09731627579771E-02  2.78002548211213E-03  6.11407230903531E-03  8.20834696608734E-04  1.29721933837041E-03
  8.60158535244214E-05  3.26646842010536E-03 -1.60967371065962E-04 -3.72387416969905E-04 -3.26938666218740E-03
 -4.17748402139222E-03 -1.38925991806925E-01 -1.84901215320243E-02  1.09863285525258E-04  1.06494963745748E-01
 -1.82796525882689E-02 -2.36022039740731E-04  6.97494618498719E-03  1.47930847688387E-03  1.25962246426318E-03
 -9.76404258425219E-04  3.39411654033729E-03 -1.63040264977300E-03 -4.08802599127656E-03 -1.62868791097028E-01
 -1.99606163147990E-02  3.72502277641618E-04  9.24757361750986E-02 -1.56672853261613E-02 -5.90084389862832E-04
  8.11442914727753E-03  1.65100280723167E-03 -6.13385695752405E-04  1.59892920187009E-03 -1.50949671201102E-03
 -3.83732291363216E-03 -6.14267120873229E-03  1.01225180447828E-01 -7.40185768137080E-03 -3.11800811147579E-03
  2.52756394124806E-01 -4.90170959870447E-02  2.79860292585794E-03  1.75546260033215E-01 -2.02552866904961E-02
  1.35178694146308E-03  1.17183738006642E-02 -4.37191598241798E-03 -5.44344135420840E-03 -1.48792146090235E-03
  9.64454157555474E-03 -2.24746260371761E-03  4.45717063430062E-04 -2.06029708138167E-03 -3.54878471120240E-03
  4.27589282670961E-03 -6.19750192829743E-03  1.23662267806002E-01 -6.44473760484644E-03 -3.40027078353379E-03
  1.65032063017532E-01 -1.64031830989013E-02  1.24527459362578E-03  2.53933818450183E-01 -4.97928170723499E-02
  3.14281532312738E-03  1.18044173471829E-02 -4.83153946632182E-03 -6.64879001057906E-03 -1.60493134685537E-03
 -9.49319782711302E-03  1.89659004356200E-03 -4.03696007081521E-03 -3.49984165062483E-03 -1.90428128433824E-03
 -1.05611639416706E-03  6.06033825005574E-02  4.02943237203271E-03 -1.11841081166351E-03 -8.76921005937844E-03
 -2.39442257745616E-03 -8.11359460118408E-05 -6.41313114731484E-04  4.04563048081888E-02  5.76305887735936E-03
 -1.54183780608194E-03 -6.83427366695981E-03 -2.41728954622312E-03  6.73397083155970E-06  4.42409405058805E-04
  3.65884778538344E-01 -2.11642667296034E-02  4.51905911145936E-03 -2.33926492362076E-02 -1.23123976433360E-03
 -2.00572329941973E-02 -1.69397659297940E-03  9.29814773305787E-04 -2.23872573015243E-03  1.77840127453177E-03
  3.67803198683657E-01 -2.25972357789158E-02  4.80920203726497E-03 -2.01915399296509E-02 -1.50037345375764E-03
 -2.33020189839564E-02 -1.08623599303929E-03  9.97094817859310E-04 -2.26990083464345E-03 -1.70920515449279E-03
* ORBITAL    1   14
 -9.39447047228209E-06 -6.78966853195610E-05 -3.20338733710920E-04  8.99078650822368E-04 -7.04399003838024E-05
 -4.55406760884837E-05  8.78995683015258E-04  2.41745982398558E-04  8.64499984714718E-05  5.82204683020991E-03
  1.46021361817462E-03 -2.30486074556232E-04  9.55296192140582E-06 -9.08838816540261E-05  1.87096237604575E-06
  8.68326126398244E-05  2.38430915323219E-03  2.61553577883006E-04  2.74082801642202E-05  3.87852874311211E-02
  8.33296222631231E-03 -1.89268989571029E-03 -3.99902289439165E-02 -8.47952719036638E-03  1.83757566293209E-03
  8.32076223184750E-05  9.46283062180981E-06 -2.33886535015551E-05 -2.49300812340590E-05 -5.57818422963553E-03
  1.74809721214684E-03 -3.31540312568296E-03  8.10086390032624E-04 -8.18267850505776E-04 -3.31458336516763E-03
 -8.94048460108078E-03 -2.40471160590493E-01 -3.52226036117558E-02 -5.81484529838484E-04  1.36173166054614E-01
 -1.17921619153745E-02 -7.38882439544686E-04  1.19474536064273E-02  2.85789837975588E-03 -4.36591750530769E-03
 -3.61770800493549E-03  5.61727320753862E-03 -2.51799761685704E-03  8.96067519726462E-03  2.42264225114066E-01
  3.55103067667807E-02  5.62954833149435E-04 -1.29915987600359E-01  1.09750688052173E-02  8.35099333445360E-04
 -1.21067397421868E-02 -2.91464279919948E-03 -4.18547978800186E-03 -3.76043424065539E-03  2.46983881358441E-03
  5.63189258268366E-03  8.47942105346237E-03  3.14321095299905E-01  4.39370112218723E-02  1.69463567211338E-03
  3.31054251808628E-01 -4.22415852237929E-02  6.12461922787473E-03  1.18008349872957E-01 -1.55290412142247E-02
  3.05100155457659E-04  6.77142343563774E-03 -7.89963451157847E-03 -1.23697884291615E-02 -3.85408026133212E-03
 -5.75324863187150E-03 -2.13358906944846E-03  4.30375277014960E-03 -9.65482598283007E-04 -2.99621232225048E-03
  1.84469510363875E-03 -8.52348092763166E-03 -3.18521141725409E-01 -4.42742360910296E-02 -1.68589234649171E-03
 -1.18780139364969E-01  1.54799946633183E-02 -3.21876089681777E-04 -3.28949727260433E-01  4.20038459182001E-02
 -6.18271170160065E-03 -6.68753580595916E-03  7.98334294182200E-03  1.26013015783693E-02  3.88786030398469E-03
 -5.27762356461061E-03 -2.14047022074139E-03  1.73852564538490E-03  2.98115160938870E-03  9.85553617313184E-04
  4.38322993960646E-03  4.83902624202530E-02  5.73557995117869E-03 -5.13170602045105E-04 -5.67725342837058E-03
 -1.65045653360352E-03  4.57295199815007E-05 -4.06688155914629E-04 -4.17514127147786E-02 -6.06382273830272E-03
  5.57373692499070E-04  5.07924587354516E-03  1.61557727993413E-03 -7.20951471252565E-05 -3.43066335960671E-04
  3.74003432439508E-01 -3.04827578578657E-02  2.57703773146765E-04 -3.00723164964121E-02  2.76053595908333E-03
 -1.47720761636944E-02 -1.39808958141363E-03  3.45188850372066E-03 -1.29315253880818E-03  2.09628687674650E-03
 -3.74421724425842E-01  3.06652523984906E-02 -3.03537227005940E-04  1.48321578804059E-02  1.41474512797898E-03
  2.99997856589374E-02 -2.80756096411837E-03 -3.44798572968340E-03  1.30405683990151E-03  2.09771316123257E-03
* ORBITAL    1   15
  4.15758412894202E-05  2.67871809703227E-04 -9.94618760212847E-05 -1.11664911318924E-02  6.30004721846208E-04
  1.09856868753720E-03  2.56016988490930E-03  7.33972481001032E-04  2.69696613591666E-04  8.76500097027122E-04
 -3.59655993951298E-06  2.64058921839654E-06 -4.23197284050253E-06  5.41323580869728E-06 -7.44727299437599E-05
  1.38039237816943E-03  2.11090503208435E-01  2.14063699835393E-03 -1.20781101555496E-03  7.14124847807527E-02
  1.96375664772001E-03 -9.15532050317617E-04  7.72959057099913E-02  2.01957019037353E-03 -9.42462716181567E-04
  9.86613236513820E-03  2.46036073113667E-03 -3.30143363641147E-03 -9.48099420630914E-04 -2.86536552106585E-04
 -4.44845434889297E-05 -8.74755776493198E-04 -9.21234641460604E-04 -8.49400524114441E-04  9.10261732630990E-04
  3.28144216606689E-03  1.20683208921705E-01  1.54064030206124E-02 -1.80195744391586E-04  3.48944310169101E-01
 -3.54570149266750E-02  5.94299677110346E-03 -5.20049223627311E-03 -1.65590583397647E-03 -1.37685968715567E-02
  7.95581846598380E-03 -2.63027090769671E-04 -3.69675184519105E-03  3.14895353652895E-03  1.19716689082836E-01
  1.50675807883813E-02 -2.04379048646860E-04  3.49376365467331E-01 -3.55463371935828E-02  5.95509269872824E-03
 -5.08622390936629E-03 -1.60893638033648E-03  1.33812070946040E-02 -7.96004483348999E-03 -3.74490760823302E-03
  2.30584425757854E-04 -2.08475092892217E-03 -2.26849845777205E-01 -1.77169301978603E-02  7.81241471877758E-04
  9.69102855213970E-02 -1.10134443847820E-02 -3.90681025095633E-04 -1.29901313337456E-01 -4.76252132460222E-03
 -2.46659764847204E-03 -5.36314392913983E-03  2.95660773665233E-03  6.28547161173481E-03  1.34030909452848E-03
 -3.04444704985852E-02  1.02011473500351E-03 -2.74025381360712E-03  1.64194453154649E-03 -1.51668724310704E-03
  3.05264603004596E-03 -1.96459439994564E-03 -2.23349943669647E-01 -1.71114787161679E-02  8.22184777054867E-04
 -1.23897950405538E-01 -5.59216744958746E-03 -2.38894762841114E-03  1.01577486716905E-01 -1.15107034258624E-02
 -3.20897587239620E-04 -5.29345785088927E-03  2.85413337679135E-03  6.30802938100234E-03  1.31757370332148E-03
  3.01405866699244E-02 -9.03294211479315E-04 -3.06359762599378E-03 -1.56904589153552E-03  1.56245438765987E-03
  2.75088282000699E-03  3.74532256617485E-01 -2.04865983667090E-02  1.86311724628029E-03 -3.25281145811191E-02
 -1.29104267643577E-03 -1.57823841982663E-03 -3.69164701204066E-03  3.74391646787987E-01 -2.04187105002510E-02
  1.88553163285279E-03 -3.25219053561161E-02 -1.27101962843488E-03 -1.58181734902316E-03  3.69131299068585E-03
 -8.46986704817912E-02  1.06991015990234E-02 -2.81472372585279E-03  7.41173234889019E-04 -1.99484689505689E-03
  1.84974833057808E-03 -1.07630653505303E-04  1.72022542777252E-04  6.61127587404249E-04 -6.01118963577669E-04
 -7.74748364410415E-02  1.03425679750585E-02 -2.84052686242246E-03  1.60395539510704E-03 -1.60573331171158E-04
  1.21430683934337E-04 -1.96748849006906E-03  2.27212961364904E-04  6.39828099428300E-04  5.43842427570177E-04
* ORBITAL    1   16
  3.76347861818000E-05  2.72999831725336E-04  1.39451728315433E-03 -4.51897299987487E-03  3.88662598997912E-04
  1.67899669328026E-04 -1.42222682916360E-03 -6.29555692466283E-04 -2.24728833137807E-04 -2.29381592134935E-02
 -6.40168730947385E-03 -1.54549039854575E-03 -3.08886826044995E-05  2.10368118794895E-04 -3.00607486337055E-06
 -4.54490373515280E-04 -4.79758766981836E-03 -1.45165509586838E-03 -1.74545944509358E-04 -3.06594422176598E-01
 -6.83101031476035E-03 -5.32512144934978E-04  3.17271041465770E-01  6.88628040438824E-03  5.54967979870557E-04
 -2.61360346764099E-04 -3.27670136115035E-05 -1.80046006528470E-04  2.42627806149076E-05 -2.78365551412148E-02
 -2.04955441912106E-03 -1.90691825104672E-03 -2.74004414211649E-03  2.67231424066004E-03 -1.83139665763131E-03
  4.11308552816792E-03 -3.14074469941349E-03  1.18381247049714E-02  1.52356056196535E-03  3.30004835521966E-01
 -2.07797069068510E-02  5.47447280539630E-03 -1.30045033913715E-03 -1.23395933773006E-03 -2.58966869660167E-02
  4.90050925887148E-03  2.02940514457535E-03 -3.36587384736335E-03 -3.96314776739245E-03  5.16941509273860E-03
 -1.11757488028523E-02 -1.44563629534454E-03 -3.34634116493713E-01  2.13076130439229E-02 -5.58953842795438E-03
  1.16969410937801E-03  1.19579335070783E-03 -2.57991920625239E-02  5.00453091916032E-03  3.43734506241607E-03
  2.09673530072784E-03 -4.72298685987784E-03 -1.13446766942310E-01 -1.89760089475671E-02 -1.78545574584971E-03
  1.01712971829363E-01 -5.93495523711933E-03  1.80784088491651E-03 -2.75196337666462E-01  1.94654959120040E-02
 -4.08361767176224E-03  3.56679412903018E-03  7.16071696568437E-04 -7.35260688617750E-04  2.91794794112785E-04
 -3.66302550743453E-02  4.11612581557001E-03  9.28202779513315E-04  3.45442334343345E-03 -1.18133682252583E-03
  4.93381036400113E-03  4.89125364071444E-03  1.18408882582035E-01  1.96216176978624E-02  1.83741641864409E-03
  2.69149006820327E-01 -1.94192940120593E-02  4.07727244230997E-03 -1.05928691164461E-01  6.39518360387141E-03
 -1.88718772746267E-03 -4.29426822697596E-03 -6.65244825135586E-04  3.63544614384214E-04 -3.41902874596911E-04
 -3.63806132098791E-02  4.14132754734373E-03  5.21389340381010E-03  1.22146653207204E-03 -3.32758608990940E-03
  8.54129761387953E-04  3.32530189671487E-01 -9.96883961514681E-03  5.50289721682149E-04 -2.35832528802653E-02
 -6.90230614213062E-05 -1.35064617523527E-03 -3.07369076183624E-03 -3.37332580992815E-01  9.74087231582000E-03
 -4.98636222358846E-04  2.41373265270960E-02  1.79412716703453E-04  1.38355940870853E-03 -3.12471113072544E-03
 -1.00641847397059E-01  2.89591463616677E-04 -8.85202621143735E-04  5.09603734823277E-03 -2.24548528130336E-03
  2.01596260462175E-04  5.30655248912840E-04 -1.27365388357888E-04  1.14965819054749E-04 -1.26545530325076E-03
  9.42912509694634E-02 -2.73705729310104E-04  9.52922914907712E-04 -4.93514773798410E-05 -4.91652329819879E-04
 -4.75481295549959E-03  2.26993198350745E-03  1.32903114952792E-04 -8.40573304781938E-05 -1.21087159990250E-03
* ORBITAL    1   17
 -2.80019311741157E-03 -2.15918283111635E-02 -1.54138390244332E-01  2.58197192205193E-01 -5.25396827466162E-02
  1.91714922428196E-03 -1.04234125590331E-01 -2.75968149332802E-02 -9.06466867475098E-03 -4.68625954440190E-02
 -6.25483924074724E-04 -4.25000154113283E-04  6.76903684787937E-04 -8.66589008516243E-05 -1.42218714319207E-03
  1.78685801461254E-02  4.99599022017892E-01  4.18644726267799E-02  1.40928702486717E-03 -4.40074541229850E-01
  4.70876530194232E-03  2.70439309995470E-05 -4.26728591722424E-01  5.77326819523402E-03  1.64313609885007E-04
  1.20084073358932E-02  4.10477476007315E-03 -2.53452096487627E-03 -4.12590566745925E-03  8.35977957033578E-04
  1.86075920974173E-04 -1.71160647758897E-03  3.02403013518458E-03  3.21524099853869E-03  1.51319683490913E-03
  9.28034169099319E-04 -4.08175672704485E-02 -4.57143472852160E-03 -7.88467408695555E-04  2.10713065228844E-02
 -4.49535347013115E-03  1.56845530671534E-03  7.97864253294687E-04  3.45291621559624E-04 -2.79321329790670E-03
 -1.51001175094724E-03  9.16053841414304E-04  5.86689998351176E-05  1.14065321265762E-03 -3.65053999493451E-02
 -4.01631123936070E-03 -7.96652029078308E-04  1.67281542004030E-02 -4.88189936540951E-03  1.53591524665472E-03
  6.49100944861761E-04  3.27982656891098E-04  2.11284175957137E-03  1.44649827819225E-03  1.02248775989026E-04
 -7.88682726347310E-04 -1.41941147024818E-03 -1.19968057458955E-01 -1.05112245862805E-02 -5.43350782167877E-04
  1.05772798795316E-02  1.45439128715082E-02  2.74590570478192E-03  1.34455073155611E-01  1.18255169390788E-02
  1.21533172872198E-03  2.57972897850353E-02  1.12791705403740E-04  6.76093457091777E-03  1.47572775126690E-03
  3.01053770896302E-03  3.60687739065102E-04  1.22642164601734E-05 -2.64235870535212E-03  9.89718076886394E-04
  7.87132808469184E-03 -7.31024735676466E-04 -1.16587574193732E-01 -9.20636888010209E-03 -3.65541765820145E-04
  1.36452973103784E-01  9.58158795872849E-03  1.35813528531884E-03  9.43082198656100E-03  1.45309695319147E-02
  2.73382219157301E-03  2.53342160670017E-02  9.48261705643679E-05  7.25564456454734E-03  1.60035964548632E-03
 -3.34406527698105E-03 -9.11376766055916E-05 -7.73584937983010E-03  9.63842464556540E-04 -2.77568083702364E-03
  1.28348737464422E-04  6.94923204397701E-03 -1.54561971554625E-03 -6.91495763958224E-04 -2.70863825630409E-03
 -1.01092036829383E-03 -2.94945198774022E-04 -2.21035717712131E-04  4.93364519405562E-03 -1.01489522898023E-03
 -6.65833085719093E-04 -2.64312042893033E-03 -1.04132215185294E-03 -2.80030123555615E-04  2.05387791893810E-04
  7.94326269098615E-02  4.36219710696840E-03 -2.93244117510837E-03  6.09916124326764E-04  1.37486423946687E-03
  1.91540874057300E-03 -1.35111222329171E-03 -5.19075541998286E-04 -4.93524143117974E-04  1.27302344062765E-03
  8.11002843882889E-02  3.96877450197570E-03 -3.36151692741769E-03  1.34740579808304E-03 -1.65827264221570E-03
  1.28792207481181E-04  1.25170856093093E-03 -4.80372597417245E-04 -5.11421781525191E-04 -1.31370451764173E-03
* ORBITAL    1   18
 -1.16693997860170E-05  1.79287324111949E-03  1.86512990317326E-02 -6.87252027426485E-02  1.80506560382185E-02
  4.34897084639016E-04 -3.78697404724877E-01 -7.33030874655370E-03 -4.60317487107141E-03  9.17342404571572E-01
  6.44104348493287E-03  9.51836968346040E-03  7.17865475772242E-04 -4.54281549323548E-04  6.11558136887507E-04
  1.48254899182101E-03  2.03350600401661E-02  3.76120383694450E-03  1.87552149353749E-04 -2.59208225659894E-02
  1.82250890599216E-02  4.93317235934066E-04  3.08272122064662E-03 -1.07098972454769E-02  1.84484346712014E-05
  2.13977546536660E-03  3.75863836936689E-05 -5.62336136887105E-03 -1.97215005284804E-03 -2.69301884462872E-02
 -4.77959573950228E-03  1.88621398035926E-03  1.34113094039058E-03  2.30724146980401E-04  2.49493424447754E-03
 -3.44453270123880E-04 -2.14824272348862E-03 -1.32682256305363E-04  2.13493359156867E-04  7.47915252797531E-03
  3.95928671502607E-03 -1.73258742617110E-04  2.09471401564770E-05  1.07334671783044E-04 -2.21379977911652E-03
 -6.17481695728444E-05 -2.77116439527881E-04 -9.50316948012682E-05  1.99385718839900E-03  1.16761387289827E-02
  4.19739604403722E-03  1.65062379797943E-04 -1.11317754829099E-02 -6.04170043260440E-03  2.85972553039215E-04
 -2.41255941559504E-04 -1.88977076179868E-04 -2.58687200187077E-03 -3.48889718438003E-05  1.94232257204140E-04
 -3.20335652231461E-04  5.83162817107747E-03  8.45221801620247E-02  2.08939670387601E-02  2.15371727690051E-03
 -5.80573308954869E-03 -4.60017445743603E-03 -2.97008867509402E-04 -7.69837963799778E-02 -9.49421467256837E-03
 -1.31499587590102E-03 -1.61591651256720E-03  1.43544979472483E-04 -2.17380327288183E-03 -3.81668510409246E-04
 -5.60181347769305E-03 -9.45857572490065E-04  1.24816965551635E-03  5.62543188844664E-04 -4.18430758849305E-05
 -5.22165570616756E-04 -9.13608554132616E-03 -1.04724578631073E-01 -3.27374767932360E-02 -3.62054173590215E-03
  9.17774108920085E-02  1.42618914489499E-02  1.14372702408729E-03  1.35745711108757E-02  7.83988943020361E-03
  6.57681992907394E-04  2.04002763749485E-03 -2.67750632229400E-04  3.42413504316178E-03  9.98630348554424E-04
 -8.49648044192147E-03 -1.81054587240778E-03 -9.48151275819356E-04  1.12344454722160E-04 -7.28015478326277E-04
  1.69012095543696E-03  4.99314514892519E-03 -4.31816717521917E-04  3.21525050092237E-04  2.35234727915545E-03
  1.32684772619827E-03  7.73423893062101E-05  1.19554155211826E-04 -4.70358499887237E-03  1.05544753140861E-03
 -3.61607711346483E-04 -2.86495901762731E-03 -1.52355772878363E-03 -1.14443032040316E-04  1.73435022230411E-04
 -1.97146186006585E-02 -1.83192698061251E-03  8.52856860215227E-04  1.53597019385161E-03  1.87835940406269E-04
 -2.84051310114752E-03 -1.03653589430445E-03  2.61234229947876E-06  1.17597942487426E-04 -4.96267287320334E-04
  2.15296293219045E-02 -1.74632059435900E-03 -1.11672548342261E-03  1.96735079621015E-03  6.10765858262134E-04
 -2.16691196746584E-03 -2.69548490305376E-04 -3.53146666564390E-05 -2.21717560206466E-04 -5.71867681156632E-04
* ORBITAL    1   19
  1.36116079079482E-04  7.91085456425028E-04  3.95046453214256E-04 -2.02925058122489E-01  5.26357222480777E-02
 -4.82670191031726E-03 -8.93703152855225E-01  1.27025931702531E-02  1.98764852851118E-03 -3.83870419989073E-01
  1.20607878331162E-02  7.03515351404342E-04 -3.17028978104995E-04 -1.09000415138302E-03  8.38530158434139E-04
  1.51257581070014E-03 -7.93135989036123E-03  6.71462276727054E-03  9.27395722285625E-04  3.68889660581961E-02
 -1.27575202091789E-03 -1.12756741599445E-04  1.78830018737110E-02  6.80778867517984E-03 -3.74397431810075E-05
  3.98573837804982E-03  6.61713791183631E-05 -1.11894631313388E-02 -3.05351904402040E-03  9.82899487996549E-03
  1.53182971908739E-03 -1.41972226079219E-03  9.82873738161395E-04  1.27997929523818E-03 -1.76486089786692E-04
  4.26072503457776E-04  1.01022646410103E-02  1.39036252635995E-03  1.08844082162837E-05 -1.16122576680711E-02
 -3.95402869592154E-03 -1.30782391415515E-04  1.11840821297049E-04  4.41194785257425E-05  2.34866000557117E-03
  5.34903750660155E-04  5.26718925393258E-06  1.59214441299524E-04  5.69981149999497E-04  9.11171418679848E-03
  2.23039444007852E-03  1.73500739819437E-04 -4.46147257882279E-03 -1.35348240182278E-03 -7.48112294380852E-05
 -1.93301249309527E-04 -9.50175676272248E-05 -4.30409692974154E-04 -5.47072825684184E-04  9.69724391431427E-05
  1.35244464868503E-04 -4.86997894236858E-03 -3.29318289590683E-02 -1.65169255332373E-02 -1.89852703394476E-03
  5.17150794393548E-03  1.23273247030171E-03 -6.40892311655126E-05  2.36835940324703E-02  5.23824102529946E-03
  9.26735967332924E-06 -3.11152330856109E-03 -4.85274914989947E-04  1.33829575976036E-03  6.09479002028956E-04
  5.04256818379998E-03  1.37897139386690E-03 -1.12253508710683E-03  1.98280020126085E-05  9.40172148239189E-05
 -3.92002815694802E-04 -1.51619050322378E-03  2.17516753043083E-02 -4.83561679395227E-03 -9.49905419944319E-04
 -3.75370663908070E-02  3.21606130466893E-04 -6.27510004136112E-04  2.06219352924459E-03 -1.75007023844297E-04
 -2.18805136008526E-04 -3.83743683977690E-03 -9.09773295991821E-05 -2.74077111352140E-04  3.21999501699871E-04
 -1.70604536389918E-04 -8.45188696566681E-04  8.25337309777656E-04 -3.79520130216443E-05  4.87982972281144E-04
  1.82049181270564E-04  2.32446175916261E-03  4.35707256457549E-03 -3.72422401112332E-04 -2.47809694954582E-03
 -1.42221209615646E-03 -5.13023699062845E-05 -9.87355102794607E-05  9.49768581837960E-03  4.93685514706934E-03
 -8.37741132915202E-05 -1.26788271739205E-03 -6.68086972746404E-04 -2.32731294825163E-05  8.88288302781251E-05
  2.12445801635447E-03 -4.66140508471145E-04 -5.49660658987472E-04 -2.37789637030005E-03 -8.53960751495106E-04
 -1.14795497009989E-03 -6.00908836718093E-04  4.78032390204848E-05 -1.19366780499011E-04  1.15348099406759E-04
 -1.87246723349574E-02 -3.39598805479846E-03  5.93667160312858E-05 -1.68955897899534E-03 -4.41581867085995E-04
 -6.59089614149767E-04 -6.44615468071598E-04  6.78599056910913E-05  1.34834653433000E-05  2.33362836308299E-04
* ORBITAL    1   20
  4.74045973822947E-04  3.21129710649764E-03  6.02832724452269E-03 -2.32338128554144E-01  6.54611093190917E-02
 -2.51748275645211E-02  5.30100303698447E-02  2.90870007820340E-01 -1.88673740445843E-02  8.45590368491003E-03
 -9.36414019282386E-01  1.14062604982344E-01 -4.27130788841494E-03  6.34642563060929E-04  8.12897507783056E-04
  4.71034475554645E-02  3.35139144701476E-01  3.96198025204962E-02  3.47674903608617E-02 -1.54654817805732E-01
  6.77413469935388E-02  2.27665511501628E-03 -7.67342387209750E-02  1.47518913660522E-01 -7.70899963328664E-03
  6.09352269849616E-03 -1.69375113402268E-02  1.57401644136254E-03  3.16138709788689E-03  9.28763651452964E-02
  2.22056780116103E-02 -1.10127876531537E-02 -7.81447238136294E-03 -2.64027827394033E-03 -4.60674673234611E-03
  1.91110505230608E-02  1.09141343549169E-01  5.40300917336358E-02  4.32787705753612E-03 -9.38818419754260E-02
 -6.13473481897093E-02  5.97521409014776E-04 -4.57654719070432E-03 -2.53806325840087E-03  1.28311214774515E-02
  3.11830933973698E-03  4.61648044879762E-04  1.54271749092561E-03 -2.84457946326229E-02 -1.29423893885661E-01
 -6.44015612355360E-02 -4.84229249146444E-03  1.76578015231730E-02  1.34073329581919E-02 -5.07831634273882E-03
  5.68538980606998E-03  2.30859283596140E-03  8.09341170574089E-05 -1.98278739374228E-03 -3.35479034065139E-04
  1.96342004828619E-03 -6.05439477975021E-02 -4.68302424818496E-01 -2.07770980782360E-01 -2.69294893827545E-02
  7.73645074636372E-02  4.53740179974665E-02  9.93895537322325E-04  2.43557316329922E-01  7.49112191833805E-02
  7.00464625706099E-03  3.61840030878170E-03 -1.39047630626732E-03  2.50802979209503E-02  8.90718509321252E-03
  2.95119672080348E-02  9.39442142500321E-03 -8.19226524711373E-03 -3.41431497814582E-03 -1.06751776484931E-03
  3.36650137878939E-03  2.49150935563566E-02  3.03215703057176E-01  1.12560721461264E-01  1.67171652321962E-02
 -2.10370406918184E-01 -4.88696708192933E-02 -1.12392654553312E-02 -8.09165327595024E-02 -7.66569509909648E-02
 -1.00414760645563E-02 -1.79833110815654E-02 -1.33274244239426E-03 -1.54909819266066E-02 -9.81069387466245E-03
  1.60266800309178E-03  1.16145614463182E-03  4.24606165407543E-03  9.68068350691820E-04  3.13355629912935E-03
 -2.80498522435002E-03  5.81035241313732E-02  3.96530720391957E-02 -6.24711392449530E-03 -2.48163240464193E-02
 -1.33250939758584E-02 -6.52605289946664E-04 -1.32314596093533E-03  3.43789839144949E-02  1.46376062007693E-02
 -3.33675606956110E-03  1.26723158247079E-03 -2.42396275476800E-04  6.25019964869128E-04 -1.05010369632324E-03
  3.56151959260090E-02 -8.59370432178902E-03 -5.52543946909993E-03 -1.19974595384227E-02 -4.18245353564411E-03
  4.12393970970796E-03  1.65336913666607E-03  3.22377027401989E-04 -9.34625540721579E-04  1.63157823104440E-03
 -2.52214909868258E-02  2.72035661275550E-02  4.52018860364956E-03 -1.25027895543043E-02 -5.38642609809936E-03
  1.78056320113655E-03 -1.23299148971667E-03 -6.81632198842355E-04  1.47873412791537E-03  2.54262621153319E-03
* ORBITAL    1   21
  2.64248816672778E-03  1.85216671787620E-02  6.58964357166894E-02 -6.67954102712438E-01  1.63814071262256E-01
 -1.14706482833396E-02  2.14114489223515E-01 -1.64196962653249E-01  7.09907372442220E-02 -7.15011040932919E-03
  1.99271029047732E-01 -1.64032439727263E-02 -2.67003369326681E-04  1.04454816446508E-05 -2.72548301823879E-05
  4.38728006998887E-02  4.67914881212162E-01 -1.38690493911591E-01  3.83481470461496E-02 -3.28961896618751E-01
  2.79262162632733E-01  4.60439675084530E-03 -3.47742865996855E-01  2.49772789261744E-01  5.53024609668065E-03
  3.64113164287080E-02 -2.65334705816098E-02 -1.46324333764036E-02  7.53793597329300E-04 -1.32666885593025E-02
 -3.18480848239031E-03 -6.46112405235893E-03 -3.61220914182440E-03 -4.79699136539304E-03  8.57322988967587E-03
  3.84460793027857E-03  5.92536758241456E-02  2.36846342089704E-02  4.03415769382232E-03 -4.95960669901310E-02
 -2.36578857417993E-02 -3.27413109521042E-03 -7.33436029237891E-04 -4.19325971679276E-04  6.47032095379756E-03
  2.81514591800741E-03 -2.76823879226971E-03  1.69720125993696E-04  1.05355482724483E-02  8.95223070728030E-02
  3.94859157553378E-02  4.96634878099978E-03 -6.52187028293273E-02 -3.48385074526130E-02 -1.93737549337566E-03
 -2.02570753037924E-03 -1.13003417336932E-03 -8.00476885792110E-03 -2.81553606055236E-03  4.55292499218599E-04
  1.98028511739008E-03 -7.12688837004508E-03  2.61284578239224E-02 -1.13239817979941E-02 -1.52685658430328E-03
  1.19520288108288E-02 -2.58844262959427E-02 -8.38905443734871E-03 -6.84146105372184E-02 -3.71535655968937E-02
 -5.88787907611143E-03 -1.79044676552745E-02 -5.26022897163493E-03 -4.48365337104931E-03 -5.76031281364941E-03
  6.51381496547544E-03 -3.55975548083618E-03  5.36141632276432E-05  3.55744012409762E-03 -9.35727100015837E-04
 -3.27349143778283E-04 -2.74674070196217E-02 -1.44088119875452E-01 -8.53906897275770E-02 -1.12071242046765E-02
  3.05473525171051E-02 -2.51757811171620E-03 -2.81917293024133E-03  4.03034942893229E-02 -4.28252339335616E-03
 -6.02626450299855E-03 -1.43577760423638E-02 -5.47436360610356E-03  4.32241071319399E-03 -1.96204217011950E-03
 -1.71809527946932E-02 -5.80089907673843E-04 -1.10385776447838E-03 -1.19450140269555E-03  2.01325664450180E-03
  2.87683358491037E-03  1.85628712919463E-02  1.61100088210520E-02 -2.03581956147123E-03 -1.40300232190460E-03
 -1.24642490429481E-03  6.31289685737283E-04  6.84399113592543E-04  2.51573009656057E-02  2.16156672346312E-02
 -2.48142137244369E-03 -6.97161006643623E-03 -4.05485654662750E-03  3.31503346995132E-04 -1.52911288955228E-04
 -2.04119296272006E-02 -5.02772280379637E-03  1.15156350415680E-03 -6.68585115662214E-03 -4.36991204682109E-03
 -5.49665548547829E-03 -2.00503780690004E-04 -1.59501730786664E-03  1.20782501008628E-03 -1.02770302924139E-03
 -9.33841862251952E-03 -1.30507048141988E-02 -1.08191703137089E-03 -9.04836338116271E-04  2.06972365714952E-03
 -9.88289278877514E-03 -5.32064541385419E-03 -1.42478172312198E-03  7.64256936977313E-04  7.51545639975754E-05
* ORBITAL    1   22
  1.54003853906457E-03  1.08419728843483E-02  3.91770178085330E-02 -1.43537492262034E-01 -3.68696616856393E-03
 -1.66069727541755E-02  4.81817947248997E-02  9.67706132688060E-01 -1.48835427837470E-01  1.17868953831462E-03
  2.99436614909327E-01 -3.07719886521924E-02  3.34442626761126E-03  1.84729445146489E-04  7.19216882721917E-03
  6.24963276502719E-02  4.06116384372945E-01  6.90740336336497E-03  5.74172842859654E-02 -1.19777128832305E-01
  2.09219056402296E-01 -8.19840735957792E-03 -1.57822143729088E-01  1.64187461265192E-01 -4.04692150609241E-03
 -1.28943218888814E-03 -3.81823062858497E-02  3.29991568068847E-02  1.83934161517476E-02 -3.75284649005298E-02
 -1.13095628527580E-02 -1.49980575572143E-03 -1.04637059763323E-02 -1.26584701812001E-02  7.87909001007988E-03
 -2.71092447663848E-02 -1.17111029029688E-01 -5.50969797216036E-02 -3.28739143857229E-03  3.24565297662729E-04
  9.98801029451617E-05 -6.35796588568223E-03  3.06799918623944E-03  9.63999647427005E-04  2.90040194536128E-03
  1.91188276095400E-03 -2.44569285238470E-03  8.16104893987322E-05 -1.52082862574173E-03  1.41381348714307E-02
  1.01245018821342E-02  1.99872468642087E-03 -5.43349655202026E-02 -3.61114701960353E-02 -3.84513871024932E-03
 -2.84859095373231E-03 -1.73160104838068E-03 -8.11571486513310E-03 -2.39370134077178E-03  1.01785180399040E-03
  1.78428843157788E-03  9.07642085239995E-03  1.42737076474126E-01  6.57374806498113E-02  1.15953674353178E-02
 -6.36497386220210E-02 -7.12749603776555E-02 -1.26838530085441E-02 -8.01562952277199E-02 -1.83445584591848E-02
 -8.34478488642597E-03 -1.72799981374634E-02 -1.23832243893335E-03 -1.43480756715829E-02 -1.15073816681994E-02
  1.33725182698252E-02  3.35841019757024E-03 -4.48824569249723E-05  2.38439867910558E-03  4.06628718206953E-04
 -3.82778301837645E-03 -2.76435105279366E-02 -1.65263259621311E-01 -7.50486227636404E-02 -8.29697508814596E-03
  7.84384607021762E-02  3.18917172206089E-02  3.29143853842593E-05  1.52434977897838E-02 -1.10243723431020E-02
 -7.90198729804859E-03 -8.16664935937110E-03 -7.79262757594891E-04  5.80860024978180E-03 -2.27153858258608E-03
 -2.35542940412009E-02 -6.99599590355504E-03  9.16374179803476E-04 -9.02091730724559E-04 -8.02599547539769E-04
  4.53380578516752E-03  2.64671751407491E-02  1.41742987428422E-02 -3.91266556253569E-03 -1.22710857508061E-03
 -2.00905402255364E-03  6.62255648024067E-04  1.06666067539153E-03  4.10278682161824E-02  2.68642738912036E-02
 -4.75697546339678E-03 -1.14644812623860E-02 -7.04474907227137E-03  1.54190812259557E-04  1.32383895952345E-05
 -2.70510790297752E-02  1.85205196021707E-02  6.12686326231383E-03  3.05059469500865E-03 -1.27607306976053E-04
 -2.50451938952147E-03 -7.21818679255533E-04 -7.75546209852564E-04  1.57026667398955E-03 -1.80259027918240E-03
 -1.88896306167694E-02 -2.41617727676985E-03  2.49308139290803E-03  2.35927825060052E-03  1.28401567481549E-03
 -1.27790060383711E-03 -6.54622719847035E-04 -1.86870444879351E-04  5.20296483725429E-04  2.27114239114464E-04
* ORBITAL    1   23
 -2.54932928529268E-04 -1.86764413848601E-03 -9.69752954995418E-03  1.88211807683165E-01  6.62917366584030E-01
  7.37808510876673E-01 -5.27753906605799E-03 -4.00269988694687E-02 -2.53560942522230E-02  8.25760039825960E-04
  3.31351540938513E-03  1.22228803661216E-03 -3.84901335439965E-04  2.55400006510601E-05  5.80850905072513E-04
  8.98162632410839E-02  5.37263404243293E-01  2.97859119571921E-01  3.64834736537744E-02  8.20695108684459E-02
  6.46418639639292E-02  1.51660854928624E-03  8.07044285935391E-02  6.29983875209685E-02  1.19916771230652E-03
  6.54642520638770E-04  4.59330811961816E-03 -3.87018552357318E-02 -2.20225347869306E-02 -5.74755646638357E-04
 -1.32358386202478E-04 -4.05790944286402E-03  1.96436394459003E-04  1.87429623748936E-04  4.09901582784699E-03
 -8.51932287487880E-02 -5.38619208199846E-01 -2.78664306992512E-01 -4.11702559097650E-02 -3.25477244369252E-01
 -1.92675400271346E-01 -2.77981890358933E-03  3.05850971116642E-02  1.19173577769309E-02  3.91901413015227E-02
  1.80992151146885E-02  7.18657622070366E-03  5.86972785074884E-03 -8.38065938146879E-02 -5.30401525699566E-01
 -2.73969072576987E-01 -4.04640824947777E-02 -3.20559919500963E-01 -1.89862314264217E-01 -2.77779494907795E-03
  3.01347917247498E-02  1.16941664834847E-02 -3.88423299160139E-02 -1.79696766218046E-02  5.81910390020907E-03
 -7.16769904919028E-03 -9.69081427200733E-02 -6.08189700689170E-01 -3.14267344135071E-01 -4.15539661432033E-02
 -1.20137450127111E-01 -4.87067383173083E-02  1.91179428620257E-03  8.96759121453503E-02  8.32241289196513E-02
 -4.08947540763066E-03  5.52412901117023E-03 -3.64528585771518E-04  4.88966272540850E-02  1.99272595832925E-02
  7.53372708271274E-03  2.27576615088046E-03 -9.68556061215063E-03 -4.44307833958858E-03  3.11395238060984E-03
  1.29544352085952E-03 -9.72551989588857E-02 -6.11950033990979E-01 -3.14609125539002E-01 -4.15384866865411E-02
  9.26358872842333E-02  8.31881669477965E-02 -4.24676851871428E-03 -1.19653311288409E-01 -4.88178583853069E-02
  1.67733309626803E-03  5.99444162525135E-03 -2.39373963848188E-04  4.82900478576559E-02  1.96447703531256E-02
 -8.09954077690752E-03 -2.47457726478272E-03 -1.28999922642590E-03  3.06596355200684E-03 -4.43267453820733E-03
  9.55615393440570E-03  6.23272403351308E-01  4.17012986643781E-01 -2.06131055035360E-02 -1.73751306704459E-01
 -1.04515070682355E-01 -3.50009451648057E-03 -5.30071355063213E-03  6.08597593697820E-01  4.03141703630571E-01
 -2.24299329957077E-02 -1.70899284043800E-01 -1.02703369583070E-01 -3.43930305835696E-03  5.20607568022557E-03
  1.30738889420884E-01  3.51519930634153E-02 -3.88280634156462E-02 -3.27695314519331E-02 -1.82695523297675E-02
 -5.34595642656206E-02 -3.70548824720509E-02  3.01721258373683E-03 -1.13423648004191E-03 -2.29710013258325E-03
  1.37397366239776E-01  4.50273101302118E-02 -3.57352622083142E-02 -5.22181667987721E-02 -3.63696752029265E-02
 -3.23450246075335E-02 -1.81872157904666E-02  2.91870698866232E-03 -1.06631511888389E-03  2.31278346257440E-03
* ORBITAL    1   24
  8.65815663457553E-05  6.25117277748337E-04  3.10707249546841E-03  2.61404474729139E-02  2.53622890186307E-02
  1.91895805166137E-02 -1.11898301983586E-03 -3.35345923261508E-03 -1.87626238535734E-03 -1.28780640779599E-02
 -3.71495875447892E-02 -2.09138718516590E-02 -1.34019434094530E-05  4.40923712024965E-05  1.85960553032981E-06
  5.53344212117374E-04  2.61490666518089E-03  1.51218635795887E-03  5.23212928676542E-06 -8.56782744735151E-03
  1.21239019740996E-02  2.22668080537237E-03  1.08785086729589E-02 -1.09822945562012E-02 -2.25295284574398E-03
  6.00038422057436E-05  3.69730528488775E-05 -5.23497739827113E-04 -3.06793916097165E-04 -1.89497533561113E-03
  2.98217157945013E-04 -1.64232833583277E-03  3.61261225564813E-04 -3.33051080616687E-04 -1.56108432253220E-03
  3.10076621113156E-01  1.84672541991301E+00  9.83266285898803E-01  1.36569548368573E-01  7.05318420892477E-01
  4.25848059892928E-01  1.11526320565015E-02 -8.52207719969316E-02 -3.69606222612305E-02 -6.37485969010460E-02
 -2.70722068304885E-02 -1.36811919867682E-02 -9.49141168429736E-03 -3.03492734574727E-01 -1.80788910406906E+00
 -9.62424723833580E-01 -1.33645916487885E-01 -6.91539436536449E-01 -4.17669594228407E-01 -1.07453057446935E-02
  8.38589267174295E-02  3.63271523375559E-02 -6.18623347319858E-02 -2.61515485030287E-02  9.32636911635939E-03
 -1.35173579063505E-02  1.44270217782090E-02  1.26685817253451E-01  6.89579066277786E-02  1.37304738709018E-02
  2.03418361402620E-01  9.87243317097257E-02 -6.50635570678138E-03 -4.83672185981045E-02 -4.20135134752595E-02
  1.66930020962165E-03  4.62763841862530E-02  2.34247776591469E-02 -1.40406927045089E-02 -3.37761659871091E-03
  5.08309130774728E-02  2.68186465854019E-02  9.47085116626115E-03 -3.22023879100039E-03 -4.91718881697773E-03
  3.30704240215900E-03 -1.36699609556966E-02 -1.22375417743179E-01 -6.61974312304210E-02 -1.31281045361431E-02
  5.53297750803175E-02  4.67556305668035E-02 -1.28549724255955E-03 -1.94110152721803E-01 -9.25741055197716E-02
  6.95432348165079E-03 -4.49899812869548E-02 -2.27604339770065E-02  1.44868789773803E-02  3.59242826264676E-03
  4.88721616491401E-02  2.58471663197064E-02  3.08655360810368E-03  4.80189998345125E-03  2.94975544987379E-03
  9.40890951492274E-03 -2.07520066645310E+00 -1.82666766788671E+00 -1.68250639395483E-01  4.66026407946732E-01
  2.92574889416967E-01  8.62039864158605E-03  1.17464118470037E-02  2.02772217275975E+00  1.78184810088293E+00
  1.62571300869434E-01 -4.57071161075934E-01 -2.86834750965499E-01 -8.49632413237547E-03  1.15753046200457E-02
  9.22354070541980E-02  4.25518227004725E-01  1.94831583968071E-01  9.41616648879639E-03 -7.74220037168536E-03
  9.51399351784920E-02  5.84946904239950E-02 -4.34071576620251E-03  2.85792615259040E-03  3.00067528731782E-03
 -1.10927964378571E-01 -4.40032140712253E-01 -1.95567188044088E-01 -9.25024766048905E-02 -5.67511228728099E-02
 -6.45302204760416E-03  9.44091734197771E-03  4.23994739399797E-03 -2.85314260877077E-03  2.90157743639291E-03
* ORBITAL    1   25
 -5.76848370832381E-03 -4.15905954597473E-02 -2.04883002128212E-01 -1.62987467801089E+00 -1.53403910973894E+00
 -1.24153121363262E+00  6.17865769550584E-02  1.82424406436532E-01  1.09460976460230E-01 -1.21135073099911E-03
 -3.13737516256277E-03 -1.09833701494882E-03  1.68983162229565E-04 -1.63548806704145E-06 -2.70995495199306E-04
 -1.20913869391380E-02 -4.71548097665566E-02 -1.41593185595933E-02  9.27196035345159E-03 -1.31956046864716E-02
 -4.11764506655561E-03  9.03519735395646E-04 -1.16565716893641E-02 -3.55516760071675E-03  9.75147991070046E-04
 -5.65556031317757E-03 -1.26950417230006E-03  2.45423670817772E-02  1.42482975929088E-02  1.76349502983120E-04
  3.71304729651375E-06  2.04749281470888E-03 -1.07437397594098E-03 -1.07561846740510E-03 -2.11906518962273E-03
 -1.80218304049212E-01 -1.07024077284646E+00 -5.74168789306805E-01 -8.21415519343990E-02 -4.04627833399624E-01
 -2.43205825465320E-01 -1.19542689065894E-02  3.65655420116988E-02  1.55804723729542E-02  6.91722957695393E-02
  3.54498904973649E-02  5.53546664287562E-03  6.18038600485888E-03 -1.90905726677181E-01 -1.13357594637925E+00
 -6.08093959414406E-01 -8.68534290817516E-02 -4.29208429695047E-01 -2.58384144761815E-01 -1.22952066439379E-02
  3.95922881250919E-02  1.69190828231823E-02 -7.13636112632147E-02 -3.63552492470986E-02  6.52285592222448E-03
 -5.97500603086643E-03 -1.03226151536068E-01 -6.23325884866355E-01 -3.37357067442970E-01 -5.29672600928662E-02
 -3.92195794012767E-01 -2.57378107356763E-01 -1.92104333930269E-02 -2.55080721865751E-01 -1.61352416243854E-01
 -1.45525923068472E-02 -3.56558577890105E-02 -1.97535789604335E-02  6.39608710020258E-03  8.38941239590957E-04
 -5.45558637204578E-02 -2.72992745240728E-02 -4.99303996736514E-03  7.59908717097459E-03  4.53855560791973E-03
 -6.51220476703594E-03 -1.03004684567606E-01 -6.21605293100052E-01 -3.37609970395240E-01 -5.31623730902281E-02
 -2.55817824680543E-01 -1.60141454506663E-01 -1.44828492675241E-02 -3.98416782227269E-01 -2.60290846821839E-01
 -1.88333524938428E-02 -3.74975873153460E-02 -2.05796304680657E-02  7.27236967483350E-03  1.12057603776455E-03
  5.66866877391610E-02  2.83551335540742E-02  6.61488635403091E-03  4.74684063253823E-03  7.71704451288637E-03
  5.37707017840636E-03  1.25932639064883E+00  1.10701931200017E+00  1.08174203298612E-01 -2.60139715360305E-01
 -1.64117590022381E-01 -3.41209811903480E-03 -5.26833155959344E-03  1.33364534573193E+00  1.17228157320740E+00
  1.14242954153231E-01 -2.76942428597538E-01 -1.74640162261729E-01 -3.73444541380903E-03  5.71691666107424E-03
  9.91408168163790E-01  8.75236934202320E-01  9.01246126073594E-02 -1.50646945293220E-01 -9.27368325153732E-02
 -1.15554168602576E-01 -7.75558374712124E-02  3.44873357447975E-03 -1.20465885109233E-03 -2.77682729259860E-03
  9.79555721883976E-01  8.49343553709138E-01  8.04829023771177E-02 -1.19542159179235E-01 -7.99168350702018E-02
 -1.51254777947220E-01 -9.25267844446949E-02  3.67972077068053E-03 -1.34423510205186E-03  2.85839935286535E-03
* ORBITAL    1   26
 -3.17892685761915E-03 -2.29067771941817E-02 -1.12217730315282E-01 -7.28333022578540E-01 -4.18775351748361E-01
 -2.46688671281987E-01  1.58226513960042E-02  3.68453453890044E-02  2.21343853977050E-02  5.65278358222514E-05
  8.46978538038728E-04  4.08602394284442E-04 -1.26738250612544E-04  1.19229385347480E-05  1.72935402358505E-04
  1.51344106142605E-01  9.08964545910628E-01  4.75340932978864E-01  6.39329512861943E-02  2.01455811326386E-01
  1.41821221074637E-01  5.15870891706007E-04  2.00853962622222E-01  1.41186370272204E-01  4.23412936812097E-04
  3.53323503113609E-03  5.73749293908615E-03 -3.26583211213068E-02 -1.62833542290017E-02 -1.81764678982354E-04
 -4.87346845015285E-05 -2.65427949208313E-03 -1.56183918204580E-03 -1.56960864586715E-03  2.67196625469735E-03
  3.26202593978112E-01  1.92540863093798E+00  1.02714980876789E+00  1.36716571291913E-01  5.06090714949778E-01
  3.28555714702929E-01  1.40432536738347E-02 -8.89145976132036E-02 -4.31996210298428E-02  5.55968076584018E-03
  8.59556144891331E-03 -8.50438021812458E-03 -3.37958416455418E-03  3.28073659585337E-01  1.93639276439494E+00
  1.03322125304340E+00  1.37580287387103E-01  5.12335419626605E-01  3.32349681550308E-01  1.40143741706617E-02
 -8.95797744958632E-02 -4.34782961076774E-02 -4.53981222985763E-03 -8.15904085379873E-03 -3.50953075521528E-03
  8.63319488566894E-03 -3.56538402869568E-01 -2.11111345246924E+00 -1.09699993854975E+00 -1.41808535171524E-01
 -3.52507779777023E-01 -2.36865765796485E-01 -2.13203360936189E-02 -1.96266793596413E-01 -1.03642383227537E-01
 -6.67808155810351E-03  3.12324605794633E-02  1.55914264832892E-02  9.12847962898472E-02  3.96591275712253E-02
  4.74258353282386E-02  2.51481381019975E-02 -1.08045742752249E-02 -3.84347500104618E-03  2.51377418418299E-03
  2.37353837131978E-03 -3.55402927127915E-01 -2.10466410728563E+00 -1.09307039659967E+00 -1.41230918529767E-01
 -1.94629193734854E-01 -1.03227163351220E-01 -6.71397419703763E-03 -3.50539919998239E-01 -2.35779350438283E-01
 -2.13773063852485E-02  3.14145473468756E-02  1.56708268869350E-02  9.09248746956623E-02  3.95056989133204E-02
 -4.81539084991986E-02 -2.54797877606276E-02 -2.43524763119062E-03  2.51054671034610E-03 -3.84812556496035E-03
  1.07276007236391E-02 -2.17125451230487E+00 -2.21117045055473E+00 -3.38439011209598E-01  3.94421935876798E-01
  2.56598748742956E-01  6.95821211566213E-03  7.00748813397992E-03 -2.18336506613200E+00 -2.21821233055873E+00
 -3.37470559602547E-01  3.98622632359952E-01  2.59094324854057E-01  7.05350464162618E-03 -7.16066568366156E-03
  1.87012543885701E+00  1.97451887077549E+00  3.27434599757579E-01 -2.90149304968406E-01 -1.97086105579749E-01
 -1.32226163098803E-01 -8.92359033050704E-02 -9.47082312672707E-05 -7.31871538029898E-03  5.28973490674199E-03
  1.85700306312462E+00  1.96092736658966E+00  3.25373949941879E-01 -1.29925692277630E-01 -8.77521197979955E-02
 -2.89496703679465E-01 -1.96767899276656E-01 -1.39099393309768E-04 -7.24161118773466E-03 -5.34244807935862E-03
* ORBITAL    1   27
 -6.39285320116028E-05 -4.63607019376396E-04 -2.32765977216364E-03 -1.20679016149437E-02 -5.62979315703556E-03
  9.61073961554449E-03  1.20860931239812E-03  3.34561904003283E-03  1.43140407072759E-03  2.01088401541673E-02
  6.16613461547311E-02  2.89275665098284E-02  1.60319459289884E-05 -5.64779109312930E-05  2.88022836237798E-05
  2.41765807865128E-03  1.56381769766874E-02  8.47145371578436E-03  1.25899961583486E-03  9.55340845252191E-02
  9.25636770698613E-02  4.69624414618291E-03 -9.38586577199056E-02 -9.25715030475935E-02 -5.03087135188235E-03
  2.29305604935402E-04  5.56364667594586E-05 -7.71215235963309E-04 -3.08068483415875E-04  1.48791243917440E-02
  5.62762363029772E-03 -7.07712814998687E-04  6.00037792455766E-03 -6.04005693072909E-03 -5.40925360117196E-04
  4.09779905103517E-01  2.33520905190232E+00  1.26911242416072E+00  1.68380757663063E-01  1.53572092053672E-01
  1.46588743072681E-01  4.24364276831289E-02 -7.79174772014102E-02 -4.18313830021276E-02  1.68492325559009E-01
  7.72798127371997E-02  3.92734382558561E-04  1.19283124892022E-02 -4.12759068224337E-01 -2.34944991710413E+00
 -1.27749877255070E+00 -1.69510621962471E-01 -1.68320072878820E-01 -1.55985513403693E-01 -4.20661760038539E-02
  7.88195707102770E-02  4.22659106217924E-02  1.64601529925822E-01  7.57818860362531E-02 -1.15072739875440E-02
  7.90025953749591E-05 -6.12601304627548E-01 -3.55430515615595E+00 -1.88891669149255E+00 -2.56135198914102E-01
 -4.27492776336459E-01 -3.17915511445519E-01 -2.90681922863298E-02 -7.09575382038639E-01 -4.34490391225763E-01
 -3.48810426257318E-03  1.32673649268968E-01  5.95967465289823E-02  9.74200589348862E-02  4.08760578078361E-02
 -1.42266998108343E-01 -6.24457480758648E-02  6.20678897582638E-03 -3.98509347696299E-03 -1.62344037270002E-02
 -2.54817942388072E-02  6.09497114148541E-01  3.53812175579919E+00  1.87950661308346E+00  2.55094675523294E-01
  7.12171830682179E-01  4.35503969990857E-01  3.42415805022169E-03  4.26422229868405E-01  3.16817424976341E-01
  2.89236727457296E-02 -1.32845196320903E-01 -5.95214654621615E-02 -9.60610272513895E-02 -4.01514368989650E-02
 -1.42450285486502E-01 -6.26235216803325E-02 -2.54971822991644E-02  1.62849114294478E-02  3.93612294063732E-03
  6.80635510208683E-03 -3.11009176265516E+00 -4.00833503479589E+00 -9.46746510296341E-01  2.25537103701895E-01
  1.81065370240444E-01  6.38064221415798E-04 -1.04227738765935E-02  3.13614501945551E+00  4.01835294246194E+00
  9.41824737069555E-01 -2.37005663157455E-01 -1.87515036089425E-01 -9.68524665644164E-04 -9.92721455675175E-03
  7.82608922918481E+00  9.47723863407479E+00  2.01111410073239E+00 -2.88967864640095E-01 -2.00565939056153E-01
 -7.80707085254204E-01 -5.31758622217593E-01 -3.39770599146119E-03 -2.25797093809891E-02 -2.15316933375165E-02
 -7.81907162997658E+00 -9.47728591074539E+00 -2.01394281397438E+00  7.79379309586149E-01  5.31125093154714E-01
  2.86346265699588E-01  1.99244828200777E-01  3.47122004775108E-03  2.24893432664851E-02 -2.15386666710025E-02
* ORBITAL    1   28
  2.05944211847658E-03  1.47770606993124E-02  6.96319715156626E-02  4.85581948772336E-01  6.69931497643531E-01
  4.91265945694806E-01  3.61874654734190E-02  9.61885173930208E-02  4.34094207889882E-02 -5.69932091119822E-04
 -4.54420497239963E-05  2.19949574907005E-04  7.42476052432962E-05  2.52511048185147E-05  4.98338647513223E-04
  1.14888318549089E-01  6.48750519867080E-01  3.37437907328012E-01  3.65183730476389E-02  4.80939304020100E-02
  3.27352762484227E-02 -6.87906411539212E-03  4.95213360943778E-02  3.33343549651312E-02 -7.10287221476170E-03
 -8.04084792569035E-02 -3.27636177304645E-02 -6.26426214871907E-02 -2.82379156612131E-02 -7.32415421215865E-04
 -3.36672972492465E-04 -1.48052595999021E-02 -4.54903040423394E-03 -4.52613998154091E-03  1.47971431041334E-02
  1.94687203306833E-01  1.08812178840339E+00  5.38702192247862E-01  5.93557889790845E-02  3.68358148359349E-01
  2.78883369730745E-01 -2.76995897595506E-02 -8.99296141551028E-02 -4.02129991265357E-02 -1.75412885367359E-01
 -5.77451152467105E-02 -1.78075920873274E-02 -1.02224539631461E-02  1.90936057322539E-01  1.06768116310131E+00
  5.28145409187781E-01  5.80660683813640E-02  3.61079226515900E-01  2.72967583668714E-01 -2.75851640705899E-02
 -8.86773715384639E-02 -3.96213105090607E-02  1.73943083707693E-01  5.72666719393433E-02 -1.00445988438948E-02
  1.77016467805315E-02  4.41649890853368E-01  2.28193894487687E+00  1.23463611517230E+00  1.51044034300386E-01
  8.09573411194581E-01  6.00829847569295E-01 -2.43290450922442E-02  4.90668299933031E-01  4.40992797581095E-01
 -1.96208926338385E-02  1.90626671673923E-01  6.61122080218016E-02 -1.64132939412219E-01 -6.80438297889252E-02
  2.87923496722105E-01  1.19114819030330E-01  2.72362201508352E-02 -2.48318528591346E-02 -2.04820212312444E-02
  1.12330076732667E-02  4.42446847657999E-01  2.28749809764199E+00  1.23835434906229E+00  1.51679282501291E-01
  4.89837741615660E-01  4.40075277456971E-01 -1.95058855817884E-02  8.09802169886172E-01  6.00601823107653E-01
 -2.42583295401194E-02  1.90156975882060E-01  6.60091203086105E-02 -1.63866259029961E-01 -6.79872389188470E-02
 -2.85809315967842E-01 -1.18172340109216E-01 -1.11675918747954E-02 -2.04077423966726E-02 -2.46209033372370E-02
 -2.71449642429797E-02 -8.73507078516829E-01 -3.84594128105838E-01  1.72465857680274E-01  5.77914149886442E-01
  3.42525650824535E-01  1.60894403435096E-02  2.60918055306848E-02 -8.46655455100223E-01 -3.62313829491165E-01
  1.73883588355984E-01  5.68981961987456E-01  3.37080077096011E-01  1.58835768951487E-02 -2.57852484757079E-02
 -2.57611129336883E+00 -1.63354156098640E+00  1.65351017239630E-01  1.01694313237113E+00  5.83926725481522E-01
  6.28634428966573E-01  3.87619028006657E-01 -4.59193438263650E-02  3.10261237438251E-02 -1.96896827230423E-02
 -2.59360658562257E+00 -1.66030539971637E+00  1.57609636608087E-01  6.26488605763884E-01  3.86359431346812E-01
  1.01644776019447E+00  5.83895734918771E-01 -4.57463003931693E-02  3.09630633369637E-02  1.97402951805613E-02
* ORBITAL    1   29
 -7.47800744208773E-03 -5.41922455295817E-02 -2.71287306211710E-01 -1.28612220302055E+00 -5.88990286101528E-01
  6.20532927756408E-01  1.69607502938788E-01  4.65827802182508E-01  2.38000299398327E-01 -1.22467019967560E-03
 -1.25774883928517E-02 -5.67611497145299E-03 -7.89225946783765E-04 -2.28439357933123E-05  1.82133875706690E-03
  3.99945228024976E-01  2.53244775062160E+00  1.36073421334511E+00  1.93198498724017E-01  2.29355305720573E-01
  8.52700828057591E-02 -2.03836824025964E-02  2.54896564505136E-01  1.07715142496992E-01 -1.86191427787442E-02
  3.80942473080456E-03 -1.33861759156434E-03 -1.18792266056717E-01 -5.29785041646805E-02 -6.81244213199676E-04
 -1.13183770921828E-03 -1.52982406534004E-02 -5.23599627467807E-03 -4.71305192458924E-03  1.51688960539229E-02
 -2.53994895535804E-01 -1.27765086549398E+00 -7.82446888120862E-01 -1.15049492578668E-01 -1.01340149052165E+00
 -6.58444295838734E-01  1.74769245465867E-02  4.97642758782526E-02  1.99353990275585E-02  2.72258116946466E-01
  1.11326830787286E-01  2.30798897217579E-02  2.87046292878019E-02 -2.63861251802647E-01 -1.32589116880359E+00
 -8.10846262856199E-01 -1.18740264106911E-01 -1.09173386835025E+00 -7.10216845675121E-01  2.12889612419680E-02
  5.68514257356688E-02  2.31017774705819E-02 -2.94263420903957E-01 -1.19878204039891E-01  3.09183364446040E-02
 -2.40543567478008E-02 -2.20398517421723E-01 -1.26806463517317E+00 -7.59502231281077E-01 -9.98252858553455E-02
 -8.11134856673327E-02 -8.74982188052877E-02 -2.44337822945160E-02  3.94790509907454E-01  1.97422805422025E-01
 -1.73687099732357E-02  1.45215927824089E-02  8.68645163513650E-03  6.45476384403115E-02  3.22078655981497E-02
  8.82298076045465E-02  4.36852303070200E-02 -4.11030154656551E-02 -9.53355387248444E-03  3.90870328000789E-04
  5.64190393982261E-03 -2.48784277314047E-01 -1.41474111486407E+00 -8.47017320738971E-01 -1.11015850156035E-01
  3.36633720738029E-01  1.71240769522412E-01 -1.47994326733500E-02 -1.00244136791562E-01 -1.02396996042078E-01
 -2.28606982710468E-02  1.32073900551585E-02  9.52337795364406E-03  7.69467735600791E-02  3.75391566939229E-02
 -6.31503220488279E-02 -3.29235539312613E-02 -3.91533010325606E-03  5.07800298184900E-04 -8.63502148308578E-03
  4.27114060945101E-02  2.01881141079778E+00  8.91008125672882E-01 -3.07561613668840E-01 -7.80851540807182E-01
 -4.36445103361632E-01 -1.94626473103308E-02 -3.02218693892276E-02  2.12790375480183E+00  9.03295923791520E-01
 -3.43304164012601E-01 -8.49005748621965E-01 -4.75469178387674E-01 -2.12570588562561E-02  3.37524519839397E-02
  3.40124516347869E-01  6.99294482893097E-04 -1.21958552861441E-01 -3.72940658928125E-02 -1.15489252269955E-02
  1.83179665541031E-02  2.14679221365358E-02 -6.16124966113778E-03  1.50557105280182E-03 -4.53916423061617E-03
  5.90083673794489E-01  2.35952390775870E-01 -9.73405646004177E-02 -4.91512640527263E-02 -2.13387235676732E-02
 -6.41227278059804E-02 -2.55763213227255E-02 -4.12858017228726E-03 -8.01611283783614E-04  5.61685358334432E-03
* ORBITAL    1   30
  1.48452110578725E-04  1.07564758825468E-03  5.37819129179521E-03  2.31532768701146E-02  9.86589174685806E-03
 -1.06342019239565E-02 -3.83833381499222E-03 -1.01416032210684E-02 -5.56596192585349E-03  2.69640271429981E-02
  8.20441673933207E-02  4.29461396146709E-02  4.68551133144838E-05  3.32143025590197E-04 -2.96938233461890E-05
 -8.83684161160729E-03 -5.68939380671264E-02 -3.03312692371266E-02 -4.25269337251455E-03 -3.56059015698365E-01
 -2.89045541345942E-01  3.34948590505684E-03  3.43996721253935E-01  2.85602544894204E-01 -2.32357234020041E-03
  3.16528742402744E-04  2.32384271931444E-04  2.90624478362828E-03  1.33519247890769E-03 -1.33050075821357E-01
 -6.62120296496104E-02 -3.27638281815591E-03 -8.36820333986960E-03  8.64329584842169E-03 -4.03583684200796E-03
  5.91383095473208E-01  3.15311576065872E+00  1.71931145578693E+00  2.17060656274420E-01  1.87459489244548E+00
  1.31083138971379E+00 -5.42248068422125E-02 -2.23952133507149E-01 -1.01999139137969E-01 -4.20331780780743E-01
 -1.59850006545306E-01 -2.94470431601826E-02 -4.49992423589851E-02 -5.66215124470478E-01 -3.02456100982580E+00
 -1.64260676082550E+00 -2.06115409377830E-01 -1.77610068686394E+00 -1.24514753862434E+00  5.23687474120453E-02
  2.17215544593913E-01  9.91436418095763E-02 -3.97023081682511E-01 -1.50267527864939E-01  4.23658452537381E-02
 -2.78501087419116E-02  2.01784400652016E-01  1.03344203442898E+00  5.25355835366924E-01  5.02577643695472E-02
  1.00907740158008E-01  1.28147323105468E-01 -1.78092249524962E-02  5.00198762067203E-01  3.06559444629266E-01
 -3.08854540206437E-02  5.26961062307586E-02  7.13434733178602E-03 -1.08908198071824E-01 -4.67271342118004E-02
  4.33096723459886E-01  1.91747472530107E-01  2.64960254520736E-02 -2.74187747526740E-02 -5.53319353173876E-03
  2.06206745664927E-02 -1.96971373450687E-01 -9.98569940466176E-01 -5.03771082723636E-01 -4.72315962094422E-02
 -5.22625238447474E-01 -3.19809176675161E-01  3.20633091208047E-02 -1.25814930755976E-01 -1.42042581270632E-01
  1.99687738446956E-02 -5.88973438372738E-02 -9.82685223160583E-03  1.08105263392418E-01  4.61153657711887E-02
  4.36109452238204E-01  1.93109136288168E-01  2.08902652998918E-02  6.37079702703617E-03  2.78785689721394E-02
  2.45963391959620E-02 -4.57609767306706E+00 -2.76614255229484E+00  2.96604295141310E-01  1.82037141916146E+00
  1.07490029950164E+00  4.31897346381018E-02  7.38735745300102E-02  4.36303625491962E+00  2.65017349013994E+00
 -2.76370251479686E-01 -1.73954455651622E+00 -1.02848381765366E+00 -4.13165338604075E-02  7.07719457286406E-02
 -4.80954848060366E-01  7.50751048481449E-01  6.14050565370820E-01  2.41984179107303E-01  9.91943180879606E-02
  7.19188114528060E-01  4.44931673860425E-01 -3.23413002696223E-02  2.33356983194850E-02  1.55793252567082E-02
  5.20485617105616E-01 -7.13514432305603E-01 -6.10459821467123E-01 -7.27601305269227E-01 -4.50251534580213E-01
 -2.63131426592759E-01 -1.12146182925144E-01  3.32933722613333E-02 -2.40724385094049E-02  1.44562462211636E-02
* ORBITAL    1   31
 -3.19365479448828E-03 -2.31046755604329E-02 -1.14319071621029E-01 -4.92151121521390E-01 -1.30775514291933E-01
  2.61809079772377E-01  5.43858040623998E-02  1.42309842996077E-01  7.18888207404590E-02 -8.56643496949669E-04
 -4.91992090809579E-03 -2.48584533173240E-03 -1.49612913207328E-04 -1.00287482535883E-05  9.89554320986534E-04
  2.95636341626891E-01  1.70125587385314E+00  9.49968867398016E-01  1.27249330508768E-01  2.29134722325624E-01
  1.69840108940950E-01 -8.09082266619062E-03  2.18296382901599E-01  1.61837288645605E-01 -7.61898963697389E-03
 -1.70330967831549E-02 -3.90251019718951E-03 -8.59515025253045E-02 -3.89434106388448E-02  2.74647411269555E-03
  1.12566613640423E-03 -1.01915816936879E-02 -2.23065318292157E-03 -2.52376384406387E-03  1.03300124147147E-02
  5.32303084436290E-01  2.73379997260817E+00  1.56608987952513E+00  2.05878729111093E-01  2.14335204723131E+00
  1.43681760047312E+00 -5.54435752773419E-02 -2.24974374764347E-01 -1.02681726020937E-01 -4.29325599050977E-01
 -1.73731657968077E-01 -2.09734189632619E-02 -5.08131828532034E-02  5.46293449451508E-01  2.80903674981633E+00
  1.60525795282312E+00  2.10568569811409E-01  2.18210495356841E+00  1.46441765090642E+00 -5.64533172384549E-02
 -2.29946857564457E-01 -1.05015702886040E-01  4.37875435616635E-01  1.76935176426215E-01 -5.16787932893366E-02
  2.15214705259723E-02 -2.82488317705067E-01 -1.36542648683349E+00 -8.58252223296010E-01 -1.14392480670091E-01
 -1.24000807860513E+00 -7.87498053844312E-01  2.40155603254500E-02  2.42714070533654E-01  1.00434941971726E-01
  4.70812708312622E-03 -1.99525257575707E-01 -8.89095974726366E-02  8.82712089763737E-02  3.18888794279408E-02
  1.89801351985682E-01  9.76202846909804E-02 -1.56305621461010E-02 -1.29355972853573E-02  3.42420820450555E-02
  9.07059874203061E-03 -2.79993683915461E-01 -1.35279816874790E+00 -8.55528590374324E-01 -1.14701846758018E-01
  2.53266327837742E-01  1.09640974909546E-01  4.08794146215458E-03 -1.23640172753106E+00 -7.83306909087496E-01
  2.38463891489255E-02 -1.98085165309721E-01 -8.85438649347622E-02  8.69575236760574E-02  3.13500929626719E-02
 -2.01109554065426E-01 -1.02731583504761E-01 -9.61804144034662E-03  3.40792375346974E-02 -1.37822571833884E-02
  1.52888548299332E-02 -4.88506611405065E+00 -3.01601870357313E+00  2.65817497023733E-01  1.89118226967438E+00
  1.11521139218199E+00  4.21755961406672E-02  7.61194650661029E-02 -4.98871392562609E+00 -3.08355714738209E+00
  2.69918929954497E-01  1.93027397005034E+00  1.13855482793485E+00  4.30910464226748E-02 -7.76416380048290E-02
  2.29627999438352E+00  1.57100246612171E+00 -6.32155843456490E-02 -8.27400356254422E-01 -4.87382236456830E-01
 -1.81327905771822E-01 -9.22767485221972E-02  1.09667222143296E-02 -2.29069888644830E-02  3.49608505293861E-02
  2.30154068057186E+00  1.61171030358568E+00 -4.33189361272472E-02 -1.66153465213404E-01 -8.28806020176348E-02
 -8.21863246795802E-01 -4.85105697028977E-01  1.02082947404936E-02 -2.24458472661458E-02 -3.53466074352893E-02
* ORBITAL    1   32
 -4.34111008013013E-03 -3.14780511305620E-02 -1.58939431024906E-01 -8.82683606318768E-01 -6.48664988669426E-01
 -7.56293970851962E-02  4.16766568357144E-02  1.01672633601587E-01  4.10053015624256E-02  1.40165570143743E-03
  9.66149108184845E-04  1.33038664318801E-03  1.43412836164357E-04 -1.39390896105815E-05  3.29904621701690E-04
 -1.80635367328845E-01 -1.23560667655526E+00 -4.62696759388088E-01 -4.72945235931594E-02 -3.28642700431034E-01
 -9.22625588515958E-02  1.04903765295375E-02 -2.86342827501007E-01 -6.53909664564189E-02  1.15592859394801E-02
  8.74456719455650E-02  4.20291493241438E-02  1.25652800127450E-02  8.84115216188642E-03 -2.89818183193989E-03
 -1.55345240410351E-03  1.55222720758492E-02  1.50802136449356E-03  2.23074915966673E-03 -1.56714026189916E-02
 -5.70125889739262E-02 -2.90626874490226E-01 -2.66777406910730E-01 -3.74949290226981E-02 -2.95515198918718E-01
 -1.75915424657605E-01 -1.84043232814010E-02  7.34459780328639E-02  3.46247706900452E-02 -3.43768055584468E-02
  4.39536673397343E-03  1.79241289925381E-02  3.58980561030270E-04 -2.60093507464246E-02 -1.21173852457338E-01
 -1.68294299298527E-01 -2.35458218564837E-02 -2.22159884018931E-01 -1.27328224984089E-01 -1.98014695345659E-02
  6.70316864314513E-02  3.20333883009701E-02  4.89802454499936E-02  1.52489384471408E-03 -1.45440511808609E-03
 -1.56321280543453E-02 -4.56533937417736E-01 -2.52409527341399E+00 -1.31213244003199E+00 -1.73054707306188E-01
 -1.18269002056626E+00 -8.10283355972213E-01  2.92572749063969E-02 -1.01661591532851E+00 -5.70547238647101E-01
 -8.37508109163056E-03 -1.84915224096609E-01 -7.04354488597795E-02  1.10640481205617E-01  4.87436989019433E-02
 -2.03467476792774E-01 -1.24551687816489E-01 -2.43816530265275E-02  1.77743109542841E-02  3.79785509839513E-02
 -2.24590214357917E-02 -4.58890512567429E-01 -2.52467328590397E+00 -1.31062066666486E+00 -1.72203426391131E-01
 -1.06280573695397E+00 -5.96561680327484E-01 -7.19853328453795E-03 -1.20051529115530E+00 -8.25179484930121E-01
  2.98427646769816E-02 -1.88494562619061E-01 -7.14521801567629E-02  1.13701870883160E-01  4.99893474286599E-02
  2.13798076690226E-01  1.29328552353094E-01  2.37700891868656E-02  3.84773743259464E-02  1.82774827039436E-02
  2.30014615698903E-02  5.73708226035685E-01 -8.32678888227051E-02 -1.94347305214735E-01 -5.65583939828485E-02
 -2.36112823806366E-02  2.85486536697189E-03 -3.90715006104387E-03  3.73407210267308E-01 -2.06208561817837E-01
 -1.83172539625069E-01  1.00947222549541E-02  1.48190115709114E-02  4.41368070850559E-03  1.64705485899342E-03
  3.26035905511363E+00  1.67855317861551E+00 -3.08453530961699E-01 -8.22178729660446E-01 -4.63921570642543E-01
 -1.00330513081617E+00 -6.22710740698229E-01  5.91027778970249E-02 -2.56874274131019E-02  5.75438829857871E-03
  3.38181016200870E+00  1.80232337986849E+00 -2.91589514483684E-01 -1.03769462285591E+00 -6.44881897761401E-01
 -8.38780287689279E-01 -4.73423016169268E-01  6.00319118284738E-02 -2.68056362545588E-02 -5.41734056884387E-03
* ORBITAL    1   33
 -1.29426789801223E-04 -9.41498290568159E-04 -4.88351640515838E-03 -2.71971999680871E-02 -1.38064271056514E-02
 -1.55445664219148E-03  2.58098562844212E-03  5.38786961441645E-03  2.61607211877091E-03 -7.88958070273880E-02
 -2.05807853294987E-01 -1.38257828575326E-01 -1.39096571399696E-05 -3.71090459498993E-04 -2.06020609326666E-06
 -7.25953976415776E-04 -5.88735309097285E-03 -6.40417575282275E-04  1.64042853329354E-04  1.05531872351999E+00
  6.99121066177936E-01  1.89253502657871E-02 -1.06738710170713E+00 -7.00011254900141E-01 -1.84351134957792E-02
  1.81075696972992E-03  9.22485336266499E-04 -4.32806782798167E-04 -2.07259878397102E-04  2.12072853556383E-01
  9.77928778999797E-02  5.70894770202551E-03  2.00876256273965E-02 -2.00771585746373E-02  5.19960471021878E-03
  6.66275607397077E-01  3.65224257761084E+00  2.15190483201140E+00  3.12851525252560E-01  1.61942070137251E+00
  1.05608641138342E+00 -3.73114555038201E-02 -1.17022431484397E-01 -4.43872288170922E-02 -3.45216462482134E-01
 -1.40249277654057E-01 -5.35493763975048E-02 -4.28184602290765E-02 -6.68919177409672E-01 -3.66376418308736E+00
 -2.16388222518571E+00 -3.14750716103695E-01 -1.64505463576222E+00 -1.07169049234586E+00  3.68550928497590E-02
  1.20619868219992E-01  4.61034649327656E-02 -3.46809680233348E-01 -1.41653930914202E-01  4.31740395463152E-02
 -5.43587739303307E-02 -3.42490273303767E-02  6.04306613131543E-02  1.66038207414686E-01  4.35907813710789E-02
 -4.68928069472096E-01 -4.01165665453846E-01  1.24546582356843E-02 -1.11571957451081E+00 -6.95807096935017E-01
  2.69095752153969E-02 -1.02519893444915E-01 -3.33812379457257E-02  5.13796592990593E-02  2.26858489274371E-02
 -3.15533352319620E-01 -1.47620623737452E-01  3.63790867260137E-02  1.85835120196016E-02  1.48478039528451E-02
 -3.49721479695492E-02  1.04339248752596E-02 -1.94467769184819E-01 -2.37073188223271E-01 -5.29699496313736E-02
  1.07800030978606E+00  6.74579889558746E-01 -2.73349101310504E-02  4.21006119838847E-01  3.68068374758449E-01
 -1.14570364893448E-02  9.61648903393838E-02  3.10324775898483E-02 -4.51792826441420E-02 -1.98786671277937E-02
 -3.07073487203071E-01 -1.42402301628059E-01 -3.41064934506134E-02 -1.33190258029855E-02 -1.79507117109566E-02
  3.78006687029905E-02 -4.27911715377889E+00 -2.47909409101154E+00  3.16148365520418E-01  1.44879835013397E+00
  8.26629924825698E-01  3.51804246098017E-02  5.02463370567773E-02  4.32369856732733E+00  2.48588920485509E+00
 -3.26709262166882E-01 -1.45928315329676E+00 -8.32249412567737E-01 -3.52525132336907E-02  5.08038947192861E-02
  2.61428082086141E+00  2.29125132035091E+00  1.77664095165490E-01 -4.00305060142688E-01 -2.22058908322243E-01
 -8.69178368387273E-01 -5.60077574763703E-01  2.59403974430439E-02 -2.72575635936931E-02 -1.04520086736169E-02
 -2.47038578133583E+00 -2.21723240792251E+00 -1.91052590223553E-01  8.24389548801647E-01  5.32164759646590E-01
  3.66848218692953E-01  2.03346700192598E-01 -2.34520834528426E-02  2.61879023529725E-02 -1.05005637440373E-02
* ORBITAL    1   34
 -3.01207114637728E-04 -2.19837894255631E-03 -1.15423949525529E-02 -9.96230339626122E-02 -8.47933723115145E-02
  1.12369302747963E-01  9.31116841348411E-03  2.79406466842640E-02  1.83358512384658E-03  1.03603396811995E-03
  2.06241523913190E-02 -5.42773983552424E-03  7.67465043380462E-05  5.01593334361963E-04 -2.20763757721136E-05
 -2.58784403836120E-02 -1.58155006570548E-01 -8.86383355059448E-02 -1.18436644152675E-02 -3.29628133533314E-01
 -5.66142331481882E-02  2.11027305869863E-02  2.23304902714484E-01 -1.99080943452985E-02 -2.34567690464230E-02
  7.25786905364879E-03  1.91148954789157E-03  1.52766934930053E-02  8.94484552240938E-03 -3.19149415607900E-02
 -1.05333700860963E-02  8.34111382175840E-04 -3.20157248327472E-03  2.68120975097846E-03 -6.24799012984597E-04
  3.82845706358548E-01  2.24054384488958E+00  1.40198062008127E+00  2.04078950388653E-01  1.24499841452522E+00
  7.62577444301723E-01  1.22954652272006E-02 -5.88627246840365E-02 -2.00418294443347E-02 -1.83027524886252E-01
 -1.06232569669927E-01 -5.26404187128191E-02 -2.39188177561916E-02 -1.55920636860860E-01 -9.29397809333404E-01
 -6.54248709731063E-01 -9.90837018516284E-02 -9.67551220867667E-01 -5.51870029441622E-01 -6.73933362514241E-03
  3.80973507551255E-02  1.32860937183214E-02 -1.22747792354044E-01 -7.68872984683866E-02  1.75921790291614E-02
 -3.67590755828668E-02  8.07644501321754E-01  4.50067152303524E+00  2.58238613353203E+00  3.64129282068416E-01
  1.71880127790352E+00  1.21187214006560E+00 -1.74673478930474E-02  7.02308379797435E-01  4.69021500243504E-01
  1.59373267194191E-02  1.78678788529446E-01  8.12960992309311E-02 -9.49337252573842E-02 -3.15732614055992E-02
  2.55642466256305E-01  1.47505077916334E-01  3.34766641034421E-02 -2.72024089563772E-03 -3.51665872625127E-02
  4.84976658150769E-02 -6.93788312175652E-01 -3.86185637850850E+00 -2.18345138233963E+00 -3.03379077229907E-01
 -7.65758174442738E-01 -4.80524344109535E-01 -8.54741801356994E-03 -1.28559671216216E+00 -9.31626436769196E-01
  1.78584589499161E-02 -1.22032601527395E-01 -5.13910939585956E-02  9.63369752469385E-02  3.63997435813562E-02
  2.49087896859578E-01  1.44074310335108E-01  4.97095220454724E-02  2.71678427915142E-02  3.60403233746705E-03
  2.06398778814189E-02 -1.75155164523423E+00  7.82346644508902E-01  9.59573623836616E-01  5.44072804990638E-01
  2.75573131755532E-01  9.80761737918142E-03  2.60513682668297E-02  7.79904850771270E-01 -1.24258775917887E+00
 -8.49855121099586E-01 -2.67983637278168E-01 -1.18187292805636E-01 -4.49625473061914E-03  2.04304869562796E-02
 -8.32624684456245E+00 -6.92373788863263E+00 -5.59759966378061E-01  8.05052710709470E-01  4.27325628829222E-01
  1.63254382787406E+00  1.02769742192167E+00 -3.70343225174469E-02  4.50128879251857E-02  1.89094959951503E-02
  7.55084124508212E+00  6.56649061675328E+00  6.50661565402027E-01 -1.52879582605859E+00 -9.68110204289291E-01
 -6.03644597756460E-01 -3.13742006318649E-01  3.18392405193910E-02 -4.05009262671629E-02  2.23382788204551E-02
* ORBITAL    1   35
  8.64879714162155E-04  6.31651589667504E-03  3.33652384034437E-02  2.83140253578650E-01  2.24272694434578E-01
 -2.97144872975827E-01 -2.81399328114938E-02 -7.78853588930986E-02 -6.54792196834077E-03  1.20310902999438E-02
  2.14662510372967E-02  4.38718382802382E-02 -1.66934346300856E-04  1.25240276874164E-04  1.14831219443916E-04
  6.46809832614225E-02  3.90665921641483E-01  2.24457054440281E-01  3.01084208075777E-02 -4.03025064204131E-01
 -2.08995571259087E-01 -2.53567238145978E-03  6.89769230955066E-01  4.09319400633253E-01  8.14485548295890E-03
 -1.99290108213160E-02 -5.46282467588344E-03 -4.15119900474875E-02 -2.40229349936277E-02 -4.66383297153641E-02
 -1.95961895009266E-02 -4.57545624189042E-03  4.87932505943861E-04  9.49112323377175E-04 -7.32087810849071E-04
 -9.38541862890051E-02 -8.11829982933327E-01 -5.06905075913949E-01 -8.78344251329137E-02  8.53466018602749E-01
  4.99929833936123E-01 -1.18174992874638E-02 -1.33155395979249E-01 -6.66756696245408E-02  3.57421643118165E-03
 -9.17443446174192E-03  2.76192604303674E-02 -9.58454517395928E-03 -5.10436676714703E-01 -2.67955767242051E+00
 -1.47872208596466E+00 -1.90900443646411E-01 -1.59955488116679E+00 -1.06767424689410E+00 -2.33228850646332E-03
  1.86481334370358E-01  8.37990012798207E-02 -1.61311780212673E-01 -8.92227452666645E-02  2.69553693902553E-02
 -1.42927236508527E-02 -6.47252811734977E-01 -3.42023792058032E+00 -2.14140108977538E+00 -3.10530588363527E-01
 -1.87037664013965E+00 -1.08370156470501E+00  4.30659597263663E-02  5.80042801871727E-01  1.93282797127706E-01
  1.42083921259482E-02 -2.41501019177416E-01 -9.49907752496630E-02  9.33049014098999E-02  2.07825969191574E-02
 -6.07768463984662E-02 -1.21492667443994E-03 -3.62414304932400E-02 -1.10295826364978E-02  3.15993005322226E-02
 -9.89366027489361E-03  3.50750892144235E-01  1.76098439110767E+00  1.10085761103511E+00  1.51743002826500E-01
 -4.25162235763236E-01 -1.67089075430434E-01 -3.38112036391365E-02  7.39469383861293E-01  3.49764618959880E-01
 -4.57115600905371E-02  9.52634920878471E-02  1.71470625248318E-02 -9.87713375495803E-02 -3.47020591976729E-02
 -4.46536639875502E-02  7.16166334378744E-03 -1.33204683180503E-02 -1.11280531233944E-02  8.91528900982129E-03
 -1.87726044181715E-03 -1.88778387153789E+00 -1.95564909561581E+00 -3.31079326390578E-01  5.31049563287873E-01
  3.43841761118685E-01  7.27601250396999E-03  2.19818077101375E-02  4.49334310297373E+00  3.19007717987772E+00
  3.67708702651169E-02 -1.27559155368731E+00 -7.68441656109921E-01 -2.17559235605452E-02  3.73174339407704E-02
  5.67101050193835E+00  5.63214484257509E+00  7.31014900900403E-01 -1.17359796542948E+00 -6.91721076265341E-01
 -9.87527009244230E-01 -6.17726001530404E-01  2.98173271460159E-02 -4.06893109985002E-02  1.45098900384381E-02
 -3.64881401814832E+00 -4.70301761342769E+00 -9.69309274829912E-01  7.24388501678009E-01  4.67549353724716E-01
  6.47994097725461E-01  3.94909604427440E-01 -1.69148901591505E-02  2.90276948314849E-02  5.58895392665435E-03
* ORBITAL    1   36
 -2.12663312822131E-03 -1.55286711960906E-02 -8.17703387975073E-02 -6.74226607916605E-01 -5.48077130050378E-01
  7.19423471256191E-01  6.89592110295858E-02  1.92511043683244E-01  1.97235748525192E-02  4.48999153504927E-03
 -4.80061851964100E-03  1.31400685019893E-02  2.72761071687985E-04 -3.88534384983230E-05 -2.93791370923430E-04
 -1.35847252693370E-01 -8.23670178835735E-01 -4.77880546744261E-01 -6.47097976803316E-02 -5.01177941810289E-01
 -3.50683150989440E-01 -1.40859047182351E-02 -1.46713750170150E-01 -1.09597588642153E-01 -7.97263080293572E-04
  4.92278323660487E-02  1.31596006893796E-02  9.28783112825323E-02  5.45154307853053E-02 -8.61896266398365E-03
 -4.63893259931572E-03  3.11603786192047E-03 -1.42350313667432E-03 -2.71576408848283E-03 -4.91691747194198E-03
  7.93203249102757E-01  4.47341812893647E+00  2.49948023857989E+00  3.41941726420755E-01  1.25235570285102E+00
  9.18085408829965E-01  1.25160879708274E-02 -1.27333779688028E-01 -5.13649739957878E-02 -2.09250440317288E-01
 -1.03348885757363E-01 -4.20386911598417E-02 -2.56410659068265E-02  7.17214352177040E-01  4.26528021017634E+00
  2.45109613875051E+00  3.50018810297569E-01  5.90563637374652E-01  4.83867472201682E-01  2.03991896827187E-02
 -1.25607116432954E-02  4.42279055175122E-03  1.92688223053740E-01  9.15832116762329E-02 -1.69829501430469E-02
  6.18278810995132E-02  1.81607681374231E-02  1.77459580088284E-01  1.63413874847943E-01  3.76061864399381E-02
  5.97380890802522E-01  4.19182732777403E-01  2.23599076792149E-02 -7.03266528472932E-02 -2.37941802085327E-02
  3.08741609384379E-02  8.42568564571494E-02  6.11221551091733E-02  6.20469619043065E-02  3.41171438393454E-02
 -3.75805879395936E-02 -9.77657596631220E-03  2.87004559744934E-02 -1.27784372967978E-03 -1.10256971395613E-02
 -1.65959609153635E-02  6.63756517479131E-01  3.62100043551224E+00  2.23191283540749E+00  3.30080572529486E-01
 -2.52721220306736E-01 -8.34079865659137E-03  1.53863356679153E-02  2.17194230668823E+00  1.36535631058642E+00
 -1.88789651927325E-02  2.72883425651225E-01  1.29649423598863E-01 -4.14927194410041E-02  3.00553870371013E-03
 -9.77572952024746E-02 -3.93844204957027E-02 -9.13484079171483E-03 -3.88827273381419E-02  4.85568078727849E-03
 -5.21431104969478E-02 -4.33886451294407E+00 -2.73693596216096E+00  1.50233384403474E-01  1.23269679592372E+00
  7.25615148407112E-01  2.30094376884336E-02  2.79623096269962E-02 -2.14500532425110E+00 -3.32553011824037E-01
  5.82671813846127E-01  6.24792004337633E-01  3.35175640076657E-01  1.34737188146066E-02 -1.07547231797821E-02
  7.30836377945059E-01  2.05825161352472E+00  7.26990747219494E-01  1.49253299970329E-01  7.66338382851919E-02
 -2.89993761550208E-01 -2.03419416926864E-01 -1.07541916066941E-03 -6.89601222458849E-03 -1.04407416450122E-02
 -5.61012558539931E+00 -4.27936498437402E+00 -1.41826201488016E-01  9.22454601934624E-01  5.64075354056164E-01
  1.13061576226738E+00  6.45941865348350E-01 -3.16093108340042E-02  3.54514376636091E-02  1.18391598038829E-02
* ORBITAL    1   37
 -6.74723801244144E-03 -4.87081657553816E-02 -2.41562146703971E-01 -1.44772679175958E+00 -4.69539162943905E-01
  3.73065594482803E-01  1.12029943423219E-01  2.90842255189527E-01  8.94730246804306E-02 -1.56874496866101E-03
 -5.64871549360396E-03 -2.25769557290109E-03  3.16158933073591E-04  3.48827794164074E-05  9.60647753874266E-04
 -4.78815867269481E-01 -2.93419861179551E+00 -1.34395155597267E+00 -1.50412896135210E-01 -7.24226058539378E-01
 -4.60523218606632E-01 -1.22005939433769E-02 -7.28935429793930E-01 -4.63653992970653E-01 -1.15574463570158E-02
 -5.02763595680043E-02 -5.19817726932928E-03  1.51855837041502E-01  8.37908133324166E-02  1.72581625363439E-03
  5.19653050481012E-04  1.09998437185900E-02  4.68267387896117E-03  4.39516526953725E-03 -1.08227142757211E-02
 -8.74612186675953E-01 -5.18504829088215E+00 -2.48136298149637E+00 -2.97568280568546E-01 -1.79934622219315E+00
 -1.17318414751051E+00  7.56206301016491E-02  1.74597292060029E-01  9.05907763172911E-02  3.92573086495543E-01
  1.62744872767392E-01  4.13810651364538E-02  4.60319049898875E-02 -8.67326246617159E-01 -5.13705795430626E+00
 -2.45672320348280E+00 -2.94312433588721E-01 -1.79921277645119E+00 -1.17242821654104E+00  7.59457363158487E-02
  1.76281641944121E-01  9.12502633634894E-02 -3.90756384000050E-01 -1.61998476861340E-01  4.60424509107210E-02
 -4.06550528486239E-02  4.22835649532650E-01  2.76976065048569E+00  1.51725339481652E+00  2.18384575822141E-01
  9.03461461736207E-03  1.20102114386612E-01 -4.70513929926602E-04 -9.91951988055641E-01 -5.19900631655400E-01
  1.85874753465573E-02  1.32763712504031E-01  4.06323320774588E-02  2.01493732082723E-02 -6.09488951207469E-04
 -2.74417825980738E-01 -1.17563971520472E-01 -9.54647166827465E-03  2.53381593901515E-02 -1.17826313134590E-02
 -4.76692916375818E-03  4.36775358368363E-01  2.84272661434730E+00  1.55777670087472E+00  2.23917055262741E-01
 -9.88605049331795E-01 -5.11141097854309E-01  1.81035194521454E-02  5.88494746524958E-02  1.50353894282273E-01
 -1.20394308181048E-03  1.38380354282963E-01  4.29727063575263E-02  1.90386463165665E-02 -7.61965718267627E-04
  2.64791840512891E-01  1.13321350048846E-01  3.79064385081209E-03 -1.25509462117938E-02  2.50379694362467E-02
  9.14375558182933E-03  4.99931257771411E+00  2.09508947403903E+00 -7.21669326787040E-01 -1.73637651833803E+00
 -1.01299888302654E+00 -4.73856100799417E-02 -6.99186005153977E-02  5.00471759677983E+00  2.12791632635572E+00
 -7.07322085743035E-01 -1.73821617834254E+00 -1.01461703382267E+00 -4.73431888268473E-02  7.00536638226182E-02
 -4.81812306959392E-01 -5.14501959886486E-01 -1.02022726379038E-01 -4.31203528709950E-02 -2.29480255489922E-02
  1.57314920782531E-01  1.09224581559300E-01  9.95517875667027E-03 -1.24934687380537E-04  3.13423812103628E-03
 -6.42635434723188E-01 -6.54411862129913E-01 -1.13813164404074E-01  1.92174569475755E-01  1.31262227509201E-01
 -1.53059009046644E-02 -7.06266411775727E-03  8.92437646930907E-03  1.03517840255836E-03 -3.29113595028537E-03
* ORBITAL    1   38
  1.59759971804835E-03  1.16342863802971E-02  5.89589441025076E-02  1.73247321269660E-01 -3.46480080250302E-02
  2.54228735217691E-01 -5.01408866898171E-02 -1.22361000576295E-01 -7.21400004295159E-02  8.14809578669993E-04
 -6.98208767197138E-04 -9.85758467065238E-04 -3.02099399219224E-04 -2.67313486689757E-06 -9.40102397692076E-04
 -2.89544361353473E-01 -1.61177305291181E+00 -8.03298675496441E-01 -9.79909553370142E-02 -2.24436369828508E-01
 -1.36434648943640E-01  2.27673242308560E-02 -2.29635608456081E-01 -1.39677791073391E-01  2.32986536670378E-02
  2.60449203632541E-02  3.42376614172669E-04  1.47469596057936E-01  6.98837146992081E-02  1.66986042734153E-03
  5.82221981757721E-04 -9.26475936759770E-03 -1.30232157688674E-03 -1.44678856543242E-03  9.40397855198083E-03
 -6.39750799216441E-01 -3.92156805688041E+00 -2.44720657676759E+00 -3.44632619226533E-01  1.11712334920972E+00
  4.87925309611533E-01 -1.03946344833176E-01  1.44054164686726E-01  6.74975617337802E-02 -3.04012654514149E-01
 -1.31054286035560E-01  4.18158415034717E-02 -2.97727043527379E-02 -6.31914833463938E-01 -3.87398229874015E+00
 -2.42281964337212E+00 -3.41657357716904E-01  1.10972547837428E+00  4.87093845899846E-01 -1.02881462044907E-01
  1.43522052744458E-01  6.71868581852422E-02  3.02678941082953E-01  1.30466411726619E-01 -2.95532539923609E-02
 -4.15449067659784E-02  1.29955324770527E+00  7.43861654542983E+00  3.88823474171234E+00  4.64211667838361E-01
  1.68670322159900E-02  2.14731658206059E-01  5.92151052166763E-02  1.36659058805320E+00  6.30320113403639E-01
 -6.26069111406076E-02 -1.27478449771268E-01 -4.84776022451877E-02 -3.29480850545646E-01 -1.48821188866181E-01
  8.56014606155364E-02  2.41386777549250E-02  9.99961326465554E-02 -3.24631806800940E-02  1.50062404543049E-02
 -2.54051311348782E-02  1.29335720482133E+00  7.40102246378656E+00  3.86543230039578E+00  4.61351191486289E-01
  1.36382487935031E+00  6.32664541544567E-01 -6.22646871177698E-02  3.11884931933233E-02  2.23155853138034E-01
  5.93716482959500E-02 -1.25161527460635E-01 -4.72773007695735E-02 -3.27067920468052E-01 -1.47644760245215E-01
 -8.84346669420727E-02 -2.54023350061806E-02  2.52474724296481E-02  1.48274310201914E-02 -3.26455010699757E-02
 -9.94674288388623E-02 -1.89080038175534E-01  1.52965375922352E-01  1.78204028616471E-01  5.56310850411197E-01
  3.41546054992070E-01  2.26473158397237E-02  4.97198642993458E-02 -1.94886682866599E-01  1.50219373823116E-01
  1.78648592739414E-01  5.55690194971908E-01  3.41321739350725E-01  2.25979869109234E-02 -4.93577861204013E-02
 -4.06454392065585E+00 -1.79257299141481E+00  5.27631014999480E-01  1.19625977541587E+00  7.42140621721601E-01
  3.20567944719981E-01  1.52804156734533E-01 -7.15499091920872E-03  3.70056963929350E-02 -3.16246452830732E-02
 -4.06666563476666E+00 -1.79381931233672E+00  5.28034329321519E-01  3.22431781506022E-01  1.54113462626561E-01
  1.19724469326985E+00  7.42626882529406E-01 -7.18751976594029E-03  3.70212959271868E-02  3.15353643030265E-02
* ORBITAL    1   39
 -1.17700256800901E-05 -8.30718080514336E-05 -3.63454869812186E-04 -7.96572047856915E-03 -2.30143556718584E-03
 -5.48243803208533E-03 -4.21975083895253E-05  3.64651169457766E-04 -5.69124213910550E-04 -2.51451334843501E-02
 -5.66930349546467E-02 -7.07978502052665E-02  4.52486301445500E-05 -6.68454860772806E-04 -1.51409793011588E-05
 -1.24448503525955E-02 -6.62091011794603E-02 -4.30108029172979E-02 -5.15066697364799E-03  8.73683470183654E-01
  4.16214781539560E-01 -1.34256335223537E-02 -8.98196839229613E-01 -4.39342854110228E-01  1.38408400113941E-02
  2.42807501716518E-03  1.23400001898124E-03  7.83138405794332E-03  3.56501481480323E-03  8.00672494479243E-02
  2.99485187326983E-02  8.97110027483460E-03  6.53331381740465E-03 -5.40489060909213E-03  6.77687228787163E-03
 -1.38081211324370E+00 -8.10048970399414E+00 -4.08712692447661E+00 -5.10915005888020E-01 -2.11266367894282E+00
 -1.44285797465945E+00  2.76229050328373E-02  2.13660236380713E-01  1.12125793107645E-01  3.85811066270457E-01
  1.59962412585693E-01  4.90388986930968E-02  4.12660548232676E-02  1.35136147248984E+00  7.93495849298400E+00
  3.99540729197239E+00  5.01702768755979E-01  2.16508890016747E+00  1.48674575900783E+00 -2.64677590619568E-02
 -2.01324233375656E-01 -1.06662924794275E-01  4.10068178416527E-01  1.71315575734346E-01 -4.33552212908869E-02
  4.49835256878345E-02  1.01621930908076E+00  6.10884310251144E+00  3.34968908532142E+00  4.44661820762230E-01
  4.02736313025875E-01  4.32215139133965E-01 -2.36363547150022E-02 -5.02614446642582E-03 -7.45614957079836E-02
 -1.74531103364709E-02  5.16550642467471E-02  8.15071239696464E-04 -9.00389458978575E-02 -5.18698592369871E-02
 -7.08504562826627E-02 -3.77297720832143E-02  9.45575680810761E-03  1.17734070153152E-02 -2.78400204814473E-02
  1.65234534010126E-02 -1.03790510545241E+00 -6.23339996594634E+00 -3.38827868095220E+00 -4.47813677057593E-01
 -6.77256042197285E-02  3.51062059384872E-02  2.32064245450787E-02 -5.92817068544281E-01 -5.24121069304356E-01
  3.61323020247105E-02 -9.43188268254964E-02 -1.70987974358064E-02  8.88900905231622E-02  5.21911920803025E-02
 -4.02216900153595E-02 -2.43751981584186E-02  1.84193792959349E-02  3.28250970054720E-02 -8.63663026580656E-03
  9.45446682892102E-03  7.02152737789327E+00  3.85422169535769E+00 -5.42514085858971E-01 -1.98713186171033E+00
 -1.17791041253790E+00 -4.95616864254783E-02 -5.34187468000858E-02 -7.05937047220880E+00 -3.87589461197506E+00
  5.43846164914399E-01  1.99384757237075E+00  1.18062514759207E+00  4.91909496911274E-02 -5.39034662659195E-02
 -5.50962904506259E+00 -4.81109730209620E+00 -5.01625494424373E-01  5.20995743636799E-01  2.91361988711771E-01
  1.00054252515312E+00  6.43186840517971E-01 -1.54483661826148E-02  3.15882148997627E-02  3.84278470237724E-03
  5.86458169015928E+00  4.95193751668331E+00  4.43303971512880E-01 -1.06647219914678E+00 -6.82318484569264E-01
 -6.35549831556326E-01 -3.57561994246156E-01  2.26490719976704E-02 -3.58180437149062E-02 -1.06689706931474E-03
* ORBITAL    1   40
  2.68496840107031E-03  1.91110378967910E-02  8.45560874005127E-02  5.23563515332538E-01  2.54033443942113E-01
 -3.09551022657138E-03  7.92884035914437E-03  9.57270252091943E-03  4.81203859784117E-02 -5.51446692747458E-04
 -2.37235955189105E-04 -9.83955349690579E-04 -1.68260836783728E-04 -3.95975561294410E-05  4.10715995489523E-04
  6.07936908338049E-01  3.32978528225123E+00  1.94013687271557E+00  2.22550356209831E-01  6.09166907769860E-01
  6.06444513057511E-01  2.49921181501352E-03  5.64916624180415E-01  5.85876661360448E-01  2.73054768023895E-03
 -8.86764193296894E-02 -3.99767698181409E-02 -3.55236604859995E-01 -1.69208351235232E-01  1.10139695221591E-03
  3.99782090926343E-04 -4.11241882002450E-02 -2.07283701636916E-02 -2.08619623621325E-02  4.14225840992883E-02
  7.44053780372192E-01  4.21724010834862E+00  2.34799453543080E+00  2.48799127399941E-01 -1.26906609101907E+00
 -9.82623353657204E-01 -9.94116186304160E-03 -2.91554990313515E-01 -1.25816417999689E-01  5.20033671298687E-01
  2.40267465028668E-01 -9.49685758500005E-02  4.54854114787570E-02  8.14222681470846E-01  4.62816872730931E+00
  2.55599102993312E+00  2.75066316794136E-01 -1.14847462066989E+00 -9.01222462629307E-01 -1.15245285481100E-02
 -3.03362057281555E-01 -1.31992602298442E-01 -4.98459495151408E-01 -2.31170618986980E-01  4.30880081955147E-02
  9.72893026813721E-02  1.47420485441427E-01  8.24804869089275E-01 -1.33446199245199E-01 -5.15896843180218E-02
  3.73641004660013E+00  1.80738164752465E+00 -2.52350763649822E-01  1.40778931096972E+00  7.84772340767671E-01
 -9.98854876417961E-02  8.99945866663007E-01  3.44291340718962E-01  9.77112479384669E-02  2.87632953923910E-02
  5.46226033712123E-01  2.36053999215297E-01 -1.10532793972222E-02 -5.86217075492372E-02 -1.01846049552489E-01
  4.03806705600813E-02  9.06996611249092E-02  4.86584074440168E-01 -3.15827706347926E-01 -7.56425046964846E-02
  1.40298690816975E+00  7.83080065436681E-01 -9.86229790019253E-02  3.69347646809806E+00  1.77195065044419E+00
 -2.50674294700357E-01  8.94297005605065E-01  3.43090215533488E-01  1.00887917326632E-01  3.07826772879650E-02
 -5.45127588898211E-01 -2.36010174730848E-01 -3.92036269454354E-02 -1.00000404061550E-01 -5.89161742371241E-02
  1.14448389011284E-02  7.46831112390435E-01  4.56943433127205E-01 -7.69667054837543E-03 -1.65791602773100E-01
 -7.92888954094235E-02  6.81460014484425E-03 -1.48503189189995E-02  3.65264217917661E-01  2.46002499325310E-01
  2.07154698178616E-02 -5.86773517271568E-02 -1.59077268994155E-02  9.40772325180547E-03  1.18291834276234E-02
 -6.41268643315832E+00 -2.53472888277855E+00  1.07637421716493E+00  2.15009936527155E+00  1.23985498520907E+00
  1.11072606773578E+00  6.48576664326150E-01 -1.34324114711803E-01  7.85566147025764E-02 -9.80739501500428E-02
 -6.07942192806559E+00 -2.25439722138712E+00  1.10056907906831E+00  1.04875945639481E+00  6.08919531027635E-01
  2.10889755470281E+00  1.21627236810770E+00 -1.32989820894480E-01  7.64973805888486E-02  9.81514942101308E-02
* ORBITAL    1   41
  1.19924123501255E-04  8.68725903875985E-04  4.40182911527223E-03  2.47518878444234E-02  6.31849225761514E-03
 -4.41537891259432E-03 -2.28604245434517E-03 -4.00139585268344E-03 -1.32752070962535E-03  5.69570559467200E-02
  1.57250882183374E-01  8.76124995620857E-02  3.14238425311664E-05  3.26211377993039E-04 -4.12733687944271E-06
  6.33721985264743E-04  2.02828721135789E-03  4.23272341345449E-04 -2.45265090896371E-04  5.57176798866826E-02
  1.18050258906317E-01 -4.05892517732264E-03 -5.08952782794795E-02 -1.13943329890360E-01  4.29536704184657E-03
 -6.08749382449334E-05 -3.24806707455160E-04 -1.48575970000357E-03 -7.88186560229072E-04  1.85443623978144E-01
  9.98643881783609E-02  2.55853560439183E-03  7.82192113631725E-03 -7.69059690653128E-03  2.87122172650190E-03
  1.06065108432155E-01  7.26337378469475E-01  8.80110288292063E-01  1.53839229158149E-01 -3.70482692966260E+00
 -1.66603496951991E+00  2.87841016452681E-01 -5.78886051346159E-02 -1.51557744522631E-02  8.58324204814992E-01
  3.28554344363298E-01 -8.54163355912238E-04  9.54796598346195E-02 -1.20439853401182E-01 -8.05675115435904E-01
 -9.21141041179261E-01 -1.58971545772629E-01  3.63440142778089E+00  1.63312488944822E+00 -2.83727459747026E-01
  5.99146945994700E-02  1.60153617945200E-02  8.45075199196328E-01  3.23418112770651E-01 -9.38372730780486E-02
 -1.87947271208846E-03 -1.20945662623515E+00 -6.88268020224481E+00 -3.51221477372446E+00 -3.87679118005805E-01
  6.59800058095449E-01  5.45887270869866E-01  4.98845144738523E-03 -1.32758333899069E+00 -7.03347190234869E-01
  1.18776175431363E-01  5.41891549538781E-01  2.67053985240930E-01  3.21826550233925E-01  1.47856165920426E-01
 -5.34836575928229E-01 -2.29881899224066E-01 -9.68161368913892E-02  5.17025095521182E-02 -3.18359303005760E-02
 -2.42362314523557E-02  1.21524036236831E+00  6.91406524324958E+00  3.52690452830576E+00  3.89780621650781E-01
  1.34432508826936E+00  7.14724306842685E-01 -1.18485980954663E-01 -6.06540563173377E-01 -5.09720240702440E-01
 -4.46809699175456E-03 -5.34135709936399E-01 -2.63373923943889E-01 -3.24297310606155E-01 -1.49060233287397E-01
 -5.39756618556309E-01 -2.31800208332218E-01 -2.44176239340867E-02  3.06642900719132E-02 -5.18706073808200E-02
 -9.64649646348677E-02  5.51937139475741E+00  2.19477680918355E+00 -9.44055529766292E-01 -2.33241989636852E+00
 -1.36723742532563E+00 -7.85092055616278E-02 -1.50525963000051E-01 -5.38170400157710E+00 -2.13221894438812E+00
  9.25494907833869E-01  2.28401692113503E+00  1.33901710576673E+00  7.71254837369022E-02 -1.48102683052337E-01
  2.29486018337300E+00  6.58806947659656E-01 -4.97881725120459E-01 -1.01458463632106E+00 -6.36845624613002E-01
 -7.60186924344091E-01 -4.80321968653449E-01  5.30167108480347E-02 -3.37002840356913E-02 -6.95412681201528E-03
 -2.38620579611145E+00 -6.98042419814356E-01  5.10218017319456E-01  7.74062358943345E-01  4.88884307308307E-01
  1.03480323655660E+00  6.48068927885946E-01 -5.38433926217384E-02  3.41711583522109E-02 -6.48054893932060E-03
* ORBITAL    1   42
  5.53145797450850E-03  4.01037687665434E-02  2.06658467627970E-01  1.58190447830511E+00  5.31277390084539E-01
 -1.84757853070117E-01 -7.33668472990947E-02 -1.99713333642991E-01 -5.24592457407059E-02  1.49064904671004E-03
  2.42618169402530E-03  4.06371700809005E-04  9.14662815369971E-04 -5.48690144568798E-05 -1.01344444378603E-03
  1.34188180220342E-01  5.45898250259449E-01  2.40001586754973E-01 -1.24374376615855E-02 -1.44703321974204E-01
 -9.08827349942533E-03 -9.66300243754514E-03 -1.48047903264903E-01 -1.16358716350277E-02 -9.67598238719273E-03
 -5.97139184640326E-02 -5.70010557104889E-02 -2.34598920911903E-01 -1.15860305981831E-01  1.98163502200651E-04
 -1.47388925934924E-04 -1.92049070075783E-02  7.77746089416319E-03  7.73296414637634E-03  1.92894237795837E-02
 -7.07006586556403E-01 -3.89631187059262E+00 -2.07761542208267E+00 -2.45922134415498E-01 -1.91186506933157E+00
 -7.50787385212011E-01  1.52026322509703E-01  1.41687961654436E-01  5.06398538796993E-02  1.91581645717691E-01
  5.57692843254679E-02  6.52350789416794E-02  4.49481382902096E-02 -6.99893672912753E-01 -3.85270393041181E+00
 -2.04547333809821E+00 -2.41318495859715E-01 -1.97810378074565E+00 -7.79554164012860E-01  1.57850194153585E-01
  1.38869349982131E-01  4.94746299388400E-02 -2.08954866138130E-01 -6.24667990524826E-02  4.68298512205057E-02
 -6.50692289405705E-02  5.47035987161208E-01  3.12212506006863E+00  1.64357718152233E+00  2.27400598637375E-01
  2.02507768390731E+00  1.53440949471950E+00  1.14769265179890E-01  9.57834524102752E-01  8.84620483950027E-01
  5.25235237344828E-02  1.13585433995706E-01  7.16188527213898E-02 -1.56134014074220E-01 -7.89011605669654E-02
  4.68626987057704E-01  2.03183530032529E-01 -8.89749345462594E-03 -1.24765320528236E-02 -2.71915965509430E-02
  2.96888632995100E-02  5.19533622456735E-01  2.96552907868756E+00  1.55920836512131E+00  2.17686706575758E-01
  9.35241364533289E-01  8.74770935209694E-01  5.48300845299541E-02  2.04342786140498E+00  1.54770984849366E+00
  1.14676474262456E-01  1.24546318645681E-01  7.70352893321912E-02 -1.49039412975815E-01 -7.58229776071961E-02
 -4.61782217207410E-01 -2.00385064703677E-01 -2.95101962544658E-02 -2.79421385900098E-02 -1.17375272431243E-02
  1.12394686461978E-02  4.20056924726716E+00  1.98537445967486E+00 -5.43714139488175E-01 -1.59518740594807E+00
 -9.37313473902329E-01 -5.16916014923575E-02 -7.86630923736116E-02  4.28865146712094E+00  2.01956764982263E+00
 -5.59986875973248E-01 -1.63569419081136E+00 -9.60747561407233E-01 -5.31435862106009E-02  8.14756924102822E-02
 -4.24132114003755E+00 -1.85237923960125E+00  5.13427090963682E-01  6.26156871433803E-01  3.31316869236590E-01
  7.80378162307344E-01  5.12688432896789E-01 -2.63811311145935E-02  9.22917382230973E-03  1.16123365058287E-02
 -4.20269633309838E+00 -1.83808413281895E+00  5.06425561232170E-01  7.70818584545416E-01  5.06917736683976E-01
  6.03837429475536E-01  3.17096830584418E-01 -2.55245696748824E-02  8.66068385278775E-03 -1.16711620811938E-02
* ORBITAL    1   43
 -6.78839803479932E-03 -4.88566168568523E-02 -2.39243283569946E-01 -1.18092180419994E+00 -1.51142168120072E-01
  3.12674207684268E-01  2.54511941272454E-02  4.04033491558392E-02 -1.81652796574433E-02 -7.89889679940555E-04
 -2.16741277840623E-03 -9.04203689477227E-04 -9.66523926297060E-04  3.09598447420910E-05 -8.86220498647299E-04
 -3.29559053802010E-01 -1.75128713722514E+00 -7.36579261343499E-01 -4.18248890595491E-02 -3.53109906846127E-01
 -2.17400195172109E-01  1.84332545978828E-02 -3.59253711942757E-01 -2.22657087974940E-01  1.80736839487485E-02
  5.26738352677510E-02  7.74915795106688E-03  3.11267050533882E-01  1.57385246683544E-01  9.73253049718608E-05
  1.03253102895835E-05 -6.83537367391623E-03 -6.29018531219858E-03 -6.30899967854084E-03  6.86421913502188E-03
 -6.28020431898996E-01 -3.36850779519128E+00 -1.91126834813939E+00 -2.40268507327050E-01 -1.24478923204767E+00
 -7.13475363397961E-01 -2.74719516692353E-02  2.45228340248697E-01  9.11246860313425E-02  2.32798996063813E-01
  1.37954752315565E-01  6.30797710907541E-02  6.11077467069743E-04 -6.16972002199256E-01 -3.30453393148053E+00
 -1.87722371658806E+00 -2.36008667142478E-01 -1.22853169623640E+00 -7.02914358209871E-01 -2.72820647226442E-02
  2.42416187264611E-01  8.98750285970447E-02 -2.30776505386246E-01 -1.37015262645944E-01  5.31168875490628E-04
 -6.26021669105055E-02  4.02512820671701E-01  2.15955597232777E+00  1.37364547149469E+00  1.56978282775594E-01
  4.61349415191851E-01 -1.35978018155489E-01 -7.82796210392147E-02 -8.23028989860204E-01 -8.71098731187363E-01
 -1.00127037000774E-01 -2.77351138625407E-01 -1.46621085220825E-01 -1.61257955871441E-01 -6.03391449289704E-02
  2.25060915572455E-01  8.49812574623666E-02  2.22467581914671E-02  1.07484465077763E-04 -1.92517923689206E-02
  4.29351994519668E-03  3.92176181608561E-01  2.09910055473954E+00  1.34063825376770E+00  1.52761782727353E-01
 -8.26540511640294E-01 -8.72440156139193E-01 -9.99256634171935E-02  4.52806776813131E-01 -1.40740479443162E-01
 -7.80904701171578E-02 -2.76108980289717E-01 -1.45946567925279E-01 -1.59864086995070E-01 -5.97623333717582E-02
 -2.24203170535784E-01 -8.46379631460385E-02 -4.09570080688375E-03 -1.90438259701271E-02  1.65626191438464E-04
 -2.19311523212694E-02  3.04080828391944E+00  1.14499030812797E+00 -5.08562849343558E-01 -7.82538868029935E-01
 -4.32762237053860E-01 -1.88219289017777E-02 -1.54345189642158E-02  2.98992159392217E+00  1.11718218403616E+00
 -5.04597755437815E-01 -7.70003877303666E-01 -4.25342310487053E-01 -1.85035122282112E-02  1.52281583391141E-02
 -4.56202189973472E-01 -4.22833736516616E-01 -2.25340123560204E-02 -1.44930393607766E-01 -1.16451417545069E-01
  1.00856167722492E+00  6.99038125355870E-01 -7.37129428084859E-02  8.16478297405808E-03  5.60012033058003E-03
 -4.02087600285334E-01 -3.82056352288086E-01 -2.09165238486021E-02  9.97947796969728E-01  6.92158235394834E-01
 -1.50120875093157E-01 -1.19394881071966E-01 -7.34570653135022E-02  7.86659573776773E-03 -5.51649509413222E-03
* ORBITAL    1   44
 -3.89182297302166E-03 -2.79367744700421E-02 -1.30899620876163E-01 -3.42177730664210E-01  4.35077174425784E-02
  1.57491809746146E-01  3.87149153195864E-02  8.38233987209027E-02  4.04561587243850E-02  1.41271202303683E-03
  3.73986704169949E-03  9.76343863508831E-04  9.64708319482983E-04  8.60657243691404E-06  8.65800786600727E-04
 -5.67674462889803E-02 -5.55287611164029E-01 -1.63813988108759E-01 -3.22727574277972E-02 -3.63376863160389E-01
 -1.38298004653248E-01 -4.56676488764988E-03 -3.92902477408885E-01 -1.66511366119063E-01 -5.03273255983007E-03
 -1.15881357503269E-01 -5.49562406079097E-02 -1.16978317198417E-01 -4.79164527417562E-02  6.38494198451771E-03
  2.69319226950191E-03 -1.37998016675858E-02  1.83446533731323E-03  8.65798633115765E-04  1.45752982967327E-02
  1.79095870874883E-02  7.77154802024821E-02 -3.19829186748527E-01 -5.26951607291392E-02  4.86751814446694E+00
  2.47261394578011E+00 -2.49408575954333E-01  1.65315028280966E-02 -1.81211968409882E-02 -1.22045777960407E+00
 -4.90032127389967E-01  2.26798167780725E-02 -1.19627297433675E-01  2.25293012493356E-02  1.08750702457661E-01
 -3.07298556703416E-01 -5.20153882716237E-02  4.85560463547952E+00  2.46923846098167E+00 -2.47871881008019E-01
  1.62586494435295E-02 -1.87969508864008E-02  1.21460112234388E+00  4.87505168277870E-01 -1.19050983904512E-01
 -2.27201511689183E-02  6.15562989446275E-01  3.62188795014139E+00  1.95800052242863E+00  2.17857000118239E-01
 -2.46814317218215E+00 -1.47230697694084E+00  1.30068996228677E-01  1.20972710017072E-01  3.85010182315076E-01
  4.49947539986466E-03 -8.40224518173321E-01 -3.76416812957002E-01 -2.21100508968108E-01 -1.13283438735344E-01
  4.70940930215644E-01  2.22761390067466E-01  4.54293943846561E-02 -1.99289085009616E-02  8.20619139574530E-02
  4.09305871038671E-02  6.24771086210105E-01  3.67104708338132E+00  1.97310544956407E+00  2.19333415918226E-01
  1.57722673280748E-01  4.11042105333622E-01  2.43013169751600E-03 -2.39125100231246E+00 -1.43171249113756E+00
  1.28219744194294E-01 -8.33515521403434E-01 -3.73526834741680E-01 -2.20044337406183E-01 -1.13263022647465E-01
 -4.94881103557739E-01 -2.33292696803921E-01 -4.25937207952190E-02  8.07711593810555E-02 -2.11244261723926E-02
 -4.47223566993018E-02 -7.62912477918178E+00 -3.03208062471056E+00  1.24873176033453E+00  2.60311329163871E+00
  1.50399998612955E+00  7.47258775353571E-02  1.59925357237740E-01 -7.60802072606303E+00 -3.00862433960021E+00
  1.25176098737432E+00  2.59495579893200E+00  1.50002843776430E+00  7.46065201139620E-02 -1.59422377634734E-01
  1.87340325100678E+00  7.61836260899177E-01 -3.39531105348549E-01 -9.47694894634401E-01 -5.53655965210536E-01
  2.90636600763208E-01  2.54048106512865E-01  1.00009209735237E-02 -2.51318703369086E-02  6.71529232666093E-02
  1.68219452943498E+00  6.55230924024502E-01 -3.25203463689005E-01  3.39385503083557E-01  2.85648305492633E-01
 -9.19227809554263E-01 -5.38143660158746E-01  7.99928965698731E-03 -2.34945085967091E-02 -6.76526909333539E-02
* ORBITAL    1   45
 -3.26989383961180E-04 -2.36156509175445E-03 -1.15703126741872E-02 -4.38314862398043E-02 -7.39796715966038E-03
  1.25794173211027E-02  6.33953658236344E-03  9.52242031433327E-03  4.27406976352280E-03 -1.21915519676119E-01
 -3.63467761355948E-01 -1.01007362047867E-01 -1.68240021679280E-04 -1.22760125383104E-03 -4.95047023057513E-05
  5.61686855394421E-03  3.25196897373889E-02  2.22375273965157E-02  2.95305335692249E-03 -1.03974540867133E+00
 -1.08128649342243E+00 -2.85460440883682E-02  1.01838210671681E+00  1.06710302279214E+00  2.64096996387959E-02
 -2.01748477657742E-03 -1.02456661404681E-03 -1.77784504474702E-03 -5.90360556753704E-04 -4.52999674144253E-01
 -1.88416680646416E-01 -3.11593834705525E-02 -3.63903451521145E-02  3.60696421780268E-02 -3.04264817086639E-02
  4.37796684495198E-03  2.35677322248702E-01  1.25669729838290E-01 -4.24492916134850E-03 -1.90429556867323E+00
 -8.26455377973054E-01  1.54022477470216E-01  1.35570764211939E-03 -2.33630605737100E-02  5.26268720199261E-01
  2.20104974538169E-01  1.73349152388474E-02  5.74641933570468E-02 -5.35578699259722E-03 -2.40928973297465E-01
 -1.35771496506195E-01  3.22039561581028E-03  2.02296148849396E+00  8.94668473749837E-01 -1.57296680163198E-01
  1.84742985032778E-03  2.39782608980315E-02  5.55286313621566E-01  2.32579749022996E-01 -5.98689481837570E-02
  1.60449801356089E-02  1.35523366296489E-01  6.99864486937621E-01 -9.41341285986930E-03  5.43699824606420E-05
  3.42769007312437E+00  1.83914193134867E+00 -7.81823925110525E-02  1.06219991540930E+00  8.34119766802511E-01
 -4.81866802674655E-02  4.18772659996503E-01  1.87252918375515E-01  1.17569604839288E-01  3.14498820499957E-02
  8.76370402338282E-01  3.82815948059544E-01 -5.72411783129878E-02 -3.41163619807081E-02 -6.51037356267793E-02
  6.51392110889014E-02 -1.12412803917753E-01 -5.64508607501544E-01  8.48020014398279E-02  9.69440436921581E-03
 -1.03654414795718E+00 -8.07654900778698E-01  4.88296208973463E-02 -3.46662673211002E+00 -1.85629594357234E+00
  8.34131053799522E-02 -4.34972016624441E-01 -1.93568669070597E-01 -1.19875876163644E-01 -3.29764258218534E-02
  8.56378590633270E-01  3.73445647792763E-01  6.39818015382499E-02  6.72671854607688E-02  3.31380666806450E-02
 -5.75554746048814E-02  3.45895360899582E+00  2.06578077395031E+00 -2.72296386427895E-01 -1.29283533282088E+00
 -7.18999068304665E-01 -3.77655524595845E-02 -7.14654374480511E-02 -3.64215437344959E+00 -2.14286522736667E+00
  2.98339559821086E-01  1.34949602240306E+00  7.52211295660749E-01  3.92028415262754E-02 -7.43832350331443E-02
 -7.86628156543924E+00 -4.66663077437931E+00  4.37444766889532E-01  7.24305442895072E-01  3.47245097052088E-01
  1.96178156819319E+00  1.28370278746381E+00 -6.80429545337545E-02  6.15582799138063E-02  2.41487645452673E-02
  7.85289322280844E+00  4.66046758907626E+00 -4.39135999289298E-01 -1.95361309031293E+00 -1.27695909410009E+00
 -7.35865718870306E-01 -3.53772905335375E-01  6.85394535928521E-02 -6.19043891929930E-02  2.23615751681898E-02
* ORBITAL    1   46
 -2.32444414666422E-04 -1.67884802004988E-03 -8.26901254276529E-03 -3.23593825384704E-02 -2.42215545764039E-03
  5.80121409780329E-03  4.26317716218701E-03  6.94372174726078E-03  3.44123692330352E-03 -8.55518444411019E-02
 -2.41385721041329E-01 -6.18986041065570E-02 -1.26089945374474E-04 -5.33083290304413E-04 -3.68823680036099E-05
  8.84473229032376E-03  5.42829941519093E-02  3.43077760392864E-02  4.89453555489271E-03  4.18149670013610E-01
  1.79828513791833E-02 -1.89519987924702E-02 -4.19045988924641E-01 -1.86581230879423E-02  1.73478324421320E-02
 -1.55695071780599E-03 -7.32949939945301E-04  4.37070133027113E-05  1.68533475481293E-04  1.77505664204371E-01
  1.21694535196672E-01  3.27377042511291E-03  5.54510065537768E-03 -6.06704967704245E-03  4.00800714221005E-03
  3.14710168415168E-02  9.21465131777501E-02 -8.28737555351111E-02  2.53499559407688E-02  4.32914128711623E+00
  2.64844703263868E+00 -5.18461651897837E-02 -1.20297958793274E-01 -6.79318255580151E-02 -1.15793588397009E+00
 -5.01581614696298E-01  3.51030718885505E-02 -8.19041222137669E-02 -2.47147657436668E-02 -5.10836661112946E-02
  1.06125655112421E-01 -2.20681010320511E-02 -4.31433789670660E+00 -2.63132435304280E+00  5.50482672361616E-02
  1.18347124600694E-01  6.66298736454976E-02 -1.16057159714370E+00 -5.02275249366611E-01  8.25362111097538E-02
  3.47457862290305E-02 -3.52795268624723E-01 -1.64924262298027E+00 -6.66251769839688E-01 -8.22424154477887E-02
 -3.92245118293110E+00 -1.84717555652356E+00  2.88160244618661E-01 -4.87655003586777E-01  4.01262233715591E-01
  1.70505805454137E-01 -7.33363567080848E-01 -2.68367715517920E-01  8.59262599938796E-03 -1.12826707870078E-02
  5.76674341036606E-04  1.40171520349643E-02 -8.00365898665683E-03  1.90390456175918E-02  1.17748421787047E-01
 -1.97173541995174E-02  3.52375351019483E-01  1.64543703716213E+00  6.64185869605610E-01  8.24682931754403E-02
  5.05942028870599E-01 -3.90667977716638E-01 -1.71577037954851E-01  3.94471265239278E+00  1.86202893913044E+00
 -2.87927653727460E-01  7.41007300326794E-01  2.72075334867792E-01 -5.27407406408821E-03  1.24797687957952E-02
 -1.38288252282493E-02  7.51313713602161E-03 -2.03613411156049E-02 -1.17902808358891E-01 -1.99963189026282E-02
 -6.64012909769392E-03 -7.01368921378110E+00 -3.17947459391020E+00  9.27577999852625E-01  1.85314116846491E+00
  1.04218989361324E+00  4.05725332247609E-02  8.62836115306876E-02  6.98712559846754E+00  3.16618572524352E+00
 -9.26991627819817E-01 -1.85392134571546E+00 -1.04177562918199E+00 -4.07197764933099E-02  8.71593887853093E-02
  7.18936480720889E+00  4.23208200346552E+00 -5.21769254593687E-01 -2.37899197294871E+00 -1.42611678876255E+00
 -1.78069009578313E+00 -1.10126129666465E+00  1.24152129345710E-01 -7.62218071500604E-02  5.95117137706750E-02
 -7.23337788144386E+00 -4.24735317349494E+00  5.28996834806733E-01  1.78674531262355E+00  1.10534767047165E+00
  2.38883334738059E+00  1.43126713637669E+00 -1.25026393863585E-01  7.65577712517177E-02  5.94898138548372E-02
* ORBITAL    1   47
  2.89650096047720E-04  2.08629467241902E-03  1.00258543245361E-02  3.47009953314184E-02  6.54806060117209E-03
 -8.14919761860744E-03 -3.91777391778835E-03 -6.35195318066309E-03 -3.01320832095341E-03  1.55318075797390E-01
  4.05736680856858E-01  1.13213759214332E-01  1.98507732638523E-04  1.81069496106912E-04  2.51283589421826E-05
 -6.98812742402556E-03 -4.28097586270946E-02 -3.02109608221772E-02 -4.62641269416271E-03  5.10886191462285E-01
  1.36666404634644E-01 -5.23608923737629E-02 -5.10562576763229E-01 -1.28855396386068E-01  5.51235158012898E-02
  1.20048148646875E-03  6.57651651117932E-04 -1.01061477250582E-04 -3.12724311540208E-04 -2.76377068148329E-02
 -3.08080500103902E-02  6.27141779460965E-03  1.25892049022337E-02 -1.20625289853259E-02  5.92002618701754E-03
  9.40425525688218E-01  5.46986254872110E+00  3.08590099097137E+00  3.69027120698757E-01  1.34261880616244E+00
  4.89808621086548E-01 -8.78178327003599E-02 -4.63885877886401E-01 -2.20199566496020E-01 -8.17191570651143E-02
  7.45644200941061E-04 -5.16504018898621E-02 -3.84677523338344E-02 -9.43859605065202E-01 -5.49092993825388E+00
 -3.09926254619976E+00 -3.71198163081947E-01 -1.37679270457685E+00 -5.16233641091044E-01  8.56356588242867E-02
  4.64551836213058E-01  2.20937304932402E-01 -8.19960558061767E-02 -9.37370830367374E-05  3.82696410979076E-02
 -5.11719396688587E-02 -7.31840680939950E-01 -4.06803309668313E+00 -2.23077708722525E+00 -3.07640266361569E-01
 -5.49021986949216E-01 -8.80608728163547E-01 -1.75642854507196E-01 -1.53168380336641E+00 -1.11745711355140E+00
 -3.68006173732043E-02  1.72039054819194E-01  5.05263637954864E-02 -2.17002885553689E-01 -1.18904480497886E-01
 -1.69202629719081E-01 -8.21040518725137E-02 -1.18951272873157E-02 -1.13819096565404E-02 -2.64450839171436E-02
  1.00146251038665E-02  7.32676858182191E-01  4.07201877770953E+00  2.22997028695749E+00  3.06881949558121E-01
  1.51930539573089E+00  1.10951675019278E+00  3.72582603993775E-02  5.58398231506823E-01  8.83274876413669E-01
  1.74789279095218E-01 -1.72864495620027E-01 -5.19044152549909E-02  2.13577903961192E-01  1.17792282593141E-01
 -1.59360339021305E-01 -7.73004383320882E-02  1.02510538365454E-02  2.58929494231632E-02  1.18464756637676E-02
 -1.36934866357996E-02 -4.28681245990846E+00 -2.14159558957490E+00  4.36359522548959E-01  1.13275056414246E+00
  6.79576980751432E-01  2.61918722038656E-02  7.28794125772486E-02  4.33683293039590E+00  2.16616454373064E+00
 -4.39406341533231E-01 -1.14069775128821E+00 -6.84946257258648E-01 -2.62665460124583E-02  7.25562824134693E-02
  2.59797027144001E+00  2.37681239425030E+00  3.25772345122553E-01 -1.31985943385101E+00 -8.59316646430324E-01
  2.52562258234915E-01  1.88410491599663E-01 -2.88613338675611E-02  1.87059923640968E-03 -7.36243640401131E-03
 -2.59806155817553E+00 -2.37910444137910E+00 -3.24770533014940E-01 -2.49034559016560E-01 -1.86649140762634E-01
  1.32102157898627E+00  8.60149712957581E-01  2.87986246431332E-02 -1.83016756532952E-03 -6.83456913881749E-03
* ORBITAL    1   48
 -1.82663011916754E-04 -1.31829086972729E-03 -6.48068372726944E-03 -2.44029937799287E-02 -6.36017974370672E-04
  4.35966043743307E-03  2.94284784737146E-03  4.60241968560068E-03  2.69191333500385E-03 -6.31206260874889E-02
 -1.73150557970705E-01 -3.39095369773221E-02 -1.15907205756106E-04 -8.74967970209876E-04 -3.73167808608978E-05
  9.99310638556498E-03  6.08971623799934E-02  4.06869842978937E-02  5.95298364283538E-03 -6.39793369884411E-01
 -7.27319356729223E-01 -1.48541286688354E-02  6.45622802479887E-01  7.34102258179662E-01  1.39932556931160E-02
 -1.79842517349986E-03 -8.38493414672781E-04  8.23088985756646E-04  6.33353702772738E-04 -3.63921933013947E-01
 -1.74578474014938E-01 -1.67668818196311E-02 -2.69083110616575E-02  2.63414686027649E-02 -1.54858240628350E-02
  1.59293516109007E+00  8.98800941766972E+00  5.10371388686014E+00  6.05683461964136E-01 -6.60521371784298E-01
 -3.90855905484857E-01  1.43261598459438E-01 -4.45338270573531E-01 -1.64423710691899E-01  7.58743628206193E-01
  3.01966938417033E-01 -1.34607667727551E-01  7.44658100275409E-02 -1.58413165207185E+00 -8.93420775486150E+00
 -5.07238226953228E+00 -6.01298525401175E-01  6.84633856635815E-01  4.16317990469206E-01 -1.38413597269345E-01
  4.43487748412628E-01  1.63149039765372E-01  7.50962961691423E-01  2.99166821218003E-01 -7.36349867646536E-02
 -1.35272673552799E-01 -1.02452160471936E+00 -6.06993378110215E+00 -3.95489308563868E+00 -4.80878668504867E-01
  2.08458109507958E+00  1.42979542864503E+00 -1.46957037645883E-01 -3.43968874247834E-01 -3.58237065315983E-01
 -8.76378344359581E-02  8.83114618053731E-01  3.63304545956161E-01  4.70163199557443E-01  1.83496976554160E-01
  2.80616755319361E-02  1.39348385918093E-02 -1.04569167146205E-01 -1.20024406602674E-02 -7.16972328189584E-02
  8.62316194352977E-04  1.01087099574026E+00  5.99042325460136E+00  3.90969094042559E+00  4.75813115092849E-01
  3.38766286945259E-01  3.51845058921594E-01  8.53059690201561E-02 -2.08555203541305E+00 -1.42571349889337E+00
  1.47834630795088E-01 -8.80880321532988E-01 -3.62081501392975E-01 -4.61241834998832E-01 -1.80090014446220E-01
  1.01984032678688E-02  5.80092410325057E-03 -2.70888732965631E-04  7.17213861001892E-02  1.08955434715981E-02
 -1.01899017984217E-01 -1.20549099694556E+00 -7.35414303901272E-01  3.26556108580171E-02  3.47988491323048E-02
  6.20513724087514E-02  1.34002515022103E-02 -6.43398770034258E-02  1.17604815343020E+00  7.19803089808262E-01
 -3.32232120208666E-02 -3.87364606365102E-02 -6.29252298172782E-02 -1.36103658501500E-02 -6.29401995867303E-02
  1.13341749295861E-01  4.85939188665142E-01  2.71212255850348E-01  1.61842037650681E+00  1.01155563192790E+00
  1.27802816452731E-01  3.53465675574638E-02 -5.11654054170846E-02  1.72048460031578E-02 -4.51238161293407E-02
 -9.05700817450738E-02 -4.74699098286320E-01 -2.74778688542419E-01 -1.20924760762264E-01 -2.94044046445524E-02
 -1.62725469082239E+00 -1.01794716736212E+00  5.01047383802567E-02 -1.76170465458780E-02 -4.60062313430561E-02
* ORBITAL    1   49
 -2.57149851780980E-03 -1.86847079336757E-02 -9.25193559018212E-02 -4.70542966729315E-01 -1.99829433781570E-01
  4.57595277083115E-02  9.66778795934120E-02  2.38526330558006E-01  6.56597616636052E-02 -3.43184664374812E-03
 -9.55433752441471E-03 -3.41622700429955E-03  3.11890829207342E-03 -1.79512580723186E-05  1.83653173627024E-03
 -5.48556851590265E-01 -3.25966003634826E+00 -2.36292066377611E+00 -3.57612224235877E-01 -6.81358477107827E-01
 -7.16152418903297E-01 -3.54183368929928E-02 -6.70003192417631E-01 -7.01478223253747E-01 -3.51363250232698E-02
  5.51772057487374E-02  1.97133514802894E-02 -1.33782352915347E-01 -8.82795112086989E-02 -3.43983062929483E-03
 -1.44697139213732E-03  5.61246762445937E-02  1.69654842880123E-02  1.74024330602178E-02 -5.64629466535128E-02
 -5.00190793696762E-01 -2.96308196774349E+00 -1.77925250550400E+00 -2.48829925027122E-01 -4.34184500271081E-01
 -6.92679327877671E-01 -2.25422642914525E-01  1.50406461222757E-01  7.43577571722981E-02 -6.68854724477195E-01
 -2.74760294622191E-01  1.02289706592456E-03 -3.91604595639438E-02 -5.21859140057976E-01 -3.08440557511329E+00
 -1.84755969326334E+00 -2.57327303523258E-01 -4.38734799518438E-01 -7.00197823259680E-01 -2.28916792743985E-01
  1.56505695588761E-01  7.65064859889645E-02  6.76937604301331E-01  2.77547114618604E-01 -4.03043108319055E-02
 -2.78047863716581E-03  1.25839588893351E+00  7.22146096682723E+00  4.13253559660462E+00  4.91793932764104E-01
  9.75098384257426E-01  3.93843731417104E-01  1.14093904765485E-02  1.59146341326681E+00  1.16164944949471E+00
  1.02652753292533E-01  8.37466049018449E-02  4.49390349656788E-02 -6.11735914134441E-01 -2.50250760619122E-01
 -4.23279663653675E-01 -1.94985503696429E-01  1.35861643558121E-01  2.92143985117644E-02  1.21137448855935E-02
 -4.26508425984313E-02  1.27594357603123E+00  7.32367435877951E+00  4.19831086092680E+00  4.99247595877366E-01
  1.59118905862089E+00  1.15731931643810E+00  1.02704992390001E-01  9.58476798200598E-01  3.73742955709233E-01
  1.09169187786909E-02  7.51454800947040E-02  4.09254378199857E-02 -6.21510932643315E-01 -2.54166528486407E-01
  4.24790591376486E-01  1.95724668955479E-01  4.23337492926450E-02  1.24097263861619E-02  2.91089583007142E-02
 -1.37845967829127E-01  2.65063516694779E-01  2.79007136279029E-01  1.69747651731786E-01  4.57072158076709E-01
  2.05370226185088E-01  1.87259908256750E-02  7.25675076476111E-02  2.97092671049310E-01  2.94537765170926E-01
  1.66692656283763E-01  4.55085841699373E-01  2.03801566600041E-01  1.85416821077396E-02 -7.38287394335829E-02
 -4.24769060265216E+00 -1.74907354502433E+00  6.50344933528411E-01  1.05111406754846E+00  6.82681585069819E-01
 -6.32154829474289E-02 -1.35936155491247E-01  3.84032470588841E-02  5.09030110248533E-02 -5.12392330422686E-02
 -4.27854313418766E+00 -1.76611696797254E+00  6.52795786185491E-01 -5.21743101670973E-02 -1.28284665308260E-01
  1.03130061139940E+00  6.69699446951540E-01  3.81718461938377E-02  5.11378941843596E-02  5.09200772470361E-02
* ORBITAL    1   50
 -1.03770255752846E-02 -7.46577727083544E-02 -3.64618900843725E-01 -1.64618186599879E+00 -6.02134130367575E-02
  2.11179908208843E-01  1.35025165935877E-01  3.17462026449258E-01  8.24565433471680E-02 -2.14730487599536E-03
 -2.05184142751648E-03 -1.49335771495979E-03 -7.71393410352050E-05  4.47425013567611E-05  3.94677943971583E-03
  4.78209185151715E-02  4.80877160006936E-01  6.27741514017895E-01  1.37436007650021E-01 -1.31361777064351E-01
 -1.67260458990444E-01 -5.15404666263602E-02 -1.71024572251891E-01 -2.04030127808589E-01 -5.27889124046729E-02
 -1.95438528175295E-01 -9.96451926156612E-02  8.88310989441666E-02  4.55544231893662E-02  1.90592894843126E-03
  5.90276031260196E-04  1.41355083455507E-02 -8.46395147651267E-03 -9.46926160462576E-03 -1.35118440919350E-02
  7.47003684866868E-01  4.40202949123972E+00  2.45546291452612E+00  3.17340232898580E-01  1.98127456336038E+00
  1.49149638281823E+00  1.02848141357931E-01 -5.32362974216345E-01 -2.58659295135876E-01 -1.69237982568205E-01
 -9.26585448990420E-02 -1.93208326084193E-02  7.21811746452176E-03  7.52445718909881E-01  4.43073555636369E+00
  2.46929973486847E+00  3.18926055313609E-01  2.00928278637424E+00  1.51382190763449E+00  1.05271436487598E-01
 -5.31477782436615E-01 -2.58349290161513E-01  1.75126818779643E-01  9.59880621351780E-02  7.79932739243364E-03
  1.93258340593870E-02  7.56711308725889E-01  4.30405084241044E+00  2.47388910508518E+00  3.06262479360748E-01
  2.51157123219472E+00  1.42345430631112E+00 -8.03023825109916E-02  8.67810974906517E-01  3.27093997928696E-01
 -6.40475563014592E-02  8.06081564254403E-01  3.73126309242337E-01 -6.46087484195659E-01 -2.95839863068711E-01
  4.22498364749865E-01  1.84193806382974E-01  2.15263803822594E-02 -4.13600596339673E-02 -3.83454897302779E-02
  5.87305005370674E-03  7.55347651688067E-01  4.29351721028632E+00  2.46233737755346E+00  3.04831268132318E-01
  9.13801846023597E-01  3.61188855563645E-01 -6.39963233387003E-02  2.52909199714288E+00  1.44483685551061E+00
 -7.70261092962604E-02  8.11008388916627E-01  3.75896966513788E-01 -6.38311774764765E-01 -2.92958772584826E-01
 -4.40650024544655E-01 -1.92440282060450E-01 -6.59345532540774E-03 -3.77698054737672E-02 -4.14566931510357E-02
 -2.01902441746376E-02 -4.17567156177339E+00 -1.51374242188045E+00  6.26228107364249E-01  7.87681548741966E-01
  4.74479965758542E-01  1.62975704603753E-02  1.67545938194399E-02 -4.21450918485614E+00 -1.52626426583747E+00
  6.33845623673914E-01  7.93124864609872E-01  4.77634532143328E-01  1.66754560790370E-02 -1.59226681345468E-02
 -6.08719883921425E+00 -2.18113289452225E+00  1.10528331653709E+00  1.61638103780633E+00  8.87312575691927E-01
  4.49189004271545E-01  2.29487566362211E-01 -8.28131936262375E-02  4.99808492562941E-02 -5.25794793567797E-02
 -6.12899740281695E+00 -2.20024960134511E+00  1.10984632378829E+00  4.48465894309098E-01  2.28753880622209E-01
  1.63358277660848E+00  8.97806868025711E-01 -8.25633670214878E-02  5.02269583664288E-02  5.19098531029442E-02
* ORBITAL    1   51
 -1.10363570689815E-04 -7.95539587513433E-04 -3.77759132286721E-03 -4.67624705025956E-03  4.24616924731805E-03
  9.41354759907751E-05  9.25670406314895E-04 -4.43284584223073E-03 -3.33238529732945E-03 -4.24010532563733E-01
 -1.05671639718669E+00 -6.22347530638696E-01 -1.09626230174863E-04 -4.89312912813770E-03 -5.65774919821287E-05
 -4.13841231711782E-03 -2.44349196973910E-02 -1.28630696218699E-02 -1.78468274418692E-03  2.43571021780187E+00
  1.90330367883052E+00  3.69076574113946E-02 -2.45504521157594E+00 -1.91889824885290E+00 -3.76910923354916E-02
  1.92843290112178E-03  7.55009286830244E-04 -3.30558453831827E-04 -3.54986837503967E-06  2.50209093033923E-01
  1.15706012370758E-01  2.80800507949249E-02  6.34026785665346E-02 -6.34685189621058E-02  2.75299664204289E-02
 -4.91371081966703E-01 -2.66461642845972E+00 -1.39744282309245E+00 -1.31125676062651E-01 -2.39825656010190E+00
 -1.50131710863648E+00 -1.62940568328607E-02  1.83884314349343E-01  7.73967892314106E-02  8.28831252982365E-01
  3.71474593679192E-01  2.97327430724659E-02 -1.48110545998841E-02  4.74994414002272E-01  2.57349011993585E+00
  1.35239600861482E+00  1.25866815579138E-01  2.35318564211176E+00  1.46947197198018E+00  1.53776696859786E-02
 -1.77888432263835E-01 -7.47000219494085E-02  8.15669581628276E-01  3.66140819078174E-01  1.45987847913329E-02
  2.92789582858579E-02 -1.02253016589023E+00 -5.50350992639599E+00 -2.74505208398631E+00 -3.03462337427602E-01
 -3.04009011135020E+00 -2.02602199963631E+00 -4.30094154910092E-02 -4.09547626220742E+00 -2.21985695672857E+00
  1.10167014581399E-01 -8.89633399479480E-01 -3.70514397037344E-01  2.21248204651866E-02  2.36151439041131E-02
 -1.47961505217943E+00 -6.67574072786942E-01  1.71966604493076E-02  1.43052958368145E-02 -3.34815219937514E-03
 -1.01177955683893E-01  1.01284047671785E+00  5.45244866496161E+00  2.71907432972797E+00  3.00694610717651E-01
  4.06359128684887E+00  2.20514184879408E+00 -1.07620252900561E-01  3.00711665451153E+00  2.00638681505203E+00
  4.28367282797757E-02  8.70232154815090E-01  3.62590857789509E-01 -1.71923713918769E-02 -2.17678553094739E-02
 -1.47089950908478E+00 -6.64021139996608E-01 -1.01309431077827E-01  2.96712093545042E-03 -1.30399006047580E-02
  1.89049312244936E-02  3.93657463688410E+00  1.03848732786042E+00 -9.80572185605780E-01 -9.53120653118759E-01
 -5.22478517765742E-01 -6.55001761900497E-02 -1.36801357221508E-02 -3.84357203937379E+00 -1.00431198083730E+00
  9.63702485844511E-01  9.31404934428754E-01  5.09720302664494E-01  6.42588224849792E-02 -1.33484499818517E-02
  9.37092646494443E+00  4.52170165345994E+00 -1.10570244090081E+00 -2.45535091988486E+00 -1.44865131964080E+00
 -1.32147559781272E+00 -7.97491469599012E-01  8.04345513314537E-02 -8.59374103210359E-02 -2.95103184763079E-02
 -9.27797059172332E+00 -4.48794679483380E+00  1.08627371013942E+00  1.31346536309443E+00  7.95118675126534E-01
  2.43010965072162E+00  1.43370741677449E+00 -7.97203403422827E-02  8.46196055027500E-02 -3.06699738500956E-02
* ORBITAL    1   52
 -4.49405925758575E-04 -3.45906294103235E-03 -2.14119576571107E-02 -2.82434809475182E-01 -3.07185354111223E-01
  7.32073689193519E-02 -2.25594298733278E-02 -8.75746764640247E-02 -1.49962741052393E-01  8.77968856107000E-04
  1.63811357677097E-04  1.02104947632986E-03  2.35389830386608E-03  2.22986811304712E-05 -2.79181682813574E-03
 -1.44606612255578E+00 -8.51632857566839E+00 -4.75992052257754E+00 -5.95232414527907E-01 -1.48052213979491E+00
 -9.20237375621387E-01  5.78075069957580E-02 -1.45728383431435E+00 -8.98525971847555E-01  5.86984139540180E-02
  3.40684920248036E-01  1.40472824789665E-01  2.58994074310992E-01  1.32651082686598E-01 -1.68652397326141E-03
 -8.03836768866298E-04  6.87601951119827E-02  2.12754173315782E-02  2.20380535456683E-02 -6.91970576658941E-02
 -1.42476766063351E-01 -5.61446108660353E-01  1.77500137489004E-01  3.61375052761612E-02 -1.60144598584047E+00
 -1.35297500565568E+00 -9.09350440039416E-02 -2.60857578729497E-01 -9.70903215131510E-02  5.83054996302207E-01
  2.53486151911227E-01 -2.60272941760964E-02 -4.72633014830395E-02 -1.54151487731451E-01 -6.27558796396213E-01
  1.41488680054439E-01  3.18107084529126E-02 -1.64274220423352E+00 -1.38234305232875E+00 -9.25970823006505E-02
 -2.52924523982136E-01 -9.37888556023094E-02 -5.91718196808669E-01 -2.57629739588417E-01 -4.75705220399598E-02
  2.53309201839028E-02 -8.32814963769940E-02 -5.05962917559552E-02  3.35808252605665E-01  3.07315001083570E-02
 -5.22198313196741E-01 -4.25336843133488E-01 -1.41970192794641E-01 -3.24487453382106E+00 -2.03050836601044E+00
  1.19907553113652E-01 -8.00796916000960E-01 -3.36533638787908E-01 -3.39709066892739E-01 -1.59447420828504E-01
 -8.50778882257374E-01 -3.77973047128637E-01 -4.99941636809041E-02  8.40529394690532E-02 -7.98888843634671E-02
  3.79911995386531E-03 -9.91361989435163E-02 -1.38322513047552E-01  2.91525842120104E-01  2.52084209956847E-02
 -3.28907670086608E+00 -2.05542580585572E+00  1.21289047483836E-01 -5.74865336673344E-01 -4.61302432204062E-01
 -1.42301748610322E-01 -8.13467915655594E-01 -3.42096650511774E-01 -3.37948201243221E-01 -1.58514483850386E-01
  8.70480624042176E-01  3.86525686979704E-01 -2.79422235870957E-03 -7.97867523838497E-02  8.41666685005717E-02
  4.98355193458629E-02  2.07464612426556E+00  7.45655922028373E-01 -4.12127873315801E-01 -3.94683846705488E-01
 -2.47702463084305E-01 -5.51422955480655E-02  5.06928970664917E-02  2.14439742444386E+00  7.63931509427854E-01
 -4.28269129796670E-01 -4.08955754983389E-01 -2.55711371216986E-01 -5.59087124791370E-02 -5.05209489425416E-02
  2.85478140575058E+00  1.03658266764727E+00 -6.41796205528459E-01 -7.06217146058218E-01 -4.87113657223368E-01
 -1.47587891640183E-01  6.94890926227889E-02 -4.16827993177862E-02 -6.52590058057895E-02  2.41920880646595E-02
  2.99329075217277E+00  1.10747191599291E+00 -6.56267487069544E-01 -1.63647289189072E-01  5.98821640326404E-02
 -7.49865135639424E-01 -5.12742809915400E-01 -4.06510516891493E-02 -6.64890639698761E-02 -2.39585543542175E-02
* ORBITAL    1   53
 -5.34843545589260E-04 -3.85239566307938E-03 -1.84539460409461E-02 -5.72265198806480E-02  2.09194440749100E-03
  2.91075086368818E-03  6.29526476321353E-03  1.26192939244067E-02  8.49448782056493E-03  9.39988757076926E-03
  3.21560662002632E-02  1.68547454582606E-01 -1.78685624399242E-04  1.67791115304482E-03  3.78807535979083E-06
  1.26927995180980E-02  7.60525707151097E-02  4.79229367527678E-02  6.93231802819703E-03 -1.49538350929974E+00
 -1.02457639133919E+00  5.31086763999208E-02  1.48289166090506E+00  1.00429058499816E+00 -5.85255994795794E-02
 -6.16391982141257E-04 -2.61490619772719E-04 -1.93351393412847E-04  9.53471984885332E-05 -1.89459217214142E-01
 -6.49316457648813E-02 -8.45455875838225E-03 -3.69186721692192E-02  3.63646076415343E-02 -8.71443470362496E-03
 -4.18577751394901E-01 -2.55360976390782E+00 -1.34944857070892E+00 -2.44578540766023E-01 -1.32489116996656E+00
 -1.48159842019265E+00 -2.03027256817958E-01  7.27233822590166E-01  3.18353695592811E-01 -2.89040929262093E-01
 -9.33569066250535E-02  7.39920373953578E-03 -4.49722833988708E-02  3.70091254143577E-01  2.28101433707192E+00
  1.20437219023649E+00  2.25703272120977E-01  1.25962642537566E+00  1.44003355281663E+00  2.03362351336182E-01
 -7.09855548558386E-01 -3.13078396356364E-01 -3.04179966030511E-01 -9.94732812904759E-02  4.55436721615315E-02
  3.34746448941791E-03 -1.58555219394862E+00 -9.22737316686212E+00 -5.31755134136702E+00 -6.93427797244054E-01
 -3.03103448392770E+00 -1.72371603963840E+00  1.36730571698235E-01  1.23101351999215E+00  1.16254323985635E+00
  1.27028839475886E-01 -5.54837027720044E-01 -2.57095274142274E-01  6.80819346557027E-01  2.55529718839836E-01
  2.33185443118921E-01  1.40195997734012E-01 -1.18677648252359E-01  1.92697910803330E-02  3.65047117680328E-02
  5.24141784500477E-02  1.57641870427654E+00  9.18036947150205E+00  5.30169349252806E+00  6.91243954725027E-01
 -1.19053138792032E+00 -1.11768660835261E+00 -1.21301339396575E-01  2.95159125940961E+00  1.66306809235855E+00
 -1.36710880007335E-01  5.35757093786198E-01  2.50415901583765E-01 -6.68283859718582E-01 -2.52028635911516E-01
  2.35926809604878E-01  1.41020552734719E-01  5.21525991055640E-02 -3.53993827509099E-02 -1.84105829409180E-02
 -1.13287053213638E-01  1.83706781001864E+00  2.78897262819826E-01 -3.38822973050143E-01 -8.15234860595721E-02
 -8.00403526297562E-02  2.39620735994713E-03  1.25020580124894E-02 -1.66721244885042E+00 -2.14529605049417E-01
  3.04449445764702E-01  3.80500246477972E-02  5.65522155206573E-02 -4.83273585133257E-03  1.33266024892439E-02
  6.32937693342678E+00  3.38981487093600E+00 -6.53458003532190E-01 -3.27446161041156E+00 -1.92673928510833E+00
 -4.06368745171402E-01 -1.78294802666498E-01  5.98438755778197E-02 -4.92443348017328E-02  6.59736103221383E-02
 -6.21699345683758E+00 -3.34138713968398E+00  6.28487992449042E-01  3.71079187683088E-01  1.60246016769242E-01
  3.24974150078884E+00  1.91418997128417E+00 -5.76983027806744E-02  4.86550234367696E-02  6.41677731002094E-02
* ORBITAL    1   54
 -7.87922284574207E-04 -5.54774631469798E-03 -2.29459623346879E-02 -4.84403864284892E-02  1.11905322386764E-03
 -9.72326548626452E-02 -4.77321705255215E-02 -1.21382071972829E-01 -5.29990107972999E-02  1.23252551804071E-03
  3.85828175300571E-03  8.13996071669407E-04 -2.72023371654521E-03  4.26082930683678E-06 -1.56035311865876E-03
 -4.86539045440423E-01 -2.84234578573920E+00 -1.20860808012389E+00 -1.10415480872924E-01 -5.64235471236406E-01
 -3.16103002726283E-01  3.23993413126769E-03 -5.88043943463231E-01 -3.32360770200159E-01  4.05706206007592E-03
  1.72501929107133E-01  1.08641338328737E-01  3.85449642939887E-01  2.23500699870182E-01  1.98019653272407E-03
  7.44585247195084E-04  2.37623880619867E-02 -7.09149496635054E-03 -7.51465515033571E-03 -2.36643878222276E-02
 -1.08867783875987E+00 -6.16126806717937E+00 -3.57132449881091E+00 -4.52703846994694E-01 -2.02374814551552E+00
 -9.73108398202531E-01  8.95362505804720E-02  2.18287684623387E-01  2.53706887231771E-02  6.78924384950572E-01
  3.04814026573323E-01  1.04482367045894E-01  2.82698070373138E-02 -1.09808905336967E+00 -6.21780055500413E+00
 -3.60163205361694E+00 -4.57416817211783E-01 -2.04175220385824E+00 -9.94315339788525E-01  8.61766968745979E-02
  2.32994174412384E-01  3.20179478665676E-02 -6.72726419898252E-01 -3.02703642736629E-01  2.73700999574383E-02
 -1.04623970078281E-01  3.51518131812661E-02  3.70986592860399E-01  3.17907352666834E-01  4.04401788757336E-02
 -1.72149267270561E+00 -1.75029901074705E+00 -8.20122040395659E-02 -7.58262198293097E-01  3.31849380671427E-01
  1.75379509873781E-01 -1.72337721113355E-01 -5.52303508831118E-02  1.61338891014854E-02 -1.50498002356936E-02
 -1.01041880377367E+00 -4.78371048405775E-01 -1.77588009963204E-02  9.46541955288919E-03  1.30166062065370E-02
 -8.81717089761779E-02  2.77203672959966E-03  1.84109600857578E-01  2.11407590560103E-01  2.69512099377544E-02
 -7.48503397853765E-01  3.44126011554521E-01  1.77394467893452E-01 -1.79054501402934E+00 -1.78804023173597E+00
 -7.85669783951077E-02 -1.88340023158198E-01 -6.22955107776905E-02  2.88057901678906E-02 -1.01643105466568E-02
  1.00711138626267E+00  4.76366106058664E-01  8.73936264110990E-02  1.39741859971838E-02  9.89474585152458E-03
  1.97568212027073E-02  4.65236218950230E+00  1.85274690963063E+00 -9.58412854879615E-01 -1.25508765633233E+00
 -6.46299276273708E-01 -8.02841563909419E-02 -2.45527407756544E-02  4.68283162236533E+00  1.85623013487988E+00
 -9.64123752331191E-01 -1.25647737156678E+00 -6.47786451400540E-01 -8.01139798682215E-02  2.44429630904113E-02
  2.63470080593395E+00  1.08542167811239E+00 -4.69096827193022E-01 -1.54767533519208E-01 -8.40289106792324E-03
 -1.25960595896521E+00 -8.00101297676591E-01  1.02660093507716E-01 -2.48148120145990E-02 -3.82943664529777E-03
  2.78087642037491E+00  1.15950504878629E+00 -4.86038443603242E-01 -1.26884065056561E+00 -8.04181146986443E-01
 -2.30594776494954E-01 -5.32606294071466E-02  1.04081088730960E-01 -2.59998761262610E-02  2.40639872131073E-03
* ORBITAL    1   55
  4.28404458324216E-02  3.08651717835611E-01  1.48394067323252E+00  4.48987104843446E+00 -5.92334383260815E-01
 -4.71067509340941E-02 -5.21718023022076E-01 -1.19452401078060E+00 -9.11674157246298E-01 -6.49955724150105E-05
 -6.44346565293628E-03 -2.19548255275198E-03  3.01459376579603E-03 -2.29362980967880E-05 -8.72064733042816E-03
 -2.14051347099575E+00 -1.26549453526308E+01 -7.12441365407592E+00 -9.34525333972616E-01 -7.02954204144658E-01
  2.31430235238082E-02  2.42081719844259E-01 -6.46869455207801E-01  7.56625412047588E-02  2.45288313503038E-01
  3.52390545932874E-01  1.74395936145718E-01  5.17703915794589E-01  2.84898166520167E-01 -3.43664956521397E-03
 -1.68272823352481E-03  3.33490163562460E-02  8.80135006534643E-03  9.12615277954129E-03 -3.36513684684875E-02
  1.40965999225197E+00  7.92672683745465E+00  4.07620956049522E+00  5.37089100573166E-01  1.03422037269016E+00
  7.95984547601408E-01  1.58928932755930E-03 -6.36005497594482E-01 -2.09155673809430E-01 -1.41387612841557E-01
 -2.92771082946930E-02 -1.30769112495854E-01 -2.93051061499394E-02  1.44290749386504E+00  8.12216510249265E+00
  4.18455001659832E+00  5.50295005784891E-01  1.07558531430978E+00  8.23769417401163E-01 -2.01310231668471E-04
 -6.69868248583714E-01 -2.23037933080711E-01  1.51910394162813E-01  3.31235488282508E-02 -3.05188854836499E-02
  1.34544462636613E-01  6.77233352933886E-01  3.87904183839902E+00  1.81876224042137E+00  2.54832699750866E-01
  2.49182726668694E+00  1.59917486501692E+00 -7.20548928668978E-02 -3.29612122728137E+00 -2.18404691939404E+00
 -6.11592067371451E-02  5.29648395278909E-01  1.85186222011183E-01 -8.42086219413010E-01 -2.87640163264526E-01
 -1.08462245029787E+00 -5.26339487442336E-01  2.44586543501441E-01 -1.19275574385398E-02 -6.04463168697947E-02
 -1.13449460657565E-01  7.35276052533276E-01  4.21202051498157E+00  2.00357796566041E+00  2.78080761393613E-01
 -3.28935197213134E+00 -2.17992566739438E+00 -6.07231682253450E-02  2.61369674820607E+00  1.66059242086178E+00
 -7.95370312072221E-02  5.56098613274625E-01  1.95930543813225E-01 -8.69008633838786E-01 -2.97769163958254E-01
  1.09745439138975E+00  5.32433050316226E-01  1.14285624707648E-01 -6.20477282879008E-02 -1.23887706945319E-02
 -2.48075525738872E-01 -4.12809366017100E+00 -1.59046839831502E+00  8.09977866045772E-01  1.14619733968480E+00
  6.29139732345261E-01  3.77609085910563E-02  4.25864154895497E-02 -4.27359742477158E+00 -1.63240762519918E+00
  8.43348329787293E-01  1.18790748955262E+00  6.51104588195624E-01  3.84231025819825E-02 -4.61229762879150E-02
 -3.17049224911259E+00 -1.43667014839831E+00  7.41738698244370E-01  9.52456318950712E-01  5.51433873565848E-01
  5.17589397324455E-01  1.16879628332014E-01 -1.12057543713402E-03 -7.02140331805747E-03 -9.86963568690893E-02
 -3.44547775464411E+00 -1.57948938659459E+00  7.70864714526599E-01  5.33974631099529E-01  1.24075192102633E-01
  1.08938635281848E+00  6.33756228120299E-01 -3.55312846216479E-03 -5.55512006036907E-03  1.01300133066846E-01
* ORBITAL    1   56
  2.74436599468672E-04  1.98349650919707E-03  9.78993718438197E-03  3.82967035579238E-02  1.08728935361618E-03
 -1.72225072153614E-04 -4.23330526497269E-03 -1.39110490945411E-02 -1.13846897782606E-02 -2.98398923730586E-01
 -6.82223099387735E-01 -3.21337429823521E-01 -1.44852777475848E-04  1.02321473828093E-03 -1.41093219285054E-04
 -4.95378077680859E-03 -3.20068022799118E-02 -1.89409350639970E-02 -2.76630760064393E-03  1.05363623624442E+00
  1.16333992234118E+00  1.54358616015067E-01 -1.05048153865045E+00 -1.15834044454040E+00 -1.52949253947528E-01
  3.82805541167364E-03  1.71100046641983E-03  6.12555811347374E-03  3.55073019491502E-03  1.17221515167218E-01
  8.73468099523098E-02 -3.40363146039868E-03 -3.45005231354202E-02  3.32250252966725E-02 -3.41254368606574E-03
  1.34125830332349E+00  7.73986361780455E+00  4.36912357119126E+00  4.86850684163130E-01  2.38505601301942E+00
  1.09309302955980E+00 -3.22374560664089E-01 -9.61347045761996E-01 -3.34303912622343E-01 -1.31433890726626E+00
 -5.04501245981247E-01 -2.52228697876738E-01 -1.32590234991068E-01 -1.29246428694229E+00 -7.46359220932469E+00
 -4.22285978879520E+00 -4.68323129720338E-01 -2.27468153891541E+00 -1.02435584299645E+00  3.17313534735921E-01
  9.32491918064453E-01  3.24288049050216E-01 -1.27839513579092E+00 -4.90999905713346E-01  1.28555316966401E-01
 -2.44951649633493E-01  1.16939954920372E+00  6.56072857511713E+00  3.29313795590972E+00  4.74431991299555E-01
  2.26686769260108E+00  1.14204751516012E+00 -1.31767873149605E-01  2.07788401607955E+00  1.84225649261127E+00
  1.64012374856091E-01  2.28097029341956E-01  7.93684364230872E-02 -6.79750878527582E-01 -2.62852407902618E-01
 -3.14517145914707E-01 -1.31446204187952E-01  5.60848872973565E-02  4.53919047718454E-02  2.00625500811450E-02
 -1.26492711135259E-02 -1.16405424943241E+00 -6.53341452407841E+00 -3.28772070093236E+00 -4.72135015122627E-01
 -2.07229451192128E+00 -1.82908974342971E+00 -1.61581420241146E-01 -2.24530800903460E+00 -1.12964473884872E+00
  1.29823027341409E-01 -2.26440905912054E-01 -7.92645084034806E-02  6.71841400784007E-01  2.60936787875559E-01
 -3.10045881544095E-01 -1.28483221738281E-01 -1.14832015859985E-02 -2.09143114252444E-02 -4.58032516454184E-02
  5.21189765132117E-02 -7.98232010649079E+00 -2.63287480658099E+00  1.99228159458915E+00  2.73955369194712E+00
  1.35188123811134E+00  7.41011092964673E-02  2.15689346668832E-01  7.69290529753375E+00  2.51732800093525E+00
 -1.93443642981130E+00 -2.65524936190606E+00 -1.30798101981877E+00 -7.15690274671924E-02  2.10696521172730E-01
 -6.34776172962646E+00 -3.84636606076661E+00  2.70391093929643E-01  3.14513023681650E+00  1.98880908359174E+00
  1.05333596118079E-01  4.28993148608748E-03 -1.68693788242303E-02  4.04974481044562E-03 -4.73525642423336E-02
  6.30040377266796E+00  3.82593793853970E+00 -2.58629189685331E-01 -1.04139478597891E-01 -6.38749456983165E-03
 -3.12781453072346E+00 -1.97884308430888E+00  1.71141012218727E-02 -4.40901847435908E-03 -4.63986445205854E-02
* ORBITAL    1   57
 -3.18229925288497E-03 -2.28998764746267E-02 -1.11646332348625E-01 -6.43252011787926E-01 -2.48192447412515E-01
  7.25060532211492E-02  3.61638355379703E-02  9.80160880504646E-02  4.17966741872096E-02 -2.35726436474344E-03
 -5.35264456783045E-03 -2.21776174647139E-03  4.70075572052797E-03  1.91273127026864E-05  3.57818303734351E-03
 -1.51845376501657E+00 -8.62060120415980E+00 -4.53437153097456E+00 -5.52070785038919E-01 -1.37742533950179E+00
 -9.21747511156776E-01  4.97350546405686E-02 -1.39211426961181E+00 -9.37658832229649E-01  4.74118507779008E-02
 -1.94441853438153E-01 -8.87413124412126E-02 -1.75477418535642E-01 -9.01611048891062E-02  1.10818185555429E-03
  8.89363650673677E-04  4.33941156019091E-02  3.98367474933718E-02  4.06602801583972E-02 -4.34669379920990E-02
 -1.56741067072852E+00 -8.97216298453537E+00 -4.90456252501039E+00 -5.82870408104195E-01 -4.85101254350589E+00
 -2.88029607999058E+00  2.37232289512628E-01  1.24344137525990E+00  4.97158548232132E-01  1.74658427594588E+00
  6.53699047683146E-01  2.50128516941055E-01  1.92762864525262E-01 -1.58163140175554E+00 -9.05469198030159E+00
 -4.95256120332800E+00 -5.87441660766113E-01 -4.86984174230429E+00 -2.88317223550520E+00  2.42624490060793E-01
  1.25536353151427E+00  5.01331402758694E-01 -1.76519116087373E+00 -6.61045116656977E-01  1.94150558731677E-01
 -2.53355919875395E-01  4.13408056336790E-01  2.48701587148769E+00  1.43290534697409E+00  1.79173886428545E-01
  6.71708426650668E-01  6.98879168143291E-01  1.20780643593780E-01 -3.51170923532848E+00 -2.75366899559918E+00
 -1.63795731957663E-01 -2.89325277069880E-02  1.29558886505536E-02 -4.07160404332795E-01 -1.79186606977122E-01
 -7.73023689128213E-01 -3.08494639649936E-01 -3.16647483622008E-03  5.66909290132090E-02  2.55706235829400E-02
 -5.57463897056825E-02  3.90114331937748E-01  2.35609152320037E+00  1.36612625023012E+00  1.69919990326425E-01
 -3.56354652763872E+00 -2.79819557210729E+00 -1.67203879997473E-01  6.27786032283646E-01  6.76088782463004E-01
  1.22724800884867E-01 -3.54958581788005E-02  1.03534017829126E-02 -3.94108275745919E-01 -1.73876790031516E-01
  7.67268667090341E-01  3.06223531069363E-01  5.56129325292042E-02  2.49261268609912E-02  5.54490967387882E-02
  3.54839551849543E-03  1.20848738849509E+01  4.81828762589401E+00 -2.36841856963248E+00 -3.44562079871782E+00
 -1.80663909292726E+00 -9.13754523180457E-02 -2.49924125656187E-01  1.21737194786298E+01  4.84344956745931E+00
 -2.39386435257841E+00 -3.48078158606207E+00 -1.82328025419576E+00 -9.22051277107440E-02  2.52887220190920E-01
  6.81533113871497E-01  6.57279122547294E-02 -2.60048021559749E-01 -4.88239941167051E-01 -2.18778952295524E-01
  3.61286256993688E-01  1.79879787942635E-01  5.07417096760556E-02  5.04150527016717E-03 -1.62891701481210E-02
  8.07101597933948E-01  1.39332695412965E-01 -2.65787120434272E-01  3.62603085877790E-01  1.81869860271239E-01
 -5.52674772159790E-01 -2.59593060660789E-01  5.08655212035272E-02  4.79129209184440E-03  1.54591546316984E-02
* ORBITAL    1   58
 -1.39661171637013E-04 -1.00208151909281E-03 -4.67276127133390E-03 -9.71441138597095E-03  3.94046933438536E-03
 -2.98484429125927E-04  6.18751507131248E-04 -8.90869739541871E-04 -1.31011742496878E-03 -3.02856514800590E-01
 -7.24024335025740E-01 -4.59478769764107E-01 -3.74560153470352E-05 -3.80457551542443E-03  2.93274598810934E-05
 -2.62630818491580E-03 -1.44847652505380E-02 -5.72186718551768E-03 -4.25050131899873E-04  1.11723071165481E+00
  1.13766978338814E+00  7.02995910681609E-02 -1.12993281365855E+00 -1.15146157063860E+00 -7.20515553588235E-02
 -8.96051733716427E-04 -5.33628620116081E-04 -6.14676466780027E-04 -2.08406162144304E-04 -5.40332871735664E-02
 -6.57532289799199E-02  1.10738223010554E-02  3.91134046352048E-02 -3.93105588385892E-02  1.05002415794300E-02
  1.18759081119723E+00  6.68989461325491E+00  3.57141754341621E+00  5.57624346358455E-01  5.12743373836998E+00
  3.51800716551283E+00 -3.90027375980533E-02 -4.96514597295504E-01 -1.27798429953220E-01 -1.24719741692017E+00
 -4.93851319353909E-01 -1.75499195102759E-01 -1.10773278579407E-01 -1.20307514990874E+00 -6.77878440266695E+00
 -3.61977434193876E+00 -5.62888888229734E-01 -5.12868017776448E+00 -3.51545234795981E+00  3.99136315978014E-02
  5.05259050882200E-01  1.31444761360271E-01 -1.24966200006176E+00 -4.94156273044264E-01  1.11510831057489E-01
 -1.76541322763431E-01  1.83053674216226E-02  1.63595909638483E-01 -2.05636616796990E-02  7.21852672504400E-02
 -1.21463182782133E+00 -3.96456798843398E-01  9.52458819296932E-02 -3.10782070060817E+00 -2.73365040031161E+00
 -1.57429527230199E-01 -6.97196915537101E-01 -3.22587870144445E-01 -6.80704630363124E-02  2.94345059698137E-02
  3.03637031121309E-01  1.25874911888875E-01  1.23651929411261E-01 -4.92647623589499E-02  2.88181596794998E-02
  1.73700088651765E-02 -2.32195159868681E-02 -1.90307076489575E-01  5.78989342104500E-03 -7.29704038786141E-02
  3.08392769564071E+00  2.71750670229046E+00  1.57773478200315E-01  1.16703115920950E+00  3.65967233740349E-01
 -9.31484392997386E-02  6.82148496654893E-01  3.17361117880769E-01  7.18201905310382E-02 -2.83318059791823E-02
  3.09931653667855E-01  1.28096901822022E-01  1.77808180199451E-02 -2.70939306413997E-02  5.05825666067841E-02
  1.25337666958004E-01 -9.05154739745494E+00 -3.43673050191250E+00  1.82622384057043E+00  2.25850041160801E+00
  1.21100366025349E+00  1.34011697733719E-01  1.06994969514257E-01  9.09191827726766E+00  3.45201267071188E+00
 -1.83457278057321E+00 -2.27031914839607E+00 -1.21761157820283E+00 -1.33941954298701E-01  1.08051348835377E-01
  1.61828505425353E+00  1.81356127724408E-01 -3.84656964690304E-01 -2.58689675002606E+00 -1.58475222110623E+00
  9.53909848943251E-01  6.36352176096912E-01 -1.78513875502536E-02 -3.10255575874185E-02  4.70710441015785E-02
 -1.52314364660439E+00 -1.44464999178364E-01  3.64552964152225E-01 -9.65299164307034E-01 -6.42161048368568E-01
  2.56047582920362E+00  1.57112459534372E+00  2.01784974692471E-02  3.02264038008630E-02  4.54682853696830E-02
* ORBITAL    1   59
  3.22756969681274E-03  2.36640721958579E-02  1.23190077458241E-01  5.34816206755106E-01  1.39357326319433E-01
  4.45567448472931E-02 -3.96935925458028E-02 -7.63614387611124E-02 -4.80661374927781E-02 -9.54234340609746E-04
 -1.93448899106032E-03 -1.31181808084193E-03 -2.18755517358445E-03 -5.85902485491473E-06  5.45460204363571E-04
  9.28399074711843E-01  5.26662347853939E+00  2.62403085223871E+00  2.99916931373928E-01  8.48133578051467E-01
  4.64261799611295E-01 -4.31818058521105E-02  8.44392425457501E-01  4.58403235574123E-01 -4.40284872569124E-02
 -3.30579155260926E-01 -1.28971293431653E-01 -1.41895618233930E-01 -5.61937247707181E-02 -2.78746046692006E-04
 -1.71980180943412E-04 -5.89421870218606E-02 -3.70473971534218E-02 -3.70245069615672E-02  5.89757547372800E-02
 -7.54044417727653E-01 -4.22683736950501E+00 -2.37990964439255E+00 -2.90158620970097E-01 -3.24589768877009E+00
 -2.21241007667036E+00  4.42905234087565E-02  1.71567912124901E-01  4.30080987627090E-02  1.19131845604931E+00
  5.17695244443993E-01  1.39996633234587E-02  5.45333916500631E-02 -7.60059139779423E-01 -4.26163154122724E+00
 -2.39923966767247E+00 -2.93299554335073E-01 -3.26478171752214E+00 -2.22469535063308E+00  4.46476331869591E-02
  1.75055156803018E-01  4.39571976627771E-02 -1.19550928805379E+00 -5.19316982092745E-01  5.52004749764207E-02
 -1.53507985233145E-02  1.46664658100877E+00  8.16867787354908E+00  4.45395928032361E+00  4.80138681830409E-01
  5.37844608900465E+00  3.37455566661076E+00 -2.81304699235573E-01  4.10327191507314E+00  2.97650766445501E+00
 -2.32831351372922E-02  1.58143116027667E+00  5.78962335281625E-01 -4.90440454532591E-01 -1.42744704600406E-01
  1.39967288488009E+00  5.86573385081887E-01  2.16668483081091E-01 -9.78188901599908E-02 -2.83379223733011E-01
  9.09338639581594E-02  1.46028902807033E+00  8.13280940940336E+00  4.43526939079946E+00  4.77149267525324E-01
  4.10687527819346E+00  2.98161023598638E+00 -2.27600865739828E-02  5.36348579984278E+00  3.36362339123596E+00
 -2.80867587187187E-01  1.58043975924440E+00  5.78893664079724E-01 -4.87434399917528E-01 -1.42062519724544E-01
 -1.39394589688703E+00 -5.84164219344807E-01 -9.04009622902120E-02 -2.82831713081491E-01 -9.75966460999268E-02
 -2.15483625814963E-01  6.30981022412300E+00  2.56477241478240E+00 -1.08130871732227E+00 -1.64929712091657E+00
 -8.84791523765698E-01 -1.10623489273946E-01 -7.49089574581991E-02  6.34548643570027E+00  2.57511494968076E+00
 -1.09081724699188E+00 -1.65876163860557E+00 -8.89565205184571E-01 -1.10950799214210E-01  7.55512042838764E-02
 -1.31499607593308E+01 -5.32442636682078E+00  2.62230242235031E+00  3.39930326756335E+00  1.69201547301440E+00
  1.69738639400060E+00  1.00718312064896E+00 -3.24835099379379E-01  1.14420726870703E-01 -1.78956072791690E-01
 -1.31009851088350E+01 -5.29375519895063E+00  2.61823892559626E+00  1.68441189707129E+00  9.98884042362466E-01
  3.39894139212902E+00  1.69273719251033E+00 -3.24146718858188E-01  1.14154946235115E-01  1.79049278126224E-01
* ORBITAL    1   60
 -1.19406202207292E-02 -8.40669896759825E-02 -3.51610257973523E-01 -5.33630922010736E-01  5.74019488565768E-01
  2.26786938782481E-02 -1.10388498089994E-01 -3.36980018076722E-01 -4.31662687747687E-01 -4.32620000770418E-04
  2.50484279944952E-03  3.62089886703753E-03 -9.63139518734740E-03  7.42214024232228E-05  1.00699824918373E-04
 -9.15846276830136E-01 -5.27842698912696E+00 -2.57335377549844E+00 -2.89349986822962E-01 -1.85064344125061E+00
 -1.58834267841623E+00 -1.26636440919620E-01 -1.85152125988195E+00 -1.59377792159641E+00 -1.27863942784812E-01
 -3.63051077502474E-01 -1.70572798984349E-01  8.19309310301137E-01  4.45730352370159E-01 -1.80400973857806E-03
 -8.85249105131241E-04  3.58869726571396E-02 -8.32123762409236E-02 -8.29196087730133E-02 -3.58479546071883E-02
 -5.26480871180816E-01 -3.05513171802962E+00 -1.59395334446708E+00 -1.95638647840502E-01  9.55765928601090E-02
 -2.21106463043384E-01 -1.76686795206934E-01  6.24269569549368E-01  3.23052666888862E-01 -3.97607074092427E-01
 -1.90200931723754E-01 -1.02127344575506E-01 -3.82763597038283E-02 -5.13343019592196E-01 -2.98245180057044E+00
 -1.55564269598967E+00 -1.91048390453040E-01  1.60055983377075E-01 -1.79392269697421E-01 -1.80628956001732E-01
  6.21404591811057E-01  3.22814437178453E-01  4.21992211121303E-01  1.99967433251423E-01 -4.05627514478585E-02
  1.04788950087431E-01  9.38822456279587E-01  5.25445339765933E+00  2.42684254375705E+00  4.39659472919754E-01
  8.04970212789932E-02  3.55226881657921E-01  1.39534288692202E-01 -3.72015246269820E-01  2.02861969328290E-01
  1.69598980023734E-01 -7.37042094364563E-01 -3.03127909342401E-01 -1.01178391523950E+00 -4.31020085493868E-01
 -4.10411918276810E-01 -1.64556487829422E-01  3.40487148358102E-02  1.03631844625620E-01 -1.32072754547022E-02
 -3.12771084839745E-03  9.21986384480000E-01  5.15887185501633E+00  2.37182103455366E+00  4.33884178425656E-01
 -3.80892183025196E-01  2.02275715197852E-01  1.70743782993326E-01  1.41342909672293E-02  3.14169831832141E-01
  1.42066011614965E-01 -7.59041308228260E-01 -3.11750210992144E-01 -1.00882982753181E+00 -4.30240762032214E-01
  4.24394446399961E-01  1.70626482775344E-01  4.70798589456756E-03 -1.05334728605254E-02  1.04557359531010E-01
 -3.33206681697001E-02  1.35119641692778E-01  7.12178197120324E-02  2.41443048022742E-01  4.49245881042045E-01
  1.00763726320481E-01  1.09093620390269E-02  1.51236119043653E-02 -5.94366908713744E-03  9.67350848591412E-03
  2.68722251985819E-01  4.93114864524555E-01  1.22418322947445E-01  1.27341680856617E-02 -1.75662918483670E-02
 -8.47320754864618E-01 -4.71619648652264E-01 -1.51704056499895E-01 -2.96693364039092E-01 -1.88722016127019E-02
 -1.01873639814983E-01  2.81574321997154E-02  6.24280357480056E-02  2.28354376211614E-02  3.30335230210242E-03
 -6.92794541471370E-01 -3.97178739498787E-01 -1.74921420563520E-01 -1.29364014451213E-01  1.07866547368008E-02
 -3.28141998461331E-01 -3.41817176301435E-02  6.46311365375753E-02  2.09491279135727E-02 -3.35812019632025E-03
* ORBITAL    1   61
 -1.88157702249426E-05 -1.31836388979507E-04 -6.13062775656688E-04 -3.21128651735047E-03  2.23581526401685E-03
 -9.43924433364294E-04 -4.35805422750791E-05  1.09427548332074E-03  1.70435489769022E-03  1.38720107105050E-01
  2.89718847669451E-01  8.17389074702909E-02  4.40727392881189E-05 -2.15515426889664E-03  2.97860589543395E-05
  8.84949977514983E-04  6.82597468565637E-03  6.41069047397566E-03  8.14372459259276E-04  3.35966099573422E-01
 -2.22697335853444E-01 -1.63356810881167E-01 -3.42754852931886E-01  2.20045135568488E-01  1.63409452695354E-01
 -2.04478084319110E-03 -7.98422225767622E-04  3.36856454417739E-03  1.64141281471869E-03  6.57079506900761E-02
  3.79109905967568E-02  1.49849271355387E-02  4.66295744492481E-02 -4.68185521220838E-02  1.52410205134633E-02
 -2.49634506370996E-02 -4.83781052187926E-01 -5.56697558345212E-01 -8.38155022670433E-02  3.08962070955389E+00
  2.28473460330040E+00 -5.59899996148442E-02  4.00168854907842E-01  1.67835557263525E-01 -1.20587668981012E+00
 -5.21973248810098E-01  3.49759745730729E-02  2.31907623442028E-02  1.82803391779806E-02  4.44581097692116E-01
  5.36701139147021E-01  7.93393375079272E-02 -3.10037841685945E+00 -2.29805130615162E+00  5.26068074969788E-02
 -3.90439457300080E-01 -1.63859784942652E-01 -1.20016127466974E+00 -5.19932497534558E-01 -2.38937474738859E-02
  3.54043691431044E-02 -8.25443795725328E-01 -4.59939434262108E+00 -2.49992980695974E+00 -3.29190075021348E-01
 -5.18503284903147E+00 -3.19267394680110E+00  2.84738273315054E-01 -1.38823428636057E+00 -1.06925155443633E+00
 -6.53741661361367E-02 -1.11868411392169E+00 -4.14042405720196E-01  1.93599915317629E-01  3.16037205826721E-02
 -1.42576054649869E+00 -5.75231585707862E-01 -1.08900210912598E-01  5.98642236270685E-02  2.61785437494224E-01
 -1.55539521409951E-01  8.35237134177104E-01  4.65331203604276E+00  2.52553566210575E+00  3.31796296063459E-01
  1.41697342268684E+00  1.09347738419246E+00  6.64878662429168E-02  5.19547554909577E+00  3.20340606703147E+00
 -2.83678280971849E-01  1.11655859566248E+00  4.12229774159652E-01 -2.05834150566276E-01 -3.74440850076226E-02
 -1.42434298709015E+00 -5.74542243855475E-01 -1.56152575101037E-01 -2.62445585590573E-01 -6.03226893138671E-02
 -1.08634540606459E-01 -4.92178397996154E+00 -2.51538677285681E+00  6.49196863999414E-01  1.41832554893618E+00
  7.15026298506667E-01  1.30045520847081E-01 -1.94515408350955E-02  4.93447907455698E+00  2.52181317604588E+00
 -6.47154871341422E-01 -1.41331925326490E+00 -7.14016244146625E-01 -1.30020873840337E-01 -2.02488156883871E-02
  1.24115908672300E+01  6.69278431856435E+00 -1.61166516042984E+00 -1.86998188860043E+00 -7.74481191906946E-01
 -2.42292256788160E+00 -1.60833815180448E+00  1.67909493270139E-01 -1.22724232627746E-01  5.38274436363827E-04
 -1.24568784508890E+01 -6.70947797116393E+00  1.61772479637562E+00  2.42282148526464E+00  1.60922901320785E+00
  1.87780911237658E+00  7.80383937408828E-01 -1.69005985327912E-01  1.23421374742651E-01  1.53798417258253E-03
* ORBITAL    1   62
  1.69265405738094E-03  1.09731320343280E-02  1.42735931837587E-02 -3.52615865097331E-01 -2.69337399242416E-01
 -5.12563238888469E-02  1.35746296378802E-01  3.97086569450788E-01  5.41248155369537E-01  9.06512921283537E-04
  1.47392876529500E-03 -8.72922969610882E-04  3.22642283699440E-04 -3.99427895098964E-05 -4.66349754160702E-03
  6.31326521456131E-01  3.97165442374312E+00  2.70939162609861E+00  3.32000642945540E-01  6.81421105139648E-01
  7.78417808482367E-01  8.93912798726633E-02  6.78895087523102E-01  7.73678255560258E-01  8.81743430662710E-02
  4.20806213080981E-01  1.82838365680161E-01  6.73219677043952E-02  1.18344789234852E-02  1.80875447088663E-03
  6.71546810848466E-04 -2.85014396825506E-02  3.84728857340890E-02  3.84124899356394E-02  2.83675869363487E-02
  7.88855187632388E-01  4.40859875783472E+00  2.42416646227976E+00  1.11996092359129E-01 -3.00277169101088E+00
 -2.42158170555276E+00 -1.11271011103172E-01  1.56801104624834E-01  4.37118774430844E-02  1.25304496273141E-01
  9.29601761061720E-02  2.80587926360901E-02  8.31296186540167E-03  7.74575766783377E-01  4.32426866641622E+00
  2.37643687035442E+00  1.06059209366985E-01 -3.02246152771775E+00 -2.43337311270465E+00 -1.09778966745348E-01
  1.66607583743693E-01  4.72708088086467E-02 -1.27612561197282E-01 -9.32849792874436E-02  1.07052854370500E-02
 -3.03412469092970E-02 -6.12749234217263E-01 -3.62120941191244E+00 -2.00115972184120E+00 -3.89632030380700E-01
  2.48388528493902E+00  1.95634842497148E+00  1.52958106244376E-02  1.63954012235838E+00  1.29378793838909E+00
 -2.79003646965677E-02  8.27178352073495E-01  3.02779721269797E-01 -2.06676314451804E-01 -1.44575931180457E-01
 -4.40684789918870E-01 -2.30221743902142E-01 -1.07112563218761E-01 -1.24639990951206E-01 -9.41497709300778E-03
 -6.89462149454628E-02 -6.17401988198834E-01 -3.64820555650917E+00 -2.01524320148284E+00 -3.91795549041769E-01
  1.64700284700433E+00  1.29657575009966E+00 -2.84429039537028E-02  2.45445513792571E+00  1.93798904651399E+00
  1.74244202062748E-02  8.27769307402416E-01  3.03554431151201E-01 -2.03708814178372E-01 -1.43920349885852E-01
  4.48315008501872E-01  2.32750352998624E-01  6.98019780101334E-02 -7.49386205509633E-03 -1.23290946557668E-01
  1.08849314545081E-01  1.99627108306957E+00  8.42318080994234E-01 -2.73375907235203E-01 -2.07027191569932E-01
 -9.21397081365122E-02 -1.40272938900102E-02  9.56178587694650E-03  2.05762568037196E+00  8.64119408550830E-01
 -2.87943905437294E-01 -2.24722240342462E-01 -1.01227732717962E-01 -1.36315939308444E-02 -7.19194580434905E-03
 -2.92006303459737E+00 -8.83543796027786E-01  5.84897157944212E-01  8.53371033684340E-01  6.35767195328590E-01
 -2.06091036183442E-01 -3.67146158199532E-01 -2.80898209110445E-02  9.62977107087326E-02 -1.53971326046435E-01
 -2.85530385596576E+00 -8.46597727319983E-01  5.75585184858036E-01 -2.22975046369579E-01 -3.78544441894127E-01
  8.48819513345873E-01  6.35707381711634E-01 -2.69634742718484E-02  9.60314353856341E-02  1.53813520781832E-01
* ORBITAL    1   63
  6.47285519443352E-04  4.64118560764603E-03  2.07955312781363E-02  4.72613966080823E-03 -4.94234602459366E-02
  6.80539945446104E-03  3.23649385519326E-03  1.80482987151323E-02  2.11969080854234E-02  3.14824744702407E-01
  7.51143717633917E-01  5.28350420646144E-01  7.48399038029953E-04  2.61483832586546E-03  9.55625265879158E-04
  5.46652483640302E-02  3.63665104347067E-01  2.56147634823597E-01  3.29879021567535E-02 -2.66475378312753E+00
 -2.21680167129382E+00 -6.05251522206163E-02  2.87899882023931E+00  2.43654604729116E+00  8.32728584258414E-02
 -7.26173302610673E-02 -2.93361433704068E-02 -7.85552380612799E-02 -3.73105032568243E-02 -3.64936268099527E-01
 -1.96682483054476E-01 -3.27030715383061E-02  3.97085197675495E-02 -2.86567983021843E-02 -2.85146252668399E-02
  1.37221956335015E+00  7.62051162603425E+00  3.94184341622187E+00  2.91121154925728E-01  5.35920772392514E+00
  3.78280377880004E+00 -1.40894060742568E-01 -7.43449854198364E-01 -3.84664343999827E-01 -1.14652814937340E+00
 -3.77502133397722E-01 -1.05108126002758E-01 -2.71857310821843E-01 -1.47697067339737E+00 -8.28717339074584E+00
 -4.33905379083388E+00 -3.80198676077966E-01 -3.83694046112891E+00 -2.73744217218704E+00  7.10402412716429E-02
  8.41436447558307E-01  4.18753288075000E-01 -7.85996210670810E-01 -2.35821314484843E-01  2.30092756127501E-01
 -9.58507733830357E-02 -1.44604202315626E+00 -8.54175027487639E+00 -4.77647595676755E+00 -7.90426658845694E-01
 -3.34644949457231E+00 -2.53873858845932E+00 -5.51278011731387E-02  2.22813799276962E+00  1.50702440030181E+00
 -4.79313032418051E-02 -3.72608678048302E-01 -1.92860210717481E-01  1.06702787714043E+00  3.46644197226581E-01
  4.86506705732168E-01  1.86919862043370E-01 -5.33231985200691E-02 -1.77473985865068E-01 -8.43273449836792E-02
 -1.32824279621797E-02  1.71008101051831E+00  1.00483276794107E+01  5.59901928502957E+00  8.55166666942184E-01
 -1.64137619490693E+00 -1.22075050624557E+00 -1.69823299409526E-02  2.56784933662559E+00  2.03555810584015E+00
  6.87774892028097E-02  2.02254575053896E-01  1.07660779455125E-01 -1.15717193993973E+00 -3.87057874435990E-01
  3.56821552584444E-01  1.23886853682268E-01 -3.09441996702416E-02  9.81785458700228E-02  1.50632174940354E-01
 -6.74144088500691E-02 -1.15800275252184E+01 -5.46515443256099E+00  1.79745770650497E+00  3.07558311239811E+00
  1.69760532544753E+00  6.95931032787199E-02  2.96001497823497E-01  9.54116022827156E+00  4.64974807892757E+00
 -1.35142675652647E+00 -2.41670039823904E+00 -1.37891164414937E+00 -4.10426284652330E-02  2.42403327854167E-01
  7.04765364875739E+00  5.09046089667197E+00  2.34117306642746E-01 -7.21877775003844E-01 -5.02142785188602E-01
 -9.16203967986771E-01 -5.77949957668207E-01 -5.63757986184602E-03 -6.92641692290647E-02 -9.49051122366316E-04
 -7.15606363172446E+00 -5.13782436584380E+00 -1.79994860789284E-01  9.80047684822605E-01  6.17845164885557E-01
  7.81814596555574E-01  5.18665907670403E-01 -1.86611197054314E-02  4.60812081793476E-02 -7.20597739574541E-04
* ORBITAL    1   64
 -4.96942980038241E-03 -3.55679211508354E-02 -1.57316238895354E-01 -2.74412176629071E-02  3.69732739550824E-01
 -4.10340901493507E-02 -3.21332176143577E-02 -1.46531594944157E-01 -1.75038632321657E-01  3.70494249431251E-02
  8.93008492917871E-02  6.58831062313521E-02 -6.27441792776409E-03  3.43778725957487E-04 -7.82893492805931E-03
 -5.16073580862114E-01 -3.37959201595899E+00 -2.32696975247165E+00 -2.98397588598370E-01 -1.27651483740912E+00
 -1.22262791289355E+00 -9.82583219748771E-02 -6.06003437701270E-01 -6.66063842973986E-01 -8.27692023787160E-02
  5.66207944774799E-01  2.29395681346174E-01  6.57354947933967E-01  3.13400556207680E-01 -4.40106995568542E-02
 -2.36723445448912E-02  1.36709796455024E-02 -4.08769465367426E-02 -4.96112337473043E-02 -2.15437759547584E-02
  6.02467242256309E-01  3.69610303583027E+00  2.12745253057256E+00  4.05323843507384E-01 -5.55631022051579E+00
 -3.79705940643250E+00  2.70693915735401E-01 -4.92401590118268E-01 -1.85740291865248E-01  1.33821488226422E+00
  5.34942041122734E-01  2.50538543060083E-02  1.34306379431145E-01  2.21077539827001E-01  1.56279039227674E+00
  1.01577967557073E+00  3.10722295810030E-01 -6.64139718095789E+00 -4.57166832336621E+00  2.92417393597471E-01
 -2.80572550727505E-01 -7.92687251347769E-02 -1.56703180909803E+00 -6.05721473327516E-01  1.95382946553038E-01
 -4.91966843961546E-02 -1.23871223819201E+00 -7.10247316529991E+00 -3.89764248846060E+00 -3.50140964502374E-01
  2.76624479295238E+00  1.74165896794280E+00 -5.78339374615509E-02 -2.29547872851104E+00 -1.10188706804708E+00
  2.63326019478245E-01  6.29108413309531E-01  3.14350809263806E-01  4.86290793625283E-01  2.02985590789362E-01
 -5.00344468234655E-01 -2.46282193461541E-01 -5.93481950297589E-02  9.06271088221767E-02 -6.79445138232529E-02
 -7.43641207446665E-02 -8.03717809790931E-01 -4.54595140979564E+00 -2.47467516332144E+00 -1.28835841186632E-01
 -2.71475926368546E+00 -1.40089309817989E+00  2.64802083384073E-01  3.50763665095181E+00  2.31878212411836E+00
 -4.27217348586904E-02  6.94412695205634E-01  3.48621375363164E-01  1.85147100948323E-01  1.02331487041467E-01
  5.83819623799869E-01  2.76493597651748E-01  6.63663957010326E-02 -4.65890395186719E-02  1.31133443602984E-01
  4.08683354339425E-02  6.90177890719462E+00  2.65031012014015E+00 -1.60799659746770E+00 -2.31903144444181E+00
 -1.09302330675044E+00 -1.09182593902748E-01 -1.81313353355687E-01  9.50037798800673E+00  3.90680877253108E+00
 -1.98400502316321E+00 -2.98460297252146E+00 -1.46981242551164E+00 -1.22497292099436E-01  2.46163328129154E-01
  1.42417100345936E+00  8.71064218894066E-01 -2.13814455689437E-01 -3.70953128174393E-01 -1.47741635815398E-01
 -3.75737261190786E-01 -2.27388906303384E-01  1.00491064262405E-01  8.50235476521379E-02  3.12957583113971E-03
 -5.17428179308052E-01 -4.98153916152883E-01 -2.45532584548341E-01 -1.13686447555996E-01 -6.03975540516098E-02
 -1.57026789147216E-01 -7.51941065181625E-03  9.65286699175780E-02  1.01129654626753E-01 -3.52440866841517E-03
* ORBITAL    1   65
  4.09803603766028E-04  2.96828207499551E-03  1.46110623359608E-02  4.43257756448925E-02 -1.32020235589720E-03
 -1.33212863929745E-03 -6.00611204420799E-03 -8.12675833723511E-03 -9.58393431112325E-04  2.67816278840799E-01
  5.37872730508395E-01  5.75003027512834E-02  1.46645535953251E-04 -1.16258008644030E-03  2.54670386704511E-06
 -1.82261910624278E-02 -1.13599837791399E-01 -7.42990010884408E-02 -9.88666685463266E-03 -1.11159058338341E+00
 -1.41466466931370E+00 -1.75020762247835E-01  1.08535422713915E+00  1.39912748354346E+00  1.77972896651523E-01
 -2.04102031023715E-03 -1.33384270953926E-04  1.42122345807441E-02  6.29999512630839E-03 -2.56473349057197E-01
 -1.32670993493673E-01  1.76112432899436E-02 -3.80809207411671E-03  5.10142762229084E-03  1.88689378613285E-02
 -1.80025143821530E+00 -1.04070134564552E+01 -5.59212572826280E+00 -7.42717553227510E-01  3.98436675274834E+00
  2.56468245288532E+00 -2.60699967661786E-01  1.01818103362015E+00  4.50748294726323E-01 -9.04110767275983E-01
 -4.19400787991996E-01 -3.94489853659211E-02 -5.48305743278184E-02  1.79166603411740E+00  1.03653463104282E+01
  5.57619485579021E+00  7.43027475663656E-01 -4.08466710169261E+00 -2.63583164387365E+00  2.65570637408730E-01
 -1.01178656305925E+00 -4.49001599375018E-01 -9.14816748482874E-01 -4.24297221213725E-01  5.46420532958250E-02
 -4.23572014533225E-02  2.72304814311197E+00  1.56680667362070E+01  8.47868165216811E+00  1.05389072108873E+00
 -2.20927582328328E-01  1.16912269724081E-01  2.00542795437277E-02  3.89988644661589E+00  2.46044925218056E+00
 -1.82695185887268E-01 -3.91271246244983E-01 -1.93616246982933E-01 -1.53265323704491E+00 -5.91447216069374E-01
  1.07254903677685E+00  4.22964367896884E-01  2.02505981261400E-01 -1.67846700138755E-02 -5.31226300427117E-02
  1.15948667636637E-01 -2.73022780670935E+00 -1.57096992587847E+01 -8.50736675951034E+00 -1.05225971537845E+00
 -3.98289942864190E+00 -2.51055593735146E+00  1.90876836079135E-01  2.40492899440884E-01 -1.00190416614996E-01
 -1.40575952244727E-02  3.84668005071667E-01  1.87946138709842E-01  1.52688471485939E+00  5.88112286652196E-01
  1.09306208174104E+00  4.31768596884140E-01  1.14385127946797E-01  5.25182462413133E-02  1.79107216331785E-02
  2.01513138398687E-01 -2.01103698839650E+00 -2.55246270364381E-01  9.69927472851680E-01  1.14003746706897E+00
  3.86855692501026E-01  5.69713565238917E-02  9.97338834658775E-02  2.16512364618456E+00  3.20414473959914E-01
 -1.00291459097317E+00 -1.18886999898631E+00 -4.09769210755759E-01 -6.01504687784677E-02  1.00829323746476E-01
 -9.82283244671948E+00 -5.37130904784954E+00  1.10965191550777E+00  1.79242863719749E+00  9.68680232131543E-01
  1.31606898704368E+00  9.00042921607466E-01 -1.33142568225761E-01  9.20232557083577E-02  5.01568578295801E-03
  9.89134311101180E+00  5.39642650844088E+00 -1.13194599997697E+00 -1.32599460715581E+00 -8.93604760844198E-01
 -1.82492624324863E+00 -9.84993083690757E-01  1.33475392154282E-01 -9.19629789447528E-02  2.76630539179308E-04
* ORBITAL    1   66
 -1.43810857267530E-03 -1.04017343342747E-02 -5.09052203716492E-02 -1.53995478705814E-01  1.55253106610117E-02
 -5.73340577048513E-04  1.73334619929302E-02  2.83410560805023E-02  5.08588667394858E-03 -3.65352915016827E-01
 -7.76572554039786E-01 -2.50937829857512E-01 -1.75056787646485E-04 -5.91244287283567E-03  4.00442039559436E-05
  3.93500337634204E-02  2.42833700195730E-01  1.55966840052807E-01  2.11762064206886E-02 -3.46704527598214E-01
 -9.73870760984960E-02  9.18952654373904E-02  3.61664709520289E-01  9.03606707824649E-02 -1.06071695106293E-01
  1.84921587850187E-02  5.42605870774170E-03 -2.08749990742212E-02 -8.87464426188062E-03 -9.07316732286024E-01
 -4.37135658884523E-01 -2.56129672276465E-03 -3.38205046758810E-02  2.73002417017151E-02 -8.27261772693944E-03
 -9.68480301104671E-01 -5.87706274496928E+00 -3.64258206732476E+00 -5.14356879147492E-01 -3.86337652473845E-01
 -1.54670828911525E-02  8.09789041462003E-02  2.98041297984589E-01  6.06219393941671E-02  1.60673076409915E-01
  1.78524632206678E-01  3.95561197081341E-02  1.67740173670363E-01  9.93100107309384E-01  6.01186786613791E+00
  3.70579352283549E+00  5.25108411701812E-01  4.23220539876901E-01  4.59696649564241E-02 -8.31094763285969E-02
 -3.33587602306342E-01 -7.01777824333061E-02  1.24955887646941E-01  1.68559521546849E-01 -1.56495567220996E-01
  4.74196158929549E-02  2.78622073876589E+00  1.54687909370480E+01  8.02257051041846E+00  8.63237136402467E-01
  4.15335938536002E+00  2.36204301583508E+00 -2.31853784800356E-01  4.77550356682257E+00  3.02885196533792E+00
 -2.32065308300704E-01  1.87916754654563E+00  5.77831394333858E-01 -6.26558890949944E-01 -2.08680273424496E-01
  7.77596843876393E-01  3.50892927479317E-01  1.67659332528503E-01 -1.21397463799620E-01 -1.83417776893685E-01
 -5.26746358246702E-02 -2.80733862908210E+00 -1.55820026760323E+01 -8.06431569706281E+00 -8.75076183163018E-01
 -4.66263927250057E+00 -2.94449835357258E+00  2.23080087142400E-01 -4.12458760676994E+00 -2.36490896463352E+00
  2.10389688803687E-01 -1.84355978843267E+00 -5.49695141878517E-01  6.55183854336818E-01  2.24859162212338E-01
  7.42418368686990E-01  3.37577765328090E-01 -4.67700378584007E-02  1.83605708009885E-01  1.28647233015899E-01
  1.74546635462412E-01  2.90136067198218E+00  1.41768559620514E+00 -4.41500670066794E-01 -7.24918191476889E-01
 -2.86436290147975E-01  5.61529339860253E-02 -7.16086473448395E-02 -2.97198850450990E+00 -1.45529428791486E+00
  4.57672970520791E-01  7.46848832225267E-01  2.91525629890907E-01 -5.16701646915686E-02 -6.22558301571484E-02
 -1.52431942393922E+01 -6.72365013521316E+00  2.65192475213988E+00  5.17132637500419E+00  3.10005432000552E+00
  2.02205356393299E+00  9.91652025838450E-01 -2.51152788034399E-01  6.05193054066646E-02 -8.92779373541701E-02
  1.51363517457668E+01  6.68785046628946E+00 -2.61341744594281E+00 -2.01438020139611E+00 -1.02010373226349E+00
 -5.10729499352485E+00 -3.06677324301587E+00  2.57149827266728E-01 -5.63269123468781E-02 -7.62889164921990E-02
* ORBITAL    1   67
  3.42415750364699E-02  2.47449621531158E-01  1.20782031219963E+00  3.75794156918182E+00 -3.40800515421754E-01
  3.37690306009688E-02 -3.90927552164430E-01 -7.43020668191616E-01 -1.99994145937021E-01 -1.94351290304889E-02
 -4.54683959159186E-02 -1.82229262545648E-02  9.14407317175949E-04 -2.73608131383544E-04 -4.31544215147613E-03
 -9.33133352186137E-01 -5.74429728145589E+00 -3.67960713023277E+00 -5.02802413854265E-01 -1.16248850823265E-01
  1.40799853204635E-01  1.87732237723962E-01 -1.27186128973808E-01  1.00457946173604E-01  1.73539284752469E-01
 -3.55232662470691E-01 -9.40100929859110E-02  4.21390925232356E-01  1.79661213618171E-01 -2.89917308125455E-02
 -1.39763505852885E-02 -7.64584956566850E-02  7.63358051974484E-02  7.97039362461860E-02  7.52382896987144E-02
 -4.63953511602003E-01 -2.63828381066160E+00 -1.35208318763477E+00 -2.25162630515869E-01 -3.08781737173793E-01
 -2.57948676345938E-01  3.32421806776710E-02  5.06252320525826E-01  1.26044127941309E-01 -5.03340708365630E-01
 -1.28143203039793E-01  1.11249361421350E-01 -1.31393071027179E-01 -4.36741047592106E-01 -2.46006569995441E+00
 -1.21605570317745E+00 -2.07709303057825E-01 -1.18625538707626E-01 -1.53794473214789E-01  1.81806616603962E-02
  5.12709683936300E-01  1.33830065598617E-01  5.51751790600630E-01  1.59629098302693E-01 -1.47172546304832E-01
 -1.09277339257265E-01  4.85956060150575E-01  2.64871697464873E+00  1.15715796770104E+00  2.08182358268484E-01
 -3.76088998635914E-01  4.02326563287336E-02  2.60721466974618E-01 -9.56600702573005E-01 -7.80451447872213E-01
  8.44601732583815E-02 -3.40237884860757E-01 -3.22846549456662E-01 -3.72793763977332E-01 -2.12363966101292E-01
 -3.80809679235809E-01 -1.42773739447527E-01  9.48513189613421E-02 -1.11429336669155E-01 -2.37161970942571E-02
  5.21755835666456E-02  3.26002955199277E-01  1.77806039006928E+00  7.19313238747257E-01  1.60885681086984E-01
 -1.23959406347673E+00 -9.68600861934296E-01  9.60431879581909E-02 -7.75565915361087E-01 -1.83094026132858E-01
  2.82173428860182E-01 -5.12985886336454E-01 -3.77543822590833E-01 -3.61000753582238E-01 -2.11047537177664E-01
  4.11993316639073E-01  1.58087177042598E-01 -6.05640735891292E-02 -9.32689120390815E-03 -1.03391750501000E-01
 -8.45381961291441E-02  1.02391468230003E+00  5.42595132580399E-01 -2.47432639959738E-01 -3.18604123008281E-01
 -6.00203815951089E-02 -3.89959417783405E-02  1.26704036956980E-01  6.67360538332852E-01  3.87537373233376E-01
 -1.77453843887760E-01 -2.11084171862360E-01 -1.72444921272154E-02 -4.04794243255172E-02 -1.36239732435721E-01
  4.67873870122961E-01  7.75951460774641E-02 -2.94041499157129E-01 -4.84738979045692E-01 -2.34348164537070E-01
  1.90085522495314E-04  3.73356920534418E-01 -9.17577123393463E-02 -6.69465871094391E-02  1.55468158619568E-01
  1.54266850942718E+00  5.44259469878240E-01 -4.84868466937719E-01 -1.43726132521632E-01  3.08345134340079E-01
 -8.79222728207083E-01 -4.74071606007093E-01 -7.41974341820487E-02 -6.84484157038150E-02 -1.63320868246094E-01
* ORBITAL    1   68
  5.74461857639741E-03  4.20837072006277E-02  2.15353194480691E-01  7.19155816254048E-01  9.46597556819007E-03
 -4.83184100874807E-02 -3.41861372240750E-02 -2.12584136027815E-03  1.12551162346565E-01 -1.03946090695314E-05
  3.19956228155821E-04  2.66298432601304E-04  2.47752608958156E-03  6.41362208967935E-06  8.55714891781219E-03
  6.77603384047603E-01  3.91897693865087E+00  2.17379143171287E+00  2.15597715013007E-01  4.14736125298986E-01
  2.93270752775261E-01 -1.07257627424816E-02  4.14595645091199E-01  2.91893271797217E-01 -1.24698126157951E-02
 -7.28929688557097E-01 -2.85604596916682E-01 -1.42322975356367E-01 -1.18017999191119E-01  1.31452666033363E-03
  5.39650577157890E-04  1.04106490300875E-02  8.14472525342537E-02  8.20028221073191E-02 -1.05992778064428E-02
  3.45438838519438E+00  2.01499319761854E+01  1.10215249666643E+01  1.47128431519420E+00 -3.50094077581495E+00
 -2.38608830101974E+00 -3.40348317860247E-02 -1.28776294966337E+00 -4.41210958057596E-01  9.48026705082701E-01
  3.33846221774122E-01 -1.38393303825008E-01 -1.62381740794821E-01  3.43302068495377E+00  2.00294489513553E+01
  1.09630476676599E+01  1.46141088922145E+00 -3.44467870942398E+00 -2.35327932789530E+00 -3.74657692023392E-02
 -1.27791406876436E+00 -4.38088184675719E-01 -9.30866075905405E-01 -3.26037354739773E-01 -1.64191579394000E-01
  1.36460562836879E-01 -2.87043151809053E+00 -1.64493938244879E+01 -8.74100553476353E+00 -1.05307351280018E+00
  5.36706850400389E+00  3.48416338400268E+00 -7.95663752868899E-02 -2.07602640921539E+00 -1.37338269104144E+00
  3.58299197880199E-02  5.64357307180885E-01  2.33652429175427E-01  9.54961806979102E-01  4.04233237053714E-01
 -2.59928587414165E-01 -4.28087210764056E-02 -5.42389302845555E-02 -1.34230457219048E-01  1.81000993129686E-01
  9.46213776123943E-02 -2.87645411884666E+00 -1.64769798595749E+01 -8.75130783763809E+00 -1.05457146004649E+00
 -2.08733937654671E+00 -1.38414592417558E+00  3.59476120471888E-02  5.26587295992794E+00  3.42416191430757E+00
 -7.57810350330339E-02  5.33745395813759E-01  2.22668125611192E-01  9.50984386480911E-01  4.01455330993116E-01
  2.58262509387111E-01  4.22488947370396E-02 -9.56991235177504E-02  1.82177096507026E-01 -1.33185317366496E-01
  5.55312522863821E-02 -2.21221085835523E+00 -1.09746644574154E+00  4.89621030685357E-01  5.34687317223663E-01
  2.08269812058242E-01 -2.07498306648788E-01  1.10242782708480E-02 -2.25744549191019E+00 -1.11697389836418E+00
  4.95316720051107E-01  5.49336181934410E-01  2.15738259115218E-01 -2.05317407835556E-01 -1.42997509070801E-02
  1.63883037831401E+00  8.05157693851101E-01 -3.47684472923988E-01 -4.70647996517249E-01 -2.60052544870562E-01
  1.64933766173907E-01  6.73253429831294E-02  7.93652587874685E-03  1.64361335720093E-01 -2.42651099367262E-02
  1.79825168611646E+00  8.81970889948979E-01 -3.71362986340120E-01  1.39689331712572E-01  5.63633563659144E-02
 -5.22379557291872E-01 -2.91621690739641E-01  1.00199163144249E-02  1.64996366786295E-01  2.24486606952512E-02
* ORBITAL    1   69
  1.83705549776501E-05  1.24413883514957E-04  2.78297146033121E-04 -1.05661523182056E-02 -7.92845170386677E-03
  6.40866405567410E-04  4.41802339646307E-04  5.75334906155792E-03  4.81495056985609E-03  3.55264910723901E-01
  7.98329629466604E-01  3.77176560540723E-01  8.71399471625913E-05  1.19813117385010E-02  2.08825646940038E-05
 -1.13605624162578E-03 -5.75356280730618E-03 -1.43370351565629E-03  9.78124897998812E-05  1.08984125389847E-01
 -6.89599332556822E-02  4.12474552018780E-02 -1.02462726498579E-01  7.95798157494851E-02 -4.07242560379730E-02
  4.81839109791927E-03  2.01256585349989E-03  2.34663709599304E-03  1.34185720729359E-03  8.74069675761045E-01
  3.89959487773820E-01 -1.74876460690853E-02 -3.94375063362675E-02  3.86450205331566E-02 -1.84547592284563E-02
  1.38824643508881E+00  7.93119923714874E+00  3.97809874040411E+00  7.66683207462442E-01 -2.20495544410825E+00
 -1.15731088179782E+00  2.08040726778808E-01 -8.33494700014304E-01 -2.41516124757822E-01  1.04636552453992E+00
  4.07028312351592E-01 -2.21989571220143E-01  1.02914400949239E-01 -1.42856072836915E+00 -8.16406372077942E+00
 -4.10523172524652E+00 -7.78730517858073E-01  2.23682817145088E+00  1.18028968084631E+00 -2.05264862195488E-01
  8.43735742408951E-01  2.47635518436395E-01  1.05373652140903E+00  4.11314305931127E-01 -9.64667150038511E-02
 -2.21676156897539E-01 -3.75646264796058E-01 -2.37966064781943E+00 -1.44062838468575E+00 -7.70796371342966E-02
  3.72111540504180E+00  1.86490614842412E+00 -2.24393658051227E-01 -7.09112921886496E-01  4.64899436614716E-03
  1.30024785610259E-01  1.21726567372125E+00  5.18587148887165E-01  5.09547004469338E-01  2.81057462390325E-01
 -3.05260815331303E-01 -1.68960757872475E-01  4.55489147114661E-02  4.82058014402976E-02 -6.18204390242484E-02
 -4.78009372781694E-02  4.04501040174674E-01  2.55155781974446E+00  1.53928348207781E+00  8.94412769755272E-02
  7.43439753590081E-01  2.14353982764777E-02 -1.29184214260701E-01 -3.78710019328133E+00 -1.91469151060686E+00
  2.22819627770550E-01 -1.21878307649472E+00 -5.16978551316044E-01 -5.20438789861985E-01 -2.83055415874742E-01
 -3.04426001854173E-01 -1.67436066621311E-01 -4.82455930940914E-02  6.06993585095617E-02 -4.36281811107702E-02
  4.72218526059328E-02  7.46276938058947E-01  2.57618780910924E-01  7.23906989044731E-02 -3.66126253585961E-01
 -3.07146707746445E-01 -1.60060681629551E-01 -2.55225311054174E-01 -7.15537374145835E-01 -2.46918335838007E-01
 -7.60123152505736E-02  3.59178934021805E-01  2.99101700641431E-01  1.61360439760906E-01 -2.47551608672526E-01
 -4.51461685982254E+00 -2.52749998354737E+00  5.92199238006430E-01  1.40095494798187E+00  8.24599845050176E-01
  8.46950218121369E-01  2.62394152985509E-01 -4.59636228631960E-03 -1.57330161103014E-01 -1.27422093091130E-01
  4.49691792228847E+00  2.51914243584542E+00 -5.88074322923241E-01 -8.52428628340635E-01 -2.66056354150276E-01
 -1.39163266444695E+00 -8.21946342765935E-01  4.87187005172014E-03  1.52505302963929E-01 -1.27515340176775E-01
* ORBITAL    1   70
 -3.14039012689424E-02 -2.25842241402487E-01 -1.07162040221292E+00 -3.42942311742044E+00  1.56259466461274E-02
  1.99698963788925E-01  2.34971798194349E-01  4.91372656417074E-01  3.04913865473158E-01  3.55041659976705E-03
  9.05249165192034E-03  4.84710552749782E-03 -4.06334983328522E-03  1.31027724295468E-04 -2.46025724783330E-03
 -1.12598214178894E+00 -6.57977638281028E+00 -3.75093370865154E+00 -4.06983734784497E-01 -2.11302375234791E+00
 -1.92379855740874E+00 -1.02522129100073E-01 -2.12623684230213E+00 -1.93074669355783E+00 -1.03316281744889E-01
  1.11990579629002E-01  4.26712184793378E-02  1.91340029130519E-01  1.17506555999067E-01  8.92524911506234E-03
  4.05118171775589E-03 -3.50522116474083E-03 -7.05973207383473E-02 -6.99092313086168E-02  3.44489983464667E-03
  2.55616096443906E-01  1.30588901431878E+00  6.75232261913438E-01 -1.09649460822521E-01  1.70195723768946E+00
  1.17494205416687E+00 -1.94424067230692E-01 -1.80703789396030E-01 -9.24123118872645E-02  1.71979299042230E-01
  1.00465181213052E-01 -2.09824909565931E-03 -1.54754789794404E-01  2.33542531988417E-01  1.17975337194328E+00
  6.11285793498854E-01 -1.21108266312801E-01  1.73596237052383E+00  1.19454925286674E+00 -1.96295254839421E-01
 -1.70743079026379E-01 -9.02253313392458E-02 -1.56294236214215E-01 -9.51293976399835E-02 -1.55934031113476E-01
 -7.57211729077531E-04  6.07827657449217E-01  3.30959801300362E+00  1.59978412179743E+00  1.44893418254349E-01
 -5.57949852142296E-01 -3.79537081016343E-01 -5.64458999082523E-02 -3.11168242772331E+00 -2.15226234215654E+00
 -9.35442211273000E-02 -4.37343583694625E-01 -1.91613495938493E-01 -1.73333527792429E-01 -1.04009107851042E-01
 -1.69043232136875E-01 -8.13572693390965E-02  1.27632523366617E-01  1.76595556814317E-02 -8.52236228874588E-02
 -1.10010472375299E-01  6.08938560321810E-01  3.31793038636744E+00  1.60575073657331E+00  1.44447932274448E-01
 -3.08066347822614E+00 -2.13749574761409E+00 -9.52540067772573E-02 -6.21686536549118E-01 -4.15981916927285E-01
 -5.42694428026276E-02 -4.52604403369402E-01 -1.98216297770724E-01 -1.75760935879541E-01 -1.06558315824828E-01
  1.61721367179271E-01  7.78563674211578E-02  1.09838312241832E-01 -8.52313195773956E-02  1.75267020671455E-02
 -1.26853987983754E-01 -1.99750996297417E+00 -6.87496597989326E-01  2.30183411813639E-01  5.70117533795662E-01
  5.34396912684336E-01  1.62321384760784E-01  3.46270589727254E-01 -2.01001882284882E+00 -6.92629547429289E-01
  2.28461768281488E-01  5.73876226637973E-01  5.38582157402860E-01  1.64744178070698E-01 -3.49736868426016E-01
  1.46857962679223E+00  5.03896540688119E-01 -3.28770170005769E-01 -4.31586704451411E-01  3.18603307918577E-02
  2.77566944553823E-02 -3.46462657145462E-02  5.87938782784781E-02  2.80571875025114E-01 -1.68985294833977E-01
  1.53877289329127E+00  5.44361096768648E-01 -3.36171728523153E-01  1.35049073024440E-02 -3.96371193750228E-02
 -4.48235497288584E-01  2.13835138521136E-02  5.89393240203283E-02  2.82785686986308E-01  1.67044295391652E-01
* ORBITAL    1   71
  5.89103157984031E-05  4.27110813099039E-04  2.05138889285848E-03  5.25140476396809E-03  7.05221758455520E-04
 -1.52571869030280E-03 -1.36871259847729E-03 -1.18485344987445E-03  1.16292515330105E-03 -1.50450423711298E-01
 -4.44816773832310E-01 -5.42168015642615E-01  1.47754401204305E-04 -5.32613390440251E-03  1.38259592693500E-04
  4.15858196854867E-04  1.95303470014164E-03  7.23962131228677E-04  2.78827834411412E-04  5.43500214232781E-01
  6.41817234161929E-01  4.68238691224062E-03 -5.38362261886696E-01 -6.36120890516225E-01 -4.92196584855405E-03
 -7.74896818198046E-04 -2.58138407336924E-04  1.72209570859778E-03  4.69330696299165E-04 -1.32763296244500E-01
 -7.09067608567628E-02  6.71177390651319E-03 -2.86169260667991E-02  2.89151744064729E-02  6.46214525845338E-03
 -3.09738471135251E+00 -1.77545878258736E+01 -9.50979860578470E+00 -1.06781457033714E+00  3.85949063408376E+00
  2.65315035950461E+00 -2.18055048917343E-02  5.88674088584075E-01  1.84977313739452E-01 -5.44492414988330E-01
 -2.29089825487063E-01  1.19582094491599E-02  8.94500171115572E-02  3.10480457114110E+00  1.77980224996857E+01
  9.53352871936259E+00  1.07070999166673E+00 -3.86494143839462E+00 -2.65758005961554E+00  2.02755928368509E-02
 -5.94829321745123E-01 -1.86802009233611E-01 -5.50388010887967E-01 -2.30818246389337E-01 -8.84569487288538E-02
  1.31556268420100E-02  6.82708355648006E-01  4.10483290579553E+00  2.30255441184690E+00  4.69814486191816E-01
 -9.05642801034740E+00 -6.48251168639363E+00  1.46238130245133E-03  1.23202725725281E+00  1.10423469782451E+00
  9.32706946562719E-02 -1.08017515258058E+00 -3.70123803786865E-01  7.11456463149603E-02  6.27717128993253E-04
  3.04177468295081E-01  9.30736446968255E-02  5.59062790508871E-02  3.26524231076510E-01 -1.08752926132917E-01
 -1.65098342938932E-02 -6.92424799781658E-01 -4.16039737876183E+00 -2.33146913789504E+00 -4.74576020926538E-01
 -1.24138147499067E+00 -1.10884707585652E+00 -9.38163197407432E-02  9.05576679658727E+00  6.47718388462274E+00
 -4.22511904092240E-03  1.08115594430173E+00  3.71238704283924E-01 -6.85144277041058E-02  3.52820392280570E-04
  3.05711876939267E-01  9.39355183802265E-02 -1.69960471087410E-02  1.08992611989114E-01 -3.25167007202183E-01
  5.63284607147726E-02  7.29026400028396E-01  2.80246037535489E-01 -3.78122702963930E-01 -3.22383840362914E-01
 -1.28266378461386E-01  2.14933122024739E-01  4.23491586595967E-02 -7.34732429664765E-01 -2.81997916483392E-01
  3.80293118589463E-01  3.25471020059793E-01  1.29110718393042E-01 -2.13536222801611E-01  4.28265580557372E-02
  7.74524263047364E+00  3.39320785437971E+00 -1.09578332238414E+00 -2.01020258462315E+00 -1.25079573570281E+00
 -1.38338875248937E+00 -7.43492346740515E-01  1.72214437313513E-01 -9.06982458538035E-02  4.93337616397091E-02
 -7.72023101476554E+00 -3.38143940668506E+00  1.09040051565718E+00  1.37999245148736E+00  7.41535533108742E-01
  2.00691827460958E+00  1.25043276759889E+00 -1.72402075263954E-01  9.37806134356448E-02  5.14992319999503E-02
* ORBITAL    1   72
  7.05595570050896E-03  5.03562111097714E-02  2.28080995282553E-01  2.92120195644991E-01 -3.97671046442046E-01
  1.36447630571143E-01 -4.61039160698449E-02 -3.40577699513672E-02  1.51090097099418E-01 -1.15802283452538E-03
 -4.79319900871450E-03 -4.43802044214077E-03  1.17393239248803E-03 -6.19156684727922E-05 -2.94728311474705E-03
 -5.59296197527338E-01 -3.40146994685694E+00 -2.02074062194707E+00 -2.28264591105886E-01 -3.50292475275950E-02
  1.21271645490897E-01  3.70208032411770E-02 -2.88915087397137E-02  1.25176657683055E-01  3.68917690655316E-02
  2.78582086936492E-01  1.64629325788658E-01  9.11254188418983E-02  6.08516033330794E-02 -1.53253933960773E-03
 -9.40809785476029E-04 -2.90491241388469E-02  6.61620715966241E-03  6.75018500879434E-03  2.88912170892462E-02
  5.50400588264120E-01  3.00234237491733E+00  1.37185166133439E+00  3.87760394752533E-01 -6.93191494504191E-01
 -1.97507303448879E-01  3.69031307461259E-02 -5.06865667620909E-01 -1.02427837634078E-01  3.36547743557535E-01
  1.35005587395053E-01 -1.86440278003913E-01  1.27333081856523E-01  5.33592825190811E-01  2.90624982693952E+00
  1.32013874918930E+00  3.82700824303247E-01 -6.40381621007779E-01 -1.60437047606304E-01  3.80022548109419E-02
 -5.04190996459486E-01 -1.01136446913625E-01 -3.28740210889331E-01 -1.30139192155367E-01  1.28470539718338E-01
  1.86441067995420E-01 -4.21123832091133E-01 -2.45737333501813E+00 -1.28969762794681E+00 -2.79430878237522E-01
 -2.38535465710456E-01 -6.89259201109016E-01 -3.34397494209312E-01 -1.98267001123682E+00 -1.33121586724255E+00
 -7.83251564764406E-02  2.91894633549918E-01  1.38889483484778E-01  2.79532397315268E-01  1.60017567154820E-01
 -8.36531755938751E-01 -3.24584912328675E-01 -1.72750952103387E-02 -6.78208539604455E-02 -8.98662475561074E-02
 -5.46313318728845E-03 -4.13830847759127E-01 -2.41175934786117E+00 -1.26194483229593E+00 -2.75475610682137E-01
 -1.98665515272637E+00 -1.33352098177972E+00 -7.64591286735726E-02 -3.04872480448948E-01 -7.35548856354236E-01
 -3.32273113215091E-01  2.82595901052397E-01  1.36782771162504E-01  2.78800719565028E-01  1.60444002596353E-01
  8.34272314079287E-01  3.23778475337256E-01  4.39034780293066E-03 -9.04186888724093E-02 -6.62208591661156E-02
  1.73853505465012E-02 -2.01286325513978E-02 -9.41878105157705E-02 -2.05906619924318E-02 -9.16303559500510E-02
 -1.22669048230195E-02  2.54137999178233E-01 -2.26750653501039E-01 -5.81355446166505E-02 -1.09449311756216E-01
 -1.22714623319891E-02 -8.21556321640408E-02 -1.04565604536080E-02  2.53915752777879E-01  2.28814134654050E-01
  2.29258720806384E+00  1.08026036559637E+00 -6.61840026984892E-01 -2.22747959397378E-01  3.73894766964278E-02
 -4.37813282417382E-01 -2.34407853763927E-02 -3.44298840873071E-01  1.67499747835040E-01 -1.93263214810393E-01
  2.34544405075219E+00  1.10028157181664E+00 -6.69170443236790E-01 -4.45292907537690E-01 -2.81394414587187E-02
 -2.45515399454620E-01  2.17794740871439E-02 -3.41941011662194E-01  1.64474424780148E-01  1.93000827564292E-01
* ORBITAL    1   73
 -5.60762900995654E-05 -4.19450285660015E-04 -2.66487008243137E-03 -3.63004196045997E-02 -2.33465669446262E-02
  4.02944085015641E-03  1.93875370015764E-03  1.15304434180464E-02  1.84757851661981E-02 -1.02447234989607E-01
 -3.42678462038026E-01 -4.85543182907908E-01  1.89381803484084E-04 -5.42758686014840E-03 -9.27417344215944E-05
 -1.94935568443609E-02 -1.15719174551710E-01 -6.74294203814137E-02 -8.58593782025630E-03  2.77286159407404E-01
  1.07660628037855E-01  2.04219068426922E-03 -3.14400954623680E-01 -1.29564861681653E-01  1.50137483545033E-03
  6.28417155434309E-03  3.64534557645416E-03  1.24742006958785E-02  5.52978633780252E-03  8.01293559460326E-02
 -2.76206419733307E-02  7.77308106516236E-02  2.31652153122251E-02 -2.22885710710689E-02  7.86925728782655E-02
  1.12583797331912E-01  4.90555398388283E-01  8.24513459078511E-02  2.09806233289521E-01 -7.35570231293159E-01
 -2.64139556019784E-01  1.46449583588725E-02  2.49216232778824E-01  5.77541138725849E-02  5.19879569071797E-01
  2.97928525251735E-01 -9.51085672180247E-02 -2.03046068017707E-01 -1.51738109401774E-01 -7.09727776272834E-01
 -1.92507175643922E-01 -2.28862673766006E-01  8.10589857323804E-01  3.07800906722079E-01 -1.89133150932583E-02
 -2.42913530137413E-01 -4.96332666932517E-02  5.27349010035153E-01  3.04329140492960E-01  2.09503186054917E-01
 -1.01804853489038E-01 -3.11388101046151E-01 -1.93460297234654E+00 -1.17918149525529E+00  1.47725712888592E-01
 -2.65303809151477E-01 -1.44104071810842E-01  7.27310391247004E-03 -6.99859602728577E-01 -3.68652422355877E-01
  5.34878684304535E-02  6.09033065598478E-01  8.79793072356341E-02  3.56763154255006E-02 -1.55735376779893E-02
 -3.33852937207861E-01 -1.54007601925858E-01  1.06755418894708E-01  3.84705395954597E-02  8.51175067810770E-02
 -4.24220641161899E-02  3.49540672457594E-01  2.16260125771155E+00  1.30966135187668E+00 -1.31337910825395E-01
  6.30758735989266E-01  3.26999805512654E-01 -5.23745748307793E-02  1.47135801774830E-01  6.34263545321203E-02
 -1.83186964526044E-03 -6.35397002213039E-01 -9.88878543934931E-02 -5.54269572715731E-02  1.51146679604083E-02
 -3.24753324084490E-01 -1.47134581579536E-01 -4.61943537772108E-02 -8.20223829389229E-02 -2.85835297693843E-02
  1.05512552005848E-01  1.65512658624532E+00  7.99486132828957E-01 -3.00500553900567E-01 -5.89300123887275E-01
 -1.60255765256245E-01 -2.09959717794935E-01  2.58023196281764E-01 -1.67805585948968E+00 -8.08272930817887E-01
  3.07775522901758E-01  6.06020595257046E-01  1.63201022978822E-01  2.10300749485050E-01  2.59978155309357E-01
  1.08563945454876E+00  8.38038535413057E-03 -7.33610259441922E-01  2.27351749702313E-01  3.21727773827881E-01
 -5.69083733785707E-01 -2.38750564041637E-01  5.33496777848002E-02  1.85312915650641E-01  9.10277597378354E-02
 -9.89281739691541E-01  1.73019833515643E-02  7.16550410884009E-01  5.61035289236790E-01  2.37990803221822E-01
 -2.54424481100776E-01 -3.34559478316977E-01 -4.34390001820149E-02 -1.86171421194118E-01  9.18501442165279E-02
* ORBITAL    1   74
 -5.55094023263546E-03 -3.92565149609876E-02 -1.61491375204562E-01  7.85694524530573E-01  1.25311727403852E+00
 -2.55225774686184E-01 -1.96275609662628E-02 -3.00114684261617E-01 -7.73622600796942E-01 -1.49755607760169E-03
  1.04453632452300E-03  4.95303023344247E-03 -1.30192459858151E-03 -9.97819152211226E-05  1.23278586412207E-02
  1.14341126925057E+00  6.89967751616971E+00  4.13211560433104E+00  5.22165654811454E-01  7.87091685152899E-01
  4.09239028380981E-01 -1.35923833717301E-01  8.16204886640362E-01  4.45936410168832E-01 -1.34635603913987E-01
 -3.44188876343069E-01 -2.14385279295190E-01 -6.83732888577775E-01 -3.05931712244368E-01 -1.35771045386937E-02
 -5.75845260103740E-03  7.04299862903124E-02 -3.76452995260768E-02 -4.26648520903436E-02 -6.57747033889274E-02
  7.93418479540996E-01  4.32907608690819E+00  2.09021325070324E+00  4.55018965716610E-01 -1.52512068951662E+00
 -7.97375952794966E-01  1.57397306633323E-01 -4.05376051902496E-02 -1.86275514165083E-01  1.93084738961247E-01
  1.64439925127003E-01 -2.26777004848671E-01 -2.13731441577395E-01  8.29428332854041E-01  4.54216054405769E+00
  2.21132409925590E+00  4.51998374168193E-01 -1.66500703608058E+00 -9.11782193192633E-01  1.46751427887557E-01
 -6.30168141920547E-02 -1.93747986854106E-01 -2.08642500340265E-01 -1.73131867307522E-01 -2.01998113378292E-01
  2.21653635221486E-01 -7.59661799196879E-01 -4.53300956760434E+00 -2.58984593650863E+00 -2.85089987752481E-01
  2.88265299435298E+00  1.99302416163653E+00 -1.32480909633686E-01  2.33127529900730E+00  1.45802683083722E+00
  1.58704621435604E-02  7.74906872076907E-01  3.65850887185785E-01  4.04326911600421E-01 -4.92482505597676E-02
  3.82831809514204E-01  2.15751179796665E-01 -4.41646063365832E-02 -2.23222721664379E-01 -1.37197188545998E-01
 -1.33239927069930E-01 -7.49292699198203E-01 -4.47974835147672E+00 -2.56952636360270E+00 -2.98233308753522E-01
  2.28336649267512E+00  1.42750699516663E+00  4.33280568437556E-03  3.08389866852455E+00  2.12401128670515E+00
 -1.45232965577142E-01  7.59067029076201E-01  3.60823306402917E-01  4.02414034359409E-01 -5.10795473986739E-02
 -3.82148913262574E-01 -2.13172269646447E-01  1.38805856025862E-01 -1.36104851587141E-01 -2.23088352540371E-01
  4.63782881331878E-02  5.98645065194030E-01  2.30072014902608E-01 -1.97778134764681E-01 -5.08092607934298E-01
 -9.69025734909459E-02 -5.67775982114802E-02  8.91534419449842E-02  6.82660910930076E-01  2.48457504241268E-01
 -2.25872590440850E-01 -5.15470192438553E-01 -9.45241119255688E-02 -4.24236484448750E-02 -8.71275107899585E-02
 -3.30122782895667E+00 -9.53799457235604E-01  6.17239488561633E-01  9.04135476889088E-01  4.35352042931262E-01
  1.50532205260297E-01 -1.35035829086823E-01 -1.87615171465896E-01 -5.98089658966532E-03  2.00560311746242E-02
 -3.45065632365155E+00 -9.69463223822795E-01  6.79244515030534E-01  2.08988540021166E-01 -1.13226208522202E-01
  9.50064312216931E-01  4.66505804408971E-01 -1.97795926102512E-01 -9.93370145314167E-03 -9.25088819024448E-03
* ORBITAL    1   75
 -5.17184599356567E-03 -3.74120261212216E-02 -1.84409594865770E-01 -6.72360099417760E-01 -5.20409146615090E-02
  3.14674774118972E-02  7.24160414141999E-02  1.70911078349642E-01  1.29351052838446E-01  3.76564051156556E-02
  1.20483339942447E-01  1.26691785446064E-01  7.33958769261885E-04  1.58024759903452E-02 -1.19645220084992E-03
  7.12102956245688E-03  6.98006842253853E-02  7.60596498199075E-02  5.03550290048430E-04  4.45228222882716E+00
  3.69963236072552E+00  1.91571373401763E-01 -4.77589589097505E+00 -4.01538084083193E+00 -2.08514334710472E-01
  2.74552522101455E-02  1.31041226939698E-02 -3.31505868139716E-02 -8.84118028500418E-03  2.21741566604984E+00
  8.94122917729732E-01  3.54640944274967E-02 -9.93098719974354E-02  9.21836205299187E-02  3.48026565195574E-02
 -1.22205842525374E+00 -7.18278338518738E+00 -3.96094544347948E+00 -6.84592490130248E-01  1.71896964636544E+00
  9.23238641023790E-01 -2.56512299891892E-01  7.49858532511486E-01  2.17604844109560E-01 -4.71924514522689E-01
 -1.60487341410131E-01  1.36800578187591E-01  3.43014972224917E-02  1.23142509239457E+00  7.19529434534472E+00
  3.94667456594815E+00  7.18835074175716E-01 -1.53510312246286E+00 -7.49669142545125E-01  2.92059555672526E-01
 -7.36835204662110E-01 -1.93361646997322E-01 -4.43798012573367E-01 -1.40513163795078E-01 -6.61621791440831E-02
  1.51661918109820E-01  1.99369336569390E+00  1.16018856122921E+01  6.14257261393822E+00  8.05560829894072E-01
 -2.81043758022039E+00 -1.34648437443874E+00  2.92581682667097E-01 -5.23905871025007E+00 -3.20460669999195E+00
  1.68779139418676E-01 -1.40492685362051E+00 -7.37474742691897E-01 -9.26151464770592E-01 -3.27276255293891E-01
 -1.03227461377319E+00 -5.48687696759897E-01 -6.26452084894232E-03 -8.43127743720206E-02  1.29531343039114E-01
 -7.15103799437871E-02 -1.88368987314097E+00 -1.09518521632772E+01 -5.75901263609191E+00 -7.36105169860429E-01
  5.14640356676253E+00  3.13678086252134E+00 -1.45909497533620E-01  2.82225429766102E+00  1.39004340227734E+00
 -2.57527170534766E-01  1.43028269575516E+00  7.59828732694514E-01  9.07898203604989E-01  3.51395502302886E-01
 -1.01368231149587E+00 -5.41175686533431E-01 -6.10622824086607E-02 -1.67271760880254E-01  5.11848882540453E-02
 -2.51145663180289E-03 -5.38685804098361E-03 -1.24883040452562E-01 -2.28457645837978E-01  3.78807020901288E-01
  2.36164239925487E-01  2.23963667568581E-02  2.47801064790450E-01 -2.14814401718394E-01  1.22167675451608E-02
  2.55043490039080E-01 -3.71841338243106E-01 -2.20436795177184E-01 -3.29360293870016E-02  2.52467663088176E-01
  5.00164183747396E+00  2.46486006519047E+00 -6.18412897004096E-01 -1.32143989259797E+00 -5.14161238485915E-01
 -9.26972813446592E-01 -7.09271081480041E-01  1.52622849234842E-01 -3.38108586815409E-01 -4.98976174330458E-02
 -5.16946215654389E+00 -2.53320592938929E+00  6.44015131387815E-01  8.86021700853033E-01  6.60306237656974E-01
  1.32710827607677E+00  5.39075631397258E-01 -1.40909907665415E-01  3.12628067855312E-01 -4.85125665360569E-02
* ORBITAL    1   76
  6.85176051392104E-02  4.95825843650081E-01  2.44941813200351E+00  9.05468753084022E+00  7.88540350359363E-01
 -4.35781540259507E-01 -9.75292932589914E-01 -2.30385457818453E+00 -1.80365708289079E+00  3.25607901733197E-03
  6.67613790741604E-03  4.83102963529834E-03 -1.10260809582408E-02  1.27981732648311E-03  1.76235653918461E-02
  5.10850677709903E-03 -3.30811384705231E-01 -6.50684550322669E-01  4.46337053694457E-02  2.56262052692351E+00
  2.41465079845464E+00  1.07224194674097E-01  1.89311955059177E+00  1.85466907093856E+00  8.07125147873323E-02
 -4.17317473420427E-01 -2.04439971555665E-01  3.81537973639651E-01  9.14793484091327E-02  1.66504673960882E-01
  6.61582904449136E-02  9.43496866200552E-03  3.18682288684204E-02  4.86646303502597E-02 -4.75055521744395E-03
 -8.31980619410398E-03  1.92211920385528E-01  2.07739578410035E-01 -2.04736185999070E-01 -1.37681066144740E+00
 -1.25351355761681E+00 -2.42887103516129E-01 -6.14375127421838E-02 -1.76693717190450E-01  2.13738723744594E-01
  1.58813468473163E-01  7.78502603560350E-02  1.99416926367280E-01  1.11173559166863E-01  8.99265230125762E-01
  6.02908477984291E-01 -1.20821388861177E-01 -1.51798939784924E+00 -1.30815621006787E+00 -1.96353039704263E-01
 -1.44069797190900E-01 -1.97314880509634E-01 -2.35525696647005E-01 -1.60777548129147E-01  1.89049227459913E-01
 -5.94487387399249E-02 -6.89446770482410E-01 -4.08876838552107E+00 -2.45077307165436E+00 -4.43734656080480E-01
  1.96229460878669E-01 -7.85674629874968E-02 -2.46037865294724E-01  4.13304848940044E-01  3.30405671429379E-01
 -1.41667609488560E-01 -1.63404306537210E-01 -1.52362979774903E-01  1.05090041658098E-01 -1.90583196099704E-01
  8.00191323072772E-02  2.71879907601856E-02  2.02306261765614E-02  1.98418069398624E-01  2.52556412625160E-01
  4.57044273554324E-02 -9.38012802167158E-01 -5.52597397714032E+00 -3.19824143577763E+00 -5.37329496310422E-01
  1.22564964840342E+00  8.28921370365435E-01 -1.55080277580453E-01  4.68127309199095E-01  4.39276012050165E-02
 -2.71446595468170E-01  1.53952682140095E-02 -5.29147299964081E-02  2.21244038832128E-01 -1.45060336179630E-01
 -2.26665138700372E-01 -1.07676083315897E-01 -5.79306788612380E-02  2.26344118419286E-01  2.03184556725125E-01
 -1.87776206761630E-02  1.57671675784209E+00  7.71150201527499E-01 -2.27529345625352E-01 -8.26074091654801E-02
 -1.00169021786853E-01  6.14750297254838E-02  5.91507743307444E-02  1.52333713370316E+00  7.75250112385235E-01
 -1.81130109640345E-01 -1.30648093024958E-01 -1.34827769125340E-01  5.55431250343719E-02 -1.92835623237199E-02
  1.02200644552398E+00  5.03904058636348E-01 -1.21786353578423E-01  1.91458376181465E-03 -1.36817176738874E-01
  2.56303496459486E-01  2.73258558160573E-01 -9.38452416959652E-02  1.42711373276017E-01  4.01949942072867E-03
  3.46444716492232E-01  1.47503661293924E-01 -5.12616892239618E-02  3.49958503827547E-01  3.56245727608652E-01
  1.65248276206991E-01 -8.49775243942479E-02 -1.08146087801244E-01  1.84266166276837E-01 -1.80168214881120E-02
* ORBITAL    1   77
  9.44311714159790E-04  6.81071294026547E-03  3.30433858416173E-02  1.02558738962240E-01 -1.06033314016400E-02
  4.91252479752573E-04 -1.10914080282228E-02 -2.59852734398742E-02 -1.25576130415330E-02 -8.45491487435161E-02
 -6.09832280270209E-02  3.07489166378019E-01 -3.04750134518872E-04 -2.96605568688430E-03 -2.51905774565863E-04
 -2.26490066546757E-02 -1.41938021790592E-01 -9.14125545473956E-02 -9.79407152523010E-03  6.45124019913306E-01
  4.34640166709952E-01  7.41060847839763E-02 -6.19901368280322E-01 -3.99622407424828E-01 -6.58858099692765E-02
  4.59977362004201E-03  2.92573864031470E-03  1.55211518114357E-02  6.34926262021688E-03 -7.34715424368980E-03
  4.16991310906649E-02  3.35820623985542E-02  9.83790258390587E-02 -9.56924674759937E-02  3.79549771798939E-02
 -1.71934805008401E+00 -9.90779754484794E+00 -5.31069225794629E+00 -5.34477337095186E-01  3.50715878075176E+00
  2.48066116946434E+00  1.90882594667933E-01  8.60703731170271E-01  2.75589704137243E-01 -1.36847816097304E+00
 -5.91281281738835E-01  8.73797294378106E-02 -7.86071278519396E-02  1.70239195575843E+00  9.82669327024199E+00
  5.27862527301729E+00  5.17087383469787E-01 -3.49650319439986E+00 -2.48988920276725E+00 -2.03669883164671E-01
 -8.65383837664800E-01 -2.74759482224173E-01 -1.36617325106674E+00 -5.89332096909270E-01  9.24782284238950E-02
  7.58108332074724E-02  1.11075564065678E+00  6.71764446575440E+00  3.85394631130476E+00  6.37491347244317E-01
 -4.59615586482862E+00 -2.51653956523108E+00  4.97840894214681E-01  7.89810855534704E-01  5.30345087173976E-01
  3.41745912418268E-01 -8.71380373896625E-01 -3.63124862147066E-01 -5.69128338955091E-01 -1.64777576409815E-01
 -2.24228029705813E-01 -6.91375587797241E-02 -5.92842553599216E-02 -1.60882831239647E-01 -7.32754723545142E-02
  7.80507086100743E-02 -1.11226587247931E+00 -6.72710312975696E+00 -3.86280805270988E+00 -6.44122507498685E-01
 -8.77991717183409E-01 -5.87315118611947E-01 -3.48452664524651E-01  4.50492100698661E+00  2.44722634376210E+00
 -5.00257151918940E-01  8.40407885296682E-01  3.44887960994752E-01  5.64110395799654E-01  1.65164655274994E-01
 -2.08339686189175E-01 -6.23813446618260E-02  7.07102491590048E-02  8.70755774611160E-02  1.71581160712453E-01
 -6.20422658845851E-02 -1.89433371857843E+00 -4.53502280820212E-01  5.35238787873518E-01  4.38103320040973E-01
  1.87066963964386E-02 -1.87211984867315E-01 -7.10548390632251E-02  1.90108736704561E+00  4.60526032407347E-01
 -5.30807335859525E-01 -4.17967746784605E-01 -1.63865637648425E-02  1.91638899792126E-01 -6.79038615341272E-02
  2.85772952195736E+00  4.70843478095288E-01 -8.72039304283826E-01 -1.16401605818171E+00 -8.94801133965996E-01
 -1.33931799185894E+00 -6.02444559511114E-01  2.69172294786504E-01 -2.25115597237223E-01  2.17881680903657E-01
 -2.68857470680491E+00 -4.18234152876441E-01  8.39208538453494E-01  1.34424121394317E+00  6.22769858458447E-01
  1.12505825055566E+00  8.71199982595373E-01 -2.68716203546130E-01  2.30976921491423E-01  2.16941548227392E-01
* ORBITAL    1   78
  4.22470440043372E-02  3.06190650706603E-01  1.51717241041957E+00  4.94920949287171E+00 -1.76540997434961E-01
 -2.61727122222974E-01 -5.52865056745519E-01 -1.09999732341128E+00 -4.99405421731119E-01  7.03545709259004E-03
  1.05100099239401E-02 -3.30944927659290E-03 -7.00513683524460E-03  5.76167242589882E-05  2.13960308828875E-02
 -6.58929164944639E-01 -4.13168895321753E+00 -2.71073919445830E+00 -3.77725951680297E-01  8.47357451068994E-02
  2.63385206054574E-01  8.93507000135354E-02  1.73800535106395E-01  3.50756505584010E-01  9.85113534091516E-02
 -8.47528305703158E-01 -2.80018387558768E-01  5.90974201994054E-01  9.60257054054694E-02  2.45833414903447E-03
  2.33499558080643E-03  1.18763166648043E-01  3.20005170790556E-02  2.85550984005418E-02 -1.23291058627014E-01
  4.73318024490273E-01  2.54819675134278E+00  1.18347187779124E+00  1.67050466790879E-01 -8.42501192814444E-01
 -3.11309874519699E-01  1.82073854612651E-01 -3.56459195740240E-01 -1.80429955846045E-01  2.61353286578913E-01
  1.88463797505792E-01 -1.22102294855328E-01  4.69817768500702E-02  5.04522433893244E-01  2.72592524095350E+00
  1.27291167740760E+00  1.76779706251679E-01 -6.74021562181500E-01 -1.91297731328226E-01  1.73886759315695E-01
 -3.84060711077890E-01 -1.86639737090153E-01 -2.94388373527017E-01 -1.92547015630631E-01  4.62442944964190E-02
  1.20032924094717E-01 -4.24505098657352E-01 -2.30495523906309E+00 -1.22832022176817E+00 -3.25690822112661E-01
  6.55626231980020E-01  3.24678379978098E-01  1.44329156419099E-02 -6.44661123593990E-01 -2.27423316502800E-01
  2.14625598516249E-01  9.87942567007795E-02  1.87089344801840E-02  1.87941363290216E-01 -1.27492722601153E-01
 -5.76649011900489E-01 -4.40667320001240E-01 -9.12710694700470E-02  1.02415441896146E-01 -2.62731117105570E-01
 -1.10915899511605E-01 -4.78840897286416E-01 -2.62300174123499E+00 -1.40070522519402E+00 -3.52898545645713E-01
 -8.57662679641835E-01 -3.69980942242849E-01  2.11993100900590E-01  4.17170965096266E-01  1.43813566758349E-01
  1.62471146919847E-02  1.09288310956243E-01  1.83033520625806E-02  2.25862992267425E-01 -1.09328317919502E-01
  5.72478796414852E-01  4.36775959053763E-01  9.81971826646541E-02 -2.55995577371596E-01  1.06670061323572E-01
  9.21925467939812E-02  2.87678549977630E-01  1.83097705807963E-01 -3.45060449892721E-02 -2.05950891037016E-01
 -1.05010263511871E-01 -3.65973754065781E-02 -9.49457610733430E-02  7.82287856643014E-02  9.47789552424456E-02
  8.53445789339400E-03 -1.48243837894991E-01 -8.39910974171553E-02 -3.32094310245902E-02  9.57345441124072E-02
  6.15574295040107E-01  4.78197393037208E-01 -1.36357183293395E-01  1.03268762613531E-01  2.61289839381347E-01
 -8.03245772735170E-01 -8.39228631424849E-01  1.93352339171606E-01 -2.17446511935107E-01 -4.18394231434838E-01
  1.04109430511783E+00  6.59473512431736E-01 -2.11222235856173E-01 -8.22767535227325E-01 -8.41562000774696E-01
 -3.77469632713097E-02  1.92082118919324E-01  1.93927821512658E-01 -2.09563617332756E-01  4.20098336018462E-01
* ORBITAL    1   79
 -5.12126088559717E-04 -3.72708751356740E-03 -1.90202106127113E-02 -6.67453896636945E-02  5.01409034262095E-03
  3.80725908721804E-03  7.78715051486443E-03  1.87723262966394E-02  6.77136306621258E-03  4.01507225760367E-01
  7.54982398281523E-01  8.42934433236473E-02  4.41214660358594E-04  8.55325479901384E-03 -3.75616444015735E-05
  3.67009080905428E-02  2.25082717729979E-01  1.39985844603760E-01  1.85980404138220E-02 -1.78803506061140E+00
 -1.78946022452309E+00 -1.72179006369655E-01  1.86659199165768E+00  1.85450704576182E+00  1.66113830360243E-01
  1.66079906722624E-02  4.10414627648489E-03 -1.95833328066878E-02 -4.61687091428557E-03  2.38546644671090E-01
  1.59884948848958E-01 -9.43326211859045E-02  3.33687142792409E-02 -3.30812739532391E-02 -9.21625348354522E-02
 -5.20732974785501E-01 -3.01089046196792E+00 -1.52313306407497E+00 -1.30300649820087E-01 -3.63286086634660E+00
 -2.60040042714911E+00  1.15555904646109E-01  4.79628601931036E-01  1.33788272482410E-01 -4.47076307835168E-01
 -4.21635639515920E-02 -7.53387888163512E-02 -4.70039397494584E-02  4.62588934164868E-01  2.68237172628499E+00
  1.35633498593718E+00  1.14528140721218E-01  3.70833599124426E+00  2.63652535948406E+00 -1.22779524018138E-01
 -4.48437204460304E-01 -1.23099831987265E-01 -4.26570323739428E-01 -2.83282835815625E-02  3.82313116078682E-02
 -7.39151839008919E-02  1.01326800456817E+00  5.87893044030837E+00  3.16511855230928E+00  5.27927309086571E-01
  4.99326862622648E+00  3.66284874814163E+00 -7.83803665225530E-02  4.13143904960868E+00  2.78594434931765E+00
  6.12334518338563E-03 -6.37301695218908E-02  9.64879903840636E-02 -7.10957710491770E-01 -2.95881136836030E-01
 -2.32050224339568E-03 -3.13869053526055E-03  4.63698327984633E-02 -7.09402991851844E-02 -1.29021526428215E-01
 -2.33412306462217E-01 -9.84065194626077E-01 -5.71109747218394E+00 -3.06711167920137E+00 -5.03218412111672E-01
 -3.95330632514550E+00 -2.67743246849646E+00 -1.55320018957720E-02 -5.06714541388658E+00 -3.71102967751534E+00
  7.30085531450854E-02  7.13209677710865E-02 -8.58197821414321E-02  6.89288916907489E-01  2.96262950143655E-01
 -5.93779696667137E-02 -3.54031396290564E-02 -2.37803091496873E-01  1.37642653336883E-01  6.70162656102033E-02
  4.08765914876030E-02  4.49553195166258E+00  1.83145481632853E+00 -9.76417461247749E-01 -1.24816816640892E+00
 -4.03697527477610E-01  2.00238494991599E-02  6.65909393250733E-02 -4.49978600675837E+00 -1.83606715032810E+00
  9.73290220941215E-01  1.25048073575247E+00  4.07985784024120E-01 -1.61812223553018E-02  5.66317505703974E-02
 -8.65741575044656E+00 -3.56176871809881E+00  1.56932407472367E+00  2.84208378389543E+00  1.43767243128166E+00
  5.61794292287995E-01  1.08614930392085E-01 -4.62615423599211E-02 -1.04984949515033E-01  3.47081258528790E-02
  8.52939319330182E+00  3.50671482501145E+00 -1.54176533231773E+00 -5.22909136780521E-01 -7.21373127743394E-02
 -2.81625126462129E+00 -1.43640226226689E+00  3.76431061511858E-02  1.23828270937066E-01  9.47302778217007E-03
* ORBITAL    1   80
 -1.47827227869068E-05 -1.36502872326925E-04 -1.49228752694997E-03 -1.13156967514240E-02 -1.46704115281471E-03
  8.88895517989110E-05  2.24508189280326E-03  5.52156564067996E-03  3.87226047408885E-03 -2.64001791355024E-01
 -7.36972962254014E-01 -7.53886564699330E-01  4.03821014744641E-04 -1.48413464253109E-02  4.41567060399806E-05
  8.63590196155415E-03  5.41077249138431E-02  3.44343533288666E-02  3.85505729275163E-03  5.48995828508544E-01
  4.30327832610315E-01 -1.81663418328837E-01 -5.08035311301257E-01 -3.93780861739917E-01  1.81506457137209E-01
  1.26797679317967E-02  3.92230792818912E-03 -6.07757245310845E-03 -2.43755365994224E-03 -3.47580780296303E-01
 -1.73731145494951E-01  4.70686849273989E-02  4.36314193988380E-02 -4.02751144640645E-02  4.57699335388826E-02
  3.29681590561953E-01  2.08054999655084E+00  1.16238805806602E+00  3.02386694575141E-02  6.52847795302188E-01
  4.55474820184526E-01 -2.91816623104545E-02  1.19303722245326E-02 -1.89034640388978E-01  9.58394289620375E-02
  1.94372448702968E-01  3.03573580385880E-02  2.95109030773106E-01 -3.68349407798568E-01 -2.30511416570302E+00
 -1.28431151487694E+00 -4.15712517369334E-02 -5.01234811007130E-01 -3.52635608445134E-01  2.91637756913844E-02
  2.41086056507728E-03  1.91529320162462E-01  1.13546348003288E-01  2.05120541264247E-01 -2.97200552986765E-01
  3.43741344468243E-02 -1.04751905026342E-01 -4.22095854157966E-01 -2.21006526084961E-01 -8.47838526185240E-02
  4.13403247164961E-01  2.08361838466341E-01 -1.97543841432479E-01 -1.10186259575762E+00 -9.78164408339369E-01
 -2.32188546883315E-02 -3.40589989104236E-02 -6.93911337847611E-02  5.19144916107898E-03 -2.90197219727980E-01
 -2.11000433845655E-02 -1.31785916736356E-01  5.79169804288352E-02  2.51632661719814E-01  2.18591460747032E-01
 -7.58425094094589E-02  1.32719592582085E-01  5.86940932243311E-01  3.16946868428439E-01  1.00530940513024E-01
  1.16200239610406E+00  1.01668490714361E+00  2.60954269813169E-02 -5.56822411500266E-01 -3.06168408981647E-01
  1.97574264658115E-01  4.03025811603912E-02  7.54588062369847E-02 -1.84761639436892E-02  2.85532823471111E-01
 -4.12404226117282E-02 -1.36078475509376E-01 -7.49668878668748E-02 -2.21776620544755E-01 -2.56174271185560E-01
  5.55189121140115E-02 -1.24209786977604E+00 -5.42765106609178E-01  3.64133487476593E-01  4.42015901683974E-01
  6.11745623465402E-02 -4.15381808069744E-01  2.83625120413526E-02  1.12347540629532E+00  4.98783948753563E-01
 -3.39787672183182E-01 -4.12106876010759E-01 -5.11500749700786E-02  4.11344004159845E-01  2.51838397331168E-02
 -5.45185840730534E-01 -2.77092614580321E-01  3.01922631373017E-01 -2.50666225863523E-01 -3.76588980162014E-01
  5.43568959374172E-01  3.00603099813313E-01  5.57967024679073E-02 -9.02462146590808E-02 -5.34959106921939E-02
  5.61723687763223E-01  2.82997323337827E-01 -3.06574022795989E-01 -5.59758081681076E-01 -3.05398640289739E-01
  2.49876009089812E-01  3.80315268859550E-01 -5.48985656774175E-02  1.00503339715865E-01 -5.82956190269310E-02
* ORBITAL    1   81
 -4.50103402212868E-02 -3.23300758847432E-01 -1.52734974505440E+00 -4.67249537787766E+00  1.77282275626903E-01
  1.12251277628485E-01  3.39856983247233E-01  7.11715069927024E-01  4.18506692506957E-01  2.49796428644008E-03
  4.60095951630827E-03 -5.18850491609211E-03 -1.25713290000474E-02 -1.68582723287357E-05 -1.05553106620697E-02
 -1.08172965858473E+00 -6.32133860725915E+00 -3.51116861824823E+00 -3.64341260163456E-01 -3.19285309982486E+00
 -2.92586690778906E+00 -7.34906480665865E-02 -3.17194844649701E+00 -2.90009870707933E+00 -6.56374762319145E-02
 -3.49945938198335E-01 -8.25401937648213E-02  2.97053911493063E-01  2.02864225695487E-01 -2.04229015428912E-03
  1.19929870969988E-04 -7.01854731645892E-02 -1.76732838583585E-01 -1.76584501033190E-01  6.97938672229229E-02
  1.56854054511718E+00  9.03466087871111E+00  4.82741715602081E+00  5.06084916190566E-01 -5.34397099312934E+00
 -3.49920426184066E+00 -2.09671937867761E-02 -4.18416100342647E-01 -4.78158664479154E-02  9.04263617826864E-01
  5.52762080044661E-01  1.47627204511378E-01  1.57630678596630E-01  1.56730058898115E+00  9.02418124502799E+00
  4.81961331284897E+00  5.05788672562614E-01 -5.27934976994286E+00 -3.45239185694431E+00 -2.03187794035014E-02
 -4.26943466659944E-01 -4.59238892732700E-02 -9.03430647865052E-01 -5.47143942574423E-01  1.52226352382751E-01
 -1.49004954505576E-01 -7.41995166158999E-01 -4.46989901852594E+00 -2.72407885396582E+00 -4.18084243669509E-01
  5.31604907616137E+00  3.62121880256900E+00 -9.85585545558745E-02 -4.35657758009238E+00 -2.93997364521135E+00
 -1.53773506815896E-01 -2.17083485329794E-01 -2.42666464858897E-01  4.72109964305827E-01  2.09849472794751E-01
 -9.81387756648039E-01 -2.29851831080229E-01 -8.48976104865040E-02  1.67802667824134E-01  2.12027823338553E-01
 -3.10267234853883E-02 -7.57750094673382E-01 -4.56577486217198E+00 -2.77551211242231E+00 -4.25925149863986E-01
 -4.39458756404516E+00 -2.95751444924430E+00 -1.51985945953111E-01  5.19603438499746E+00  3.53970399909267E+00
 -9.03692846375383E-02 -2.18512939530859E-01 -2.45605798167851E-01  4.85067677521614E-01  2.22110870994404E-01
  9.83269268385219E-01  2.30416904064681E-01  2.62529076693549E-02  2.07517582148607E-01  1.60219937062923E-01
  8.92706140606801E-02  4.43260666559127E+00  1.55327447651753E+00 -8.96938681655278E-01 -1.14428356940358E+00
 -3.78971820688358E-01 -3.05858091069071E-02 -7.34738680871604E-02  4.36188789727963E+00  1.52744981154981E+00
 -8.82907865703162E-01 -1.12696107645580E+00 -3.72601149645406E-01 -2.19171907517686E-02  7.78098631255206E-02
  1.95309367171890E-01  9.75284794457664E-03 -1.12974894762667E-02 -2.11824656465747E-01 -2.66405747501449E-01
  7.31650306721633E-01  3.68565018917844E-01 -1.30100346867615E-01 -3.67566380678098E-01 -9.84959399275468E-02
  3.95856888299448E-01  9.09400051354479E-02 -5.59913836723452E-02  6.92894418147933E-01  3.52501410700128E-01
 -2.52990602969837E-01 -2.78208780375779E-01 -1.30129839232734E-01 -3.63871786619036E-01  9.78678425451788E-02
* ORBITAL    1   82
 -3.19662315244690E-02 -2.31536223742529E-01 -1.14026827865235E+00 -3.84296433903928E+00 -9.89249730734402E-02
  9.46733982702166E-02  3.57711843926827E-01  6.91486383273313E-01  2.78502790870903E-01  4.64706809836522E-03
  1.08204235711660E-02  5.49903502261681E-03  6.06734238706842E-03  1.82865742006009E-04 -1.66880602247307E-02
 -1.65681225856428E+00 -9.59023516069809E+00 -5.30402283523890E+00 -5.86464109158311E-01 -2.23093458308361E+00
 -1.96563594480080E+00  2.41244530199863E-02 -2.20031806755561E+00 -1.93607011914301E+00  2.52124448314736E-02
  9.80220465439484E-01  3.42730155565184E-01  2.15126901188587E-01  1.07803033686654E-01  2.99126770998446E-03
  1.92162661054437E-03  2.83902512742343E-02  1.67813484158477E-03  2.28171657489804E-03 -3.00287818185551E-02
  2.30241790690218E-01  1.20929337366786E+00  4.15150064165628E-01  4.25074044499989E-02  3.04120959747158E+00
  2.34050823873042E+00 -2.95393481767340E-02  3.46909549869853E-02 -9.67066843874163E-02  2.29548128252354E-01
  1.89864645471438E-01 -1.62062800939322E-02  2.70888286371360E-01  2.35311591998296E-01  1.24084906875133E+00
  4.31659177871850E-01  4.24830891987794E-02  3.09521210126617E+00  2.37915609788254E+00 -3.02192185482731E-02
  3.13281869984522E-02 -9.91573792873553E-02 -2.30439586803596E-01 -1.90313724069555E-01  2.73712872370436E-01
  1.41294512674090E-02  6.11280330249868E-01  3.49361582460996E+00  1.76674935607001E+00  1.74897291621927E-01
 -2.33776028515798E+00 -1.63863083387256E+00 -1.21363089840003E-01 -4.76513595699787E+00 -3.20817275018312E+00
  8.48696671107966E-02 -2.92850221789879E-02 -1.42791366815930E-01 -4.42193529550835E-02 -1.61083189833164E-01
 -7.28648352015466E-01 -4.94141857916130E-01  6.24962309530525E-03 -1.14117517923847E-02  8.33620257017445E-02
 -1.68156287716803E-01  6.00792172486434E-01  3.43489678122852E+00  1.73548261108007E+00  1.69030861401261E-01
 -4.82181292260409E+00 -3.24755821838783E+00  8.56822178131354E-02 -2.40347197605703E+00 -1.68383933104669E+00
 -1.20133961281166E-01 -3.26540165269006E-02 -1.47050303324843E-01 -3.72317830796653E-02 -1.60641942438122E-01
  7.31281899169712E-01  4.96631001243072E-01  1.65855891712705E-01  8.67003008156202E-02 -9.72076000191567E-03
 -5.60665425163094E-03 -3.16238375740272E+00 -1.25460080371778E+00  7.54797516245062E-01  9.11555749911988E-01
  2.40644541578544E-01 -4.40808663812562E-01  2.17030901730429E-03 -3.23057829085795E+00 -1.28150733730913E+00
  7.70994860514938E-01  9.31530279251695E-01  2.45865629872219E-01 -4.44647721687220E-01 -5.37012686073489E-04
  3.81966656349436E+00  1.35086401401456E+00 -8.44353683677036E-01 -8.06633888719730E-01 -2.14610754179210E-01
 -5.71221112445806E-01 -1.59169222987178E-01 -2.88858732463565E-02 -9.78240003990925E-03 -8.27762562544403E-02
  3.92951652174909E+00  1.39292219358039E+00 -8.63976389840565E-01 -5.78990269714894E-01 -1.59948135307973E-01
 -8.45136588531886E-01 -2.36722918455612E-01 -2.71263051411667E-02 -1.02188691470854E-02  8.29732108181098E-02
* ORBITAL    1   83
  2.49753140363450E-04  1.79996136367841E-03  8.77527902829200E-03  3.64987736045953E-02  5.88468001932649E-03
 -2.29953143969536E-03 -1.81610741703175E-03 -6.57671614397125E-03 -6.48557117125719E-03  1.11662380419365E-01
  3.41783239440464E-01  4.13363469672243E-01 -6.33099056466873E-05  1.09543372268243E-02 -8.70646215260693E-05
  8.87683989513878E-03  4.66650849432204E-02  1.94031273631904E-02  7.35952265750447E-04  2.59451252698704E-01
  8.09852784631944E-02  5.38870677680998E-02 -2.32036076914504E-01 -6.12763497101426E-02 -5.31232091807682E-02
  1.52031635758925E-04 -1.13011712628211E-04 -8.63488309820236E-04 -2.29002435549103E-03 -1.54356282045261E-01
  1.33074310722632E-01 -4.78625291182466E-03 -2.31586219065770E-01  2.33547137879087E-01 -3.31374390655313E-03
  4.96068776396321E-01  2.77856341659863E+00  1.43745769764448E+00  1.90712530555911E-01  6.08209341428239E-01
  2.25049380308854E-01 -1.64814883893821E-01 -3.63399219328386E-02 -8.55618331333594E-02  1.99195414415098E-02
 -1.96943244401876E-01  1.32604525862108E-02 -1.46792292237415E-01 -4.92238311282648E-01 -2.75278760516952E+00
 -1.42144154206110E+00 -1.91971346494445E-01 -5.39665857700753E-01 -1.85675242157862E-01  1.64050871475626E-01
  2.80674308762784E-02  8.00638751237043E-02  4.58837841902641E-02 -1.80511085111422E-01  1.43161795138572E-01
  1.24119321732251E-02  4.20524417203107E-01  2.37962328075359E+00  1.19892130855697E+00  1.28569950974267E-01
  2.28409273533960E+00  1.56712100662073E+00  4.62898411117591E-02 -6.33131313562052E-01 -7.82639039646807E-01
 -4.11758248561803E-02  2.93126377070691E-01  2.42117925843136E-01 -1.00076376823002E-01 -1.26570420840949E-02
  6.90036906324304E-01  7.06199978413818E-01  1.79588811299423E-01  1.08402225671604E-01  2.13819725213335E-01
  2.10550101392895E-01 -4.11667478721228E-01 -2.33263592954161E+00 -1.17596101904821E+00 -1.27185153030481E-01
  7.06128536771749E-01  8.34402716505430E-01  4.37207630641620E-02 -2.29013016681195E+00 -1.56817607699997E+00
 -3.90179373658714E-02 -2.91382723952589E-01 -2.39365754017622E-01  9.83078068036676E-02  8.41221281670307E-03
  6.75427177510781E-01  7.00037344214822E-01  2.07528443458787E-01 -2.17959250597137E-01 -1.17079430577889E-01
  1.76966874528511E-01 -1.41351152082360E+00 -6.06706360979174E-01  2.29810687617230E-01  3.72602683743976E-01
  2.63997199060905E-01  6.14881790143710E-02  2.38735670588336E-01  1.28669648832417E+00  5.65129442861938E-01
 -2.02688205437224E-01 -3.36153970042527E-01 -2.51959778709988E-01 -5.51777803628003E-02  2.41410183364281E-01
 -4.92278853822868E+00 -1.97680876184462E+00  1.26251944483719E+00 -6.72288549861244E-01 -8.14440380437640E-01
  2.00275316785066E+00  9.04208554416873E-01  1.15649217623385E-02 -5.71011741140896E-02  1.37781833156949E-01
  4.85848470075354E+00  1.95221033967222E+00 -1.25062622983598E+00 -2.00465039756626E+00 -9.06737301467603E-01
  6.85263152077283E-01  8.22577782442369E-01 -9.90174688735459E-03  5.85103930147902E-02  1.39965510276199E-01
* ORBITAL    1   84
  2.21360136941801E-02  1.59191227441964E-01  7.46951190720649E-01  1.35873421352776E+00 -8.70074828825412E-01
  1.65282744204740E-01 -2.17145103431022E-01 -2.96317364507010E-01  1.67271185722829E-01 -2.09273201095684E-03
 -4.55438335726148E-03  1.14707685672193E-03 -2.15502484937392E-03 -2.65625370419215E-05  8.10574306064084E-03
 -5.41484537466782E-01 -2.69293964765903E+00 -9.40326386505381E-01 -2.10530813203702E-02  7.05324554963261E-01
  1.08026633564260E+00  1.21885188342555E-01  6.85796841545324E-01  1.06163809381540E+00  1.17638485376946E-01
 -6.09186808149510E-02  4.82747444138709E-02  9.68936498591718E-02  2.07387109136125E-01 -4.71962311766965E-03
 -3.76917024339869E-04  1.07920959135821E-01  4.29905858750130E-03  8.59961689075653E-03 -1.07540328949024E-01
 -9.96300159107479E-01 -5.96615314648068E+00 -3.32089372395636E+00 -2.05285110978262E-01 -2.31635339846536E+00
 -1.17584508063315E+00  9.99840708349009E-02  5.71549788761667E-01  3.74451693789021E-01  1.19849320479526E+00
  7.59732832354325E-01 -6.74697870930833E-02  1.89502745234797E-01 -1.00416351729886E+00 -6.01092269598638E+00
 -3.34407155448866E+00 -2.07455127131280E-01 -2.35763589716216E+00 -1.20234493442159E+00  1.02924090785734E-01
  5.74950018915520E-01  3.75261121658586E-01 -1.19869997958493E+00 -7.64655212851018E-01  1.91340453175719E-01
  7.01298521081313E-02 -7.88214300316987E-01 -4.11412882501087E+00 -1.85952600954644E+00 -2.12215442447732E-01
 -3.02515515343257E+00 -2.22080829643252E+00 -2.97725211063963E-01 -2.33233968076604E+00 -1.67303565633618E+00
 -2.16691628952190E-02 -1.33056328270602E-01 -1.87198983966606E-01  1.30405173106347E-01  3.27007685448195E-01
 -6.49176274793577E-01 -4.04160493343735E-01 -1.84858808315013E-01  5.12903954202971E-01  1.07999378534353E-01
 -1.09863591031102E-01 -7.81791577400897E-01 -4.07591850577044E+00 -1.83743323520254E+00 -2.07225626817980E-01
 -2.28808741220409E+00 -1.63777393599192E+00 -2.20245794590741E-02 -2.99887287468811E+00 -2.20403816769154E+00
 -3.02136722206235E-01 -1.33291846275243E-01 -1.87823724789469E-01  1.22833059220679E-01  3.21767147786134E-01
  6.60074226269880E-01  4.17250021674578E-01  1.16759860389900E-01  1.04063865357116E-01  5.12182211415424E-01
  1.86056788857071E-01  6.43785757840198E+00  2.12221592869646E+00 -1.38228228078075E+00 -1.87866373526902E+00
 -6.52467327857412E-01 -2.95394218830752E-01  1.21702047781724E-01  6.49325475742725E+00  2.14458179173267E+00
 -1.39371639276926E+00 -1.89322641148262E+00 -6.58782802098557E-01 -2.97029491480112E-01 -1.20026517429840E-01
  6.06994794688597E+00  2.38556615945293E+00 -1.16256837170054E+00 -1.19915956720559E+00 -5.47102317713350E-01
 -6.54060628002048E-01 -2.74743489486189E-01  4.97842074522041E-02  2.04536358224888E-02  6.26845678309349E-02
  6.04311438489886E+00  2.37693194487455E+00 -1.16314575858633E+00 -6.78052885586807E-01 -2.88710091242627E-01
 -1.14885463920405E+00 -5.11953652854892E-01  4.88583803619442E-02  2.05729908981093E-02 -5.91416846503682E-02
* ORBITAL    1   85
  1.85057793882066E-04  1.33017246885750E-03  6.39014027719765E-03  2.64419731113544E-02  5.38226611012208E-03
 -1.42871720262002E-03 -1.53955490591021E-03 -5.60728876825417E-03 -5.54910005961577E-03  2.06288268860269E-01
  5.03146799130418E-01  4.26532757193053E-01 -4.61310285832751E-05 -7.20945664701904E-03 -5.85478269763194E-05
  6.64611364456205E-03  3.92562495148827E-02  2.19002092479689E-02  2.10513284585808E-03 -2.76876937636087E+00
 -2.46530846677272E+00 -1.17364458649644E-01  2.79297420896224E+00  2.48618589258113E+00  1.19226738663545E-01
 -1.54174520569648E-03 -2.40534558815033E-04 -3.01486088033280E-03 -1.04948037154753E-03 -9.52962090340200E-01
 -2.89179102436525E-01 -1.59976880505420E-02  1.03063898942117E-01 -1.02345345025861E-01 -1.52899623170057E-02
 -1.23573472548944E+00 -7.09791747554552E+00 -3.71838038394412E+00 -6.16367015476533E-01  9.67592473877291E-01
  6.50850410944130E-01  7.41365390261281E-02  5.30245101146841E-01  4.24241972237588E-01  2.20094161086217E-01
  7.68720141841407E-02  1.73985405470138E-01  9.79576973386460E-02  1.22854476824898E+00  7.05746586186804E+00
  3.69726009780298E+00  6.12703578549221E-01 -9.77641774191879E-01 -6.55690395313612E-01 -7.26955821768205E-02
 -5.28468418210905E-01 -4.21073818752064E-01  2.18134315200662E-01  7.53200961786036E-02 -9.74819875134428E-02
  1.71809343477924E-01 -3.15886130617627E-01 -1.69741479792356E+00 -6.85419927263183E-01 -8.03034074605949E-02
 -2.34072562111244E+00 -1.34712336532847E+00  2.52775463609867E-01  2.78194160729548E+00  1.60948382418267E+00
 -2.48565969169703E-02 -2.23206948350100E-01 -3.46506884053875E-02  1.92242162080704E-01  4.33867310442162E-01
  1.16335810944664E+00  3.84952396425475E-01  1.80813681982305E-02  2.06603150056020E-01 -6.01102509879608E-02
 -1.79588939181657E-01  2.99922429721820E-01  1.60499757182897E+00  6.36318466998615E-01  7.31320786648619E-02
 -2.76428390213068E+00 -1.59904157879351E+00  2.41425365018336E-02  2.30991545632761E+00  1.32845749658102E+00
 -2.49978326525171E-01  2.19553724747665E-01  3.13044689405807E-02 -1.84036131384170E-01 -4.28283308931403E-01
  1.16007806621772E+00  3.83836795484531E-01 -1.80115979081788E-01  5.94132772316610E-02 -2.06476175362671E-01
  1.96742700504552E-02  2.18267910369049E+00  6.19086600096901E-01 -5.93961379143528E-01 -6.88149839864348E-01
 -2.70134880268128E-01 -3.04941482788561E-01  1.79451884728442E-01 -2.14984367205030E+00 -6.05672755155397E-01
  5.87918612122372E-01  6.78256428640109E-01  2.65411195339734E-01  3.04838900766465E-01  1.80819610919052E-01
  2.04672198344116E+00  1.56122821599147E+00  3.46903380514164E-02 -3.39199501210729E-01  1.83768694318317E-01
 -2.75549646312076E-01 -5.43518998960574E-01  1.23024086348510E-01 -1.61672323393042E-02 -1.05891053345084E-01
 -1.98931013620645E+00 -1.53885998326007E+00 -4.63744236803186E-02  2.68068945841294E-01  5.40375913956303E-01
  3.25458863667927E-01 -1.88871087826510E-01 -1.22734911826174E-01  1.63119293335767E-02 -1.05407872212980E-01
* ORBITAL    1   86
  3.32141677414182E-02  2.39687702240946E-01  1.17407067938713E+00  5.35987144504062E+00  1.44873695087695E+00
 -3.91820622011667E-01 -4.45360093836759E-01 -1.24829561554924E+00 -1.31915134938825E+00  2.10503106719984E-03
  7.07862014849336E-03  5.31476974861935E-03 -1.52072949178344E-02  2.10261851690143E-04 -8.78451271488269E-03
  1.53287606197833E+00  9.04976778279089E+00  5.13525841610908E+00  6.93824398781530E-01  2.61860872236311E+00
  2.13923721569381E+00  1.19045992473193E-01  2.59406476261013E+00  2.12373119620679E+00  1.22213545188919E-01
 -3.53159742832246E-01 -8.88748739409160E-02 -8.49417449896190E-01 -1.03529748073471E-01  7.22847156452067E-03
  2.52123269220998E-03 -1.43887674822458E-01 -1.21566016328318E-01 -1.21908392494569E-01  1.44474780069327E-01
  8.97042947331682E-02  6.76870234166765E-01  4.72207230141864E-01 -6.57929546941386E-02  1.51457364329326E+00
  1.62453857604976E+00  3.80159253921495E-01 -2.42701002982598E-01 -3.53187095633753E-03  2.13125641448302E-01
  2.31549467476683E-01  3.27300867567618E-01 -1.24558885064257E-01  7.59388888834792E-02  6.02491787671021E-01
  4.35430174731434E-01 -7.42062402032806E-02  1.52538552317753E+00  1.62966087974955E+00  3.79148924939415E-01
 -2.38826346273824E-01  2.96890817532625E-03 -2.06826479494199E-01 -2.27559151701669E-01 -1.22282332004312E-01
 -3.34464045988583E-01 -1.74851417989788E+00 -1.02932365343729E+01 -5.59490686146317E+00 -8.38994271325548E-01
 -2.46183841908575E+00 -1.31440567891839E+00  3.59369629402702E-01  9.90934361148725E-01  1.55757358956879E-01
 -2.24273224970996E-01 -6.13522166654250E-02 -3.05932912462682E-01  9.77842036067076E-01  5.48259806330191E-01
  9.12810887196961E-01  5.87224905353182E-01 -2.41324930249579E-01  6.36047244889358E-02 -2.38248950573266E-01
  5.90780369427168E-02 -1.76750428312857E+00 -1.04066553839288E+01 -5.65766383580348E+00 -8.46155891992857E-01
  1.00534861800857E+00  1.64527330309434E-01 -2.23591663104074E-01 -2.52426149812825E+00 -1.34975452018678E+00
  3.67296262241313E-01 -7.59668853551488E-02 -3.13659013591772E-01  9.91972507339115E-01  5.58750913651856E-01
 -9.24813261934295E-01 -5.95705441509553E-01 -6.13238622649012E-02 -2.36533175200948E-01  6.22225534707099E-02
  2.41624229227633E-01 -5.96080166858646E-01 -1.25905179722125E-01  2.04866966406809E-01 -3.43032272179611E-01
 -2.65617612170442E-01 -1.03112984171544E-01 -3.14126547391118E-01 -5.79145899458765E-01 -1.17096563220068E-01
  2.02982057531329E-01 -3.46238408451611E-01 -2.68949103252923E-01 -1.05098272697630E-01  3.14634881317927E-01
  5.00733405409409E+00  1.96597702191343E+00 -9.96934535432040E-01 -1.27050385946096E+00 -5.15364116262875E-01
 -1.64723255823181E-01 -5.00359113302514E-02  6.44994123972810E-02  1.82707101839032E-01  1.03294883516580E-02
  5.09672895752901E+00  1.99529929856295E+00 -1.01144045523168E+00 -1.63734404099129E-01 -4.74997969995094E-02
 -1.32046392273979E+00 -5.43872124836469E-01  6.63780633437191E-02  1.83503957223471E-01 -1.38008062052771E-02
* ORBITAL    1   87
 -5.78847149233956E-05 -3.85027236292787E-04 -1.17531600715920E-03 -1.98899773176359E-02 -1.70782908934276E-02
  4.48605673778625E-03 -2.58411364523677E-03  1.67764509319348E-04  9.40912384839598E-03  1.38511474627546E-01
  2.45471884568891E-01  2.83118390105663E-02 -4.17209626519421E-04  6.37344723905058E-03  1.26285843240848E-04
 -1.23138306658625E-02 -7.27207433352818E-02 -3.93126027084837E-02  2.49280844686704E-04 -3.81672687177959E-01
 -3.67793864731416E-01  6.95743987870330E-02  3.54781226405569E-01  3.52668828307450E-01 -7.68299450194269E-02
 -6.21535523133809E-03 -3.16162590953669E-03  2.60396246780086E-03  6.10592332515540E-03  4.23408938182108E-01
  1.41569349199455E-01 -3.50184352046540E-02 -3.35076061412882E-03 -8.04942570000136E-03 -3.10458493970531E-02
 -1.50203571499610E+00 -8.34202311262854E+00 -4.28049533612877E+00 -6.61728925903292E-01 -4.34331057488846E+00
 -3.00529700737300E+00 -2.31426166173325E-01  7.46382272666179E-01  7.96009718145540E-01 -8.59279795226427E-02
  1.22145304697841E-01  4.76837589107399E-01  4.24930150617635E-01  1.53722520158887E+00  8.54848926751442E+00
  4.39232080846458E+00  6.75479360308098E-01  4.48849053254238E+00  3.12410260235574E+00  2.43746083160311E-01
 -7.68044264388162E-01 -8.14703950991068E-01 -5.88796921270204E-02  1.30537579876609E-01 -4.26423140088626E-01
  4.75474946572171E-01 -1.31389844652821E+00 -7.94758455846496E+00 -4.53051478534083E+00 -3.26448003654982E-01
 -3.56182563308333E+00 -2.12394269070425E+00  2.25416241712981E-01 -1.03914813421286E+00 -5.91018986155202E-01
 -2.81316949660716E-02 -1.56377417530402E+00 -7.41324205225761E-01  7.93170052475634E-01  4.96762763000720E-01
 -8.48199344645368E-01 -2.08808330036643E-01 -2.53756407175354E-03 -1.56189544570663E-02  1.74544942670728E-01
  1.26862821108207E-01  1.37220257808948E+00  8.26848044403460E+00  4.69197187163992E+00  3.48770711291659E-01
  1.02025627357985E+00  5.55018001919807E-01  2.25774863780900E-02  3.68089208912338E+00  2.19775172312166E+00
 -2.27726915116187E-01  1.58194791563614E+00  7.56874679922209E-01 -8.13110729869185E-01 -5.14582286988663E-01
 -8.64370767436025E-01 -2.33541767161652E-01  1.28301406369011E-01 -1.91622269448173E-01  1.69059834571148E-02
 -7.60410723017454E-03  8.23486569826895E+00  3.27873868756057E+00 -1.52982389750032E+00 -1.94568173207351E+00
 -9.00803311775924E-01 -2.22072715078364E-01 -9.86560969515575E-02 -8.47904020534499E+00 -3.36851734591051E+00
  1.57890287179322E+00  1.98993848810192E+00  9.16227364559917E-01  2.11835385741531E-01 -9.07653505176419E-02
  7.84632466655959E+00  2.41937714624224E+00 -1.36754145620935E+00 -3.64611581658452E+00 -2.30816975152706E+00
 -3.01802504998849E-01  2.89653535964356E-01  4.43876149485960E-02  7.38421220232620E-02  2.40895192776090E-01
 -8.12619479840492E+00 -2.53222574058295E+00  1.42374368344243E+00  3.57166050797441E-01 -2.64864811434287E-01
  3.71531452319431E+00  2.33565899536255E+00 -4.84395326367027E-02 -5.81456424109233E-02  2.43243965836479E-01
* ORBITAL    1   88
  4.85172005249712E-03  3.39937383190939E-02  1.46583528101015E-01  1.64942336408984E+00  1.20375278652281E+00
 -2.96909251979432E-01  4.70620656587557E-02 -1.70856787137123E-01 -6.96686390633483E-01  4.32851002053773E-03
  1.14426231242479E-02  6.29259740688494E-03  1.87489895172733E-02  2.48214797941945E-04 -3.24292315196279E-04
  1.01132578728221E+00  5.99444027707960E+00  3.31798298979864E+00  1.96776016730760E-01  1.03317795844438E+00
  6.38918733624909E-01  1.42421876405404E-01  1.02161217271072E+00  6.39351052545314E-01  1.40755425526546E-01
  4.89042430257441E-02  2.85730190588827E-02 -3.75567310061994E-01 -3.48797954240966E-01  1.68746315406447E-02
  5.43900946368919E-03  8.26298836055996E-02  2.37409088651140E-01  2.35519800400232E-01 -8.08829962655765E-02
 -1.05754785632768E+00 -6.06404737943163E+00 -3.20939079782328E+00 -4.61535155548469E-01 -3.36487808020130E+00
 -2.65481117945736E+00 -2.25817734236756E-01  5.74488827890622E-01  5.33892770405540E-01  5.10637604755554E-01
  1.92654933963957E-01  8.01408670852283E-02  5.54108911132451E-02 -9.88243618244980E-01 -5.67123511893788E+00
 -3.00352570977130E+00 -4.34760600314767E-01 -3.03421643823459E+00 -2.43445093480017E+00 -2.15093108367251E-01
  5.31366696872972E-01  4.91510634931684E-01 -4.85182427836912E-01 -1.69363934833857E-01  3.33520315941425E-02
 -6.28154547029984E-02 -1.50894685571462E+00 -8.50291700590805E+00 -4.38862107404900E+00 -5.77770958191375E-01
 -2.99048089318035E+00 -1.76572090505901E+00  1.57027679949910E-01  1.28681323288335E+00  1.28836837275185E+00
  7.15719568119493E-02 -6.06967365386546E-01 -4.38857446021712E-01  6.36343796527937E-01  4.69690483985684E-01
 -1.14585892075038E-01 -4.16278214089817E-01 -1.26259723469428E-01 -8.70369592322789E-02  3.09223953236289E-01
  1.55513156293609E-02 -1.42855494884453E+00 -8.03126004939034E+00 -4.12754700671930E+00 -5.53277078432993E-01
  1.38715046773665E+00  1.34730116011292E+00  7.12785355255165E-02 -2.84675983728970E+00 -1.67663973503075E+00
  1.53984644762935E-01 -5.40092952339501E-01 -4.06427300545288E-01  6.00407117359950E-01  4.48379466543290E-01
  3.99607740076288E-02  3.86690661471351E-01 -8.18260046934365E-03  2.98225959754398E-01 -9.25532676967327E-02
  1.21889931831108E-01  6.25632683926171E+00  2.40096708371448E+00 -1.22078829410580E+00 -1.27080920369151E+00
 -5.11562597933674E-01  1.65688639322795E-01  9.85288158267680E-02  5.70727748363438E+00  2.20009431124446E+00
 -1.11176694041720E+00 -1.13544977389728E+00 -4.56052286945752E-01  1.75462487387418E-01 -1.03912197454213E-01
  6.66175661219052E+00  2.62794051922620E+00 -1.33533866482171E+00 -1.72819145454489E+00 -6.84875024625362E-01
 -1.21546488486609E+00 -5.20506474233636E-01  6.44901777828848E-02 -2.97294887127028E-01  6.62105409635473E-02
  6.20678637519033E+00  2.45701310073037E+00 -1.26469597149300E+00 -1.17745536892515E+00 -5.23451345361070E-01
 -1.55843420505527E+00 -5.74459469040221E-01  6.17416773894328E-02 -2.94734647407654E-01 -6.04400971883097E-02
* ORBITAL    1   89
  4.35543274913261E-05  3.14873889339936E-04  1.58617668499736E-03  1.69031704428491E-02  1.19496468895368E-02
 -2.82890121432347E-03 -6.32911633741203E-04 -2.81737895493620E-03 -6.66378829376001E-03  1.49279778196653E-01
  2.97417836383391E-01  8.36729830292857E-02  1.20314079317403E-04  1.06441246483365E-02  1.21482109043177E-04
  1.54579473854845E-02  9.04740532432099E-02  4.92845797493266E-02  6.14366265412527E-03 -1.17727570714476E+00
 -6.76126544643298E-01 -3.88115537693847E-02  1.21020177621102E+00  6.97161273420298E-01  4.02725955028216E-02
 -2.58055184239273E-03 -1.28959246661980E-03 -6.41294669566697E-03 -3.42770119168356E-03 -1.12047669172134E-01
 -3.45828955190522E-02 -1.89673586301947E-01 -3.58280327796535E-02  3.78200860224500E-02 -1.90594684093462E-01
 -2.28737788509111E-02  2.45245281651524E-01  3.07541474134120E-01 -1.19732968616150E-01  6.09407150923592E+00
  3.58890101632808E+00 -1.15084342235842E-01 -3.94999637925747E-01 -3.31061484622668E-01 -1.63494298764630E+00
 -9.68356669996910E-01  6.54128088584607E-02 -1.01926299104052E-01  1.15091395992712E-02 -3.09288868233807E-01
 -3.40089376575520E-01  1.13978356213921E-01 -6.10633263050737E+00 -3.60101654555044E+00  1.14373145905593E-01
  4.01765856266856E-01  3.38980066851715E-01 -1.64698012788554E+00 -9.71903241475960E-01  9.95254526372232E-02
  6.31263844068958E-02  1.86569342090260E+00  1.02416206354669E+01  5.26846395145844E+00  9.29044380772332E-01
  6.03373689467879E-01  4.06759605500401E-01  1.38618660384362E-01  3.50553125206017E+00  2.29126916831148E+00
 -1.39531259491994E-01 -2.36174149450054E-02  9.29596679984805E-02 -4.46973033221666E-01 -2.87111809061460E-01
  1.56973124780900E+00  7.73553049621642E-01  3.07808093087514E-01 -3.90546125828800E-01 -1.48190573722645E-01
 -1.83018793903775E-01 -1.89878604948126E+00 -1.04307064159356E+01 -5.36720742646634E+00 -9.42037831927161E-01
 -3.48035152561651E+00 -2.27195958903874E+00  1.35948214878342E-01 -6.62488287467884E-01 -4.41016392404346E-01
 -1.33986273004238E-01  1.66623686274166E-02 -9.98297260952231E-02  4.63587668836709E-01  2.98078865301015E-01
  1.55198270583800E+00  7.71656636045453E-01 -1.81398978336247E-01  1.53424171342093E-01  3.89444322491637E-01
  3.11442850949392E-01 -8.50692698101987E+00 -2.34701625941453E+00  1.97585149105289E+00  2.47791679118437E+00
  7.72735112483480E-01  2.08711428763845E-02  1.23226559250842E-01  8.56334574494143E+00  2.36788161173856E+00
 -1.98665152126936E+00 -2.49054667835218E+00 -7.77915073955638E-01 -1.82450789524081E-02  1.22076979510758E-01
 -8.81879204364768E+00 -4.86353110753925E+00  9.30853505614338E-01  1.68161327218751E+00  1.06862466374082E+00
  1.43832312943292E+00  6.23131014933851E-01 -1.18050648706328E-01  3.46875069216398E-01  2.87535178890579E-01
  8.94200331112697E+00  4.91500578609834E+00 -9.56266436568204E-01 -1.45201801724678E+00 -6.30268678810364E-01
 -1.71620719465986E+00 -1.08191463208651E+00  1.16557446701676E-01 -3.52960295131847E-01  2.83970292151626E-01
* ORBITAL    1   90
  1.31773955506771E-02  9.36110376520135E-02  4.16724104113414E-01  8.60840868140895E-01 -4.01435729774989E-01
 -1.34640434344553E-02 -9.50907471673835E-02 -1.89547660657953E-01 -5.84238141499269E-02 -4.42626291927248E-04
 -2.09628359240634E-03 -2.15405995012553E-03 -8.53716565051549E-03 -5.43004248192275E-05 -2.19786597809351E-02
 -4.22283090628459E-01 -2.78581785646498E+00 -1.86183054662302E+00 -1.66434509808556E-01  5.51631925166876E-01
  5.19061176805342E-01  1.29771465154675E-01  5.61073991967563E-01  5.27190852962846E-01  1.29209179038430E-01
  8.84594357483245E-01  4.05757776461831E-01  3.64026728509136E-01  1.76313624771074E-01 -8.87197926990887E-04
 -5.00067625849715E-04 -8.68850741481145E-02 -1.13903090978079E-01 -1.14521171887599E-01  8.72236580626208E-02
  1.55351603484663E+00  8.56590553201990E+00  4.35617065790280E+00  7.85130587369339E-01  3.51480846647531E+00
  2.51773514449408E+00  7.83676059057628E-02 -6.55579582605419E-01 -5.77624575712424E-01  8.04458814987570E-01
  1.54386872220337E-01 -2.28535893742623E-01 -4.30955965944540E-01  1.56333717411462E+00  8.62077196081956E+00
  4.38401572437958E+00  7.89930371144072E-01  3.55276008719550E+00  2.54281200714474E+00  7.90099458079803E-02
 -6.61571923908913E-01 -5.83954461030141E-01 -8.01634431177480E-01 -1.51652592896047E-01 -4.33163451056944E-01
  2.32998701239002E-01 -4.97179907948048E-01 -2.44896133490276E+00 -1.13978409285726E+00 -3.59234175111377E-01
 -2.83791080601658E-01 -2.58060559220805E-01 -1.04675688787655E-01 -2.97543767361603E+00 -2.02861687641979E+00
 -6.69760037153019E-02  1.29903236864358E+00  2.70950722841621E-01 -7.01214592690473E-02 -2.34957943294003E-02
  4.68368165213184E-01  2.81929635950411E-01 -1.77327159645390E-01  2.72347593953625E-01  1.35669306298601E-01
  1.36626383012145E-01 -4.77967751121223E-01 -2.33742603018351E+00 -1.07919639989290E+00 -3.52528336976619E-01
 -2.96656181703132E+00 -2.02298352592445E+00 -6.69742580383622E-02 -2.50659653518654E-01 -2.40179896366001E-01
 -1.07637479369680E-01  1.31135277145795E+00  2.77871521014924E-01 -7.91899829959547E-02 -2.95756231621105E-02
 -4.73561787531846E-01 -2.83641480493942E-01 -1.35294024999231E-01  1.33401988608501E-01  2.71341283543183E-01
  1.75970547286244E-01 -6.14022076937988E+00 -2.68239211333513E+00  1.14554231232983E+00  1.43774154190191E+00
  6.99484238319772E-01  2.98468045200916E-01  6.11852490145232E-02 -6.20902356151859E+00 -2.70633864157564E+00
  1.15952289558962E+00  1.45521398608426E+00  7.06755109330690E-01  2.99540985217440E-01 -6.24421278199161E-02
  9.89661160248471E-01  8.60313380392001E-01 -1.99928684091498E-01 -3.25917881356583E-01 -2.73591979611977E-01
  2.91710354566377E-01  1.21599446026091E-02  1.26343856102113E-01 -1.38500309393425E-01  1.40426259443303E-01
  8.96965903197161E-01  8.22537613380546E-01 -1.86740187042345E-01  2.98771951046908E-01  1.31562526618118E-02
 -2.89805837294670E-01 -2.51452781093323E-01  1.24807276803143E-01 -1.37322445347330E-01 -1.39402915094749E-01
* ORBITAL    1   91
  2.54578641321359E-03  1.65420875530672E-02  3.56691693984437E-02  2.96786509513370E-01  2.77047063812447E-01
 -1.51956159329009E-01  1.14875520013363E-01  1.21275384811875E-01 -2.00404609929526E-01  2.38274070859238E-03
  6.90530502698368E-03  5.05627986486760E-03  1.13203095956675E-02  1.86058426532623E-04 -3.06795053580908E-02
 -1.09485908214273E+00 -6.30948883911336E+00 -3.26353290516226E+00 -8.63798682395284E-01 -1.21589390049313E+00
 -7.98622756719084E-01  1.33823075324697E-01 -1.21622506570612E+00 -8.00039109503650E-01  1.34444536031841E-01
  7.96072139494510E-01  4.28472777714361E-01  5.29630740835035E-01  1.26564348504343E-01  4.16553420260629E-03
  1.87812206696312E-03 -1.25525624394229E-02  1.04553884868971E-01  1.05073028831668E-01  1.06919422458733E-02
  7.29153282385396E-02  1.60116344956309E-01 -1.64812591958643E-01  1.18486014314497E-01 -4.14925180204698E+00
 -2.92891802594723E+00 -2.60897299059624E-01 -7.96254767803166E-02 -1.39518686910627E-01 -2.34006299289768E-01
  4.05379980030911E-02 -8.58057493238209E-02  2.17562049459959E-01  7.41594569081152E-02  1.65076379122108E-01
 -1.63121418836554E-01  1.18909622693784E-01 -4.17244566166253E+00 -2.94004463440759E+00 -2.58286647335882E-01
 -7.69545902042960E-02 -1.37672299111454E-01  2.22706186181698E-01 -4.64574018239094E-02  2.15510463569794E-01
  8.53444490318635E-02  5.34747877047903E-02  4.86526604591072E-01  2.55492854156748E-01 -7.22081698257924E-02
  1.01112238617263E+00  6.30361726221150E-01 -2.12254631955148E-01 -6.83651911672216E-01 -5.30924725714237E-02
  5.26004950540682E-01 -2.85833420861209E-02 -1.15270234735104E-01 -2.65343044119553E-01 -1.16652459581103E-01
 -1.95135198587451E+00 -7.23255202047665E-01  2.69818459674568E-02  3.50580666402611E-02 -5.00664954752135E-02
  2.81147733072297E-01  3.77908384649539E-02  4.01242402296161E-01  2.12149594790225E-01 -8.03413216469651E-02
 -6.98888259732525E-01 -6.39267143902037E-02  5.26498953834911E-01  1.00385012136863E+00  6.28386731685457E-01
 -2.10803972015500E-01 -2.64222681036532E-02 -1.16289310192691E-01 -2.61441314922592E-01 -1.13962459089298E-01
  1.95383760051797E+00  7.24758735088505E-01 -2.83076289678502E-01 -4.77147591691783E-02  3.77420870940088E-02
 -2.43625455789957E-02  3.40944480988631E+00  1.39512241374634E+00 -6.85511231886308E-01 -5.81854766428884E-01
 -2.27074382686104E-01  9.73428514946881E-02  3.01049905845774E-02  3.44566329254465E+00  1.40143991789328E+00
 -6.94833742524340E-01 -5.94363346429318E-01 -2.30261713499928E-01  9.86814827190657E-02 -2.86645478083113E-02
  2.07258620310602E-01 -1.11797697686399E-01  4.12244923371398E-02  3.12024193758892E-01  5.25692976843903E-02
 -7.42223984770120E-01 -2.22629909733474E-01  3.81715576426002E-01  1.20062800592917E-01 -2.75415481213470E-01
  2.66898872912080E-01 -7.57805473212599E-02  3.65251932959435E-02 -7.50418377991890E-01 -2.27071560047541E-01
  2.95962806547263E-01  4.18547377247819E-02  3.83618863638472E-01  1.16354885372886E-01  2.76997053158121E-01
* ORBITAL    1   92
  5.09715792336485E-05  3.80918174230749E-04  2.20202456353676E-03  6.56326694703299E-03 -2.95502662460451E-03
  1.07900958830120E-03 -1.04980611226413E-03 -2.08643419740376E-03  6.25264723815669E-04  3.60286643992118E-01
  9.63873892951676E-01  8.81828922612064E-01 -3.44533089841101E-04  3.60155010406359E-02  2.99857807480300E-05
  3.10366867060519E-03  1.37917838846619E-02  3.47917810373457E-03  1.07847871173692E-03  2.65116720369057E+00
  1.99508939833257E+00  3.72799518343480E-02 -2.64479354227207E+00 -1.99177937594585E+00 -3.95726416647260E-02
 -2.67660434931425E-03 -9.57577975265251E-04  2.50699769025752E-04 -4.67751819977767E-04  1.04434006326383E+00
  6.26553883642742E-01 -1.34401242146632E-01 -2.73047118446394E-01  2.70823001823089E-01 -1.34329775297946E-01
  3.62668187575083E-01  1.75494497529923E+00  7.08472371129255E-01  2.91309287829388E-01  2.36846258387013E-01
  5.49301849630609E-01  2.07347326251764E-02 -2.71647253646280E-01 -2.34416199163407E-01  3.14944703123512E-01
  2.24799030217774E-01 -2.74254260917015E-01  3.64424944004325E-01 -3.61441776620534E-01 -1.74783915773507E+00
 -7.04189316140415E-01 -2.90714534544291E-01 -2.16954282384886E-01 -5.39041027196943E-01 -2.18583708676090E-02
  2.71127081905270E-01  2.33641612044763E-01  3.16075840804867E-01  2.27088162006886E-01 -3.64710019136240E-01
 -2.73077914048064E-01  5.18267061928509E-01  2.92595569939023E+00  1.46185028971356E+00  5.76306103172022E-03
 -5.22014819037090E-01 -8.11895055438644E-01 -3.25213437941664E-01 -3.86840084692260E+00 -2.63882429462412E+00
  1.42450658560364E-01  6.37198534441832E-02  2.26402178890669E-01 -2.29468894904917E-02  7.56073153231723E-03
 -1.10082801071233E+00 -3.21742489862865E-01 -9.75000628783085E-02  9.58863756250306E-02 -4.14903972971655E-01
 -1.55952229879407E-01 -5.17378836377055E-01 -2.91895325019848E+00 -1.45706003456582E+00 -6.80995268823549E-03
  3.87892723210087E+00  2.64751366207508E+00 -1.41616363644089E-01  5.21157765857846E-01  8.11284360746327E-01
  3.24905520798742E-01 -6.42798833070428E-02 -2.26055959124565E-01  2.39886955398728E-02 -5.53452599541858E-03
 -1.11230538332815E+00 -3.26760832412417E-01 -1.55683322244072E-01  4.15862970305119E-01 -9.87074283137473E-02
 -9.59217257288750E-02 -4.65446060596802E-02  3.76639205699999E-02  2.26315113983189E-03 -2.29934337704449E-01
 -8.65257854284444E-02 -3.54427075467548E-01  5.34456560187440E-02  1.78199302993247E-02 -4.99656121270711E-02
  2.85703134422227E-03  2.38825764728758E-01  9.05251436614196E-02  3.55146311799680E-01  5.18296507992215E-02
  2.21610161970196E+00  6.60227709264427E-01 -6.48696800683245E-01  5.98479471334087E-01  6.45296763252123E-01
 -5.16304294771725E-01 -1.17259161874291E-01 -2.72579776061612E-01  1.94257424718260E-01 -1.11409322244936E-01
 -2.22453138018676E+00 -6.62010490807321E-01  6.50280742189522E-01  5.21036129098214E-01  1.18309697440430E-01
 -5.99805797415812E-01 -6.45701226472225E-01  2.71820725281610E-01 -1.95376237586662E-01 -1.14819502498465E-01
* ORBITAL    1   93
  1.17102322688911E-02  8.16103728447155E-02  3.05784188543417E-01  5.21105649480827E-02 -5.17381486113803E-01
  1.02076477253132E-01  1.36801877537150E-01  2.84811138810346E-01  9.22163287234176E-02  4.44551623817773E-04
  8.84832213055124E-04  1.15241871527960E-03  3.40025754161244E-02  6.71922224265641E-05 -3.28470654521757E-02
 -9.46253694308700E-02  2.03565554503474E-01  8.20363683909047E-01  6.78627505166979E-02  1.25955484297046E+00
  1.34463540882298E+00  3.10765792273102E-01  1.24886538749730E+00  1.33596565627093E+00  3.10271898630077E-01
  8.70345233952117E-01  3.18176173545408E-01  3.71154332947839E-02  1.45138662460091E-01  2.95759444459063E-03
  1.56952152366931E-03 -1.24173249174749E-01  2.86755785890758E-01  2.88309896442756E-01  1.23631129773603E-01
  6.19378861671038E-01  3.34141010045751E+00  1.67729980489931E+00  2.77015403045081E-01  7.88366716864619E-01
  6.03136637175305E-01  1.51660563589581E-01 -2.03570853089529E-01 -1.14229666081422E-01  8.60275363205678E-02
 -1.05523113474287E-01 -7.92879842645374E-02  9.61956998184766E-03  6.16621079233162E-01  3.32710282145343E+00
  1.67068439819065E+00  2.75529636353245E-01  7.84777623658551E-01  5.98694279393270E-01  1.51142075605096E-01
 -2.02124560198647E-01 -1.13245945547796E-01 -8.68587676161811E-02  1.05436627146149E-01  8.14234020366461E-03
  7.87425615796208E-02  1.07105767509764E-01  3.86147888342324E-01  1.03144013728550E-01  2.45730916140038E-01
  6.97516315308860E-01  1.91771488826398E-01  1.60532098326889E-01  8.73174490629234E-02 -4.36868867910379E-01
 -3.42011147236804E-01  1.18085788063476E+00  6.00435244486034E-01 -2.40303693060342E-01 -2.24821940544108E-01
 -2.17952175434183E-01  2.08471938953674E-02  3.41540832814567E-01  5.35189093824006E-01 -3.64306702983420E-02
  5.04472783232322E-02  1.06212029713542E-01  3.82402119950311E-01  1.02096344340444E-01  2.46306247091651E-01
  1.06001051644832E-01 -4.23686997430918E-01 -3.42312162489134E-01  7.01271278265828E-01  1.94696947309967E-01
  1.60819029270056E-01  1.18300153866992E+00  6.00786492569809E-01 -2.41681352045283E-01 -2.25656968604041E-01
  2.13078761332128E-01 -2.16561300507772E-02 -5.08031009845716E-02 -3.45305352368251E-02  5.35294376204717E-01
 -3.42381177067559E-01 -1.47231437473357E+00 -6.12728536404220E-01  2.93078294652071E-01  2.47802546357152E-01
  1.80539837135514E-01 -1.03244209450885E-01  1.86113043289634E-01 -1.46584827518398E+00 -6.10714877362114E-01
  2.91768810435999E-01  2.47314519289258E-01  1.80370011479745E-01 -1.01808552642862E-01 -1.86000824462924E-01
 -2.65136252339583E+00 -8.85707919799935E-01  4.64493991071472E-01  1.05453816013037E+00  4.82719581488070E-01
  1.75835954975903E-01 -6.63161158355579E-03 -2.92167475975417E-01 -3.18889769610465E-02 -4.96200689716217E-01
 -2.67173978971688E+00 -8.92220583139700E-01  4.69419190295277E-01  1.79456103953889E-01 -5.74981139318127E-03
  1.05567494147829E+00  4.81803086804811E-01 -2.90715073716866E-01 -3.22642548750023E-02  4.95792727401146E-01
* ORBITAL    1   94
 -2.23052151660047E-02 -1.61429459516468E-01 -8.12731687509068E-01 -3.85634911312071E+00 -9.60591874276263E-01
  2.79073503398491E-01  3.10974254214949E-01  7.76637663783643E-01  6.25839226901514E-01 -5.78266152201513E-04
 -2.77691440101172E-03 -4.12923491298266E-03  2.81536794075142E-02 -1.58311251841425E-05 -7.57570792819480E-03
 -1.81580643865828E+00 -9.74747571729595E+00 -4.60262966455860E+00 -2.33522573352458E-01 -2.03060571490110E+00
 -1.47052244999102E+00  2.38190548875767E-01 -2.03559036330925E+00 -1.47425163993630E+00  2.37630610615554E-01
  1.78320211880769E-01  4.09501044138112E-02  1.74987948406557E-01  3.71900082919640E-01  7.41019113047792E-04
  1.24205403817506E-03  1.24608665754533E-01  2.28034488610487E-01  2.31355771441106E-01 -1.25012112881852E-01
  4.25144580293380E-01  2.70086627731616E+00  1.69601915257696E+00  1.85582265041346E-01 -4.83474625648063E-01
  2.21869115992697E-01  3.27428014876281E-01 -1.43362743126939E-01 -1.98202898051357E-01  2.72691717487514E-01
  3.74017811510414E-01 -8.45118761247023E-03 -3.37083756591872E-01  4.18817965993511E-01  2.66287791515019E+00
  1.67489915454063E+00  1.84243709972688E-01 -5.19118646560584E-01  1.90529629072902E-01  3.24171672685514E-01
 -1.37866253226632E-01 -1.94154200647557E-01 -2.74848544786521E-01 -3.73640002801111E-01 -3.34744451043730E-01
  1.08951879305700E-02  3.42621141087638E-01  2.23016578955056E+00  1.41970114319208E+00  3.84034180996799E-01
  4.63018622027467E-01  2.81912219362998E-01 -1.99248674079691E-01 -3.99858777673900E+00 -2.72699651201123E+00
 -2.39777023743939E-01 -1.85823055103459E-01 -3.70232122358147E-02 -5.90813958477332E-01 -4.65235719277432E-01
 -1.53431657447260E+00 -1.02656656746630E+00  1.05056773282983E-01  1.55343032063800E-01  5.73268260233818E-02
 -1.32507069184020E-01  3.45454440909550E-01  2.24791452481738E+00  1.42985573213371E+00  3.85765612997717E-01
 -3.96716941730466E+00 -2.70204367880506E+00 -2.39825361983958E-01  4.74312370045638E-01  2.84921635555917E-01
 -2.01659666770117E-01 -1.79807175696216E-01 -3.36796249296786E-02 -5.95502487092254E-01 -4.68821836053602E-01
  1.53703406589692E+00  1.03083410514133E+00  1.32440364630198E-01  6.01501964359869E-02  1.54264946110793E-01
 -1.05824574041299E-01 -3.51968102015573E-01 -2.88656576155569E-01  2.30629805595200E-02 -2.90422093174631E-01
 -6.21833448989118E-02  1.27046783817254E-01 -4.51937503731489E-01 -3.08764894742725E-01 -2.75000019603961E-01
  1.44273951842587E-02 -2.95213910094238E-01 -6.32050751243640E-02  1.28548184251577E-01  4.48642807637808E-01
  1.13711192903358E+00  2.93573569992962E-01 -1.86364180816920E-01  2.47246800799824E-02 -8.62377014225863E-02
 -5.94632152968039E-01 -7.08657732039663E-02  2.98619227552706E-01  9.57646316020574E-02 -1.12206499861556E-01
  1.09947555201285E+00  2.82669863117409E-01 -1.77767112888073E-01 -5.93293266956312E-01 -7.00172093330205E-02
  3.76739472270298E-02 -8.23059173261223E-02  2.98849673466988E-01  9.51556714996778E-02  1.11133961889630E-01
* ORBITAL    1   95
 -4.04162228743571E-05 -2.93283681086114E-04 -1.51304089679878E-03 -9.81678844300522E-04  6.85122485992165E-03
 -1.92152335529923E-03  1.24532357115562E-04  1.84003414293761E-03 -2.07554251586647E-03 -1.03817868479143E-01
 -5.32381846733831E-01 -8.79896402721722E-01  4.26131252630344E-04 -4.64321849213685E-03  3.59951723976470E-04
 -2.69795878219376E-03 -1.62522310167342E-02 -1.13746418602731E-02 -6.12383773387971E-03 -6.68601342471299E-01
 -6.77532440300131E-01 -1.74389641948102E-02  6.55122742445092E-01  6.67160744670015E-01  1.62886182050353E-02
  1.00450401381378E-03 -1.66458429575294E-03  2.50054378792622E-03 -4.90233670914813E-03 -3.52331116279628E-03
  1.32084075382072E-01  1.15333998748109E-02 -2.04451434389103E-01  2.04415906530571E-01  8.02317014377092E-03
  9.12424524929945E-01  5.54400216851556E+00  3.12005604116293E+00  2.01183154231829E-01  3.88062556695257E+00
  3.20828569292504E+00  2.80592713453592E-01 -7.45678524496979E-01 -5.13036740009536E-01 -9.68446507603242E-01
 -2.64410373042027E-01  4.42353761979297E-01 -4.76862181299404E-01 -9.46429431635628E-01 -5.73859523049791E+00
 -3.22397952785949E+00 -2.10710665225242E-01 -3.91188595080488E+00 -3.22885471418238E+00 -2.89548095133065E-01
  7.62428597784957E-01  5.31260230365038E-01 -9.82563408502737E-01 -2.69417568360758E-01  4.77604679663895E-01
  4.34615194456457E-01 -4.63671827125399E-01 -2.92828148613232E+00 -1.62412922399105E+00 -3.31792853048514E-02
 -4.43962881558116E-01  4.83955151057256E-01  3.03758368192376E-01 -1.54334911172151E+00 -1.49481459148110E+00
 -8.90068776597433E-02 -8.81219029760855E-01 -5.56342491215186E-01  5.16089643340989E-01  3.30951416071179E-01
  3.59244460883290E-01  4.67887008785837E-01  5.95828272920682E-02  1.45181649294692E-01 -2.24946797313292E-01
  7.89984122003069E-02  4.85467246021320E-01  3.04615769892808E+00  1.68388406288364E+00  4.29345258572348E-02
  1.53706363923270E+00  1.48823420842334E+00  8.54386763540854E-02  4.52078754843634E-01 -4.65070653485395E-01
 -2.93738443237635E-01  8.79581342295421E-01  5.49352161837847E-01 -5.24102767550949E-01 -3.40861976168712E-01
  3.40595229776736E-01  4.53774920064112E-01  7.77857247457525E-02  2.17660463077925E-01 -1.41133889402251E-01
  6.07810387023563E-02 -6.25920223161550E+00 -1.91278842219348E+00  1.21683754934518E+00  1.06083939448934E+00
  2.77792286957604E-01  2.41908783736620E-02 -4.10084147709264E-01  6.40021537717478E+00  1.97188493736330E+00
 -1.24312989412987E+00 -1.09695676134272E+00 -2.95293160307908E-01 -2.63171380447136E-02 -4.07377238233820E-01
  3.01476516554424E+00  7.22977726411691E-01 -7.44708467333023E-01 -1.28331949846980E+00 -3.87194748800487E-01
 -2.22561808808083E-01 -1.75583569844292E-01  1.02470682302575E-01 -3.46962509356977E-02 -2.28482635562788E-01
 -3.06902626168247E+00 -7.48464327069960E-01  7.52957262820102E-01  2.51704342090501E-01  1.91511812876854E-01
  1.27630193186593E+00  3.83184740998751E-01 -1.05162612144056E-01  3.61057605248100E-02 -2.37283699272804E-01
* ORBITAL    1   96
 -8.53220075260120E-03 -6.19298410218988E-02 -3.14925261340870E-01 -1.67910444609699E+00 -5.47034879431303E-01
  1.89154567960401E-01  1.39478155622969E-01  3.81193524082640E-01  3.56525667927608E-01 -5.54820381638245E-04
  1.82365610479075E-04  4.15247421460995E-03  1.69897971248710E-02 -6.19848020713370E-05  1.25261374594235E-02
 -1.21557596528810E+00 -6.96836670164549E+00 -3.84900000308163E+00 -6.64453801187371E-01 -1.30602871657496E+00
 -9.63561887632566E-01  1.52482784456000E-02 -1.31062640352269E+00 -9.73075145634718E-01  1.57131024331080E-02
  2.13058961354313E-01 -9.96186132920709E-02  4.64003831287020E-01 -2.11587891202997E-01 -4.04008724050378E-03
 -2.95961111735648E-03  1.60513356314179E-01  7.38797616005101E-02  7.28452266663510E-02 -1.61189390365918E-01
 -1.34211905617670E+00 -7.67862203718469E+00 -4.03137766602657E+00 -3.02117070706014E-01 -1.25677079346499E+00
 -5.11762436402489E-01 -1.96691590604638E-01  7.84236184783224E-01  7.48644237208580E-01  8.75872198009007E-01
  3.83404323393201E-01  2.52496046478537E-01 -5.13089977881925E-02 -1.31251745163696E+00 -7.50009310025423E+00
 -3.93226225245072E+00 -2.94415416241188E-01 -1.19049278628313E+00 -4.60468516246801E-01 -1.94053673376298E-01
  7.59600996424542E-01  7.32281543882272E-01 -8.39807262657474E-01 -3.71987656792416E-01 -6.12862948717064E-02
 -2.62703059587409E-01  1.58954560467856E+00  8.97356213765529E+00  4.77972696077916E+00  7.57895260599177E-01
  1.11370862219837E+00  1.22383957448477E+00  3.55689762506469E-01 -1.99056237233404E+00 -1.52563980488938E+00
 -2.80324940260217E-01  2.42080723167987E-01 -7.75841415271558E-02 -8.45765235401061E-01 -7.33251072373309E-01
  2.61726165879601E-01  2.82806828044557E-01 -2.73369829622417E-02  2.37529523173560E-01 -3.27057592029301E-01
  1.49230512430730E-02  1.58124713876691E+00  8.91713090644930E+00  4.74766102128478E+00  7.62014690446605E-01
 -2.01590114088777E+00 -1.54964189346499E+00 -2.81035003388411E-01  1.11949219364853E+00  1.24210125008427E+00
  3.58806001667877E-01  2.18393344936047E-01 -9.12719285113669E-02 -8.35492421942876E-01 -7.27465649355914E-01
 -2.52724446563286E-01 -2.85223100569946E-01 -1.84192110447189E-02 -3.31484106841327E-01  2.42267901785269E-01
  2.06935323927964E-02  5.91962545057105E+00  2.25276149562907E+00 -1.13532738697016E+00 -1.74078059435438E+00
 -7.33946807977977E-01 -1.08279895187571E-01 -2.60909112682602E-01  5.75530643828552E+00  2.20487086349168E+00
 -1.10379413934907E+00 -1.70483272019186E+00 -7.23709921785465E-01 -1.05570268387666E-01  2.68658986884807E-01
 -3.96518099100609E+00 -1.74860696954773E+00  6.87940784479635E-01  2.33867214681379E-01 -5.29723235763072E-03
  1.30533479319200E+00  7.70876873472318E-01 -2.25352775151936E-02  1.22785917364386E-01  3.13496265212334E-01
 -3.91369184228002E+00 -1.74401276292334E+00  6.72796854206308E-01  1.29621490850971E+00  7.65260045757545E-01
  2.16452441160136E-01 -5.43729216129590E-03 -1.89007986267024E-02  1.22892000868216E-01 -3.04239206890408E-01
* ORBITAL    1   97
 -6.09471441920059E-05 -4.40055851507605E-04 -2.14926380185619E-03 -1.62727182406661E-02 -1.06436977505367E-02
  3.75380020446618E-03  1.58064036740910E-03  3.12184080551012E-03  5.17307824479917E-03  2.15278277806974E-01
  7.89013895777535E-01  1.03279505792937E+00 -2.31950738712543E-04  1.84886308821512E-02 -9.47429407261391E-05
 -6.77044051983671E-03 -3.88123101476465E-02 -2.11709034412297E-02 -2.19481126011469E-03  1.33082758097952E+00
  9.65630990317744E-01  2.36667472599910E-01 -1.34160820281095E+00 -9.73460780097594E-01 -2.37007845502708E-01
  9.55565580791746E-04 -5.33142129358473E-04  2.60052019973733E-03 -3.95013998145967E-04  6.98265472851498E-01
  3.06844219541427E-01  1.09702098541346E-02  3.62484457723755E-01 -3.60884236744608E-01  9.28913048533669E-03
  8.93603668260617E-01  5.19886831998124E+00  2.70381488130837E+00  3.59861004530498E-01 -2.05073690172541E+00
 -2.34241803290909E+00 -5.48556573931708E-01 -8.25571490622958E-01 -4.95530630977278E-01 -1.64550369155769E+00
 -7.32090186497250E-01 -6.88325390537178E-02  1.39696596523829E-01 -9.01866746627480E-01 -5.24636108242989E+00
 -2.72806012991942E+00 -3.60180587861021E-01  2.06196781514689E+00  2.35319654144528E+00  5.46849456297269E-01
  8.30734726843186E-01  5.00507019709811E-01 -1.64782565382458E+00 -7.32817645872722E-01 -1.41847066729420E-01
 -7.11353476166742E-02  8.60256235221473E-01  4.62683965667141E+00  2.41275288107146E+00  6.36249256933598E-01
  2.61347260059223E+00  1.42346009248475E+00 -3.71856803575664E-01  2.34220430178648E+00  2.07297242489650E+00
  3.48892769201134E-01 -4.00953509449717E-02  6.12892655640480E-02 -4.00331241136059E-01 -3.96538152120068E-01
 -1.52102122845022E+00 -6.95803342542946E-01  5.39527502144120E-01  6.89560028001281E-02 -5.22701469304288E-02
  1.96019062080451E-01 -8.41563078214748E-01 -4.52042094682291E+00 -2.35446875010567E+00 -6.25255790485976E-01
 -2.36359708576628E+00 -2.09082423037922E+00 -3.53193988492660E-01 -2.60830621890089E+00 -1.41512418005343E+00
  3.74444286839015E-01  4.29122793766176E-02 -6.08322050638849E-02  3.90927997184414E-01  3.89241849802179E-01
 -1.52250404419093E+00 -6.97682460938586E-01  1.96290584349644E-01  4.92318660766366E-02 -6.61605554185693E-02
  5.39097204633759E-01 -2.84891345879347E+00 -5.12618014666244E-01  5.56659331412870E-01  1.56872326330673E+00
  5.14871687201691E-01  2.43210240705021E-01  2.72059631269885E-01  2.86211009711414E+00  5.16498662579659E-01
 -5.60293660418369E-01 -1.57475978605257E+00 -5.17185769430885E-01 -2.43958605352269E-01  2.74654198643908E-01
 -4.92955135762739E+00 -2.64834201584569E+00  5.71134731351012E-01  2.30479645522172E+00  1.62190857943735E+00
 -3.23686864512176E-01 -1.97072594535821E-01  8.69827682195605E-02  6.71081245123310E-02 -4.47298871700259E-01
  4.88862758125462E+00  2.63006011346065E+00 -5.64091587271924E-01  3.34288759716587E-01  2.03461806152629E-01
 -2.30096982931196E+00 -1.62086912887821E+00 -8.65818314374716E-02 -6.64901049936217E-02 -4.49465229122467E-01
* ORBITAL    1   98
  2.28377980511628E-02  1.63638422924723E-01  7.57725303476772E-01  2.15680575830429E+00 -1.48559967859844E-01
 -4.64494491650291E-02 -2.10895853844092E-01 -4.97752356480773E-01 -4.08931521674532E-01  1.81114016103387E-04
  9.87075352000733E-04  1.38159221771664E-03 -4.12014940270968E-03  4.46793974672683E-05 -3.30105067099501E-02
 -2.32282810359206E+00 -1.35859616284848E+01 -7.50918044931824E+00 -9.53056042207989E-01 -1.50615432163097E+00
 -8.82470766127685E-01  3.65554261755892E-01 -1.51474631763885E+00 -8.88542239416187E-01  3.65838914882241E-01
  3.96866957004712E-01  2.30977235968250E-01  6.68594320383738E-01  2.83988128805042E-01  1.79720798843114E-03
  6.41306639188737E-04 -1.23508136553576E-01 -8.07805249638652E-02 -8.09844468528428E-02  1.24262855104728E-01
 -6.89485270698156E-01 -3.94655856166497E+00 -2.00135179538999E+00 -2.87605695759824E-01 -5.08891137869899E+00
 -2.63230301957193E+00  5.05020725032223E-01  7.97168822161825E-01  4.30182036923560E-01  2.62874273755585E+00
  1.27242395804603E+00 -4.32650244963954E-01  3.73482904767634E-01 -6.86690281737157E-01 -3.93420357926796E+00
 -1.99674791420190E+00 -2.85672212621847E-01 -5.08085827760810E+00 -2.62967742452813E+00  5.04307887569476E-01
  7.97819168121365E-01  4.31387617255322E-01 -2.62817473086150E+00 -1.27110771711833E+00  3.74176645189890E-01
  4.32946676758912E-01  1.23514335876871E+00  7.63178900158359E+00  4.09155480331123E+00 -2.79508556138138E-02
  4.31454487626070E+00  2.23133406079481E+00  1.08705809963141E-02 -4.14348939275786E+00 -2.67700392032083E+00
  9.30036471510923E-02  1.26079205091939E+00  6.81985245816009E-01 -1.28167232472511E+00 -7.25986988420696E-01
 -7.03386317621469E-01 -4.82408710002065E-01 -1.10657359919574E-01  8.92644113596192E-03 -5.19753794834298E-02
  5.59952876080974E-02  1.22108974931164E+00  7.55196929041671E+00  4.04825564621805E+00 -3.52504667601581E-02
 -4.14550963916012E+00 -2.67790229762904E+00  9.29367149284578E-02  4.28621760659404E+00  2.21391294166842E+00
  1.16471487977325E-02  1.25741337413231E+00  6.79861732423856E-01 -1.27516527700992E+00 -7.22145842280656E-01
  7.02827411841367E-01  4.82174957059270E-01 -5.46998158143100E-02 -5.08703106389507E-02  9.22012186827106E-03
  1.12955976124120E-01  1.00742154501475E+01  3.21945116914374E+00 -1.78185932008990E+00 -3.06710171214358E+00
 -9.69697952950165E-01 -2.56785049767291E-01 -1.90583250122212E-01  1.00603713001642E+01  3.21049524401852E+00
 -1.78045008058390E+00 -3.06134418522228E+00 -9.67136745596729E-01 -2.56406041564055E-01  1.87850429072060E-01
 -6.23434155868555E+00 -2.25891189212238E+00  1.23573775521092E+00  1.69076713224840E+00  4.55372082278025E-01
  1.27445632501848E+00  6.56187870024518E-01 -1.49845956796283E-01  3.37922554744700E-01  9.51490287813835E-02
 -6.16340254865075E+00 -2.22354383244179E+00  1.22623808356713E+00  1.26452172066159E+00  6.52660031889945E-01
  1.67329442235181E+00  4.44876981683301E-01 -1.49984608692425E-01  3.35605115443324E-01 -9.66860754015376E-02
* ORBITAL    1   99
 -1.13472866060320E-02 -8.10729658435847E-02 -3.56349573053332E-01 -1.91892927568765E-02  8.59544214319331E-01
 -1.41450716135951E-01  8.37357550590201E-02  6.19840208629887E-02 -1.24451829773436E-01  1.44466796218886E-03
  4.83930639972429E-03  6.84643121586584E-03  7.41680445941073E-03 -4.38003322531951E-05  3.46396120150583E-02
  3.74970972629921E+00  2.09963467986001E+01  1.07266430515187E+01  1.61511724707083E+00  3.86282655744904E+00
  2.34967442049917E+00 -3.83061238530375E-01  3.86163350928997E+00  2.35036667730754E+00 -3.79536669181170E-01
 -2.09452787308585E-01 -3.32663098106581E-01 -1.10794039054836E+00 -8.75619990962199E-01 -1.02768069014633E-03
 -2.10911671269532E-03 -1.76040158342354E-01  5.42976829021717E-02  5.35927679759201E-02  1.77204226875339E-01
 -8.94834719380940E-01 -5.48999317338098E+00 -3.04781082686178E+00 -3.19049765355621E-01  1.06752566661569E+00
  1.46109971811078E+00  3.18160821141103E-01  7.42721959150049E-01  2.01655358435580E-01  2.58394786652724E-01
  1.67172162830510E-01  1.16356643679562E-01 -7.31760654243525E-02 -8.84566249730500E-01 -5.43473299385455E+00
 -3.02213770785609E+00 -3.14491113963742E-01  1.06622755842375E+00  1.44410299889542E+00  3.13079440898210E-01
  7.37150478853323E-01  2.01585586134103E-01 -2.42525524527401E-01 -1.57799923239308E-01 -7.03608892031890E-02
 -1.15082885927594E-01 -8.34578165987568E-01 -5.36415947180602E+00 -3.20611960956534E+00 -1.95105029663988E-01
 -1.76081478186913E+00 -1.15542426632754E+00  2.61738243659187E-02  6.52803114766412E+00  3.67245844865431E+00
 -6.40626531370470E-01  1.32595317271633E+00  7.64411789057301E-01  1.04576809001196E+00  9.94380392647453E-01
  2.06813083783794E+00  1.14326432549682E+00 -5.20072991838276E-01 -5.29420204510626E-01 -4.73470709444393E-04
  1.24427522212886E-01 -8.61757273247696E-01 -5.51792137095338E+00 -3.28730517291917E+00 -2.09054535679513E-01
  6.53961485530550E+00  3.69130466029078E+00 -6.31974441401339E-01 -1.81450236760633E+00 -1.18683015864882E+00
  2.86568512813123E-02  1.30909712941421E+00  7.53958685132550E-01  1.05814213389224E+00  9.98252822135698E-01
 -2.05133037241563E+00 -1.13526567272478E+00 -1.21534919090337E-01  2.45663638549857E-03 -5.30616657770797E-01
  5.18972593076865E-01  2.18390782753372E+00  6.94138364091112E-01 -4.25528689733308E-01 -1.30862805065176E+00
 -4.34182287987607E-01 -2.96872985456201E-01 -1.73341402872867E-01  2.13004323600523E+00  6.70847060150900E-01
 -4.17160126089493E-01 -1.28004820021313E+00 -4.23673592316382E-01 -2.92675516912181E-01  1.64436803435278E-01
 -1.06202100532879E+00  2.75173402599112E-02  2.05078967901173E-01  8.27786412107081E-01  2.01545135798292E-01
 -2.68702199358768E-01 -2.12058079344220E-01  9.58208437904556E-02  2.54726734950974E-02 -4.16299431770746E-01
 -9.05163099110527E-01  9.66964265421739E-02  1.79314636841333E-01 -3.07263158170028E-01 -2.27613318675678E-01
  8.01833612920918E-01  1.91350806690060E-01  9.63732535449254E-02  1.85699562745464E-02  4.15613728788303E-01
* ORBITAL    1  100
  4.03880117373094E-05  2.85410856392093E-04  1.23310121072081E-03 -6.04312895040199E-03 -1.06197723268824E-02
  2.81505700887222E-03  1.85061481025246E-04  3.84187760969222E-05  3.88381911763424E-03  1.48327453193629E-02
  2.79610405301083E-01  6.09856418389362E-01 -3.36248402531772E-04 -4.45317003549251E-03 -3.28537823569067E-04
 -2.12647026191642E-02 -1.18837371820939E-01 -5.99389238560957E-02 -8.65758883712511E-03  1.59674909850138E+00
  1.24979069991376E+00 -3.81744817881757E-02 -1.63622604945620E+00 -1.27393857654047E+00  3.99100233787402E-02
  3.28050788219129E-03  2.69126148592426E-03  7.15043067300686E-03  5.98143854015799E-03  1.67118224726751E-01
 -1.41420735432044E-01  1.23076681177773E-01  2.10254982899373E-02 -2.13673291988821E-02  1.20721993222917E-01
 -1.22679525995889E+00 -6.51163895573051E+00 -3.11151735494440E+00 -5.39650346979365E-01 -2.20252698016668E+00
 -6.74533728703168E-01  1.38299784203044E-01  4.36137606679450E-01  8.66785571163925E-02  1.64933080409483E+00
  9.50668526056105E-01 -8.72702448864756E-02 -7.41950522517758E-02  1.23635633804692E+00  6.57229875504293E+00
  3.14542358581083E+00  5.42263599096983E-01  2.20137767164788E+00  6.63863883863337E-01 -1.45263173503724E-01
 -4.46090553104187E-01 -8.96751943933333E-02  1.65274080963977E+00  9.54439628178105E-01  7.23251717231966E-02
 -8.76645034156699E-02  2.92582614690019E+00  1.68637539738347E+01  9.08787559046588E+00  1.26850484667114E+00
  5.68520615605273E+00  3.12109090229801E+00 -3.14247886159390E-01 -4.68464692853205E-01 -5.99930627464233E-01
 -1.14449433518208E-01  1.47796723357750E+00  8.39892130748618E-01 -1.55302417359522E+00 -7.68843140713991E-01
  8.71288963875192E-01  2.44356716269923E-01  8.23056718728778E-02 -9.49845899010002E-03 -2.21058047855786E-01
  1.62859707367045E-01 -2.91100158284619E+00 -1.67731516935390E+01 -9.03405285180814E+00 -1.26121405694293E+00
  3.99182044006264E-01  5.63031380322681E-01  1.24740219755583E-01 -5.66645670974422E+00 -3.10746177643458E+00
  3.13757545238023E-01 -1.48662998967236E+00 -8.45477852631627E-01  1.53980046345732E+00  7.56242885798123E-01
  8.91713092896090E-01  2.56243825226422E-01  1.64297188132348E-01  2.22138147159533E-01  1.72318361975363E-02
  7.36718313760382E-02  7.04650191654386E+00  3.08672431994813E+00 -1.10118630097070E+00 -2.51210614964568E+00
 -9.80019412749636E-01 -2.11346460347362E-01 -6.28010348920693E-01 -7.08517689504109E+00 -3.09840223997897E+00
  1.10765531078511E+00  2.53000341790058E+00  9.85934607634180E-01  2.15257260392385E-01 -6.27965372635569E-01
 -1.62027063082096E+01 -7.46402183297932E+00  2.46354065074685E+00  3.36543485241138E+00  1.62405661607021E+00
  3.20168376447419E+00  1.26162231480047E+00 -5.48009288366669E-02  6.39041965171354E-01  4.03646335395594E-03
  1.61938318752641E+01  7.45511682405510E+00 -2.46244335853603E+00 -3.19911010967106E+00 -1.26054210166311E+00
 -3.37112108706593E+00 -1.62325552479894E+00  5.27318659913281E-02 -6.41444246416553E-01  5.86545071342006E-05
* ORBITAL    1  101
 -5.65193047129235E-05 -4.10759232127740E-04 -2.07630046122813E-03 -7.98772280672581E-03 -1.21055743892906E-03
  4.31980958816198E-04  6.98272612277599E-04  1.78954865896013E-03  4.46030306560631E-04 -3.65762667415685E-01
 -8.43234985304022E-01 -5.69086250287204E-01  1.54875527596165E-04 -1.93729061044681E-02 -4.42502184143549E-05
 -9.92786886440454E-03 -5.66217198055249E-02 -3.01074813153114E-02 -4.79368834296397E-03  2.57255418415980E+00
  2.14890940359673E+00  2.81762113921297E-01 -2.60321853002367E+00 -2.17053342911039E+00 -2.78208755084029E-01
 -2.83426281573393E-03 -4.34945051403137E-04  2.60552418584292E-03 -3.49463731164593E-05  7.84828470757304E-01
 -7.97278961056248E-02  3.81003489622927E-02  1.76328361981903E-01 -1.75254399502771E-01  3.70233920486046E-02
  2.15235199850665E+00  1.22286027859549E+01  6.58501606604072E+00  8.46272154270806E-01 -3.13055328049102E-01
  2.82938203881948E-01  6.87744504104661E-01 -1.01116562331298E+00 -8.32155346160054E-01  4.50107172660496E-01
  3.66784885659675E-01 -1.92418512229820E-01  2.71535568399177E-01 -2.14053887685926E+00 -1.21600516805762E+01
 -6.54644301375157E+00 -8.39114852180946E-01  3.26529123614843E-01 -2.76744306787715E-01 -6.86292486975368E-01
  1.00323878831897E+00  8.28122845193482E-01  4.62617552260554E-01  3.71091116561241E-01 -2.69004805217101E-01
 -1.90989274590924E-01 -1.44896671998246E+00 -8.27185024583278E+00 -4.56843701551599E+00 -6.50463854410115E-01
  2.08587061698603E-01 -3.98120087380927E-01 -8.44921830909885E-02 -6.43626537325010E+00 -4.58182884055173E+00
 -3.25340287072489E-01 -6.49836570181106E-01 -3.86404796721285E-01  6.18715102238880E-01  6.11487773414120E-01
 -1.36832572115727E+00 -3.83273563787037E-01 -1.93705277840306E-01  3.38593436419818E-01  4.83464323397088E-02
  1.62916662618935E-01  1.44503911934427E+00  8.25379654583963E+00  4.56095550188143E+00  6.48197604336590E-01
  6.38475340781006E+00  4.54738006535483E+00  3.22349214442904E-01 -2.16226974696872E-01  3.94258923543567E-01
  8.45080102890635E-02  6.25708482044276E-01  3.74467147150897E-01 -6.18590976436683E-01 -6.12086719799596E-01
 -1.35389145824799E+00 -3.78336434518291E-01  1.63433645751258E-01 -5.07679273389919E-02 -3.36373787030108E-01
 -1.93402284778649E-01 -3.46149736403729E+00 -1.96067984974969E+00  6.87075349008326E-01  6.32229144653664E-01
  4.42109933988876E-01 -1.39641978695788E-02  1.76867793459762E-01  3.40548441481344E+00  1.93887895454747E+00
 -6.76524996911361E-01 -6.13728329116832E-01 -4.35157037413460E-01  1.50239655239881E-02  1.73015932989117E-01
  6.54081375439929E+00  2.62187186826754E+00 -7.76193746714056E-01 -1.85666706002098E+00 -1.06284405451424E+00
  4.36802981454297E-01  3.56454097908227E-01 -3.75452465433159E-02  3.40295754095209E-01 -1.09361072136137E-01
 -6.47340112760027E+00 -2.59996528504665E+00  7.63517999379770E-01 -4.36749429614580E-01 -3.54493791827755E-01
  1.83525653527471E+00  1.05418803624055E+00  3.90797291098048E-02 -3.39242595010102E-01 -1.13481152031250E-01
* ORBITAL    1  102
  2.08530682384824E-05  1.45502093386762E-04  6.38401141428198E-04 -5.01205402756326E-03 -8.01827234024420E-03
  2.29046166529948E-03  2.77915943653352E-04 -4.90873299118287E-04  3.40998269659296E-03  4.07414844182192E-01
  1.13073319734623E+00  1.11234473443690E+00 -2.67878706489490E-04 -1.36115345266249E-02 -2.27446152166991E-04
 -1.28322246190415E-02 -7.24308343151223E-02 -3.69927700965314E-02 -4.54932110439905E-03 -3.87632623287999E+00
 -3.05465167345347E+00 -4.71780907444204E-01  3.85498832095157E+00  3.04080489930538E+00  4.72603721804521E-01
  2.22317310575475E-03  1.49457297038016E-03  4.22275632866401E-03  3.44146866662506E-03 -1.18222052246769E+00
 -5.21016788645270E-01  5.87468780348329E-02  8.70345163670649E-02 -8.73418185952384E-02  5.76842835998937E-02
 -3.68881373505711E-01 -2.67834004159341E+00 -1.68593970677491E+00 -5.56199846944257E-02  3.74197585406879E+00
  2.98219643645494E+00  1.97401518193558E-01  6.48137369906027E-01  3.53854147388876E-01 -1.48959919628694E+00
 -8.37313333683612E-01  2.69452545734410E-01 -1.89629282347361E-01  3.66981928025961E-01  2.66822464026293E+00
  1.68046230414357E+00  5.49424417025684E-02 -3.75032501252974E+00 -2.99020689737753E+00 -1.99510118486184E-01
 -6.47103226943744E-01 -3.51702782399837E-01 -1.49004764463900E+00 -8.36212131135803E-01  1.89193934620996E-01
  2.69471178504298E-01  2.47275086904816E-01  7.92238238832473E-01  1.18743653839100E-01  3.60441596249690E-01
 -9.24092935370997E-01  9.63908182483716E-02  3.07536260727526E-01  4.05289266618480E+00  1.72036663709584E+00
 -1.00881862385034E+00  2.51658447082288E-01  3.54806938246631E-01  3.57588901827693E-01  2.82247478241248E-01
  1.43769195408939E+00  9.24507011312996E-01 -2.01575861715453E-01 -6.41828474551510E-02 -1.32545696925262E-01
  2.48038552706566E-01 -2.32419551676857E-01 -7.03969754129712E-01 -6.88404873353480E-02 -3.54589840287412E-01
 -4.08792795243432E+00 -1.73936714619086E+00  1.01342857684599E+00  9.34204454328867E-01 -8.82283702030539E-02
 -3.07299003959761E-01 -2.53248727611374E-01 -3.55306671407984E-01 -3.68357864660337E-01 -2.91271922947303E-01
  1.45092265067872E+00  9.32178736127240E-01  2.48228827287450E-01  1.33017301047362E-01  6.73851734224813E-02
 -2.05028345514794E-01 -3.30459151691742E+00 -1.23219779219468E+00  5.04987463551484E-01  3.53444285527009E-01
  1.79902932658320E-01 -2.68331846966424E-01  3.72999958866920E-02  3.31094866485567E+00  1.23386245349943E+00
 -5.06546685964042E-01 -3.52231173847354E-01 -1.79086915753902E-01  2.69536789115569E-01  3.76999335433420E-02
 -6.33130289948689E-01  4.38821565788432E-01  2.44767606709586E-01  1.40683479518092E-01 -2.93001682665344E-03
 -1.60601068720416E-01 -1.46112668052572E-01 -1.33967312801264E-01 -2.98568143877225E-01 -1.84755034012232E-01
  6.11845659731999E-01 -4.49986171912243E-01 -2.40719062870358E-01  1.61843160084344E-01  1.47308098877216E-01
 -1.39525781431416E-01  4.79703050156721E-03  1.34055231790965E-01  2.97637537577169E-01 -1.86736628466327E-01
* ORBITAL    1  103
  9.18249292148983E-03  6.66105307648753E-02  3.43240118360417E-01  1.58610598168920E+00  3.54626921429480E-01
 -1.04150547478085E-01 -1.74748292943613E-01 -3.88291879392054E-01 -1.95805387790702E-01  7.84664873149581E-05
 -6.61009176353374E-04 -1.14776140184469E-03 -3.22685598579059E-02  1.17229657333765E-04  1.13459301644148E-02
  1.08032860984423E+00  6.22868591518528E+00  3.42546679483171E+00  5.59730252819441E-01  2.04635369690083E+00
  1.37650129593013E+00 -3.99462928198988E-01  2.01536024237050E+00  1.35312755403589E+00 -4.01959724114331E-01
  7.46348990962100E-01  1.29600636981462E-01 -2.79130399437124E-01  1.57025185204481E-01  6.51674777666515E-03
  1.97959861435273E-03 -2.08851900947294E-02 -1.42341709952985E-01 -1.44463703094204E-01  1.77828628021183E-02
 -1.36364526754687E+00 -7.80620450205163E+00 -4.33770096052908E+00 -8.15681259473181E-01 -2.98746361203419E+00
 -1.73266667949551E+00 -1.72493600203150E-01  8.88454302965495E-01  5.54760572762060E-01  1.79266729516464E+00
  6.85651260477902E-01  2.28525859770754E-01 -2.24656719982288E-01 -1.40350449633758E+00 -8.03180919773293E+00
 -4.45720071333922E+00 -8.31048029701177E-01 -2.98754774971658E+00 -1.73347715282964E+00 -1.76417405888837E-01
  9.08157027650822E-01  5.68947003958904E-01 -1.78371324043530E+00 -6.81477101012727E-01 -2.26656003711742E-01
 -2.29393327295937E-01  5.26650960647345E-01  2.64532765951953E+00  1.27004621823392E+00  2.63219916454502E-01
  1.10176441935489E+00  7.12011900614231E-01  9.10193845856574E-02  3.30629319376198E+00  2.46327431968012E+00
  5.45422157448318E-01  2.22903352603263E+00  1.00351503478056E+00 -1.70864737935114E-01 -1.47749412574348E-01
  8.66003787768671E-01  1.86742419804425E-01  1.26692487960662E-01 -1.24789540937311E-01  3.07508046175850E-01
  2.65706347353925E-02  5.77710041483322E-01  2.93429709384560E+00  1.42501476850496E+00  2.84455831750731E-01
  3.41957080357030E+00  2.53703843140644E+00  5.45269794759715E-01  1.15299785518130E+00  7.50858629380037E-01
  9.41555990512355E-02  2.24165602887017E+00  1.01257122315801E+00 -1.92566806512466E-01 -1.63703600757031E-01
 -8.92984609293803E-01 -1.97367312244435E-01 -2.95568381553204E-02  3.04222614690073E-01 -1.30997507163012E-01
 -1.29272821015906E-01  8.17976903702263E+00  3.07779252588060E+00 -1.50239157614066E+00 -2.40163625818766E+00
 -9.04178040332004E-01 -3.65408456806624E-02 -4.37124233794093E-01  8.25472438819120E+00  3.11867754878441E+00
 -1.51414227233861E+00 -2.41996500742471E+00 -9.13566508050202E-01 -3.85996509678231E-02  4.39393114846971E-01
 -6.06245401481715E+00 -2.11409768063649E+00  1.14945559965646E+00  1.82165680075739E+00  7.75373106894561E-01
 -7.32058645845586E-02 -1.63040633188598E-01 -1.65333841582714E-01 -1.35659346319052E-01 -3.61840912593328E-01
 -6.29812773498363E+00 -2.21991466956689E+00  1.18102909260454E+00 -5.53517768511830E-02 -1.59599363891582E-01
  1.88620799791092E+00  8.12613505832406E-01 -1.68867568972457E-01 -1.36026852794646E-01  3.62726724363309E-01
* ORBITAL    1  104
 -4.54849949311942E-06 -3.31010958990035E-05 -2.75490723931309E-04 -7.25653373093804E-03 -6.34242932887423E-03
  1.96027580874786E-03  8.63993642076548E-04  1.66872197379378E-03  2.14355975701005E-03  5.60392054049915E-01
  1.43768562172200E+00  1.22626190035520E+00 -1.24715210546674E-04  3.81472357018027E-02 -2.31003413686308E-04
 -1.09560590151617E-02 -6.28821277945236E-02 -3.36504376657722E-02 -5.02365583155750E-03  1.74273787001894E-01
  5.42457036160659E-02 -1.17696499615035E-01 -2.00803193189751E-01 -7.13790807372778E-02  1.22438774488571E-01
 -2.30350900520133E-03  1.23507382884974E-04  3.37790539992813E-03  6.55570099367609E-04  4.13463684067089E-01
  2.84793833482304E-01 -3.30234178127384E-01  1.25541442389084E-01 -1.24073295645564E-01 -3.30786424039364E-01
  2.02922564591234E+00  1.14421832023765E+01  6.03774437109446E+00  8.00197466469277E-01 -2.59013634702407E-02
  5.54759701248585E-02 -2.08576890380547E-01 -9.95685330353936E-01 -7.48722727907839E-01  1.09688001109710E+00
  4.28251505731403E-01  1.45936056325418E-01 -1.13037327542374E-01 -2.01472950230545E+00 -1.13577621060592E+01
 -5.99007949998709E+00 -7.92123313137615E-01  3.89547444472896E-02 -4.90158119846721E-02  2.09160304925128E-01
  9.86623920556148E-01  7.43333860670010E-01  1.10651420856791E+00  4.31899904030887E-01  1.14995340332920E-01
  1.48158556326822E-01 -3.51579286773373E+00 -1.99391383615243E+01 -1.06797408097429E+01 -1.31181504691702E+00
 -3.85587171196455E+00 -2.80122848521940E+00 -4.79885565053827E-01 -5.84270856781756E+00 -3.86574798881577E+00
 -6.37907479040861E-02 -3.44742114329919E-03 -1.40881846906559E-01  1.49056523973371E+00  1.15911588041911E+00
 -7.26070868348992E-01 -3.75022321865881E-01 -2.49418805923795E-01  3.30895581185613E-01  1.61865399044924E-01
 -3.15858104110296E-01  3.51607599661388E+00  1.99454847483278E+01  1.06854569057913E+01  1.31201739006431E+00
  5.79040837930576E+00  3.83002675497089E+00  6.10270251958099E-02  3.86377570604070E+00  2.80563320317498E+00
  4.79105713416621E-01 -1.33526077826192E-02  1.33526104341906E-01 -1.49361720523749E+00 -1.16100300995493E+00
 -7.13810481203338E-01 -3.70259327203411E-01 -3.15278453264423E-01 -1.64705802153510E-01 -3.27899208280159E-01
 -2.49740714544778E-01 -2.77363904660060E+00 -1.73060140888931E+00  2.46162764587413E-01  3.89418803361510E-01
  2.27606646825102E-01  9.36018760888501E-02 -2.14371850193662E-01  2.71592666393503E+00  1.70794551181359E+00
 -2.35921875363552E-01 -3.72428256336409E-01 -2.20775010603643E-01 -9.32200846465772E-02 -2.16884316702729E-01
  1.36191845273580E+01  6.72904682116475E+00 -1.62470730601464E+00 -4.62252890278258E+00 -2.95040812184937E+00
 -6.97391369442132E-01 -4.69620428330662E-02  4.86390886150684E-01  9.50937145067879E-03  2.34707360848750E-01
 -1.35862994805173E+01 -6.71956718804896E+00  1.61846519547735E+00  7.02319123161468E-01  5.03312187714208E-02
  4.61060807120359E+00  2.94544625565569E+00 -4.86289710483851E-01 -7.99770690854087E-03  2.30958454712013E-01
* ORBITAL    1  105
  1.54577503644017E-02  1.09420575265610E-01  4.65898106957087E-01  8.24561981671126E-01 -4.21951067248298E-01
  1.08923640229908E-02  2.64805337800972E-02  7.11413854987825E-02  1.20282976648656E-02 -3.93303437180035E-04
 -3.94490772783976E-04  7.87857772274846E-05  2.40708403635067E-02 -7.22038162416211E-05 -2.44879270291970E-02
  2.09971550657344E-01  9.56119175185911E-01  1.54447657778381E-01 -3.24527019527335E-01  5.32487067919490E-01
  6.94036533044564E-01  3.65263672647089E-01  5.36529130636407E-01  6.95508938669549E-01  3.64581010537689E-01
 -1.94971381899281E-01  1.87643388765507E-01  5.03951439565507E-02 -2.23529847003721E-01 -4.49037981905923E-04
 -3.03750799642505E-04 -6.25735854235744E-02  2.79586650158863E-02  2.74838138217354E-02  6.32042169413606E-02
  1.74052670658812E+00  1.05688783107824E+01  5.94021203056303E+00  4.63033564270829E-01  1.21600926089680E+00
  8.28361761869469E-01 -2.61040392098907E-01 -1.53093046873963E+00 -1.12823871779072E+00  8.51573455925142E-01
  5.41162316015830E-01 -9.38953029053380E-02 -1.98303475653764E-01  1.73593233328988E+00  1.05427547042282E+01
  5.92643722887428E+00  4.61324911855420E-01  1.21708557822237E+00  8.30444248260880E-01 -2.60721462643450E-01
 -1.52900487563926E+00 -1.12728197356763E+00 -8.54298384178604E-01 -5.42938244862756E-01 -1.98924375446057E-01
  9.29182981917842E-02 -6.70884978446795E-01 -3.91009177139793E+00 -2.20905544163795E+00 -3.06869603644555E-02
  3.08575605076573E+00  1.04299201994584E+00 -4.91199039838846E-01 -1.83301693471164E+00 -1.43999806629189E+00
  5.53016919645951E-02  6.91696734169893E-01  2.42073500702626E-01  2.90107876291303E-01  5.41385215707014E-01
  1.32093045756204E+00  4.39340432611732E-01  1.11371090017451E-01  2.09482981074743E-01 -1.45759521327724E-01
 -5.34173999552121E-02 -6.68455810845538E-01 -3.89456621314755E+00 -2.19998520331596E+00 -2.99249033166137E-02
 -1.83990577533661E+00 -1.44427457791669E+00  5.61397557797450E-02  3.07915259528694E+00  1.03914055015448E+00
 -4.91680620074653E-01  6.90684266413337E-01  2.41083223176596E-01  2.87967039008869E-01  5.40267988120877E-01
 -1.32011639189883E+00 -4.38554075635935E-01  5.38597939925196E-02 -1.45874757662039E-01  2.09855027992236E-01
 -1.11318620281496E-01 -3.96973974891523E+00 -1.13441998844421E+00  6.53300065785203E-01  6.63837770636295E-01
  1.49398450777969E-01  3.01340491237758E-02 -3.59562640521585E-01 -3.95911619345720E+00 -1.13113487286021E+00
  6.51402226449513E-01  6.60558510453308E-01  1.48055727288741E-01  3.04744100638534E-02  3.60627412911474E-01
 -2.56902484934542E+00 -7.17867177094981E-01  4.20111906909566E-01  1.08622839553166E+00  2.69768498879108E-01
  1.64057597850940E+00  3.98837405767209E-01 -6.70696862776021E-01  3.16267106760645E-01  5.81756908437731E-02
 -2.56832665186444E+00 -7.17437584630104E-01  4.20707525923096E-01  1.64183057967558E+00  3.99309377792997E-01
  1.08251652691408E+00  2.67624633626321E-01 -6.68848812798723E-01  3.17195956936439E-01 -5.85137506864656E-02
* ORBITAL    1  106
  2.78039699230421E-02  2.00102499517467E-01  9.46043368405393E-01  2.61320185578694E+00 -2.17819960124367E-01
  2.30585833757886E-02 -2.18941111261177E-01 -3.74018026930157E-01 -1.05487439292281E-01 -2.05979065081918E-03
 -4.81095758142459E-03 -3.65748640054839E-03 -1.18152413779970E-02 -2.64740925725007E-04  2.56994229989035E-02
  1.83586001134770E+00  1.03535906015955E+01  5.26761358552455E+00  7.43508467793291E-01  2.49792360010134E+00
  1.96373728083796E+00  1.72453387690379E-01  2.54687979713377E+00  1.99473270635524E+00  1.68780993167568E-01
 -3.84627979932536E-01 -1.26958913527028E-01 -6.14694599188109E-01 -5.96414618317120E-02 -1.11143273073748E-02
 -6.47849124488721E-03  2.17688965501276E-01 -1.39680931000353E-01 -1.40759273209750E-01 -2.18070853478754E-01
 -3.38250088853259E-02 -1.07071322201699E+00 -1.15340935176149E+00  1.40407856784074E-01 -1.57828962290731E+00
 -1.83318409898983E+00 -2.91132429234867E-01  3.60721473205997E-01  3.31060645921215E-01  7.13014008651209E-02
  1.99776519352006E-01  1.94151248603405E-01  1.07202216157932E-01 -1.13819256061989E-02 -9.33314010806074E-01
 -1.07575266641925E+00  1.43761053727856E-01 -1.61546434115718E+00 -1.85172504629090E+00 -2.85419678403045E-01
  3.48704685433574E-01  3.21358297050133E-01 -7.35139553633296E-02 -1.99794695377060E-01  1.08358662041740E-01
 -1.89313949820837E-01 -2.03791976910202E-01 -2.10439837064437E+00 -1.69540945128044E+00  1.42109098296676E-01
  4.56806437604362E-01  6.26780955947948E-02  1.16125591026001E-01  4.98489300189847E+00  3.16725054356125E+00
 -2.00816800947138E-02  4.20991379368423E-01 -1.93395925750212E-01  3.37167518662952E-01  2.50706484932064E-01
  5.90756116907931E-01  7.09334621198409E-03 -4.35511612284871E-01 -3.52549678337865E-01  3.83390300267101E-02
 -1.33689511168405E-02 -2.26749282926926E-01 -2.22900965955623E+00 -1.75664047029119E+00  1.35136157233512E-01
  4.89992284393660E+00  3.11810048469786E+00 -1.78298272360109E-02  4.46103516974748E-01  5.21750518588762E-02
  1.16332180647104E-01  4.18248150284027E-01 -1.92308532860048E-01  3.46206256050410E-01  2.56066511618791E-01
 -5.45468079804667E-01  1.48760472046902E-02  1.57773347032662E-02  4.38902879445270E-02 -3.51574888597604E-01
  4.25833103165347E-01  1.65486146301166E+00  4.15752405745198E-01 -1.95013258602494E-01  6.02749504956004E-01
  1.50763230938202E-01  3.62927481307435E-01  4.76047892253667E-01  1.64081205692008E+00  4.06349812112476E-01
 -1.95140256056058E-01  5.98423717903631E-01  1.51969055491928E-01  3.60786616997557E-01 -4.72202159148639E-01
 -2.81085591265851E+00 -1.22896440134064E+00  6.82716006233446E-01  1.65125455810379E+00  4.69850994517008E-01
  2.58043412323411E-01  3.80361553304206E-02 -2.76305058484096E-01  4.25189766352522E-01 -3.86454438477111E-01
 -2.67255005386783E+00 -1.16845288646705E+00  6.60971921582127E-01  2.25340224385460E-01  2.72059717870422E-02
  1.63370746843582E+00  4.63658252155570E-01 -2.74686787738137E-01  4.20845040711344E-01  3.88314775811466E-01
* ORBITAL    1  107
 -1.79410941349000E-04 -1.29589809344741E-03 -6.16508183995674E-03 -1.49530576216733E-02  3.31235961454606E-03
 -8.05582907058428E-04  1.32855236070700E-03  2.22193964229719E-03 -8.14824792520011E-05 -4.03201673064204E-01
 -9.67477216176939E-01 -7.25059533242470E-01  2.23244743140286E-04 -4.34692311731963E-02 -1.70745097923425E-04
 -7.41747538351788E-03 -4.14328133466606E-02 -2.04265185739501E-02 -2.69327991881384E-03 -3.12330398044449E+00
 -1.86516524149248E+00  3.89303165186555E-01  3.09948769491637E+00  1.84539276916928E+00 -3.91750344600709E-01
  1.78994397382860E-03  7.45796370852368E-04  2.70101463043757E-03  4.20596200591560E-04 -1.48738005917922E+00
 -9.65639274065955E-01 -2.76067673052797E-02  1.22469642420046E-01 -1.20593573915742E-01 -2.34496044983903E-02
 -1.43673116303389E+00 -8.82457593962851E+00 -5.01323184885949E+00 -1.69336679009984E-01  3.72124191971576E+00
  1.92282689956407E+00 -4.77457120327677E-01  7.02345776523979E-01  6.36636168269898E-01 -3.20664109467683E-01
 -1.26489734079986E-01  3.32033844538079E-01 -1.25614753817882E-01  1.43408883474772E+00  8.81996244288083E+00
  5.01757962990432E+00  1.66043683888152E-01 -3.70362832227276E+00 -1.90269218012008E+00  4.80040075661142E-01
 -7.05047832222776E-01 -6.39575084903415E-01 -3.20280935180504E-01 -1.24439159400383E-01  1.24380542353541E-01
  3.34822742563334E-01  1.72499694482144E+00  9.43918943195306E+00  4.68395132621791E+00  4.94456647527797E-01
  6.68460797243954E-01  7.36491631817852E-01  2.32010489138514E-03  5.22979075364056E+00  2.88797165300498E+00
 -1.75646525113477E-01 -3.75383807650520E-02 -2.39295233260400E-01 -7.33053809382462E-01 -4.56440210501633E-01
  3.42149038266409E+00  1.69489502834681E+00 -7.06305081073388E-01  4.99576756261915E-02 -4.24424900771948E-01
  1.15265409841887E-01 -1.72056880554630E+00 -9.40286395768197E+00 -4.65860544633775E+00 -4.96471675157443E-01
 -5.26803824208029E+00 -2.91190707915475E+00  1.75913857188515E-01 -6.65693782678075E-01 -7.32811508263741E-01
 -4.39464505459215E-03  3.71847999590831E-02  2.44246258107314E-01  7.27270944509518E-01  4.52679038526518E-01
  3.42153141092429E+00  1.69225931327486E+00  1.14756112871158E-01  4.23392310131413E-01 -4.69318617781037E-02
 -7.11499538147522E-01 -5.47985370985627E-01  2.17795725756404E-01  3.06372385362664E-01  7.60356275288740E-01
  5.21815946362799E-02  1.71720087287968E-01  3.18625084396470E-01  5.36538987673487E-01 -2.18557380583999E-01
 -3.05608659296030E-01 -7.69541472684056E-01 -5.51451561967105E-02 -1.76367619636775E-01  3.24393214794140E-01
 -9.32233713278890E+00 -4.18612896362038E+00  1.35663179025847E+00  9.40475531808837E-01  2.37657141919030E-01
  2.41993230395728E+00  8.17677588643206E-01 -2.14760840461791E-01  2.42981259459772E-01  2.16110738619893E-01
  9.32641066544271E+00  4.19227596330980E+00 -1.35953883030570E+00 -2.41984461745283E+00 -8.17712378873013E-01
 -9.52818131252595E-01 -2.40888621732931E-01  2.17875867189587E-01 -2.47874435149457E-01  2.11530709627295E-01
* ORBITAL    1  108
 -5.29916023312279E-03 -3.78828980594665E-02 -1.80062104534644E-01 -3.01536293228994E-01  2.24472348676315E-01
 -8.95373272043914E-02  1.15253302892486E-01  2.28135264039082E-01  1.11242599911678E-01 -1.13508945835097E-04
  2.15942884445156E-04  6.94210177082384E-04  8.65092782905929E-03 -1.55238064719797E-05 -3.64451992260703E-02
  3.50654905574432E+00  2.00922034336796E+01  1.07442769315332E+01  1.67449428925821E+00  3.27544611304650E+00
  2.23304405076643E+00 -5.24977208252884E-02  3.23976440271754E+00  2.20733009590620E+00 -5.41618934303517E-02
 -5.82243375595043E-01 -1.22657200990561E-02 -7.66472522286859E-01  1.34860922390153E-01  6.07214918981028E-03
  2.07900916219023E-03 -4.13784972872817E-01  1.77494167413090E-01  1.76753805513346E-01  4.15079120210385E-01
 -5.28493744318655E-01 -3.03780240073695E+00 -1.71745993276455E+00 -1.63630644256945E-01  1.64117684574484E-01
 -9.49142576993766E-01 -8.56778202680034E-01  8.25215692504229E-02  2.53881438069283E-01 -1.29609596939997E+00
 -7.34871526532601E-01 -2.73057601729952E-01  1.15869864092747E-01 -5.46925279954263E-01 -3.14836309265354E+00
 -1.77861155426995E+00 -1.68085582570686E-01  1.38979350704087E-01 -9.67281695988448E-01 -8.57633146719691E-01
  9.38338373694636E-02  2.60910199451302E-01  1.29717893439387E+00  7.35085853444607E-01  1.18635607080742E-01
  2.71126982894819E-01  7.70724696558308E-01  4.30402580967626E+00  2.14859545519148E+00  1.98764103639966E-01
  3.97765360094262E+00  2.39120641028426E+00 -2.55654220222715E-01  1.07912144694924E+01  7.12493354313816E+00
 -1.79729223926531E-01  1.57342094093832E+00  7.00735817357142E-01 -6.82941910000491E-01 -4.24949075174879E-01
  2.82845058831462E+00  1.25021449198913E+00  4.71577921307599E-02 -4.92000350177231E-01 -5.15351982153435E-01
  2.23961953776965E-01  7.72671192480997E-01  4.31179925396411E+00  2.15077523556318E+00  1.98846490972211E-01
  1.08708509929145E+01  7.18104616778827E+00 -1.78072990894358E-01  3.96849599722868E+00  2.38665233552188E+00
 -2.56107054248450E-01  1.57937821054500E+00  7.04251047935487E-01 -6.81324087476382E-01 -4.24525931853919E-01
 -2.83838134512592E+00 -1.25534940382269E+00 -2.27498403220091E-01 -5.16550054588694E-01 -4.97619328175858E-01
 -4.35636423041076E-02 -1.18044675525422E+00  1.61609792279207E-01  8.76686482671716E-02  8.40792058945080E-01
  1.08651854184216E-01 -5.03350643148714E-02  2.25649925832509E-01 -1.12220251817975E+00  1.80350522136213E-01
  7.75567499931595E-02  8.29213988450708E-01  1.04506842615119E-01 -5.00930554596592E-02 -2.27428746111833E-01
 -1.32269643254290E+01 -3.93602486136237E+00  2.32191837958097E+00  3.07148212875834E+00  9.66746639347896E-01
  1.46485881489159E+00  2.28838516506382E-01  1.39094594784260E-02  8.08026166809014E-02  7.84147399965502E-02
 -1.32759491807081E+01 -3.95378466288969E+00  2.33267764744971E+00  1.46665641050410E+00  2.28129644151002E-01
  3.08096198329905E+00  9.73014686048606E-01  1.88534840523685E-02  8.29524709644485E-02 -7.71109065453636E-02
* ORBITAL    1  109
  3.06531159329114E-05  2.18671863541990E-04  1.05049199273001E-03  2.63625108202311E-04 -3.85784084217745E-03
  1.46451247096592E-03 -1.93015654785225E-04 -9.46618508854218E-04  5.25225458313985E-04  3.26496271100611E-03
  1.90965545603371E-01  4.32968387497464E-01 -2.62575847127994E-04  1.03663918589518E-03 -1.78243508044233E-06
 -1.41084919988613E-02 -8.11103417084866E-02 -4.34941621032862E-02 -6.31443414516954E-03  4.12851063940177E+00
  3.03617626712969E+00  2.27822419538464E-01 -4.15347778980811E+00 -3.05314833473236E+00 -2.27019574885520E-01
  1.90864487465227E-03  1.80950942983597E-04  3.17333060154366E-03 -1.37909512397715E-04  1.28793927518886E+00
  3.87350366206525E-01  1.34303263687631E-01  1.64357656436963E-01 -1.65564034301006E-01  1.30842287967015E-01
  1.54047095994596E+00  9.23002483795145E+00  5.06453427141978E+00  3.50797270867365E-01  3.52789742888895E+00
  2.48748763275746E+00 -2.53094682093199E-02 -9.82203411724471E-01 -5.69862898173621E-01  4.82400269415348E-01
  1.43984302070734E-01 -3.71302652459946E-02 -3.86789727068592E-01 -1.53676774051562E+00 -9.21124532389814E+00
 -5.05514102480103E+00 -3.48673549459578E-01 -3.52970667437983E+00 -2.48276454047840E+00  3.09996120698471E-02
  9.83058877869300E-01  5.69340686751538E-01  4.74895819317114E-01  1.39438195232654E-01  3.86417521887940E-01
 -3.89854936541218E-02  6.33796819436385E-01  3.82239977455202E+00  2.20811189244113E+00  4.10997788413611E-01
  1.20513024089950E+00  6.79814205390539E-01  7.18608990416448E-02 -9.16541561553427E+00 -6.60345324414964E+00
 -1.85733793599713E-01 -5.29746933340953E-01 -3.54880535617775E-01 -5.22896788168982E-01 -2.71527610248456E-01
 -5.11790361113195E-01 -3.42123920223016E-01  3.11605501872230E-01  7.93519208573176E-01  8.26748473553894E-02
 -4.80364459731371E-01 -6.36232023192128E-01 -3.83630553395809E+00 -2.21479418431836E+00 -4.10846020124317E-01
  9.08689249781859E+00  6.55139139119583E+00  1.86806737626366E-01 -1.23496166497715E+00 -6.97298733923590E-01
 -6.93017707511457E-02  5.16942730685020E-01  3.48653503408232E-01  5.26294966059696E-01  2.73473831028899E-01
 -4.87840941361420E-01 -3.31100827449556E-01 -4.78399707524649E-01 -7.89964202499172E-02 -7.90189587237437E-01
  3.12908928738814E-01 -5.36487939083903E+00 -1.57444367628464E+00  9.77504684920679E-01  1.05840267762564E+00
  3.38034099074090E-01 -2.10767672238291E-03 -2.14797469925496E-01  5.37122101073974E+00  1.57121162659480E+00
 -9.77799266499167E-01 -1.06136008946304E+00 -3.37462794051007E-01  3.12635139191371E-03 -2.14625335150642E-01
  3.46969038956444E+00  9.19843130956380E-01 -1.01577255506815E+00 -4.34546733818545E-01 -3.77460004501726E-01
  1.79234373311186E-01  2.02560764309244E-01 -8.20818001505931E-01 -2.61892797484757E-01  1.83265864821897E-01
 -3.37631301002404E+00 -8.93826057823401E-01  9.99829857042081E-01 -1.90369876726869E-01 -2.03887399055749E-01
  4.13959489808658E-01  3.70941497082445E-01  8.20966406727609E-01  2.62041398164530E-01  1.84260774657104E-01
* ORBITAL    1  110
  1.79081088869508E-05  1.23123919494555E-04  5.22393332592707E-04 -7.76072381802913E-04 -3.16587448114059E-03
  9.89434802540134E-04  2.53408398354939E-04 -3.15262550539669E-04  8.57964357205334E-04  1.01065695934795E-02
  1.82542188879164E-01  3.97907451248818E-01 -1.62867280496988E-04 -1.54062332750015E-02 -1.59853308346097E-04
 -3.03418558244010E-03 -1.71988652620981E-02 -9.01502806847273E-03 -1.13337580454967E-03  6.27680053102320E-01
  2.19504127050004E-01 -7.75105410177651E-03 -6.27868117346334E-01 -2.18906964618666E-01  8.10396688734329E-03
  1.10224586621148E-03  4.83703108818935E-04  4.57220864320771E-04 -3.65293978456980E-04  1.91172873719402E-01
 -1.89259985156869E-01  4.05631568949955E-01 -2.80704548005547E-01  2.80359919436098E-01  4.05821830132265E-01
 -8.41063135430963E-01 -4.86669657929111E+00 -2.71492766397749E+00 -3.30985168022081E-01  8.91765101850892E+00
  5.50966862462559E+00 -6.04387438674224E-02  1.99779065042080E-01  3.03280896840454E-01 -3.47801552769185E+00
 -1.24402453576077E+00 -9.98577774310357E-02 -4.08314914061237E-01  8.35559646256195E-01  4.83305745488741E+00
  2.69507378844859E+00  3.28688736462628E-01 -8.89055573866266E+00 -5.49137115682400E+00  6.06431082118427E-02
 -1.96651318399221E-01 -3.01120654706375E-01 -3.47399206063499E+00 -1.24316547942596E+00  4.06384536955022E-01
 -9.97932508769827E-02  4.36505942668381E-01  3.13916343811350E+00  1.84503273277468E+00 -1.48588392074548E-01
 -7.69314474879614E+00 -4.70011926644941E+00 -1.12100717049359E-01 -1.96733083222831E+00 -1.89152270759428E+00
 -5.08120722624269E-01 -3.10598086202387E+00 -1.14640566570987E+00 -4.87558552312711E-01 -2.91138454563987E-01
 -4.48041371830358E-01 -3.64149604830855E-01  1.98409748025846E-01  1.17138051681171E-01  7.12702044270487E-02
  7.72786953382504E-02 -4.26951057068461E-01 -3.08531770615914E+00 -1.81710250293359E+00  1.51947927774256E-01
  1.96165325914579E+00  1.88555170038948E+00  5.07374721493210E-01  7.67346587118631E+00  4.68714898509377E+00
  1.12289491842085E-01  3.10521810496889E+00  1.14652528508506E+00  4.83636786441698E-01  2.89213354197057E-01
 -4.47137966069900E-01 -3.62947073766242E-01  7.72621475888524E-02 -7.01129957655689E-02 -1.16423604173031E-01
  1.98120105104116E-01 -1.17997852729877E+01 -3.94870170735128E+00  1.89278655645486E+00  3.51575033727704E+00
  1.03164563722297E+00  1.15138649997814E-01  3.85080322028093E-01  1.17791670966794E+01  3.94165438963097E+00
 -1.88943259492691E+00 -3.50937927803071E+00 -1.02976622393990E+00 -1.14643960612018E-01  3.84432982504284E-01
  1.03771458389242E+01  4.88794688321221E+00 -1.45251574174655E+00 -4.08284340851793E+00 -2.18834329914245E+00
 -7.22887356644488E-01 -3.66580258374048E-01  4.34626993086790E-01 -1.26942996960974E-01  6.29041373993798E-01
 -1.03761623074943E+01 -4.88873557312309E+00  1.45261254999111E+00  7.22917834405725E-01  3.66858374725261E-01
  4.08389900238444E+00  2.18906094184149E+00 -4.35107151613548E-01  1.27257659341742E-01  6.29333080865777E-01
* ORBITAL    1  111
 -3.11473485832762E-05 -2.23395192940939E-04 -1.04688404345388E-03 -4.48607656079556E-03 -1.95120386656312E-03
  1.13397574563650E-03  7.30589674400121E-04  3.73373654524481E-04  1.25902363431120E-03  7.25385912459069E-01
  1.79571078106755E+00  1.45413248037228E+00 -2.87691403064706E-04  3.40465231813784E-02 -2.93637206379544E-04
  1.38315385480380E-03  7.27751051183199E-03  3.82927662835237E-03  1.42631263315065E-03 -1.53614770625342E+00
 -1.77604011758898E+00 -5.70464908566087E-01  1.54111555931430E+00  1.77882614083155E+00  5.70477794327559E-01
  7.39266283221084E-04  7.73995566989117E-04  4.26467940897821E-04  1.99626697430451E-04 -9.43747296226403E-02
  2.01139543757293E-01  8.88571606984926E-02 -2.64975868948966E-01  2.66208798378799E-01  9.06824330236966E-02
 -1.17756563341314E+00 -7.69027073276014E+00 -4.71163584976228E+00 -3.53062810791367E-01  1.69980895929500E+00
  1.09016285024575E+00  2.15959331298085E-01  1.00689800815815E+00  6.54221678051015E-01  2.02432638858067E-01
  5.23578762048517E-01  5.14269479299187E-01 -2.66930036875251E-01  1.16235688179523E+00  7.60133363225041E+00
  4.66429000807076E+00  3.49033873934051E-01 -1.69244663967314E+00 -1.08201187960764E+00 -2.14848814561997E-01
 -9.98990160497291E-01 -6.49988436402425E-01  2.03720555748058E-01  5.23971373847047E-01  2.66861813580685E-01
  5.11228620924910E-01 -3.39828231634648E-02 -9.71268836304810E-01 -8.92968547203148E-01  2.62898639388230E-01
 -5.78770711026771E+00 -3.94257215519420E+00  3.04621396608904E-02  7.46658340560413E-04 -2.99532953115365E-01
  4.45495927009657E-02 -1.17655262907743E+00 -5.54321213088848E-01  3.94332561696349E-01  2.94001960775317E-01
 -8.08655239057612E-01 -9.16162315332513E-01 -2.88725738130734E-01  5.29367604326565E-02  4.22078897411759E-01
 -2.71934135735266E-01  4.14919710259921E-02  1.01296666366319E+00  9.16121103839347E-01 -2.58423302239685E-01
  6.81523274216675E-03  3.05631306994489E-01 -4.32345635550318E-02  5.75999620438234E+00  3.92593955577892E+00
 -3.08244307719809E-02  1.17146585345589E+00  5.54890247203195E-01 -3.95836525788836E-01 -2.95478955104665E-01
 -8.14441078489762E-01 -9.18342428867725E-01 -2.76287568969305E-01 -4.22121986692350E-01 -5.17242629254348E-02
 -2.86657921485742E-01  9.55155328210007E-01 -3.33707048896590E-01 -2.49814723288491E-01  4.13124861463402E-01
  9.14930409950100E-02  3.80707165070358E-01  2.91764613913615E-01 -9.33544295007934E-01  3.39121632540938E-01
  2.45863215474175E-01 -4.19965012684659E-01 -9.35236887816792E-02 -3.81094313644030E-01  2.92309913006524E-01
  8.44088950114285E+00  3.51415044072172E+00 -8.47514029345996E-01 -1.29319660537370E-01  2.10196952312064E-01
 -1.42863763744390E+00 -6.47254023113692E-01 -2.77244319140762E-01  2.20031270850679E-01 -2.31423214540415E-01
 -8.43239008199172E+00 -3.51326746363197E+00  8.46348621604859E-01  1.43090608186882E+00  6.46311581142809E-01
  1.22575011268119E-01 -2.09879842205289E-01  2.76233941089468E-01 -2.20598482072504E-01 -2.34763164660279E-01
* ORBITAL    1  112
 -3.08259916002311E-02 -2.20939060466294E-01 -1.01521675899492E+00 -2.12664835925293E+00  8.32561156514095E-01
  1.39870564663213E-02  1.98962940708285E-01  3.11789154752127E-01  6.40062830574095E-02 -1.31677327332599E-03
 -3.36453544844568E-03 -3.29240126492738E-03 -1.20590677493197E-02 -1.61908387290723E-05 -2.14073252448233E-02
  1.09582406833738E+00  5.82257595730588E+00  2.97282334701441E+00  8.14380791780980E-01 -2.89547401313435E-01
 -7.15918364194339E-01 -2.24652836206217E-01 -3.14367436771973E-01 -7.34941133858686E-01 -2.25939519087734E-01
  5.30204249998621E-02  1.05460504875410E-01  2.26637743219191E-01  3.27616367738115E-01  3.90383908834476E-03
  1.13479926084003E-03 -6.68028223474249E-02  2.85579582312135E-01  2.84450955385872E-01  6.66250070221278E-02
 -9.94605694255649E-01 -5.34837986972225E+00 -2.23254524276221E+00  4.68279170693567E-02 -6.52869979399239E+00
 -3.72769093423604E+00  2.95485207213360E-01  4.06381908919949E-01  3.09916968066554E-02  1.21935612356148E+00
  4.79211000592677E-01  4.30031341623816E-01  4.52465051182849E-01 -9.92455060983389E-01 -5.34072209502357E+00
 -2.23225209757740E+00  4.73340413489349E-02 -6.51404260425113E+00 -3.72120556247067E+00  2.93893886815216E-01
  4.06202662760957E-01  3.10256660061184E-02 -1.21809388849312E+00 -4.80978426901812E-01  4.50670109084676E-01
 -4.29838442735586E-01 -1.52139008641920E+00 -8.69960529991083E+00 -4.18067816702709E+00 -9.02645087246964E-02
 -1.03484808419246E+00 -4.69930511470800E-01  3.88262685059146E-02 -4.23416255366597E-01  7.67791759418402E-01
  6.58457206796820E-01 -1.46329742425488E+00 -4.93576903637606E-01  1.01137390242331E+00  3.96618583409512E-01
  1.98384247270904E-01  2.01429800708750E-01 -6.17111745024423E-01  1.40091013722840E-01 -1.41287162111199E-02
  9.01574809685904E-01 -1.52614912294232E+00 -8.73439262218237E+00 -4.20431920718872E+00 -9.14729581950725E-02
 -3.91410777691391E-01  7.86589844124297E-01  6.57535506563803E-01 -1.05091784758473E+00 -4.85429110026906E-01
  3.72800923576682E-02 -1.45875133018115E+00 -4.91478047296706E-01  1.01748743283309E+00  4.01534891232824E-01
 -2.02904164185039E-01 -2.00869616270262E-01 -9.00532882385298E-01 -1.17724707509545E-02  1.38290317304642E-01
  6.19109455419404E-01  9.42936311133922E+00  2.72167041437286E+00 -1.60906553031536E+00 -2.85314548588704E+00
 -8.06209385300828E-01 -8.29482628167730E-02 -2.43651440841798E-01  9.40811802147114E+00  2.71354457583439E+00
 -1.60604899676361E+00 -2.84374287055241E+00 -8.03812007572410E-01 -8.11668976743455E-02  2.41815521324983E-01
  5.89313315178083E+00  1.53385940048046E+00 -9.82340198829577E-01 -2.39283052064234E+00 -3.70625802815628E-01
 -2.21394017117548E-02 -3.84957220994661E-01 -1.66691814633325E-01 -1.20650148473875E-01  6.02665704408531E-01
  5.89901773669253E+00  1.53852347268562E+00 -9.80066847780321E-01 -2.35045903304507E-02 -3.85439528146510E-01
 -2.38084389715737E+00 -3.64844616220029E-01 -1.69163643882484E-01 -1.18666841242825E-01 -5.99621727507681E-01
* ORBITAL    1  113
  3.83161574227738E-02  2.73553231289370E-01  1.24358967974174E+00  3.35697964727899E+00 -3.34203893307014E-01
 -5.28705360972664E-02 -2.14652769209547E-01 -4.80483156510240E-01 -3.51433400072574E-01  3.41113054401338E-02
  9.13540288128877E-02  8.46085316165135E-02  1.37196482271683E-02  4.61025334668482E-03 -4.32690707065734E-02
  8.54270095424913E-01  5.19426545738891E+00  2.89254076035953E+00  3.27990060177555E-01  4.62120219108282E+00
  3.79058952509389E+00  2.52333976434931E-01  2.71819907702761E+00  2.51458876056647E+00  3.56958145048636E-01
  3.38279705036892E-01  1.06209664566024E-01 -6.59579724010522E-01 -5.79866657746361E-01  3.14963739221714E-01
  1.21604860504540E-01 -4.80312107172526E-01 -1.68227623758791E-01 -2.06608754666596E-01  4.35643488084547E-01
 -4.82925452876188E+00 -2.90193341540062E+01 -1.65956015499501E+01 -1.92705074585569E+00  1.16584243966094E+01
  8.06936643355274E+00  2.85904651882191E-01  2.69796405049015E+00  1.78374521637598E+00 -2.52567971314543E+00
 -8.13460180929202E-01  5.58219629255642E-01 -6.91625142935773E-01 -4.26620064767839E+00 -2.57675798718560E+01
 -1.48787999999997E+01 -1.75017645199227E+00  1.18299147583999E+01  7.95073823237854E+00  1.31558538040345E-01
  2.30197365422756E+00  1.54240289889981E+00  2.66777268837750E+00  8.21538441742986E-01 -6.97896947682391E-01
 -4.47345686672985E-01  4.24370909466787E+00  2.34986423125214E+01  1.19290254650959E+01  1.34125114639159E+00
 -1.11999213838761E+01 -7.07154560911515E+00 -4.79763717437534E-02  4.79792911551203E+00  2.09231584882896E+00
 -4.20632727332340E-01 -5.59399790470457E-01  2.36558024412241E-01 -1.51839309448647E+00 -8.46599555517938E-01
  1.47141881865839E+00  2.93268246841409E-01 -3.14852245607897E-02  7.71675749947992E-02  2.69661491606437E-01
  4.22226571711538E-01  3.45559561969270E+00  1.86941418929641E+01  9.14159559131564E+00  1.01827275003912E+00
  7.52020206165378E+00  3.89504060095207E+00 -4.47885588813077E-01 -1.07707187545338E+01 -7.11844299837544E+00
 -2.06345641760425E-01 -9.60740298705863E-02  4.67941874083662E-01 -9.58895639337279E-01 -4.61049792533413E-01
 -2.22166940235726E+00 -5.99253163756859E-01 -4.73750994846732E-01  2.89352178549369E-01 -1.05269018079395E-01
  9.18393760167825E-02 -4.15686869499630E+00 -1.22445192541866E+00  7.47055901023624E-01  1.50871666294169E+00
  2.78536727697263E-01  1.25893713152859E-01  3.54471425249264E-01 -5.78343986741654E+00 -1.68476299551439E+00
  1.02154023308600E+00  2.02285222431936E+00  4.12968770932479E-01  1.52606585661992E-01 -4.01159437101831E-01
 -6.67148026391023E-01 -1.87215020012738E-01  1.95855149193464E-01  2.49963336102480E-01  3.27145082998520E-01
  4.12977965499461E-02 -1.77069701187555E-01 -1.25903732570199E-01  4.19038929858013E-02  1.53342775489825E-01
 -1.70842628902376E+00 -4.63418667176780E-01  3.95466159867616E-01  2.90888378943283E-01 -1.00963804178741E-01
  8.17424447012518E-01  5.27862185818223E-01 -2.53293453250749E-01  8.33780330212444E-02 -9.80940761730081E-02
* ORBITAL    1  114
 -4.01890712036132E-03 -2.86885684162980E-02 -1.30404151809681E-01 -3.54605261163163E-01  3.19190720506497E-02
  6.43508465620353E-03  2.28021372533318E-02  5.08208815876938E-02  3.80537994443556E-02  3.29446878528665E-01
  8.82688424238260E-01  8.11980563206596E-01 -1.71904888608132E-03  4.35147128688503E-02  4.45104299220120E-03
 -9.30936631613149E-02 -5.64626559635579E-01 -3.13788963081840E-01 -3.63683726141439E-02  8.51655105668493E+00
  5.62479523827924E+00 -5.31068911689863E-01 -9.29519847502837E+00 -6.29209172268557E+00  4.67869291101513E-01
 -3.61707695454501E-02 -1.08742893410466E-02  6.99520279526715E-02  6.10745015542374E-02  2.95641977217820E+00
  1.14288758217607E+00 -1.54336865068327E-01  1.95007801880165E-01 -1.55624212921566E-01 -2.51702315515662E-01
 -2.17985637542424E+00 -1.24804183603552E+01 -6.46085470363558E+00 -6.39573210007294E-01 -2.00620832449056E+00
 -2.63092295545747E-01  7.06583743946774E-01  1.60953572360975E+00  9.68124567563666E-01  9.25549765823751E-01
  1.21766434117625E-01  4.78512960761368E-01  9.92355816479903E-02  3.14954936442542E+00  1.83183803044725E+01
  9.81165103837951E+00  1.03037915680401E+00 -4.76485643034240E-01 -1.43078015566879E+00 -7.51292488627965E-01
 -2.14190965443636E+00 -1.32195111694179E+00  3.74534659091791E-01 -5.07234780046052E-02  4.78286842299433E-02
  5.85293054968947E-01  3.28377544493859E+00  2.02709020264681E+01  1.19437180900403E+01  1.39214245514710E+00
 -9.53051694110326E-01  9.12362146012045E-01  7.58405162031730E-01 -1.34563136150998E+01 -8.80266212404009E+00
  1.71449934751708E-01 -2.18557847396416E+00 -1.14227399488452E+00 -2.49027204101754E+00 -1.73846415918745E+00
 -3.73052919172321E+00 -1.49692735853964E+00  2.86377463063752E-01  8.60904457423928E-01 -1.19779842197861E-01
 -2.92366754804618E-01 -4.09601766533785E+00 -2.47210971599633E+01 -1.41660939298781E+01 -1.64114922421113E+00
  1.21459889092519E+01  8.16195262419597E+00 -8.11471183374623E-02  3.29676058110096E+00  5.99969483414808E-01
 -7.32609474375999E-01  2.26185932640254E+00  1.07016296540443E+00  2.75027827021974E+00  1.87630476798472E+00
 -3.33727939554521E+00 -1.40105450917683E+00 -1.93777089311282E-01  5.93451941371011E-02 -8.57959611103173E-01
  2.71360419617419E-01  8.14129832979975E+00  2.29750953675004E+00 -1.37974167413920E+00 -2.58676977539194E+00
 -6.63394421566419E-01 -1.35470256381242E-01 -2.54592643163072E-01 -7.10350692223488E+00 -1.99493886315666E+00
  1.19500028624453E+00  2.21637033312752E+00  5.91812211433974E-01  1.05864961555391E-01 -1.74328624022031E-01
  5.21222271991584E+00  1.41507897114384E+00 -9.95146361196355E-01 -2.76395061066574E+00 -1.00634092537023E+00
 -1.21442900164680E+00 -3.55307199409094E-01  6.17844192529489E-01 -2.01349148604176E-01  2.51038057717873E-01
 -4.98642573350466E+00 -1.35357501474234E+00  9.36784732235673E-01  1.18061858930345E+00  3.86519573263521E-01
  2.66038204700314E+00  9.17383324295318E-01 -5.77367610198566E-01  1.88777640258754E-01  2.79535080361152E-01
* ORBITAL    1  115
  1.40051369754577E-01  1.00505783258802E+00  4.70470903803422E+00  1.38318779061660E+01 -4.66321452945823E-01
 -3.29555169356857E-01 -1.04303051830421E+00 -2.09459600284149E+00 -1.16402512167503E+00  1.39335280180333E-03
  4.08574363938569E-03  3.30512925317329E-03 -3.09093984622181E-02  3.61388351726422E-04  2.75520686227213E-02
  2.00646270435126E+00  1.11906686370182E+01  5.38551246736039E+00  3.33364322230962E-01  7.02360325466007E+00
  6.36366546279437E+00  8.47275959406236E-01  7.00141195760155E+00  6.34882387441764E+00  8.48230741530962E-01
  6.31697320943012E-01  4.73107313814959E-01 -6.38852943193624E-01 -7.39938163298463E-02  1.88436424922809E-03
  8.97604472321103E-04  2.97262137332605E-01 -4.46385189659927E-01 -4.45672160472951E-01 -3.00700288717436E-01
  1.60579054844810E+00  8.19091151856060E+00  3.82447079218686E+00  5.15951621125331E-01 -3.86135285732510E-01
 -9.64391642575584E-02 -1.78782461181466E-01  6.54684882361455E-02 -8.54586539463625E-02 -2.66169416110203E+00
 -1.79165979827349E+00  3.48278361017189E-02 -1.41328268674277E-01  1.60385206138475E+00  8.17879539336860E+00
  3.82091996071297E+00  5.17271839674806E-01 -4.74773712427711E-01 -1.42804389782063E-01 -1.72008682815270E-01
  6.74832187150817E-02 -8.78249729550750E-02  2.63631218402996E+00  1.78322923225887E+00 -1.34999373992867E-01
 -4.60540596169953E-02 -2.40245194382487E+00 -1.46438222723262E+01 -8.42870606584978E+00 -1.00489958169677E+00
 -1.64462524241868E+00 -3.80615445945148E-02  5.51661908167005E-01  4.74216824616833E+00  2.55929272538171E+00
 -5.01036952377128E-01  1.04640594867803E+00  9.57698801762221E-01  1.43849910009363E+00  6.84432219549487E-01
 -8.87386764360266E-01 -6.17930558604963E-01 -2.75719787787832E-01 -6.12571256161605E-02  6.50040766900766E-02
  6.72210110731242E-01 -2.44882547443612E+00 -1.49122423818664E+01 -8.56872037514565E+00 -1.01662860345558E+00
  4.73330887410145E+00  2.56703739614525E+00 -4.92152705572503E-01 -1.68227754244177E+00 -6.31414209763482E-02
  5.47445463205370E-01  1.03918743098448E+00  9.61934692375293E-01  1.46769955955391E+00  6.99567079172472E-01
  8.86082799242681E-01  6.17828671474754E-01 -6.78339611355549E-01  6.43996746927949E-02 -6.01298178406883E-02
  2.80020156186745E-01 -4.09633657517527E+00 -9.52156243898051E-01  6.98364047675248E-01  5.07360132341877E-01
  3.11930157012683E-01 -3.03213274992199E-01 -1.10014312427786E-01 -3.96945929535352E+00 -9.19843586173671E-01
  6.77241797757402E-01  4.64911609798054E-01  3.00985296683363E-01 -3.04872724040454E-01  1.15074988832445E-01
  3.80563754484604E+00  1.36289081545942E+00 -6.19526439871820E-01 -8.87952643271273E-01 -1.93103728644768E-01
 -1.13661731461147E+00 -3.22630328230901E-01  7.55809648391021E-02 -1.44916159697440E-01  7.60938156432720E-03
  3.96622848717497E+00  1.42541231993119E+00 -6.48517740300536E-01 -1.15734220453728E+00 -3.35466802291431E-01
 -9.27795515226752E-01 -2.05495039052761E-01  7.26228154856312E-02 -1.50331883090024E-01 -1.80763548315978E-02
* ORBITAL    1  116
  1.06299931875401E-03  7.61929542796317E-03  3.55177549604346E-02  1.04318525686678E-01 -3.03030221456045E-03
 -2.83195767376966E-03 -7.70146445355197E-03 -1.55028609229457E-02 -9.05663733751923E-03 -2.72118409085863E-01
 -7.07770395421234E-01 -5.95374642196053E-01  1.45311065110344E-04 -5.49086399081899E-02  2.41091686077307E-04
  1.54520342940641E-02  8.77129641566414E-02  4.29547192878538E-02  2.05752131065118E-03 -1.59401626585340E+00
 -1.01526985672599E+00  1.05344422466401E-01  1.70322233342716E+00  1.11499982596735E+00 -9.21815979645769E-02
  3.43050048417693E-03  3.44447918906525E-03 -6.29814978579700E-03 -1.88566470513333E-03 -2.70973089865749E-01
 -1.42804074357962E-01  2.86615639792898E-01  5.03638973473848E-02 -5.73691498401333E-02  2.83678684529861E-01
  9.93600851380575E-02  5.07405152162732E-01  5.06581092113378E-01  2.02187456998685E-01 -6.68703484799555E+00
 -3.58344851394971E+00  4.71102528855176E-01  3.33399729422930E-02 -2.35120342172843E-01  1.62219283547663E+00
  4.85791538563240E-01  7.81717288369564E-01  4.68914447500583E-01 -8.52098104932394E-02 -4.47643189320339E-01
 -4.87791163128602E-01 -1.99702652091730E-01  6.66083134657531E+00  3.57474684235159E+00 -4.69477323547446E-01
 -2.39732255456682E-02  2.38848307627482E-01  1.64382753534395E+00  5.06372452279461E-01 -4.68880640574443E-01
  7.74327648021753E-01 -3.59825521998999E+00 -2.08271774340398E+01 -1.09019968102887E+01 -9.61046901446834E-01
 -2.55542728952133E+00 -1.66951777425715E+00 -2.77703900320450E-01 -6.73719475267606E-01  5.61512470017261E-01
  6.58759541687302E-01 -7.43948415274869E-01  1.90711083005622E-01  2.22029578942877E+00  1.14956513876447E+00
 -5.15949422266016E-02 -8.02904427525722E-02 -3.63541643205396E-01  9.13446884452220E-02 -4.88827297398485E-02
  4.76446327620539E-01  3.57144815877461E+00  2.06577448577089E+01  1.08006817443763E+01  9.49403679164419E-01
  7.54679252379742E-01 -5.21080369701903E-01 -6.67940226679921E-01  2.55152496677036E+00  1.68023223015076E+00
  2.82387294142819E-01  7.75398790985286E-01 -1.68627903525584E-01 -2.20211878595796E+00 -1.14085727106006E+00
 -4.57488998804584E-02 -7.31038361718396E-02  4.71058661065009E-01  4.64194728565155E-02 -9.29577019503184E-02
 -3.61602534761419E-01  8.68931744655229E+00  2.20232092904106E+00 -1.43568521085996E+00 -2.93262639384993E+00
 -7.36120601906138E-01 -1.18590567305941E-01 -3.55232134622471E-01 -8.67893053961441E+00 -2.19707137688771E+00
  1.43503886762893E+00  2.91916287583324E+00  7.34803249032529E-01  1.13681644620456E-01 -3.52011213857633E-01
  1.22594206422426E+01  4.67334409900815E+00 -2.21656419503865E+00 -3.08039684061410E+00 -9.70506624951723E-01
 -1.52283240512348E+00 -9.40210399849789E-01 -2.12322856153808E-01 -3.77362471654053E-01  7.90767906977462E-01
 -1.22604764718512E+01 -4.66844028973594E+00  2.21694594700254E+00  1.51075723752667E+00  9.37941399221847E-01
  3.08417328689067E+00  9.71467732820654E-01  2.13530538088174E-01  3.76040099778419E-01  7.92370373681489E-01
* ORBITAL    1  117
 -1.94080881090262E-02 -1.38230280942488E-01 -6.15588672785154E-01 -1.62115601615428E+00  1.31412613618840E-01
  2.17395454942406E-02  5.61481808391451E-02  1.36005746078544E-01  1.39999875966159E-01 -5.67717848255822E-04
 -1.75699834107378E-03 -1.76658675267583E-03 -3.64248946862522E-02 -8.28125797648724E-05  8.13531981311150E-03
 -1.34100335489577E-01 -1.03181460671174E+00 -5.83786202652200E-01  1.75207072442801E-01 -1.04983245183974E+00
 -1.10421550614412E+00 -2.09543236597796E-01 -1.05419422418934E+00 -1.10706939806484E+00 -2.08565387031739E-01
  2.70054783757000E-01 -1.52857543319713E-01  3.54101076132503E-01  2.99707477805554E-01  1.45865638373609E-03
  5.60932176414030E-04  1.15820939529522E-01  3.79305237639404E-02  3.64877375677704E-02 -1.15126173010049E-01
  7.70933543756958E-01  5.40068014772396E+00  3.53560302353063E+00  4.51875983930020E-01  5.65461401710627E+00
  2.54668740032984E+00 -7.19882527982811E-01 -1.06702557044059E+00 -5.31046081845436E-01 -3.06079470071876E+00
 -8.48822824754729E-01 -1.11683561168362E+00 -4.66095780748038E-01  7.73030312618688E-01  5.41342904631466E+00
  3.54048393776549E+00  4.50871473943890E-01  5.68800393497038E+00  2.56335550350070E+00 -7.22679535631197E-01
 -1.06971533541626E+00 -5.31059054271235E-01  3.06731575388748E+00  8.50190824575107E-01 -4.67733004170787E-01
  1.12123296559432E+00 -3.78883430518573E-01 -1.73679139861379E+00 -7.72537697582574E-01 -2.87943766910508E-01
 -3.93920714130585E+00 -2.43039507601768E+00  4.39645809847894E-01 -3.81675120930332E-01  2.73782595144457E-01
  1.94427252072297E-01 -2.43538731182570E+00 -1.26334384704600E+00 -3.89350532258022E-02 -2.50941194122023E-02
 -4.97498115435077E-01 -5.86581719405208E-02 -1.67208169640768E-01  2.47926944545281E-02  5.51359759231463E-01
  6.32162360359557E-01 -3.56784186604928E-01 -1.61044789024692E+00 -7.07476478596827E-01 -2.82061470026204E-01
 -3.52961615383601E-01  2.84128016344700E-01  1.88656253820693E-01 -3.89921799616280E+00 -2.40866871402007E+00
  4.38226384602255E-01 -2.42227739034396E+00 -1.26109538849959E+00 -5.15007806247893E-02 -3.09462474489871E-02
  4.88409451228753E-01  5.47045211959792E-02 -6.28465151349766E-01  5.49756459942724E-01  2.21507449353942E-02
  1.63443204950115E-01 -1.25672709869483E+01 -3.36569081700420E+00  1.97224037324458E+00  3.96218583188672E+00
  1.02945911911751E+00  1.56419268664641E-01  3.95465854543705E-01 -1.26149599710938E+01 -3.37772659973967E+00
  1.98037500277291E+00  3.97877051286352E+00  1.03356836689632E+00  1.57135190359572E-01 -3.97506427536881E-01
  6.61317597645864E+00  1.75538886301517E+00 -1.09256896018601E+00 -1.92880589030865E+00 -4.16915925250880E-01
 -4.30552748934342E-01 -3.13804174860617E-01 -4.20440179193753E-02 -8.75391831541033E-02  2.14172065699608E-01
  6.48780004739496E+00  1.71118914607291E+00 -1.07053051060523E+00 -4.12824210594216E-01 -3.04774696714955E-01
 -1.89603893460602E+00 -4.07001335867616E-01 -4.17741081283159E-02 -8.41836474302257E-02 -2.08036880418701E-01
* ORBITAL    1  118
 -1.05311700371636E-04 -7.66532720861356E-04 -3.66229434414148E-03 -8.17299338001763E-03  2.65347030005748E-03
 -3.87176915001128E-04  7.30912697280713E-04  1.25876393083423E-03  3.09731377043835E-06 -5.04733036517982E-01
 -1.21916396186214E+00 -9.25142133188195E-01  4.10610117917001E-04 -8.63096166851345E-02 -3.81130898516909E-05
 -5.17078027170153E-04 -2.61444040772196E-03 -8.01381472996741E-04  2.80665240819374E-04 -7.59440249165661E-01
 -2.65856020396742E-01  1.36751882037199E-01  7.49985538927504E-01  2.57503477456776E-01 -1.37457454139991E-01
 -1.31661723928514E-03  5.28592599321643E-04  1.65543184099257E-04 -2.11315342391061E-05 -1.02471526028843E+00
 -8.63822976999988E-01 -1.73114948382978E-01  1.10183031034102E-01 -1.09434138548498E-01 -1.71822224783580E-01
 -1.66282416358596E+00 -9.96806085150968E+00 -5.46393648176016E+00 -4.77689426931991E-01  7.64089332911919E+00
  4.85987807633406E+00 -3.41087858856819E-01  9.98328824038903E-01  4.55567868521793E-01 -2.55182006982945E+00
 -1.33049673773015E+00 -1.95036982566363E-01 -6.93552096159544E-01  1.65900767857802E+00  9.94402743732526E+00
  5.45056485282660E+00  4.76926556589015E-01 -7.64604272394484E+00 -4.86148274580847E+00  3.41701881394615E-01
 -9.94552401442516E-01 -4.53762611675686E-01 -2.55821346919075E+00 -1.33135557585350E+00  6.93684054286791E-01
 -1.97103667369963E-01 -9.99515998977412E-01 -6.36906224060669E+00 -3.75454105186089E+00 -4.87252488138264E-01
 -1.37196926552788E+01 -8.04418199346854E+00  7.23851732635822E-01  2.31499780704424E+00  1.86908929588971E+00
  2.66980564207436E-01 -1.56686611261727E+00 -6.23205888154970E-02  1.22430615988042E+00  5.96515807635243E-01
 -8.40962706040165E-01 -3.73589395223878E-01 -8.68873415573442E-01  1.41536563936679E-01  9.37538185163360E-01
 -1.08195216923945E-01  9.98787642698672E-01  6.36296232062712E+00  3.75054856727220E+00  4.87004920420278E-01
 -2.32473033527833E+00 -1.87514018963511E+00 -2.66141688649310E-01  1.37108389357639E+01  8.04049975924342E+00
 -7.22871792311356E-01  1.56451337700319E+00  6.19268084582546E-02 -1.22232800114174E+00 -5.95816443510519E-01
 -8.39476040529357E-01 -3.72935932609730E-01 -1.04018414059245E-01 -9.37279411379959E-01 -1.40634252504945E-01
 -8.65665620005657E-01 -7.08261353802074E+00 -1.95127002231221E+00  1.03676017497393E+00  1.64653966948177E+00
  4.46872187593950E-01 -7.47518139022061E-02  5.07438507115992E-02  7.10763528035737E+00  1.95860090244288E+00
 -1.04070451395289E+00 -1.65494873003114E+00 -4.49234177861409E-01  7.43635376687877E-02  5.17536041832676E-02
  1.70076928209345E+01  5.63477218421328E+00 -2.57645738040428E+00 -3.27983065964984E+00 -6.00569003585558E-01
 -3.63339068630645E+00 -1.31040740922885E+00  3.99421276027821E-01 -3.27054388518514E-01  9.97575495165687E-02
 -1.69860780172613E+01 -5.62909259553045E+00  2.57314035776032E+00  3.62817185522798E+00  1.30960366190657E+00
  3.27489091028220E+00  5.99043725938083E-01 -3.98206957278346E-01  3.26924920459722E-01  1.00149990821405E-01
* ORBITAL    1  119
 -6.49431147036289E-02 -4.66732350716319E-01 -2.19051644382736E+00 -5.77542302028034E+00  7.91595117692470E-01
  4.80506092560328E-02  4.94511550927839E-01  8.77422646929794E-01  3.21540259661405E-01  2.77454592205309E-04
  7.97576952479443E-04 -2.22748681666013E-04  2.71602223224481E-03  4.55786990092114E-05 -8.03215508411272E-02
 -6.75804407038917E-01 -3.74896557362519E+00 -1.70480636445516E+00  6.15975587291504E-02 -2.99505518799393E+00
 -2.60752893574019E+00 -2.31739390787595E-01 -2.98711385983114E+00 -2.60172397464975E+00 -2.32336825008608E-01
 -4.95649649345271E-01  3.50803110166265E-01  2.43540220804631E-01  3.18072788618733E-02  8.87149590220704E-05
  5.77040002562711E-04 -3.34728036366887E-01  2.25545906549908E-01  2.26353229475095E-01  3.35806248746247E-01
 -8.18073029021719E-01 -5.02918283233866E+00 -2.66244250343257E+00 -2.76063209448652E-02  4.44279737711779E+00
  2.75199503455273E+00 -3.28342143027102E-01  7.28209179984370E-01  3.72439862649412E-01 -1.62182784315776E-01
 -3.82908164442914E-01 -2.20139898283141E-04 -4.51957621155239E-01 -8.21329124163860E-01 -5.04978018391406E+00
 -2.67454359330883E+00 -2.85235058809962E-02  4.47237296574819E+00  2.77042376549462E+00 -3.29740638835217E-01
  7.30663769023784E-01  3.73868287667190E-01  1.71816125943410E-01  3.87008107556459E-01 -4.54764609731115E-01
  1.42620577619970E-03  2.04355571771581E-01  8.00036126100068E-01  2.63519370534696E-01  1.88671103873162E-02
 -6.20296332004058E+00 -3.18497247520559E+00  6.13858084895517E-01 -3.26330556156241E+00 -2.10280894192883E+00
  1.56344088595758E-01 -1.70081197464118E+00 -5.18166366301853E-01  3.05053691976747E-01  7.20339215859696E-02
 -6.81107108528137E-01 -2.56542360187340E-01 -1.01089585934750E+00  3.19222293688771E-01  4.55799244640571E-01
 -1.13242742087292E+00  2.04508766476271E-01  7.99863427045178E-01  2.62334309755770E-01  1.82313128894379E-02
 -3.27215349514251E+00 -2.10778689940543E+00  1.57161954628825E-01 -6.24424641921691E+00 -3.20872109112063E+00
  6.16380423637270E-01 -1.70729650736010E+00 -5.19354718158383E-01  3.05846154966452E-01  7.23798441105102E-02
  6.86739365409508E-01  2.59308603848493E-01  1.13173239807806E+00  4.58782097491815E-01  3.20771377817177E-01
  1.01286556193500E+00 -2.22520756432354E+00 -5.82944944504536E-01  3.38762144830775E-01  4.09017588402786E-01
  9.36055359846505E-02 -1.80595589075098E-02 -5.96568797836016E-02 -2.25854566496274E+00 -5.92514167717027E-01
  3.43802863708302E-01  4.18131496652011E-01  9.60998306078351E-02 -1.79308807628423E-02  5.90048777139599E-02
  9.62807754454021E+00  2.46748762902380E+00 -1.50082498268950E+00 -2.30609571145112E+00 -6.13235802958435E-01
 -1.99939332964749E+00 -3.69907083595545E-01  4.08987946699734E-01 -1.13461187142663E-01 -9.48468653027516E-02
  9.68313376140016E+00  2.48595088162751E+00 -1.50928373935160E+00 -2.00909134072174E+00 -3.73541048453948E-01
 -2.31809636874328E+00 -6.16152236260858E-01  4.09695576998425E-01 -1.14534823002085E-01  9.38158443973658E-02
* ORBITAL    1  120
  2.32603770223554E-05  1.52565853542014E-04  6.33902240132851E-04  2.09784822237817E-03 -5.96388258532323E-04
  6.28217635161039E-05  1.96311398574648E-06 -4.47908290724817E-04 -3.82320870102008E-05 -3.82454974940260E-01
 -7.73797041331971E-01 -3.98398640400218E-01  2.19512458147292E-04 -1.07030994135349E-01 -7.04029138130514E-05
  4.52949140547094E-04  2.37331411399385E-03  1.28293180219824E-03  2.89616852843623E-04 -4.07848349203974E+00
 -2.77823560232282E+00  3.13699330719723E-01  4.08262120690384E+00  2.78131855001073E+00 -3.13472939053734E-01
  1.23676141746558E-03  6.96458711401143E-04  9.34616448305131E-06  8.45974655288998E-05 -2.56763976190199E+00
 -1.92822013553485E+00 -8.10262888999326E-02 -3.19779600076043E-01  3.19418239204491E-01 -8.18085081452341E-02
 -4.64796832459937E+00 -2.71372737997603E+01 -1.52080813513849E+01 -2.10292782515462E+00  5.26747228465042E+00
  4.32536630639645E+00  5.23882272597307E-01  1.89730300739534E+00  1.04511309289235E+00  1.28794336552648E+00
  3.23227578620588E-01  5.70065009741971E-01 -3.97228686542259E-02  4.64708939151824E+00  2.71341934553450E+01
  1.52071333829827E+01  2.10232408537515E+00 -5.26097221001325E+00 -4.32149707707075E+00 -5.24055529837616E-01
 -1.89902108912578E+00 -1.04602894748734E+00  1.29452327579047E+00  3.26006510509277E-01  3.96167027561884E-02
  5.72020869703105E-01  3.01793740972897E+00  1.65260392047393E+01  8.48136281432070E+00  1.16697377180533E+00
 -5.52485640004872E+00 -4.90037683314098E+00 -8.69332147387282E-01  1.14234060084622E+01  6.80294263269987E+00
 -2.96201463787331E-01  3.35361333541006E+00  1.77022008235613E+00 -4.03980955630746E-01 -9.50457355060869E-02
  2.99990681398003E+00  1.38058189934956E+00  2.97584221258056E-01 -4.78900460023685E-01  2.55271629057370E-02
 -8.23108293964072E-01 -3.01733076183773E+00 -1.65219074810256E+01 -8.47840721640540E+00 -1.16639804480653E+00
 -1.14167533833669E+01 -6.79781609596885E+00  2.96280829057119E-01  5.51738159130251E+00  4.89403821152328E+00
  8.68892956851382E-01 -3.35570068972031E+00 -1.77212575884704E+00  4.03776399309077E-01  9.48627538509996E-02
  3.00128001046556E+00  1.38099627420628E+00 -8.25553596795268E-01 -2.50340576458850E-02  4.78540062901035E-01
  2.97029257401195E-01  5.31097747707451E+00  1.42828186552005E+00 -9.08510346771977E-01 -1.83727589992765E+00
 -6.05543946325196E-01 -1.24436170222485E-01 -1.76866004897306E-01 -5.32882028520190E+00 -1.43311128467214E+00
  9.11256672389794E-01  1.84208867698684E+00  6.07024502908105E-01  1.24279420465840E-01 -1.77190027661186E-01
 -1.11501747240746E+01 -3.05357698749050E+00  2.25075639158097E+00  4.94538384375439E+00  2.14702425124506E+00
  4.17920435386193E-02  5.94536311370914E-02 -7.29986754161379E-03  1.34127027658630E-01 -8.34773590346196E-01
  1.11541607113222E+01  3.05485095220078E+00 -2.25147143323698E+00 -4.16797769490183E-02 -6.02181927000303E-02
 -4.94581544078006E+00 -2.14687759638123E+00  6.82091175760344E-03 -1.33917638222657E-01 -8.34966954822974E-01
* ORBITAL    1  121
  4.52510610786757E-06  2.79474903572506E-05  3.46230729756983E-05 -7.12779466119299E-04 -9.43548139176103E-04
  2.05227739333569E-04  2.18992449501933E-04  2.48480479375079E-04  3.77074103818515E-04  2.86662552545256E-01
  6.70482854057477E-01  4.84014710442983E-01 -9.97572825709794E-05  4.67735772270502E-03 -1.48955175950499E-04
  3.06338062902673E-06 -6.87562613491743E-05  5.06009503748934E-04  4.73730108776156E-04  1.14066656580734E+00
 -2.52597058719979E-02 -8.93402475658739E-01 -1.13788864733058E+00  2.82772729552331E-02  8.94805713143423E-01
  1.45379465198057E-03  1.70968918598539E-03  3.20334656372671E-04 -3.25031249998975E-06  5.68802220021188E-01
 -1.90069659734341E-01 -4.55176191540618E-01  2.75669284434134E-01 -2.75541139485286E-01 -4.55889530920761E-01
 -1.19146271698919E+00 -6.33748512289450E+00 -3.56164594180957E+00 -7.61338024351781E-01  3.33577685281134E+00
  2.11482035469929E+00  5.46148773852535E-02 -3.79165055177932E-01 -2.09738126012009E-02  1.64813611910008E-01
  6.15902574353825E-01 -4.63826310761512E-01 -1.20321183989939E-01  1.17758642893757E+00  6.25950301263993E+00
  3.51935805476541E+00  7.55041821903113E-01 -3.31862487728058E+00 -2.10040504193622E+00 -5.28587635121952E-02
  3.82299551429205E-01  2.28616101613901E-02  1.67579771405495E-01  6.19129161569455E-01  1.20257015200874E-01
 -4.63028638995504E-01  6.00316585327345E-01  3.92553267884642E+00  2.00749403252489E+00 -5.36964121918738E-02
 -3.83904223097433E+00 -3.76693677603874E+00 -6.91986529417007E-01  4.27090412080294E-01  1.61753099974203E+00
  9.80950981286032E-01  3.82995775733481E-01  3.52368261823451E-02 -7.54343981188610E-01 -1.80420958890142E-01
  3.73809813632691E-01  6.04792459146235E-01  6.19245739501261E-01  2.15327713012206E-01  2.12497200247609E-01
  7.07390637200398E-01 -5.91563870727324E-01 -3.87557152647154E+00 -1.97947605640297E+00  5.82364824646450E-02
 -4.17012016185111E-01 -1.60903395394477E+00 -9.79813823512184E-01  3.80970889194712E+00  3.74386068492806E+00
  6.89691307944361E-01 -3.84350968232058E-01 -3.68881088157789E-02  7.52213150780208E-01  1.79050312711815E-01
  3.74420803880509E-01  6.03941871631034E-01  7.08240095339573E-01 -2.11764534644852E-01 -2.15405387836854E-01
  6.19538397992825E-01 -2.73624030782993E+00 -7.63770857474579E-01  3.98162564653613E-01  1.17151583011215E+00
  1.70880764597192E-01  1.63638706688214E-01  2.11845275640028E-01  2.73563237445227E+00  7.63656217546508E-01
 -3.98318939534613E-01 -1.17361166622271E+00 -1.71281999018389E-01 -1.64487414693061E-01  2.12575657195279E-01
  6.85055193470444E-01  7.59231632032647E-01 -2.20078570465762E-01  5.98249422559794E-01  4.05040162470533E-01
  4.92761762279836E-02 -4.22733340924282E-01 -4.76835658186459E-01 -1.69839767741972E-01  2.07168619833111E-01
 -6.78769044825387E-01 -7.57446720738620E-01  2.19250152689342E-01 -5.30695763077972E-02  4.20692112876291E-01
 -5.96846153305341E-01 -4.03963799242827E-01  4.77128276020946E-01  1.70249176677527E-01  2.08060302990201E-01
* ORBITAL    1  122
  1.87340389746151E-02  1.38437615518413E-01  7.32640785954552E-01  2.64125510021705E+00  2.11618166389603E-01
 -5.52506579719210E-02 -3.29572924192153E-01 -6.35245038845426E-01 -3.26226223063737E-01 -1.22168153154914E-04
 -4.81039872462977E-04  2.12624632704116E-04  1.03767300632218E-02  1.44379157068449E-05  7.71460128175543E-02
 -5.71202827050637E-01 -3.45220912748130E+00 -2.12037113702430E+00 -4.76548420701768E-01 -1.28158202204042E+00
 -1.08874803268115E+00 -1.20354609302622E-01 -1.28572594260372E+00 -1.08995210863787E+00 -1.18656408178682E-01
 -1.35581024595413E+00 -1.24315640455962E+00  2.67853065837229E-01  2.88197286055179E-01 -7.52664895255691E-04
 -1.47492919500571E-03 -1.90865746725120E-01  7.11059653338902E-02  7.06968588938484E-02  1.89070387911106E-01
  5.59198449138768E+00  3.10232507577424E+01  1.65168771570791E+01  2.46880293705308E+00 -7.39761538008203E+00
 -5.96122588223884E+00 -7.13244877799503E-01 -1.08146878143718E+00 -6.67238917423689E-01  2.39436255174560E+00
  1.58892899623201E+00  4.93757499514254E-01  4.18773867493504E-02  5.59794157843750E+00  3.10577337456107E+01
  1.65361189697609E+01  2.47161904985083E+00 -7.41064363308274E+00 -5.96940807356870E+00 -7.13244649092626E-01
 -1.08410649743950E+00 -6.69033766884519E-01 -2.38874061757908E+00 -1.58407482938855E+00  4.25368236929010E-02
 -4.93347028207977E-01 -3.55043777237413E+00 -2.03799779282401E+01 -1.14941705549368E+01 -1.82735882147545E+00
  1.17473639344309E+01  9.32011083828509E+00  8.80670325327862E-01 -5.95738933832415E+00 -4.26693329314229E+00
 -1.50312142326108E-01  1.14872165971031E+00  1.15095804507877E+00  8.30699001898589E-01  5.31289057819564E-01
 -4.33253761228269E-02 -2.59537471362623E-01 -9.76553103031783E-02  2.24152781641766E-01 -3.42524512236409E-01
 -3.33185840622486E-01 -3.55782763307441E+00 -2.04237894185713E+01 -1.15171985747161E+01 -1.82900102666306E+00
 -5.96227427520574E+00 -4.27102209374507E+00 -1.51347200357674E-01  1.17517661923735E+01  9.32388008943984E+00
  8.81083839654275E-01  1.13946936433417E+00  1.14557141456046E+00  8.35710898076053E-01  5.33368900324364E-01
  4.93045747983265E-02  2.63327819547207E-01  3.34061631138981E-01 -3.43011413791847E-01  2.23957861112110E-01
  1.00689146385895E-01  2.75317641152611E+00  6.80607170636331E-01 -3.62447344732538E-01 -1.70919756498597E-02
 -5.38458362773122E-02  2.97321316852230E-01  1.60813158105890E-01  2.74681599835797E+00  6.78629874768486E-01
 -3.61355619685190E-01 -1.70180052368593E-02 -5.30203719124551E-02  2.96739419596697E-01 -1.60247814067151E-01
 -1.99455369660343E+00 -6.30546612735435E-01  2.89053617533960E-01 -6.59756974779555E-01 -4.32957590876694E-01
  9.37080579960517E-01  7.90177767611345E-01  8.43031345528505E-02 -2.18890843712602E-01  2.70515481233085E-01
 -1.96407182210062E+00 -6.21533666701741E-01  2.84043201672874E-01  9.34042621025410E-01  7.89310805931779E-01
 -6.67930098391919E-01 -4.36728270370113E-01  8.50869420265758E-02 -2.18111103796923E-01 -2.70642766413748E-01
* ORBITAL    1  123
 -4.29800458773731E-03 -3.10563809125115E-02 -1.49272319089601E-01 -4.28780552652072E-01  2.87690835186853E-02
  6.55185980574976E-03  4.19132724405335E-02  8.06843934943753E-02  4.01017394211164E-02 -4.67835147385222E-01
 -1.05051798752852E+00 -7.21291579603029E-01 -7.03566955265249E-04  3.66536264606890E-02 -6.74642703264046E-03
  3.13603046378144E-02  2.22883443766484E-01  1.43474720649061E-01  1.30887366849777E-02  1.09613055365213E+00
  2.19477024110305E+00  1.08599509467708E+00 -1.10169918184306E+00 -2.28961164757191E+00 -1.17238902514730E+00
  6.52051868820810E-02  6.09195764984801E-02 -5.55901044542138E-02 -3.73903173864615E-02 -2.47819469551662E+00
 -8.99680639220048E-01 -9.47422735272497E-01 -9.21643944340844E-02  7.44600283547121E-02 -9.30847434049386E-01
 -3.45477567781361E+00 -2.04340686654890E+01 -1.11012433515770E+01 -1.13423537077413E+00  7.03723418569668E+00
  5.26955590318264E+00  3.27511793508428E-01  2.09983954903446E+00  1.00622238634346E+00 -2.68489869604200E-01
  3.01789468931250E-01  5.02320051030530E-01 -2.65705033354558E-01  3.58133590919150E+00  2.11302618352568E+01
  1.14813286879429E+01  1.19902039722936E+00 -7.17535035888986E+00 -5.35826290241838E+00 -3.25009969676475E-01
 -2.10289066998348E+00 -1.01660209024061E+00 -1.85831828352654E-01  3.30364727198977E-01  2.69321301021044E-01
  4.91446009491468E-01  3.62378939848764E+00  2.00807355770461E+01  1.04847103664188E+01  1.33988899153274E+00
 -6.70746053979905E+00 -4.09622365157653E+00  2.31222118632542E-01  3.34170746493187E+00  4.47450930301256E-01
 -1.15139544369581E+00  2.37612207971490E+00  1.52410861905789E+00 -8.13411689777676E-01 -5.05450012440354E-01
  2.75077230673861E+00  7.59999481062828E-01  1.50014032323090E-01 -3.31689321555712E-01  2.72587889301821E-01
  1.03848729753384E+00 -3.67998129890559E+00 -2.04129829143702E+01 -1.06500839583946E+01 -1.34533754000211E+00
 -3.30032026426857E+00 -5.27415008748288E-01  1.07982720951870E+00  6.87421675465938E+00  4.27616322979300E+00
 -1.83021419281560E-01 -2.30727721770022E+00 -1.50185408908079E+00  8.60995776634315E-01  5.23889549948626E-01
  2.78967510620323E+00  8.25874485630382E-01  9.75598197851679E-01 -2.74555574555998E-01  3.11315944443323E-01
  1.32235737619167E-01  1.07992159263230E+00  3.51106776577491E-01 -8.81072579593706E-02 -4.11743694682764E-01
 -2.22314534428800E-01 -5.00016478512941E-02  5.36886100111968E-02 -1.19574429117647E+00 -3.99246740761080E-01
  1.11513084164708E-01  4.39924745986583E-01  2.40268284395923E-01  4.73049979784268E-02  5.06763829104346E-02
 -6.52303739755629E+00 -2.24620203275435E+00  9.74495677572738E-01  1.38761717998349E+00  5.98743796669431E-01
  1.30317353629507E+00  4.42181991247809E-01 -3.03068867305244E-01 -7.76910994929406E-02  1.51041420635365E-01
  6.45100749280107E+00  2.22489993910230E+00 -9.66712498241030E-01 -1.27395174941279E+00 -4.29683031512719E-01
 -1.37229162124014E+00 -6.04718985719270E-01  2.90387554507855E-01  8.03045126917476E-02  1.50431147256570E-01
* ORBITAL    1  124
 -1.17661193861649E-01 -8.50271156805995E-01 -4.08606900048013E+00 -1.17417147388946E+01  7.74215565945796E-01
  1.85002389466315E-01  1.14855992052262E+00  2.19770128057163E+00  1.10467083689769E+00  1.74406821592676E-02
  3.94308468856242E-02  2.60376406190946E-02 -1.84492721627713E-02 -1.58377077557240E-03 -1.86546106063243E-01
  8.47677004220841E-01  6.04795008253756E+00  3.91120831243903E+00  3.61230099214189E-01 -1.30804269439107E-01
 -1.39458106684924E+00 -1.22625242427859E+00 -4.62444657745557E-02 -1.22672637041488E+00 -1.14299182918220E+00
  1.77225541695958E+00  1.65118214281064E+00 -1.52019771494614E+00 -1.02477022058908E+00  9.00863255781979E-02
  3.26302876829332E-02 -1.93964694582439E-01 -2.39597900330799E-01 -2.45659185820199E-01  2.61917558131280E-01
  1.92086653238877E+00  1.06198520785867E+01  5.78872345687038E+00  9.54721399856181E-01 -2.22787804719821E+00
 -1.47129387396882E+00  1.68471735839297E-02 -1.29089461621217E-01 -1.83823232159556E-01 -1.09542696376909E+00
 -3.79236844711039E-01  1.37290615013558E-01  5.94045811558999E-02  1.66238853116971E+00  9.09219017707704E+00
  4.95791130217467E+00  8.68671025445478E-01 -1.70465587434412E+00 -1.07962062716090E+00  4.11151095312286E-02
  2.53210599008762E-02 -1.09449372045951E-01  1.11225011698453E+00  3.56642530315653E-01  3.97776088534062E-02
 -1.73858935707016E-01 -9.31539775557765E-01 -5.44974535346681E+00 -2.74081224647549E+00 -1.38973637854269E-01
  2.67744579600694E+00  2.72705720702654E+00  6.59492489233094E-01  3.86046012568006E-01 -1.15681977919604E+00
 -9.40409108539461E-01  8.75542668191120E-01  2.63531927630754E-01  6.82380333460376E-01  2.73321493697428E-01
 -6.33538729644397E-01 -9.34047810102774E-01  2.44459138881926E-01 -2.65036616390035E-01 -4.19930227621951E-02
  8.24158454118976E-01 -6.61747246277401E-01 -3.95450009666165E+00 -1.96067510655418E+00 -3.97765427674534E-02
  6.24853371948098E-01 -1.12455935896017E+00 -1.02239645637076E+00  2.17822402383841E+00  2.41878330466603E+00
  6.74255459481814E-01  1.04645417940440E+00  3.74221751672288E-01  6.20592329813676E-01  2.35357489445493E-01
  4.32014438193017E-01  8.76674309229483E-01 -8.96953362150407E-01 -2.21080386498988E-02 -2.88404614169940E-01
 -2.54436524885397E-01 -1.59989209493101E+00 -6.69769860550013E-01  3.20430826946928E-01  4.06992909120509E-01
  2.55080134466779E-01 -3.01001077841169E-02  4.30846000651850E-02 -1.51738388888483E+00 -6.42819606065644E-01
  3.13255769286147E-01  3.75610486287084E-01  2.38224492384007E-01 -3.37884844262994E-02 -4.67901829647640E-02
 -8.26721862459688E-01 -2.33675850931189E-01  8.32671904788793E-02  1.66397632686369E-01 -1.04111779928289E-01
  3.72580590073191E-01  1.65535598796364E-01 -1.63672217589377E-01  3.68419750286874E-02  5.71203872518504E-03
 -1.30017109059402E+00 -3.96768452022613E-01  1.54348301176195E-01  4.66589836955424E-01  1.97625661048282E-01
  2.67351428332149E-01 -6.02328901568156E-02 -1.85088228146405E-01  3.13045254889875E-02 -1.64709242688102E-02
* ORBITAL    1  125
 -4.77062313916982E-05 -3.35012905860756E-04 -1.42240823635102E-03 -3.18611445536788E-03  7.97787858700282E-04
  1.38685491618096E-05  2.06222018413861E-05  1.89177431245961E-04  1.33063713264888E-05  3.80437316312000E-02
  6.57980831783131E-02  1.52763276172295E-02  1.08191584014413E-04  6.23024971773045E-03  2.14626132788529E-04
 -1.87375219490895E-03 -1.00773478076456E-02 -4.90880287046257E-03 -6.82147759606611E-04 -2.64903545933623E+00
 -2.00014734057036E+00  2.94158545221204E-02  2.63775550222142E+00  1.99028029201682E+00 -3.04923831179808E-02
 -2.97790070382869E-03 -2.44883201901328E-03  7.10413833893092E-05  2.82396980392338E-06 -1.29301027491776E+00
 -5.98961709010370E-01 -2.52132082492070E-01 -1.75588428653083E-01  1.75854328926449E-01 -2.51006811673214E-01
 -1.62650123426765E+00 -9.36913604622956E+00 -5.48075756614964E+00 -9.57246935586701E-01  2.52662710271002E+00
  2.72906526269273E+00  6.35045353631791E-01  1.46334518880535E-02  6.30473759407954E-02 -4.81393285875752E+00
 -3.05083965138260E+00 -4.11438198946867E-01 -5.82291311351875E-03  1.63772364883203E+00  9.43168540770443E+00
  5.51361892409160E+00  9.61706015348518E-01 -2.54230505049612E+00 -2.74007625052599E+00 -6.35439075930333E-01
 -1.78413084311163E-02 -6.47747165852190E-02 -4.81153997352054E+00 -3.04930847390514E+00  6.02394463555465E-03
 -4.11813117552488E-01  4.75017171152828E-01  1.60497009229226E+00  2.90507608154067E-01  1.95707732556629E-01
 -5.85949134816087E+00 -5.15595666602102E+00 -8.26994908288428E-01  7.35527189177459E+00  4.49602403594739E+00
 -1.63273027340395E-01 -2.21005584571462E+00 -1.64112733817119E+00  8.10057405136710E-01  4.68989581283285E-01
 -1.50383564750705E+00 -1.23097149953548E+00 -3.31830725015193E-01 -1.03836511311436E-01  4.99892894759850E-03
  9.45764901506210E-01 -4.80657691848049E-01 -1.63861997783650E+00 -3.10368238082889E-01 -1.98800859588684E-01
 -7.36761455287922E+00 -4.50567930460527E+00  1.62719760684198E-01  5.88384624356018E+00  5.17353611589389E+00
  8.27676774713672E-01  2.20482576486048E+00  1.63844246693438E+00 -8.07674994073692E-01 -4.67446383791803E-01
 -1.49884887661341E+00 -1.22724076480772E+00  9.46066860264542E-01 -6.05644575112840E-03  1.04490571466852E-01
 -3.30937957343183E-01 -7.21753106097886E+00 -2.09337991728248E+00  1.18128987364313E+00  1.07939881656680E+00
  6.11485636610787E-01 -3.47963300177120E-01 -1.34256064082936E-01  7.21213522608168E+00  2.09159180215265E+00
 -1.18011621156726E+00 -1.07765215815200E+00 -6.10514154187215E-01  3.48132751223162E-01 -1.34310256207319E-01
  6.11829613830453E+00  2.28305645528470E+00 -9.17071506786183E-01  6.33225849881296E-01  4.27543951379946E-01
 -7.28310370094421E-01 -8.16820395782127E-01 -4.41417918813754E-01  3.00223724217321E-01 -2.53488257887476E-02
 -6.11163823928506E+00 -2.28156154274605E+00  9.15818431085956E-01  7.30089080422372E-01  8.17884260002534E-01
 -6.35629011347166E-01 -4.29137373424975E-01  4.41077122539365E-01 -2.99943225533910E-01 -2.58487577722987E-02
* ORBITAL    1  126
 -2.76790354179237E-05 -2.06499531500801E-04 -9.20894858904518E-04 -9.09219960197301E-04  1.26242037821725E-03
 -2.56630157840446E-04 -2.30026529941565E-05 -1.06146596061977E-04 -3.37004988422691E-04 -1.08460344346005E-01
 -2.97899726372120E-01 -2.91615889963301E-01  1.20034481200736E-03 -1.07718967933781E-01  3.65416006011120E-04
  3.39328904219287E-04  3.37848510296645E-03  3.63479435805501E-03  1.23534742572870E-03 -1.89752232366322E+00
 -2.72238227606263E+00 -8.48455207736904E-01  1.89460587905859E+00  2.71988806258153E+00  8.48382579735564E-01
 -1.82052873060841E-03 -1.34608726084060E-03 -4.82571220865514E-04 -4.67195558766418E-04 -9.96739176380657E-01
 -1.23194369961972E+00 -2.32934415710133E-01 -2.60975416744595E-01  2.60649286700864E-01 -2.32145996403177E-01
  6.29513090646346E+00  3.43136371516224E+01  1.74726323457154E+01  2.32315196644147E+00 -8.89907977970858E+00
 -6.60453522279806E+00 -4.85049778849992E-01 -1.00423040179939E+00 -5.05898998330598E-01 -1.59638995272098E+00
 -9.23547168130314E-01  3.92215482623848E-01  4.29856721015089E-02 -6.29410617902331E+00 -3.43072110761626E+01
 -1.74691501321389E+01 -2.32306854360069E+00  8.89418183471442E+00  6.60201285235012E+00  4.85590721960118E-01
  1.00307315525462E+00  5.05414894212091E-01 -1.58966278221971E+00 -9.19079714279228E-01 -4.28693765240955E-02
  3.92876995582637E-01 -1.68007860153162E+00 -1.02324469378539E+01 -6.71887713006589E+00 -1.31131542349995E+00
  1.79589512148604E+01  1.36541061988234E+01  9.90307626786082E-01  1.87716294934236E+00  1.68943332845617E-01
 -4.17000763846183E-01  2.30220398440803E+00  1.20657797408362E+00 -3.03951045054953E-02  2.36537766493597E-01
 -2.14335355786237E+00 -1.67167537445777E+00  8.00450874390534E-01  1.85184454427660E-01 -6.80023532310357E-01
  4.40073144809719E-01  1.67719199567562E+00  1.02154840627040E+01  6.70960859279125E+00  1.31014529833873E+00
 -1.87251514973714E+00 -1.65958186773683E-01  4.17269847525163E-01 -1.79589510754755E+01 -1.36547716189647E+01
 -9.90740435517036E-01 -2.30940165583673E+00 -1.21109279306223E+00  3.23264561158029E-02 -2.35540801431785E-01
 -2.13866059711295E+00 -1.66873449922990E+00  4.39748179140206E-01  6.79903261169017E-01 -1.84959192155487E-01
  8.01273158387019E-01 -2.12978915716794E+00 -7.67441949413018E-01  4.38283192305857E-01  9.71367349482292E-01
  5.45926213812935E-01  6.68983635269913E-02  1.17774502600328E-01  2.12196026563834E+00  7.65650717955906E-01
 -4.36919980707900E-01 -9.70211350750250E-01 -5.45188007752185E-01 -6.72928334057402E-02  1.18028094007028E-01
 -1.55850107272847E+01 -5.45099993542974E+00  2.84856440127210E+00  3.76524506936464E+00  1.54905846710110E+00
  2.26123646155572E+00  1.06736020133762E+00 -1.59210655169971E-01  1.37033836509779E-01 -1.14634096284326E-01
  1.56006703214424E+01  5.45560875456787E+00 -2.85119792442035E+00 -2.26286072293325E+00 -1.06845703286110E+00
 -3.76790107900096E+00 -1.55013339855972E+00  1.59003066350637E-01 -1.36602751808275E-01 -1.14699065544583E-01
* ORBITAL    1  127
 -3.45231483300534E-02 -2.43128031368059E-01 -1.03788326588773E+00 -2.36006672214570E+00  5.23713900170107E-01
  2.66803323685498E-02  4.92320064773136E-02  1.18600962939665E-01  7.48781795872561E-02  5.86412074703462E-04
  5.84869349758013E-04  2.31973960745587E-03  2.07126543001320E-01 -4.40420639060849E-04  2.51379186966046E-01
 -7.59848825644772E-01 -3.21567762521660E+00 -6.89778002430856E-01  1.01884976294005E-01 -3.20251536231915E+00
 -2.75712169754072E+00 -2.72048520028548E-01 -3.21689622867759E+00 -2.76963450257503E+00 -2.73176555187958E-01
 -2.39302567366263E+00 -1.89845786962670E+00 -4.46815019715577E-01 -3.75190845635460E-01  3.98635527396622E-03
  2.88286900319224E-03 -5.11867444745901E-01 -2.99981537657863E-02 -3.09431179630370E-02  5.12617219601180E-01
  2.52070182439699E+00  1.42012449397979E+01  7.42667819114141E+00  8.88460516339574E-01 -4.01630519334360E+00
 -2.35659562595649E+00  1.85003976352930E-01 -1.00050076624914E+00 -5.07030533698714E-01 -3.43888947770815E+00
 -2.27423661570573E+00 -1.30492250098489E-01  7.43370836990833E-02  2.53108184112743E+00  1.42566301778799E+01
  7.45374487209296E+00  8.91892239890721E-01 -4.03011099749810E+00 -2.36544923474747E+00  1.84886425850880E-01
 -1.00204265584938E+00 -5.07885029109900E-01  3.45157565834510E+00  2.28239462937104E+00  7.43232661533776E-02
  1.30002411975719E-01 -1.52986995823456E+00 -9.31584878648213E+00 -5.43356820642757E+00 -7.15643796902259E-01
  4.86537983715312E+00  3.20556982031970E+00 -9.93925637639133E-02 -5.54243391815586E-01 -1.08080825489472E+00
 -2.79617113723415E-01 -3.48793291181479E+00 -2.09905720343091E+00  1.04892687836343E+00  6.06135101341477E-01
 -2.71668892213963E+00 -1.91022628275601E+00 -4.05885094057304E-01  1.75280468595012E-01 -3.26043230277832E-01
  1.48748743485670E-01 -1.53433000059068E+00 -9.34516545395987E+00 -5.45359292662134E+00 -7.18945230564406E-01
 -5.28222333095842E-01 -1.06673900839731E+00 -2.81079359802538E-01  4.89199987179232E+00  3.22575132882017E+00
 -9.81289801821758E-02 -3.48584872415776E+00 -2.09838593923484E+00  1.05180962651194E+00  6.08244530548560E-01
  2.72171332450306E+00  1.91499262877627E+00 -1.51201752430226E-01 -3.27393385839938E-01  1.75154555345557E-01
  4.05315069945233E-01 -5.21081047992857E+00 -1.51126611034285E+00  9.38154483672957E-01  9.68901797214254E-01
  5.99183500403460E-01 -1.64494915881171E-01 -1.02990205791097E-01 -5.22789248886102E+00 -1.51627531195356E+00
  9.41281002850902E-01  9.72364111686061E-01  6.01325528598224E-01 -1.65137565525655E-01  1.03127200279308E-01
  5.67423316272511E+00  1.53583398062246E+00 -9.93099298266669E-01 -1.04118050898906E+00 -6.03914748490693E-01
 -1.41766864154467E-02 -9.62253955241276E-02 -1.87015383500739E-01  2.41637115809032E-01  8.96986327269930E-02
  5.64980741187123E+00  1.52697878878164E+00 -9.88420750212338E-01 -1.11087847797718E-02 -9.54036178685862E-02
 -1.03168036516344E+00 -5.99433562452530E-01 -1.87922544441363E-01  2.42299475930546E-01 -8.93615320079600E-02
* ORBITAL    1  128
 -1.37202418491603E-02 -9.61088820492142E-02 -4.03002760119007E-01 -1.16440266938513E+00 -4.08106730352185E-02
  4.84604583544940E-02  1.64132256074461E-02  8.97789594279115E-02  8.81564574221662E-02 -1.51160625948322E-02
 -3.48376346030141E-02 -3.14304024371631E-02 -8.91100598621961E-01  2.66234658874221E-02 -2.76142650795565E-01
 -1.63879028699782E+00 -9.82481397245951E+00 -5.87075295734095E+00 -1.10894029837970E+00 -3.13042282762687E+00
 -2.66085196866495E+00 -1.86275150969471E-01 -3.13712636223943E+00 -2.66858467959840E+00 -1.86494299871936E-01
 -9.54887964690010E-01 -8.27588450441036E-01  4.41700407121678E-01  2.73152150741343E-01 -1.25349913404028E-02
 -1.31626801872098E-02 -3.27725270086978E-02  2.20755590369428E-01  2.16732507443630E-01  3.99349399644633E-02
  6.23602159218139E-01  3.27837160160022E+00  1.46968346946981E+00  1.20845615227574E-01  4.21994368432688E-02
  3.52714649352554E-01  1.86796106512848E-01 -2.35216863274719E-01 -1.04769662299120E-01 -9.08083832638563E-01
 -6.41862425407252E-01  1.50614249978269E-02 -2.02518459317828E-02  6.03390796179474E-01  3.20508348330677E+00
  1.46555327393140E+00  1.24614033590746E-01  3.95494362991492E-03  3.21158325586409E-01  1.84975369762294E-01
 -2.45660268903812E-01 -1.12404184822273E-01  8.85098600041004E-01  6.24368785847500E-01 -1.53658562273059E-02
 -7.19272598096308E-03  9.01537472969582E-01  4.44398574323314E+00  1.67880013890835E+00  7.28301929271072E-02
  2.27823294731223E+00  1.29051362110072E+00 -1.96912697053111E-01 -2.75297938862446E+00 -2.01742935514968E+00
 -1.11067982619733E-01 -1.19217309756855E+00 -6.35073361183972E-01 -9.71566507476305E-02  5.76107598014922E-02
 -8.60710043386491E-01 -5.47845931912999E-01 -1.47429094269721E-01  1.21603517427907E-01 -1.86879805602583E-01
 -8.95575226832951E-02  8.72806804526553E-01  4.32475717243516E+00  1.66370678636280E+00  8.24504711908464E-02
 -2.84350284435430E+00 -2.07629982733553E+00 -1.13224481445917E-01  2.20607238837548E+00  1.23647512996011E+00
 -1.98999210084667E-01 -1.24353037652191E+00 -6.70568972862337E-01 -9.71069813639220E-02  5.10564201938778E-02
  8.61889740002863E-01  5.45264547503848E-01  8.74742620437742E-02 -1.81888675731214E-01  1.20098369179862E-01
  1.49194535468530E-01 -2.08472082108493E+00 -6.60900884449882E-01  3.89572798485170E-01  3.37865584630452E-01
  2.06379817222016E-01 -6.26600514948804E-02 -4.99320853007878E-02 -2.02968020466875E+00 -6.44923437213894E-01
  3.77773676858572E-01  3.25743189472135E-01  2.00775310572728E-01 -6.12643061291965E-02  5.02840723520022E-02
  3.53794171988105E-01 -3.57748663464785E-02 -8.24181353805779E-02 -2.11092830707074E-02 -1.25506222611244E-01
  4.62805875329672E-01  2.09131902520141E-01 -1.06479763275652E-01  1.05712728461247E-01  3.29803056003737E-02
  5.61576349551984E-01  3.90679878711313E-02 -1.21606615416896E-01  4.42214429180223E-01  1.97338360385693E-01
 -8.61704292296167E-02 -1.56661003959849E-01 -1.05225610516064E-01  1.03900140805730E-01 -3.70373392396073E-02
* ORBITAL    1  129
  1.15003518185872E-04  8.37119721634166E-04  2.19047857117534E-03 -6.02351567823524E-04  1.03524524195243E-03
 -6.68761952101674E-04  2.52496035539266E-03  5.76860871607780E-03  2.36216019289047E-03 -5.47310045040994E-01
 -1.34336824098913E+00 -1.01366408140732E+00  2.26023212473218E-02  9.74361224952036E-01  1.16560824241405E-02
  5.18107239266088E-02  3.17031500897020E-01  1.95147022251841E-01  3.74251219014783E-02  8.16355750194279E-01
  7.01536057014978E-01  2.84892916104302E-02 -6.31438971884337E-01 -5.43963878516398E-01 -1.68316073130755E-02
  3.21559029731117E-02  2.77211204431621E-02 -1.73513787161273E-02 -1.16400670886833E-02 -1.90441460559586E-01
 -3.10003050679744E-01  1.40475454299045E-01  9.29296631419973E-02 -1.05769403025332E-01  1.41206817335090E-01
  2.35953629296666E-01  5.77139485475402E-01 -3.66975798420655E-01 -1.46440607824723E-01  9.63837857652638E-01
  7.87369647955454E-01  5.89713551346130E-02  2.04028696576695E-01  1.56812478612240E-01 -3.35901612231522E-01
 -2.67630808057822E-01  1.18116664516261E-01 -9.11884118630881E-02 -2.71622731409396E-01 -7.64300236958723E-01
  2.84801378129533E-01  1.41043263204341E-01 -9.69210419668269E-01 -8.10733471371300E-01 -7.04416834473962E-02
 -1.89419717954031E-01 -1.50364414527156E-01 -3.82941631457518E-01 -3.01806021820802E-01  9.23945391809075E-02
  1.18489252147435E-01  7.17968219844491E-01  3.27212954092760E+00  8.85751615375700E-01 -9.31624986016881E-02
  8.94514077381337E-01  6.27808637447343E-01 -7.79580567936363E-03  1.00292526255657E+00  6.91840237187542E-01
  7.11998545006383E-02  8.97803793996013E-01  6.20808216680647E-01 -8.71105725029787E-02  6.92906397134186E-02
 -8.22264409074925E-02 -7.06138520637050E-02  3.36321051119895E-02  4.63019567486943E-02 -7.82874931522362E-02
 -5.15539116321901E-02 -7.73793119009799E-01 -3.54634474575064E+00 -9.88138355959670E-01  8.95596160955451E-02
 -8.25112777910224E-01 -5.66896052420560E-01 -6.65583259928267E-02 -1.03288957399614E+00 -7.04937430149274E-01
  2.04500101460163E-02 -8.25945715553032E-01 -5.83140406996559E-01  9.28502482414151E-02 -7.27214890497815E-02
 -1.28326558369585E-01 -9.85599383645386E-02 -5.76402736720622E-02  8.88810161343801E-02 -5.32959024980965E-02
  2.30679089835249E-02 -1.00201758463007E+00 -3.00321347585530E-01  2.07683628581124E-01  2.23720817401994E-01
  9.70357602810350E-02 -2.21430544451248E-02  8.74779530083459E-03  1.11755113607649E+00  3.36275865809354E-01
 -2.29427827721201E-01 -2.41855724273021E-01 -1.08069769661811E-01  2.56692387856330E-02  5.82877772579162E-03
 -3.36354142151553E+00 -1.20100037061286E+00  6.44987797321614E-01  1.07697603473957E+00  5.14672027378411E-01
  3.32910619777300E-01  1.98475517307552E-01 -1.62668597492423E-02  3.60608146003355E-02 -7.07274912393120E-02
  3.33940720691188E+00  1.20221225690838E+00 -6.39334617149943E-01 -3.61955569113182E-01 -2.11845480695336E-01
 -1.07240573819371E+00 -5.06187225206195E-01  2.24231457437015E-02 -4.17110474348121E-02 -6.82252307327078E-02
* ORBITAL    1  130
 -2.12507044854806E-02 -1.58148384324751E-01 -8.81482222447119E-01 -3.30692990855521E+00 -5.58688184869253E-02
  9.31585133299594E-02  6.00601528811019E-01  1.21980909168334E+00  6.46526334938939E-01  1.94582455378562E-03
  5.73302797749835E-03  2.80902875561611E-03 -3.62954291633183E-01 -3.32521426846016E-03  3.85546097335877E-01
  2.23632667388677E+00  1.61103759901902E+01  1.27859389712628E+01  3.43018488987715E+00  3.20682825765783E+00
  3.51802627722211E+00  8.15734791839781E-01  3.23006254721953E+00  3.53613388490564E+00  8.15749153316088E-01
  1.16469696850363E+00  8.31227283111081E-01 -1.23979994927415E+00 -1.29743807182483E+00 -3.16760614161887E-03
 -1.07222687001630E-03 -2.49644392940709E-02 -1.72267370657154E-01 -1.70847670012055E-01  2.36704605562540E-02
  1.99834713964820E+00  1.14072461307842E+01  6.16635775616187E+00  8.23949569795631E-01 -4.85706511504189E+00
 -3.87444070003354E+00 -3.58286964052592E-01 -5.93555519961855E-01 -2.55719729289168E-01  1.21647154872305E-01
  1.27655832298409E-01 -1.61891068192386E-02  1.12328260782673E-01  2.00301091043205E+00  1.14261973746794E+01
  6.16896830314334E+00  8.22762306929390E-01 -4.85065508592070E+00 -3.86844069505156E+00 -3.57394825451467E-01
 -5.93117414748795E-01 -2.54725439120025E-01 -1.20708998626282E-01 -1.26533846111167E-01  1.11649928807222E-01
  1.58192258628875E-02 -3.34064850783417E+00 -1.79033365958672E+01 -8.75489084578808E+00 -9.89044316763211E-01
  2.05077968729540E+00  1.83729590078094E+00  3.08924477743288E-01  3.20263458658781E+00  2.39085873992055E+00
  3.18057788959489E-01  1.16367815009281E+00  5.30317735597215E-01  4.79265496459847E-01  2.44640328885462E-01
 -1.38347659676292E+00 -6.88849825038257E-01  6.16114424675285E-01  1.15365554089177E-01 -9.05184694323861E-02
  1.52171009062047E-02 -3.33041840569226E+00 -1.78526777109869E+01 -8.73584523967684E+00 -9.88743096806877E-01
  3.18662909110071E+00  2.38193935236974E+00  3.19628933197857E-01  2.06412806019035E+00  1.84530457086693E+00
  3.08154584763760E-01  1.17059682832566E+00  5.35030834861276E-01  4.76095598809966E-01  2.44052329309207E-01
  1.38992344389298E+00  6.91708602258489E-01 -1.44822004533677E-02 -9.14874112070133E-02  1.16545870527276E-01
 -6.16838937902119E-01  1.02742810175804E+00  2.87255780679655E-01 -2.00037821228981E-01  1.28055700818298E-01
  4.76921096345808E-02  1.01710652832328E-01  7.81707545957502E-02  1.01755317693930E+00  2.83981183015607E-01
 -1.98155921469646E-01  1.30798554342449E-01  4.87954037940893E-02  1.01714363430338E-01 -7.83834743858570E-02
  3.49371178884543E-01  4.05927081216357E-01 -3.21430184371505E-02  1.71040620369517E-01  3.92659599016418E-02
 -9.79299446416349E-01 -4.27770372172289E-01  1.25927004656080E-01 -3.74567403363278E-02 -1.09782982419960E-01
  3.23676607333869E-01  3.96806096720722E-01 -2.71246608997277E-02 -9.75725006572515E-01 -4.25529578018598E-01
  1.78641072707289E-01  4.26228078112411E-02  1.25891702086617E-01 -3.69664037892009E-02  1.10235347385173E-01
* ORBITAL    1  131
  1.15079113092832E-02  8.58963361917508E-02  4.88551288272129E-01  2.15361601443049E+00  3.26801892785543E-01
 -1.02041198485896E-01 -3.32251525605302E-01 -6.92623266804218E-01 -3.96119659377438E-01 -1.83096556429371E-03
 -4.91097625665091E-03 -3.91649757640820E-03  2.41568839945089E-01  2.91711505822008E-03 -7.79921663527246E-01
 -1.79684251552158E+00 -9.19322185939440E+00 -2.82675925257702E+00  9.22388006740578E-01 -2.37680158661284E+00
 -1.23431200947849E+00  3.83440655933049E-01 -2.39204211459899E+00 -1.24733926733505E+00  3.82584362900957E-01
 -2.24850934992108E-01 -4.34886744921877E-01  9.63997413456049E-01  1.75678853265112E-01  1.46269499882346E-03
  5.76911650193573E-04  5.07544671963810E-01  9.40129418421056E-02  9.29299714227457E-02 -5.06630243061601E-01
  4.49873393977010E+00  2.44909809113789E+01  1.17502921983203E+01  1.06357059244393E+00 -5.87164647199753E+00
 -3.93869122381705E+00  5.19465624452246E-03 -1.46929618711844E+00 -5.74950726989508E-01 -2.21027902860829E-01
 -2.68391392231812E-01 -1.68349254275820E-01  7.20954512046304E-02  4.49670969251191E+00  2.44856432039949E+01
  1.17534040536228E+01  1.06512667315730E+00 -5.87947648460395E+00 -3.94568490834178E+00  4.27642367440240E-03
 -1.47037064472146E+00 -5.76013916155769E-01  2.19901378921044E-01  2.67215991945408E-01  7.26888800709052E-02
  1.68796328282681E-01 -2.03697345157801E+00 -1.22565159716875E+01 -7.69706686545193E+00 -1.38660066230548E+00
  8.77249133331945E+00  5.92350985288479E+00 -1.03348916924259E-02 -5.24056359251226E+00 -2.47894515677154E+00
  7.21546830262945E-01  2.91717822938849E-01  1.27047344819212E-01  3.94719631398497E-01  4.26086841103708E-01
 -3.20332823969531E+00 -1.40353258700974E+00  2.93082685108540E-01  3.98116371525226E-01 -3.88339010724797E-01
 -4.11371419198760E-02 -2.04508411410785E+00 -1.22957789550476E+01 -7.71098591243872E+00 -1.38673184792252E+00
 -5.23438148224929E+00 -2.47610309140712E+00  7.20567305621118E-01  8.76593047997202E+00  5.91978176807780E+00
 -9.80158831986392E-03  2.85546781755939E-01  1.22842710806157E-01  3.96208619106064E-01  4.26070241833728E-01
  3.20064572684509E+00  1.40231280499083E+00  4.08301735266164E-02 -3.87716412830429E-01  3.97625972957558E-01
 -2.93051149235656E-01 -2.08967305085684E+00 -5.86400781106663E-01  4.21611007849128E-01  7.95102409609261E-01
  3.44264604060514E-01  6.15177830368404E-02  6.23216961970732E-02 -2.08246078626039E+00 -5.84262554817117E-01
  4.20078631941219E-01  7.93485955938965E-01  3.43600278832548E-01  6.16526939691607E-02 -6.22565058121669E-02
  1.85499002028458E-01  1.23794595935293E-01 -5.21370577856018E-02 -5.27684471484730E-02 -1.99905684851186E-01
 -4.44309767992850E-02  7.10302183452775E-02 -2.69904148241366E-02  2.10634226265063E-02  2.18261354358519E-02
  2.06968403832775E-01  1.31923685957469E-01 -5.60819229956645E-02 -4.73565216919726E-02  6.92486145067099E-02
 -5.90608266811434E-02 -2.02809756688206E-01 -2.69065173102739E-02  2.07023313492972E-02 -2.21588026581905E-02
* ORBITAL    1  132
 -1.26910526550034E-01 -9.12826742971228E-01 -4.28970662740422E+00 -1.21890273626469E+01  6.85602341047600E-01
  2.05977473756110E-01  9.00894705718742E-01  1.67684086498676E+00  7.85383783284101E-01  3.83141121070830E-04
  8.06114282907024E-04  1.09442739051206E-03 -1.01378921273863E-02 -8.01689016852986E-04  3.81485694338556E-01
 -8.16217835040169E+00 -4.78443974148592E+01 -2.58915220176115E+01 -2.95690287617266E+00 -1.30677495974944E+01
 -1.08537059186047E+01 -6.49981224189286E-01 -1.30773019889181E+01 -1.08608369685983E+01 -6.49912474377165E-01
  2.82220351445352E+00  1.80438103304873E+00  3.49656706802967E+00  1.83413946173280E+00  2.50671747594032E-03
  1.54882946807737E-03  8.17590126152526E-01  6.69643978915078E-01  6.69372924573718E-01 -8.17578250378477E-01
  5.30215483235749E+00  2.73457467125473E+01  1.14210418956585E+01  5.89571646555543E-01 -5.89651645649958E-01
  5.85429057471661E-01  5.73990372823627E-01 -1.52339633698709E+00 -4.34545058347210E-01  2.67459526501354E-01
 -1.61104008392811E-03 -3.96451350144289E-01 -1.46519962099284E-01  5.29849837416731E+00  2.73262295920420E+01
  1.14123972264843E+01  5.89059180334743E-01 -5.85034610052567E-01  5.88220587027600E-01  5.73792983511216E-01
 -1.52196567418707E+00 -4.34056219722143E-01 -2.65357626085972E-01  2.68563658508410E-03 -1.46698712121345E-01
  3.95960882392773E-01  3.43482951893257E+00  1.71652839265326E+01  6.12358879074691E+00 -1.59949187620844E-01
  1.12121603595619E+01  7.13328798694954E+00 -2.74517894694958E-01 -1.98041212734004E+01 -1.16373849532711E+01
  9.68958259090864E-01  1.38323271181699E+00  7.68801730034330E-01 -1.30832565034935E+00 -2.55200996105518E-01
 -5.02343295930779E+00 -2.05711369738993E+00  2.11751887873582E-01  7.85355803672357E-01 -5.05462198365411E-01
  2.09170682254236E-01  3.43372774258520E+00  1.71591224922308E+01  6.12027188406853E+00 -1.60404750353264E-01
 -1.97887346559160E+01 -1.16280793133365E+01  9.68395292356882E-01  1.12043121576209E+01  7.12879463571882E+00
 -2.74049181588859E-01  1.38240619614061E+00  7.68525276941094E-01 -1.30750857976021E+00 -2.54775005896114E-01
  5.01950176431036E+00  2.05547928910503E+00 -2.09452904079283E-01 -5.05127577766690E-01  7.84907245994626E-01
 -2.11593792626476E-01 -6.90602914152125E+00 -2.33211416020120E+00  1.29796071588904E+00  1.91430548159953E+00
  7.67162956425847E-01  3.97487705022695E-02  1.01883077881997E-01 -6.90635275091993E+00 -2.33188386417656E+00
  1.29814007923613E+00  1.91399712031616E+00  7.67023328772560E-01  3.96065296475021E-02 -1.01794084002138E-01
 -3.45822476750565E+00 -1.41218256250258E+00  5.33439691209013E-01  4.70102639966609E-01 -9.56391166786506E-02
  1.37966777306476E+00  8.37269741730747E-01 -2.33577167393769E-01  7.99417109679466E-02  1.73364555234523E-01
 -3.45804384919889E+00 -1.41239521128121E+00  5.33212995206295E-01  1.37909928207492E+00  8.36793636500694E-01
  4.70469337936022E-01 -9.52761322052712E-02 -2.33710493150341E-01  7.98042797342694E-02 -1.73364712370371E-01
* ORBITAL    1  133
  1.30044895993322E-05  7.35515547029868E-05  2.36057524988869E-04  1.11534488069689E-03  8.17082160501748E-04
 -3.57629131942420E-04  1.49346800057963E-04  7.40838559027724E-04 -2.15546438392039E-04 -3.68206022441637E-01
 -1.00232745074514E+00 -9.21395819018852E-01 -6.65951711025976E-04 -1.92471459194652E-01  1.07140351175301E-04
  3.93103977644160E-03  2.35836128336445E-02  1.31564846543113E-02  1.67087051324275E-03  1.73974544240264E+01
  1.34040881477572E+01  6.52490066709715E-02 -1.73877166434857E+01 -1.33958689448672E+01 -6.49116722817179E-02
 -5.90243173157704E-04 -3.02760341425858E-04 -1.84469487895375E-03 -1.05218329600252E-03  6.90852316195623E+00
  3.94651079836538E+00  3.06573519287911E-01  7.03919071744424E-01 -7.04325244495025E-01  3.07428955854712E-01
  4.35979883984184E+00  2.11423384765017E+01  7.19425458676707E+00 -1.45065180031130E-01 -5.76175726456191E-01
  6.25418652903180E-01  5.91281007537059E-01 -9.70727569302939E-01 -2.96750569719943E-02  7.60807251161080E-01
  1.66852071066169E-01 -3.40253645743571E-01 -1.27569561588589E-01 -4.36260088617688E+00 -2.11563643020828E+01
 -7.19949535173895E+00  1.45052229367378E-01  5.73787211812680E-01 -6.27807961686295E-01 -5.91776635410051E-01
  9.71575582929077E-01  2.98107457493827E-02  7.60431792075469E-01  1.66553151395227E-01  1.27774039732300E-01
[truncated: 1,203,280 more chars]
