# Supplementary material for: Stochastic Generalized Active Space Self-Consistent Field: Theory and Application
Source: J Chem Theory Comput. 2021 Dec 13;18(1):251–72. doi: 10.1021/acs.jctc.1c00936 (PMC8757470; doi:10.1021/acs.jctc.1c00936)
Supplement: Supplementary file 2 — ct1c00936_si_002.zip [file ct1c00936_si_002.zip › Additional_files/FePor/quint.InpOrb]

#INPORB 2.0
#INFO
* RASSCF average (pseudo-natural) orbitals
       0       8       0
     135     119     119     105      67      57      57      48
     135     119     119     105      67      57      57      48
*BC:HOST pcal006 PID 6964 DATE Wed Sep 20 13:16:07 2017
#EXTRAS
* ACTIVE TWO-EL ENERGY
0.111128920782E+03
#ORB
* ORBITAL    1    1
  1.00000068451413E+00  1.38449368196972E-05  1.84816968167060E-05  7.43181853897693E-05 -5.34907385549513E-06
 -8.60285903388645E-07 -8.28835484712095E-06 -1.42868665916200E-05 -7.95681544931710E-06 -1.95535712308179E-08
  2.97931207308828E-07  4.08422852130590E-07  5.00393994082251E-07  9.59602859925151E-09 -4.87995708499801E-07
  1.76417697186456E-06  6.50658415425101E-06 -7.81071023606371E-07 -1.36626923594338E-06  2.98277668452814E-05
  2.75064408286193E-05  3.18738007073427E-06  3.00348869696501E-05  2.78216715463509E-05  3.28779666945102E-06
  2.42537027539391E-06  2.54436705245164E-06  1.50040855754258E-07  1.85779254487801E-07  2.66060918452811E-08
  7.38466703217414E-09 -8.87634061450239E-07 -8.45351458932972E-08 -7.11251598472594E-08  8.86268935643374E-07
 -5.79707009481684E-06 -3.51541571450819E-05 -2.07707736389566E-05 -3.02242439732782E-06  5.45378345557072E-06
  5.02110477933264E-06  6.77169943245549E-07  2.24805278753339E-06  1.05714601872519E-06  1.80838116109924E-06
  8.02955281683829E-07  3.85377217745338E-07 -4.69684313797855E-08 -5.54749772463304E-06 -3.39167287987562E-05
 -2.02997616842444E-05 -3.01424154934526E-06  5.30526631650624E-06  4.97901833617530E-06  7.08808369604342E-07
  2.19891359985874E-06  1.03931028208931E-06 -1.81467395799828E-06 -7.80624153658946E-07 -4.66578975767850E-08
 -3.82082907352717E-07 -3.18588180870389E-06 -1.74718683362998E-05 -8.55600307392522E-06 -1.18426035699349E-06
 -2.35147845577933E-05 -1.65447422859605E-05 -3.04066063360736E-07  7.26209585189228E-06  2.96877746936016E-06
 -8.11977102082185E-07  5.29017338336212E-06  2.76000727911935E-06  1.17186274735134E-06  5.56147846871819E-07
  2.11982016369593E-06  7.34699911587109E-07 -6.99195648426455E-07  1.75369901903034E-07  2.45498775089352E-07
  1.12521229887547E-06 -3.20406035795302E-06 -1.77904814175685E-05 -8.95624210793820E-06 -1.28860989357838E-06
  7.41362361720992E-06  3.17335978105390E-06 -7.57993528889593E-07 -2.28906195367951E-05 -1.60858076200555E-05
 -2.73881802567620E-07  5.57120251906685E-06  2.91939400192722E-06  1.27951311648677E-06  6.16607874581520E-07
 -2.15705887633422E-06 -7.63406497016031E-07 -1.16093126212837E-06  2.21351327679940E-07  1.54360329188736E-07
  7.40815802757827E-07  1.10867623585492E-05  4.97518871151283E-06 -1.70703561434472E-06 -3.58054654004886E-06
 -1.65948064988361E-06 -2.11896426875102E-07 -1.49834907987818E-07  1.10167876474605E-05  5.02512892918883E-06
 -1.65334681768511E-06 -3.58086331663950E-06 -1.66054977115993E-06 -2.19951501632132E-07  1.56794108349304E-07
  1.41336115537779E-05  6.22675128658788E-06 -2.44543448251265E-06 -1.72186642040250E-06 -6.91255592614163E-07
 -1.73198165807334E-06 -4.50906212279117E-07 -2.51596342962993E-07  2.68688960331121E-07 -1.79996415010283E-07
  1.31926128685522E-05  5.71752140565304E-06 -2.35755118929917E-06 -1.59470303393734E-06 -3.68711882171958E-07
 -1.56755569976554E-06 -6.07767863876735E-07 -2.50025665661003E-07  2.68879061724014E-07  1.71618302231603E-07
* ORBITAL    1    2
  1.23163352802906E-05 -9.99974394405184E-01 -9.34441164996556E-04 -2.69714925680404E-04 -1.80246118892698E-04
  5.05382796763675E-05  1.09428493587926E-04  1.83334354161877E-06  1.46003356247647E-04 -1.25898015511689E-05
 -5.35120901508931E-05 -1.02280644631620E-04 -9.07384051767796E-05 -5.91622219063771E-06  1.90920129292793E-05
 -1.37300556868899E-04 -1.15334841300303E-03 -4.29626606000199E-04 -5.88613037779956E-05  3.54754682120879E-04
  4.05211843977862E-05  2.91455949974714E-05  3.43504641494811E-04  1.25957494549939E-06  1.01954648475107E-05
  5.85996854638870E-05  4.41187901427112E-05  3.37007637913051E-05  1.72699412907518E-05 -5.91667589134996E-06
 -8.86763558184794E-07 -4.31037208580801E-06  6.72011874528583E-06  4.99732020806815E-06  3.87200074011363E-06
 -4.29075266677783E-06 -1.16584050678928E-05 -4.28732700710748E-05 -7.11278834379525E-06  9.07533602629696E-05
  8.91120122519594E-05  5.15424989062839E-06  1.43906652324722E-06  1.88274059579809E-06  2.21319411455652E-06
  5.86591986457345E-07 -3.25805635549294E-06 -2.52269589127590E-06 -5.91725956361909E-05 -2.88589234429497E-04
 -1.53725931513659E-04 -1.05055118914764E-05  1.37650260647783E-04  1.08810373427380E-04 -1.66532167160054E-06
  1.31188066074887E-05  6.60568054244502E-06 -1.54670180471787E-06 -5.44626729803896E-06 -3.02803203557969E-06
  3.10244417947074E-06  8.89027986340343E-05  5.94945612574500E-04  2.69083632346209E-04  3.01682944809762E-05
 -6.74510828825098E-05 -6.31089830833861E-05 -6.12330857283282E-06 -2.84748378900665E-04 -1.38869000692480E-04
 -2.99339161200992E-06  3.58862388764420E-05  2.91284027878388E-05 -3.95073886547236E-05 -1.38933589766164E-05
 -3.95209384791508E-05 -1.98635752092772E-05  7.96408493536546E-06  8.15944100106094E-06 -4.67429726015601E-06
  1.52584286261859E-06  1.07835455224506E-04  7.51472179554795E-04  4.03367523554615E-04  5.86427617626607E-05
 -3.47862461923846E-04 -2.05888523998038E-04 -1.58946623567113E-05 -2.09620593996683E-04 -1.70153029126867E-04
 -1.43188873260918E-05 -1.85053626370946E-05 -1.04865832928985E-06 -6.83236878781940E-05 -2.94873252758229E-05
  5.29996597653562E-05  2.90420518909041E-05  6.16714953033605E-06  3.54406010559863E-07  1.36933783185616E-05
 -1.73886659359000E-05 -9.40581283383060E-05 -3.07558838297962E-05  1.69201387574744E-05  2.31494408224855E-05
  1.08633277569522E-05 -1.60690844506076E-07  3.19787785457095E-07 -9.06812092496848E-05 -4.73291995791425E-05
  6.45329981504646E-06  2.66383834815090E-05  1.26338275755989E-05  1.57101646905413E-06 -2.18869948112355E-06
 -1.78663829974402E-04 -6.68713025869111E-05  1.48451590159977E-05  2.92866183115575E-05  1.00626766069131E-05
  2.29199248124864E-05  1.74722433682055E-05 -2.90484650788310E-06  3.87532679005494E-06 -1.53621265893026E-06
  1.51041603422976E-05  4.35749527791240E-05 -1.85187707437721E-07 -4.76427227799331E-06  8.91424177101647E-07
  5.93748527992569E-07 -5.83857580714345E-06 -3.36889230215824E-06  4.25368397888195E-06  3.64929966825778E-06
* ORBITAL    1    3
  7.75481080467141E-05  5.55099514729104E-04  2.82009546284224E-03  4.97084871629253E-03 -3.39325461931866E-04
 -9.48855368804863E-05 -4.66992410829296E-04 -7.19516347572537E-04 -4.12917496174800E-04 -2.63119213594191E-05
 -3.21731737301839E-06 -8.88452164401093E-07 -9.79596444373418E-06  1.45732785550393E-08  1.38843780088579E-05
  1.00113623407169E+00  1.28789525719020E-04  1.90861155684725E-03  9.57748019187351E-04  5.47380322749564E-03
  2.98352072214436E-03  1.11047781998530E-03  5.47583136271699E-03  2.98523058210200E-03  1.11082834016128E-03
 -2.50502091497474E-04 -2.12530701817942E-04 -4.69109866578349E-04 -6.82459427412611E-05  9.27267443787074E-07
  3.97361666334763E-07 -1.17818325968782E-04 -1.24734863548364E-04 -1.24646067651220E-04  1.17866570981230E-04
 -7.12135369983178E-04 -3.64641928041167E-03 -1.76972817796302E-03 -1.61186946215538E-04  5.64741538641990E-04
  2.76419098210360E-04 -1.07102398186102E-04  1.65180628801909E-04  6.35432587938577E-05 -4.25567388947117E-05
 -2.69674815661070E-05  1.96743629551070E-05 -2.11599851441414E-06 -7.12570792080297E-04 -3.64837757530993E-03
 -1.77083981563909E-03 -1.61282727485615E-04  5.65403532348139E-04  2.77336993631899E-04 -1.07171147757695E-04
  1.65290373286797E-04  6.36092655794281E-05  4.26620310283328E-05  2.70078956021098E-05 -2.12552936512457E-06
 -1.96401821815158E-05 -5.57921137264491E-04 -2.63371928774551E-03 -1.49901939231681E-03 -1.44058913215949E-04
 -2.03129869916820E-03 -1.58962366584522E-03 -1.05683730711537E-04  2.57923704285587E-03  2.20679190760534E-03
  8.22775633199131E-07  9.58423886551306E-05  1.79882862367207E-04 -2.86753010078137E-05 -3.61420466197918E-06
  5.75851362459547E-04  3.65050009215728E-04  2.66425525863671E-05 -1.32444648779531E-05  3.41371787729069E-05
 -9.14596921062576E-05 -5.56533227218848E-04 -2.62156324112004E-03 -1.49419988038445E-03 -1.43463653035583E-04
  2.57377296486264E-03  2.20483172501351E-03  5.87146268514920E-07 -2.03291854568516E-03 -1.59090079601817E-03
 -1.05800888375967E-04  9.58536042513839E-05  1.80011264153296E-04 -2.91220201510953E-05 -3.84591051962930E-06
 -5.75420529520034E-04 -3.64840854602413E-04  9.15421581553444E-05  3.41601441383175E-05 -1.32180686717969E-05
 -2.68222479029760E-05  2.79195681984668E-04  1.32865083082593E-04 -6.12165652204770E-05 -5.15829501481028E-05
 -3.98306726409115E-05  2.28646111706339E-06  1.04671894527422E-05  2.78115365803652E-04  1.32455457874966E-04
 -6.11621939591085E-05 -5.11713376826645E-05 -3.96337656646614E-05  2.29909216246818E-06 -1.05004955046748E-05
 -3.40925606946426E-04  1.15016558641516E-04  5.81767890916109E-05  2.06909407611464E-04  1.17620557659342E-04
 -1.90963835747942E-04 -1.10797297668896E-04  1.63247669907969E-05  2.42492141137554E-05 -3.75415958124361E-05
 -3.41733981615538E-04  1.15308768358075E-04  5.84960698398869E-05 -1.91158124324451E-04 -1.10866852346524E-04
  2.07250279422455E-04  1.17773793795612E-04  1.63183916868984E-05  2.42806528331818E-05  3.76039483527254E-05
* ORBITAL    1    4
 -9.91147054203902E-06 -7.14091054440637E-05 -3.52722223788945E-04 -1.11285217870279E-03 -1.38073169613537E-04
  5.48883475451493E-05  9.83112053604912E-05  1.69147794623290E-04  1.09679763070685E-04 -1.81324744500298E-05
 -6.66305280900799E-05 -5.52962801626388E-05 -1.47304292714153E-06  3.36989356716184E-06  3.72808246608424E-06
 -6.05807463016333E-04 -2.03963919076842E-03 -1.30182767104583E-03 -1.86691993775842E-04 -1.36274166091715E-03
 -1.46713854683381E-03 -5.42308933132334E-05  3.56636948913973E-04  3.68765408574785E-04 -4.53170632065266E-05
  8.58631587323505E-05  7.12376228090911E-05  1.34497278065093E-05  3.14404725473585E-05 -2.63732493429741E-04
 -2.48529433787024E-04  1.62380002182959E-05  1.11599525920143E-06  6.46108438001329E-06  3.99142371177746E-06
 -2.40371287193350E-03  2.10947196229348E-04  1.66232485167226E-04  2.57924965162500E-05 -4.97688989640288E-05
 -6.06364361327918E-05 -3.34947257940763E-06 -6.79728850191782E-05 -3.77876846919974E-05  4.33970289241068E-05
  2.71850729327358E-05 -2.28183209327231E-05  8.15873415055456E-06  2.23508233364045E-02 -1.54129492092764E-03
 -6.34105169291790E-04  2.87731670569577E-05  1.38710044117052E-03  1.08520280075246E-03 -1.77318665040688E-05
  1.41877003071233E-04  8.23464843747875E-05  4.82181042333813E-04  2.71956724673317E-04 -3.77239091644204E-05
 -2.99504940096586E-05 -1.07839838682904E-01 -2.37388252046892E-03 -9.68999292572426E-04 -1.57302085502001E-04
 -5.48555936633190E-04 -4.05813609225079E-04 -4.75708186111281E-05  4.01677103682613E-04  2.49366151453617E-04
  5.86144070151090E-05 -1.07391996898551E-04 -8.47025292983989E-05  2.33921541767523E-04  6.88491276691351E-05
  1.13478728549189E-04  6.68793820243295E-05 -1.32143913240193E-04 -7.90971897248877E-06  6.61126262021796E-06
  2.69462992216938E-05  9.95350834057628E-01  7.24417459479076E-03  1.91684698224814E-03  6.53864864716796E-04
 -1.45788638671167E-03 -9.21190187135526E-04 -4.78008423676967E-04  3.73686859981639E-04  4.53625743934384E-04
  2.46404174534979E-04 -2.59531979526619E-04  5.74510507302722E-05 -1.02742185866163E-03 -1.67819326233666E-04
  1.14142819350302E-04  1.30900951983863E-04  1.20216480573791E-04 -3.15880556998307E-06  3.22707972230665E-05
 -7.20910020249969E-04 -1.41250911115413E-04 -1.40598320791371E-04 -2.12081011144399E-05  2.55210541444008E-05
  1.15626630098006E-05  3.29043262869698E-06  1.99042509228672E-06 -1.28566813083060E-03 -3.27900467961559E-04
  2.75964168448770E-04  2.80769930978235E-04  1.27424145587670E-04 -2.97176720808805E-05 -1.04607922182744E-05
  1.67215658565905E-03  9.00480464072595E-04 -2.03344727531507E-04 -2.46634937156272E-04 -1.18214973166858E-04
 -2.48407850509056E-04 -1.58775052462574E-04 -1.74664383994698E-05 -1.49364949253304E-05  2.02897654189245E-05
 -2.90240797816675E-03 -1.66828060106245E-03  4.75214847094874E-04  5.28815876244524E-04  4.20558725830210E-04
  4.37802036503059E-04  2.36116591593899E-04  7.91744505043528E-06 -2.07431442749645E-05  2.44029235580638E-05
* ORBITAL    1    5
  1.23166287566179E-05  8.87379694197980E-05  4.38372129971408E-04  1.38513318881740E-03  1.71710410136615E-04
 -6.83407582591146E-05 -1.21748693793970E-04 -2.10463229719955E-04 -1.36458841936997E-04 -1.84380388422438E-05
 -5.42098367874643E-05 -4.47837503525831E-05  1.85901737520457E-06  2.71788409236483E-06 -4.63029490637376E-06
  7.51739969293111E-04  2.53121641243555E-03  1.61577677869592E-03  2.31961195314011E-04 -6.85715488294594E-05
 -5.70949756878977E-05  5.82437920600745E-05  1.31444001390130E-03  1.42058216496033E-03  6.57399392628817E-05
 -1.06562829260621E-04 -8.85112348202536E-05 -1.61540810897023E-05 -3.88200417047204E-05 -2.11845409172789E-04
 -1.99924333739279E-04  5.46029399196585E-07 -6.76483357608782E-06 -2.52705214345651E-06  1.57035683341639E-05
 -2.25439870138607E-02  1.51664988995632E-03  6.05496403495583E-04 -3.61142326854580E-05 -1.40941607201821E-03
 -1.09845679051329E-03  1.86349023715066E-05 -1.29494454366859E-04 -7.56290650326796E-05  4.83755857364284E-04
  2.72267070809328E-04 -2.55040244241536E-05  3.68350986236330E-05 -2.44734079147707E-03  1.18860848407714E-04
 -3.26723119698275E-05 -3.28753995894855E-05 -2.52044656786592E-04 -1.75057547541898E-04  7.29852549853131E-06
  3.87824694307112E-05  2.07819644344674E-05 -6.10781341656048E-05 -3.16759682682804E-05 -1.20110341005671E-07
 -1.68928195010782E-05 -9.95282590058005E-01 -6.88818013627175E-03 -1.74528210355320E-03 -6.35321518711185E-04
 -2.65670733916352E-04 -3.78093129643484E-04 -2.42241722070252E-04  1.40814650475071E-03  8.90861558632025E-04
  4.78939296507734E-04  2.88194047361992E-04 -4.09522227774847E-05  9.98995982928727E-04  1.56374053573891E-04
  9.10545608875762E-05  1.18948450547561E-04 -7.08768087819430E-04 -3.13415337249997E-05  1.88651246008418E-06
  1.16986099854619E-04 -1.07264273975750E-01  8.48900946790900E-04  5.74417208672879E-04  1.81378096278175E-05
 -9.34117724071903E-05 -5.46270865309160E-05  4.46907873777709E-05  4.79627600930061E-04  3.16210704707259E-04
 -5.14928501030267E-06  1.66574833269478E-04  7.40875113172717E-05 -1.50868917793710E-05 -3.38683323937630E-05
  9.13312773412674E-05  3.98797390412197E-05  1.35428730086263E-06 -6.04031110123168E-06  1.06006675707265E-06
  2.23077921995171E-05  1.35052986685880E-03  3.67867168893454E-04 -2.78461408515818E-04 -2.93486081149118E-04
 -1.33236916399245E-04  2.97976011018663E-05 -1.11395540730339E-05  4.26385915860362E-04  2.15822424245547E-04
 -3.87607306481249E-05 -8.76617816930262E-05 -3.97642336979461E-05  3.13654363263847E-06  4.33455865144707E-06
  2.60513594933380E-03  1.51035533441599E-03 -4.41910002427492E-04 -3.93158734477541E-04 -2.15030007298361E-04
 -4.88006408290119E-04 -3.96553434796722E-04 -4.29241416532171E-06  2.45248380089528E-05  2.05077602402260E-05
 -1.07728017798045E-03 -5.56957412314816E-04  1.04436385035879E-04  1.38785703610152E-04  7.06327783598073E-05
  1.56233114480896E-04  6.90287731245078E-05  1.61994862251398E-05  1.98350167873238E-05  1.54157720826229E-05
* ORBITAL    1    6
  4.74966821762471E-06  3.41915834758499E-05  1.59292073443671E-04  5.99544549644261E-04  5.58682204029916E-05
 -2.23802335791442E-05 -3.09623379148294E-05 -8.82147006574170E-05 -5.71890653879199E-05  8.68404935430829E-07
  1.87642538723947E-06  2.01632278274771E-06  9.73919188255718E-07  1.54295368167421E-06 -1.82853083118336E-06
  3.37156899488293E-04  2.01701800447960E-03  9.85512819028172E-04  9.43128135417806E-05  9.06388694023514E-05
  1.59446174396829E-04  4.12805552408068E-05  8.54450720566675E-04  6.29032083023344E-04 -7.91736019286531E-06
 -7.86726495825700E-05 -3.75820355868463E-05 -9.66809362658183E-05 -4.03170636294194E-05 -1.28081839252964E-04
 -6.35061022928922E-05 -1.52439523244914E-05 -2.00199162608754E-05 -7.85646425009231E-06  2.06615878717921E-05
 -1.00144923286219E+00 -9.03401883688685E-03 -2.38601493936123E-03 -7.83685042697935E-04  1.46257229811606E-03
  7.10949675735593E-04 -2.33562620069417E-04  1.05370355563320E-03  1.16081724394768E-04 -5.73983441997228E-04
 -1.46964626250333E-04  7.60822574983399E-04 -3.73957172581706E-05  2.02385761029841E-03  1.60592439470662E-05
 -3.19068519351945E-05 -1.01700225462944E-05 -1.35612866722909E-04 -1.01940219961858E-04 -6.91280199087708E-06
 -6.74308667756483E-06  1.35115765580601E-06 -5.95643062658786E-06  1.33130247210350E-06  5.23206506577673E-06
  7.26445625942615E-06  2.41658701195109E-02  3.21648784514510E-03  1.59946139079524E-03  1.69448142507288E-04
 -2.77068163894250E-03 -1.95342118874639E-03  1.74766658962926E-04  1.94610272398189E-03  1.33245362439159E-03
 -1.09286261763700E-04 -6.46775606084366E-04 -3.79359273007357E-04 -1.37542433880359E-04 -7.48739520938451E-05
  7.40601383180661E-04  4.01855490470219E-04  5.91405319002102E-05 -4.57612317844930E-05  5.83800994524466E-05
 -1.70965566018283E-05  2.91441296728856E-05  1.42479285492384E-04  4.89975212134987E-05  1.24965938919534E-05
  5.47223779244469E-04  3.56805445219552E-04  2.11257775408178E-07  2.16099719049573E-04  1.02946946125873E-04
 -2.38046036634669E-05  1.74934068481127E-04  8.17239224303063E-05  1.92146226521172E-05  1.31593151346587E-05
 -5.66054244738957E-05 -1.80462095711070E-05 -8.82120371051473E-06 -8.29655860814440E-06 -1.46090268405487E-05
 -1.36671956010647E-05  1.42177288598492E-03  8.69137410985451E-04 -3.58140343929019E-04 -3.29358432212163E-04
 -2.51837019958685E-04  2.87014010022514E-05 -4.67270200242152E-05  1.36783519617275E-04  8.49958548644726E-05
 -6.60777261353165E-06 -2.57824241407487E-05 -1.57660426776646E-05  4.89585357016052E-07 -1.29746046335933E-06
  1.10375044260794E-03  4.77819395822135E-04 -1.43315959337621E-04 -3.39368816674164E-04 -1.52114123409110E-04
 -1.75075503858479E-04 -1.35958065666985E-04  3.04533411912478E-06 -2.54408888478299E-05  1.27685133616720E-05
 -9.47598816035473E-04 -4.43514562893418E-04  1.31854111196539E-04  1.60645685222899E-04  8.36710124101719E-05
  2.93389243636391E-04  1.62416766592477E-04 -2.87084003165443E-06  2.09403161615881E-05  1.03229623692896E-05
* ORBITAL    1    7
 -4.77234597656891E-06 -3.43545596597288E-05 -1.60101036610299E-04 -6.01536213195039E-04 -5.61971900771743E-05
  2.24722822280920E-05  3.19237227782120E-05  8.85830075211353E-05  5.74311881458155E-05 -9.16448906604456E-07
  1.72504683711029E-06  1.96148539620900E-06 -9.78628931115100E-07  1.53575046407558E-06  1.83332111551054E-06
 -3.38517300658836E-04 -2.02435404010660E-03 -9.89352649456031E-04 -9.46767241227384E-05 -8.55404619849637E-04
 -6.29840368159057E-04  7.74590644394154E-06 -9.43221691777062E-05 -1.61800300732884E-04 -4.12583193437160E-05
  7.89894893877460E-05  3.77424377988373E-05  9.70503066701295E-05  4.04760752582017E-05 -1.27551698248106E-04
 -6.32814280140691E-05  2.07125456140132E-05  7.93867789198107E-06  2.00582317171405E-05 -1.53263580616875E-05
  2.01210002687944E-03  1.99327458633124E-05  4.13717451218682E-05  1.33178642325477E-05  1.29825584481081E-04
  9.91057094588298E-05  7.85351263265183E-06  2.50618240808513E-06 -1.81795404645900E-06 -3.67587257388201E-06
  1.90863559100412E-06  4.20130074588719E-06 -5.08247621132483E-06  1.00145362121728E+00  9.03553337259423E-03
  2.38647962182677E-03  7.83472309503207E-04 -1.46297723760514E-03 -7.10888058346102E-04  2.33329332273614E-04
 -1.05356121371634E-03 -1.15937288771982E-04 -5.74060569384658E-04 -1.46931514547363E-04  3.73709024045505E-05
  7.60855509620613E-04 -1.26013339034423E-04 -1.56385518576781E-04 -5.58337714347603E-05 -1.32212683162691E-05
 -2.05235255747112E-04 -9.52717555445530E-05  2.31046986540560E-05 -5.54510258234452E-04 -3.61928964937116E-04
  2.37691396960621E-07 -1.72351843530407E-04 -8.02245043968638E-05 -1.85933906186034E-05 -1.28318409575901E-05
 -5.95147501548941E-05 -1.96307558179321E-05 -1.39242432109411E-05  1.47819547536813E-05  8.07212969572156E-06
 -8.73417802637197E-06 -2.39813206795634E-02 -3.21627495293708E-03 -1.59965068263159E-03 -1.69359085173960E-04
 -1.94836758003746E-03 -1.33391751031072E-03  1.09205828389123E-04  2.77089619048791E-03  1.95403037623670E-03
 -1.74607534124561E-04  6.46401668050039E-04  3.79228944890126E-04  1.37355785916123E-04  7.47911642221722E-05
  7.40864192874340E-04  4.01965024901711E-04 -1.70442164499709E-05 -5.84064654976008E-05  4.58494507773802E-05
  5.91116462404788E-05 -1.42521106777973E-04 -8.85065032053771E-05  8.05199004079377E-06  2.71007569243605E-05
  1.67748353291704E-05 -6.07433413149507E-07 -1.10952808642780E-06 -1.42146700865088E-03 -8.69043077898892E-04
  3.58054070371085E-04  3.29362915565782E-04  2.51860963808837E-04 -2.87270727941651E-05 -4.67020562015884E-05
  9.43828626586276E-04  4.41848932276279E-04 -1.31373923719055E-04 -2.92058710033877E-04 -1.61807316615173E-04
 -1.60046714503323E-04 -8.31850456025023E-05  2.84729262244988E-06 -2.08498788327879E-05  1.02814810740481E-05
 -1.10167645012483E-03 -4.76770110805007E-04  1.43088090654500E-04  1.74707168548523E-04  1.35817445755375E-04
  3.38375800405316E-04  1.51518226466801E-04 -3.02033515071909E-06  2.53432200234378E-05  1.27185913033668E-05
* ORBITAL    1    8
 -1.91263507583991E-04 -2.52368780149435E-03  9.91227621862105E-01 -9.63945767097622E-03  2.22413620887889E-04
  2.51990769994575E-04 -3.31398372361091E-02  4.16846029099059E-03  5.16828302443197E-04 -2.21564359276996E-03
 -4.26319878261265E-04 -1.76975217095416E-04  7.59715399719468E-04  5.33839944225297E-05 -6.76606635837139E-05
 -2.27294121146163E-04  1.84835422289561E-02  1.61573420087913E-03  3.77230433132499E-05 -1.68902013237089E-02
 -2.41124572833563E-03 -4.12303331530724E-05 -1.71989804798321E-02 -2.62500448667539E-03 -1.13347575012127E-04
  2.01965846690786E-03  7.43243451639359E-04 -1.15597375402148E-03 -4.75314223211479E-04  4.33601629631442E-05
 -2.28819856374295E-06 -2.71413145172696E-04  3.59444376879997E-04  3.56529832308541E-04  2.62487899687465E-04
  1.91533227310479E-04 -1.14156230708896E-04  3.18575631091614E-04  2.42150591837542E-05 -2.27617613875018E-04
 -5.83406727341492E-04  6.50308264800264E-05 -4.30917961019248E-05 -1.19277468006085E-05  1.43131770121532E-04
  8.28748162040783E-05  2.72087823087696E-05  2.17419780427950E-05  9.40210113786344E-05 -6.08374567937124E-04
  1.35606950318146E-04  2.30711650812911E-05 -9.13625677958343E-05 -5.32210277770403E-04  4.75301656201109E-05
 -2.28066354569003E-05 -2.11933982890424E-06 -1.17809828466752E-04 -8.64546700282221E-05  1.89585829334159E-05
 -2.72378519120790E-05  2.55498316285925E-04 -1.25628960217965E-03  7.60311281582802E-04  1.66245796563145E-04
  7.10837691607666E-04  7.45738470808285E-04  6.00813096303624E-05  1.37208381236352E-03 -1.05388990673516E-03
 -2.83359771559745E-05  5.92827503402035E-04 -8.87800458103231E-05  1.97836462021362E-04  1.02893596668829E-04
 -3.71804430987069E-04 -1.91496311178689E-04  4.61418882130853E-05 -8.55064860673793E-05  6.43171482218689E-06
  1.81823416941762E-04  2.90466389927798E-04 -6.99126379958943E-04  1.04858672202194E-03  2.26537158539376E-04
  9.15444693617896E-04 -1.18230095332240E-03 -6.54480384051751E-05  4.31781141438354E-04  5.29315106028986E-04
  3.57406956985556E-05  4.71492911737099E-04 -1.47457573928918E-04  1.30267031282466E-04  7.20948664983712E-05
  4.32259986979517E-04  2.16373755883306E-04 -1.58035785392105E-04  1.29547495724221E-05 -7.02670947118309E-05
 -7.63905625808435E-05  1.12592607888898E-03  3.96446251671929E-04 -1.36205772815272E-04 -3.30827374684799E-04
 -1.54076280564118E-04 -1.04399868439164E-05 -1.73870547622025E-05  1.11912701764543E-03  3.27664113819630E-04
 -1.55153286726014E-04 -2.96739159035781E-04 -1.36272835877225E-04 -6.01469722548919E-06  1.13809415356211E-05
  2.35309093973754E-03  1.13493147870202E-04 -2.04968410204622E-04 -1.26390884090245E-04 -7.45562122232036E-05
  9.24781725225811E-05  5.60681930512906E-06 -2.72272398476810E-05 -8.55519433431912E-06  3.21705996548374E-05
  2.62637373359885E-03  3.79071521337889E-04 -2.05785281717893E-04  2.54222683524032E-05 -3.31492592347865E-05
 -1.50456832292233E-04 -9.53823995877923E-05 -2.94103275963556E-05 -5.45451959583685E-06 -2.21548852920081E-05
* ORBITAL    1    9
  4.66045712468727E-04  3.28289107555969E-03  9.76249309207847E-03  2.41697936415081E-02  1.35804222534759E-02
 -3.40083552424877E-03 -6.97081047226779E-03 -1.11445644346183E-02 -7.54690258168471E-03 -5.62437838849975E-04
 -7.63539794623890E-05 -1.92220769583678E-05  9.84209991779889E-05 -2.04118058582040E-07 -4.43690732850879E-05
 -7.26028848540544E-02  2.03905256513467E-01 -1.78390140863534E-01 -2.89661199685363E-02  1.32186494032926E-01
 -4.38862834389902E-02 -1.79642216823424E-03  1.32281598220168E-01 -4.38602024933534E-02 -1.79478627070340E-03
  6.86907532923340E-05  1.65665735627754E-03 -4.66347190160202E-03  7.12314020662045E-03  6.27847476081016E-06
 -2.29055853862006E-06 -1.51297755007662E-03 -1.55996315705075E-03 -1.55993371176875E-03  1.51234751526012E-03
 -1.25268149134391E-02  1.40140832880415E-01 -3.53443618488273E-03 -1.46052229678080E-03 -5.29340358808022E-03
  2.93531655290145E-02  2.41634722946605E-04 -5.17594046128471E-03  1.60508833596932E-03 -5.38498270270015E-03
 -4.42019854886075E-03 -1.57241478043643E-03 -5.83447796915984E-04 -1.25096986436683E-02  1.40295913648720E-01
 -3.47263845020268E-03 -1.45431719250252E-03 -5.35111936715218E-03  2.93427437808397E-02  2.41004980967608E-04
 -5.18306047395708E-03  1.60309123752588E-03  5.37894095134153E-03  4.42014890533908E-03 -5.82418549200422E-04
  1.57551423868028E-03 -1.37655833644416E-02  4.40102587241965E-01  2.58096162913510E-02 -3.18459817808072E-03
  2.75995135520651E-02  8.29353967568109E-03  3.53260272752550E-04 -1.63147457199585E-01 -1.75381883591265E-02
  2.74348424531286E-04 -1.58162398019910E-02  1.21864327091166E-03 -2.76842513889480E-02 -1.02943802466042E-03
 -2.30684107566877E-02 -4.45451421309521E-03  8.93113611287177E-03  4.99883464787246E-03 -1.38921957994711E-03
 -6.07118447028952E-03 -1.37587387743675E-02  4.40310017821310E-01  2.58230765537338E-02 -3.18307362775951E-03
 -1.63237604764900E-01 -1.75821487118068E-02  2.75756185942684E-04  2.76487326509531E-02  8.31492548272299E-03
  3.53295035240758E-04 -1.58206958498394E-02  1.21922202696165E-03 -2.76822148427102E-02 -1.02802503021743E-03
  2.30774945614948E-02  4.46149429585445E-03  6.07342833853355E-03 -1.38890292813436E-03  4.99644271953193E-03
 -8.93189902458972E-03 -2.50859859864006E-02 -1.49267249075930E-02  1.03857491551278E-02  9.20763093952162E-03
  5.60919707421879E-03 -2.90255744954907E-04  2.60363596527684E-04 -2.51276322323616E-02 -1.49344519536978E-02
  1.03888660728963E-02  9.21691234842292E-03  5.61345841502951E-03 -2.89951662125401E-04 -2.60796208917797E-04
  2.69045429630502E-02 -2.16743544697927E-02  1.30544781229875E-02  1.14194319790587E-03  3.19663893917994E-03
 -5.65869684128709E-04  5.69635871597729E-03  4.11271672668574E-04 -6.65608361274551E-04 -7.29433543795206E-04
  2.69365006961845E-02 -2.16752879585861E-02  1.30603236077264E-02 -5.74206777548888E-04  5.69329214546263E-03
  1.13784936324173E-03  3.19831350910820E-03  4.12416310328124E-04 -6.66328389305082E-04  7.29129931843857E-04
* ORBITAL    1   10
  1.89255620187466E-07  1.22886386932140E-06  9.43932703426190E-06  4.52106162979051E-05 -3.54591836831157E-06
  4.73200366754194E-06  2.29866472111909E-05 -4.96286227420773E-05 -2.13902753581450E-05  1.10760612711143E-02
  1.17064282501462E-02  7.08185845008160E-03  2.59060238971381E-07 -8.66547698693611E-05  2.67792190727421E-06
  1.74229597856414E-05  1.26794099591516E-04  6.05151177620977E-05  5.96368351558479E-06  7.57951744384608E-02
 -4.63312981470692E-02 -1.84846108947787E-04 -7.57564175346759E-02  4.63689050312548E-02  1.85452637669069E-04
 -5.42077113295419E-06 -4.62228288637450E-06 -1.62245676895529E-05 -9.61678776841086E-06 -3.31511031868248E-03
 -8.84262008647057E-03 -7.34975325055316E-04  2.85199115595108E-04 -2.81950014479278E-04 -7.37852940466745E-04
  7.87715241504451E-03 -4.76057794421857E-01 -4.15072257790963E-02  1.09875704855292E-03  5.30558890747329E-02
 -1.35997010493598E-02 -1.08453953773433E-03  2.30578248589245E-02  4.06933414621868E-04 -4.18040370483782E-03
  2.89318310039196E-03  9.21623888300629E-03 -7.33997733581901E-04 -7.85511676175041E-03  4.75977849313002E-01
  4.15599629857707E-02 -1.08993915152633E-03 -5.30616809911436E-02  1.35917137865626E-02  1.08386117332182E-03
 -2.30537235094652E-02 -4.09156036908241E-04 -4.17374423332859E-03  2.89631573321265E-03  7.34721995171291E-04
  9.21296028462800E-03  2.59120199302298E-02 -3.81045086292494E-01  1.64537781661071E-02  7.26227950416586E-03
  3.96065153147889E-02 -5.56389731548708E-02  5.20121445883276E-03  1.58148901282034E-02  2.27956741011337E-02
 -4.43805548734564E-03 -1.19826834743110E-02 -1.09046754779809E-02  1.71985524584076E-02 -2.43602317053888E-03
  1.52363497991650E-02  1.03531015191369E-02 -9.73738433192251E-03 -1.43457895098447E-03  4.46767273615831E-04
  1.39065280582819E-03 -2.59292205052471E-02  3.80861859268028E-01 -1.65303829356347E-02 -7.26727410777128E-03
 -1.57503221453470E-02 -2.27401664819179E-02  4.43268352616169E-03 -3.95331415623067E-02  5.56518295466475E-02
 -5.19725435776404E-03  1.19881111280225E-02  1.09055339577688E-02 -1.71887158583628E-02  2.43955339314981E-03
  1.52197875076304E-02  1.03441762787520E-02  1.39073261168440E-03 -4.46955691860794E-04  1.43224494499280E-03
 -9.73486821006664E-03  1.04017334348633E-03  4.38808829276700E-02 -1.48236045784885E-02 -1.23664790058841E-02
 -1.16142069416087E-02  3.20489147095152E-04 -4.66854379109068E-04 -1.11078488645143E-03 -4.38850663107215E-02
  1.48227650349998E-02  1.23753475567723E-02  1.16158128276561E-02 -3.20303749413136E-04 -4.67092791171216E-04
 -5.74288971857720E-03  6.99736254131275E-04 -2.90271729478465E-02 -2.09256534044558E-02 -1.46987090366796E-02
 -7.79662182894428E-03 -5.47429671941077E-03  5.39389755302593E-04 -7.19098108330852E-04  1.33844109636502E-03
  5.72168439237248E-03 -7.13468703506542E-04  2.90323035629220E-02  7.79741094503791E-03  5.47477476450683E-03
  2.09307890988465E-02  1.47019078069720E-02 -5.38893510569475E-04  7.18423571027457E-04  1.33852581085384E-03
* ORBITAL    1   11
  1.84333369153805E-04  1.27461306804586E-03  3.12140537371637E-03 -1.21474553730739E-02 -1.69073578314774E-03
  1.25820806108001E-03 -4.43480509599268E-04  1.77872058372944E-03  1.57234224423082E-03 -3.13638513317074E-04
 -4.98384923580480E-05 -1.40852739859712E-05 -1.84083419482554E-05 -7.03722058001903E-08 -4.10412081406665E-05
  2.00212014977847E-03  3.68064915455161E-01  2.53848354978156E-02 -7.16552830302968E-04  1.33364332240940E-01
  8.57904610248390E-03 -7.73492370774143E-04  1.33527292718270E-01  8.58642385916113E-03 -7.71231108413901E-04
  1.43660472489101E-03 -1.47497225172579E-03 -1.50498715583302E-02 -3.31431508665465E-03  2.98850460305187E-06
  1.97092543818453E-06 -3.11349963460878E-03 -2.17305063627724E-03 -2.17151161066180E-03  3.11304677802745E-03
  4.70670275730075E-03 -5.53335698336059E-01 -4.76287885303321E-02  2.59684428418240E-03  4.14610940237472E-02
  6.69884876153449E-03 -2.89271413572204E-03  2.70281755577630E-02  1.58795403090885E-03 -1.40403012706393E-02
 -1.47313360108724E-03  1.13789083638720E-02 -8.46142954029776E-04  4.70078549360058E-03 -5.53430642244719E-01
 -4.76696860792301E-02  2.59231056679915E-03  4.14864266316229E-02  6.69096832500918E-03 -2.89360406720209E-03
  2.70333862170177E-02  1.58912426206323E-03  1.40398620697135E-02  1.47138090092900E-03 -8.47022576132932E-04
 -1.13801082970012E-02  1.87841829923581E-02 -7.19929233302233E-02  2.99499355518953E-02  4.38383496729680E-03
  9.39726471696671E-02 -7.14970623763121E-02  5.24341872745313E-03 -1.30943455522491E-01  5.71557081074407E-02
 -5.92721379486788E-03 -1.16788633634095E-02 -8.26599251081893E-03 -1.78753056331295E-03 -2.59278713784358E-03
 -4.56316835665829E-03  1.01327379266721E-02 -4.35324856744988E-04  1.49308197005941E-03 -2.40395765308026E-04
 -2.97538604698722E-03  1.88083197435680E-02 -7.20092254184034E-02  3.00048192460566E-02  4.39199449196878E-03
 -1.30957233875634E-01  5.71338339355036E-02 -5.92736077650340E-03  9.39738407434934E-02 -7.15293977921449E-02
  5.24405361456170E-03 -1.16905623246060E-02 -8.27142526119270E-03 -1.77531651341233E-03 -2.59291886322502E-03
  4.55841563266131E-03 -1.01311740385185E-02  2.97530546924321E-03 -2.39096011632649E-04  1.48893745046659E-03
  4.39405161823790E-04 -7.71586923262042E-02  2.61843532211240E-02 -1.60149759174262E-02  5.90265326553412E-04
 -7.52157704720285E-03  6.59171114966267E-04  4.65980171075092E-04 -7.71102640730830E-02  2.61966433761524E-02
 -1.60199927611992E-02  5.81593897250495E-04 -7.52537307917571E-03  6.59303225743626E-04 -4.65863669475782E-04
  8.27946650225056E-03  8.26280630182391E-03 -5.46853361837016E-03 -4.26950821682509E-03 -3.17306848773436E-03
 -6.43961432124420E-03 -5.62825140753130E-04  1.36790620167245E-03 -6.39162254086474E-05 -8.23553207298405E-04
  8.30314187392810E-03  8.27141688039619E-03 -5.47986570503275E-03 -6.45022045820522E-03 -5.68927642890127E-04
 -4.28142020423774E-03 -3.17938994571455E-03  1.36844844192064E-03 -6.41521173982910E-05  8.23037790919821E-04
* ORBITAL    1   12
  8.84729477439403E-07  6.11404692336912E-06  4.52146106440131E-05 -4.95559882531086E-05 -1.54004719205614E-06
  2.08195710787984E-05 -2.18277359815621E-04 -1.57189092027408E-04 -6.38816700212417E-05  2.33811155581399E-02
  6.52835909338989E-03  9.04431327422172E-04  8.35808437751965E-07 -2.75188577755026E-04  8.48011068376499E-06
  2.32895024695462E-05 -8.35077680791518E-05  7.88785134422092E-05  9.72899514720680E-06  3.26987261838308E-01
 -1.27202970727295E-03 -2.66040666909093E-04 -3.26860382986414E-01  1.31005245196442E-03  2.66027908355074E-04
  1.04395611734755E-05 -6.11694801998923E-06 -3.38026074292193E-05 -1.90473035441667E-05  3.24442725243664E-02
  7.65956201430027E-04  6.38139696146078E-04  3.41741697624128E-03 -3.41169591061991E-03  6.23975201964066E-04
 -2.50108962793457E-03  3.30899738690329E-01  1.64556752660776E-02 -3.95848310142973E-03  1.27814522212658E-01
 -2.99368944040707E-02  3.90461459832708E-03 -1.47939219675816E-02 -1.70603769741598E-03  1.34988704943446E-02
  7.43023674820696E-03 -6.49708732292445E-03 -1.17957023513101E-03  2.51912510125934E-03 -3.31147305423177E-01
 -1.64305010684236E-02  3.96837216826598E-03 -1.27549475879275E-01  2.98958764048896E-02 -3.90733301226523E-03
  1.48058055760748E-02  1.70575267464387E-03  1.35218597854010E-02  7.44063112395371E-03  1.17613177641558E-03
 -6.50656783996203E-03  2.48999704945678E-03 -2.45524108097014E-01 -5.16755044971693E-03  4.37476634921130E-03
 -3.00766476753254E-02  1.06535645505013E-02 -4.47510891854836E-03  1.78489262596915E-01 -5.98953728501762E-02
  2.34027525459161E-03 -1.85513315620362E-03  5.84161721374487E-03  1.48437123095500E-02  1.71949567699683E-03
  7.01604098342964E-03 -6.07452112431750E-03 -7.61931232367508E-03 -2.77688248716010E-03 -6.63101625372375E-04
  2.11199185149304E-03 -2.52798123460094E-03  2.45594161587750E-01  5.05950896819773E-03 -4.38841894512019E-03
 -1.78123297436190E-01  5.99655440096168E-02 -2.34462661420492E-03  3.07116123342547E-02 -1.07232276233241E-02
  4.48611028551105E-03  1.87201683741819E-03 -5.84953471253974E-03 -1.48431612542195E-02 -1.71719188882613E-03
  6.97058420198601E-03 -6.08444310824493E-03  2.10639339023305E-03  6.56196159834701E-04  2.76802804185103E-03
 -7.61861021586497E-03  2.13004733564188E-01 -2.13207894658311E-02  5.79593934102158E-03 -2.15911322237648E-02
  5.32821286146740E-04 -9.52804875503063E-04 -2.12401794729225E-03 -2.12920752582347E-01  2.12947559891979E-02
 -5.79339771746743E-03  2.15895869750122E-02 -5.29090557536669E-04  9.53008042651205E-04 -2.12321209489938E-03
  3.91223847429775E-03  1.85812687479221E-02 -3.96363333113861E-03 -2.89476402061249E-03 -1.30631901265149E-03
 -4.15644392994137E-05 -3.41314667171576E-03 -7.41746324450728E-04  3.27352236988063E-04  1.17823980754577E-03
 -3.30996686253938E-03 -1.86702521158369E-02  3.98907496954437E-03  1.22282929627629E-06  3.41067683574272E-03
  2.86540516279539E-03  1.31214908247212E-03  7.44474771407436E-04 -3.32567579977741E-04  1.17620413001725E-03
* ORBITAL    1   13
 -2.22578818281360E-04 -1.53213002788110E-03 -2.41274112491926E-03  3.72852578283002E-02 -1.56508970651922E-03
 -2.45907594226394E-04  4.92806370721877E-03  1.20966670707313E-03  3.67699566890464E-04  7.69610245526740E-04
  1.08014969805736E-04  2.89106175697463E-05 -2.05035424991374E-05  6.40394809645559E-07 -2.34068135627836E-05
  5.03023945066720E-03 -1.99174208677274E-01  1.33297478120375E-02  4.92740135544255E-03 -6.69428603406517E-02
 -9.92091569145773E-03 -3.97028760443992E-04 -6.64636277852663E-02 -9.95998535534539E-03 -3.98001820253441E-04
  2.13172132398154E-02  3.01669045450811E-03  6.77432080886618E-03  8.45521649433448E-04 -4.68694691223113E-05
 -3.01870753192993E-07  3.27782479007349E-03 -1.94471441451726E-04 -1.88370984436445E-04 -3.27533120425753E-03
 -4.00488714907374E-03 -1.42537922787195E-01 -1.84615216215502E-02  1.62578478597345E-04  1.06705142183416E-01
 -1.83758489633430E-02 -1.89171745835260E-04  7.15599503491007E-03  1.53136199898675E-03  9.61093312908990E-04
 -1.04290858462296E-03  3.47358284906440E-03 -1.63928977446795E-03 -4.01362321043826E-03 -1.41912315943218E-01
 -1.84456784406169E-02  1.52573651840510E-04  1.07130548349663E-01 -1.84505953097473E-02 -1.77230035607212E-04
  7.13000046913097E-03  1.52859044560697E-03 -9.81519257855106E-04  1.02290281217811E-03 -1.64426573732674E-03
 -3.46348263531949E-03 -6.49019375722466E-03  9.90674706951094E-02 -8.95373509141328E-03 -3.35307537707764E-03
  2.53132802004083E-01 -4.86218077296937E-02  2.98063821149140E-03  1.75682023993300E-01 -1.88957400271384E-02
  1.40765858329373E-03  1.28427499711411E-02 -4.40397135199688E-03 -5.23984547209141E-03 -1.35283571250017E-03
  8.96655175652236E-03 -2.27847547960745E-03  6.70317148543871E-04 -2.09798430193351E-03 -3.48019552758430E-03
  4.53076494847391E-03 -6.51478026812410E-03  9.81826647680436E-02 -9.06448157496075E-03 -3.35381337249314E-03
  1.76096735643378E-01 -1.89802168417678E-02  1.40897688855320E-03  2.53097903610993E-01 -4.86174767931142E-02
  2.97242799898767E-03  1.28538814114593E-02 -4.39221630620924E-03 -5.21021933782045E-03 -1.34818490589817E-03
 -8.97323175098234E-03  2.28410467573297E-03 -4.53936232655903E-03 -3.48112086217280E-03 -2.10250189158778E-03
 -6.53899838904624E-04  6.04263163337259E-02  4.27143281179675E-03 -1.23899779344384E-03 -8.78051405456498E-03
 -2.45330181541410E-03 -8.48681563139736E-05 -6.39719458417645E-04  6.10456725824053E-02  4.23379043673679E-03
 -1.23074173526941E-03 -8.84893262972145E-03 -2.45872616953717E-03 -8.78699112460240E-05  6.46189306397202E-04
  3.67657573732084E-01 -2.09829716581562E-02  4.28407607675153E-03 -2.33966930174124E-02 -1.19163743124597E-03
 -2.00579310417308E-02 -1.78142297972343E-03  9.39559281112193E-04 -2.22863011737771E-03  1.79256923225862E-03
  3.67637594433934E-01 -2.09406097614631E-02  4.26857941106284E-03 -2.00457849408866E-02 -1.78292030261861E-03
 -2.34126076115695E-02 -1.20271166486340E-03  9.37163806987390E-04 -2.22720657501691E-03 -1.79538111328250E-03
* ORBITAL    1   14
  6.06510078118204E-07  4.29240713615215E-06  2.76968783222216E-05 -1.28725689861813E-04  4.83991914459690E-06
  8.72732408303772E-06 -2.12646890158514E-04 -6.40234859644239E-05 -2.59638963030292E-05  8.50066902882386E-03
  2.24002546653186E-03  8.08492686262630E-06  2.20895160268888E-07 -1.06942498100594E-04  3.26748029815586E-06
 -2.06230208945215E-06 -1.57768300162944E-05 -2.45776662768470E-06 -2.91214665712822E-07  3.93261839238665E-02
  9.04532650952858E-03 -1.77625106456779E-03 -3.91335403791581E-02 -9.04669389999570E-03  1.77333386588767E-03
 -7.83612042757508E-06 -5.08834931502908E-06 -1.58426765897914E-05 -6.28785976912332E-06 -5.99746909162688E-03
  1.57730069289180E-03 -3.29751822218368E-03  8.35473063382729E-04 -8.34520534240065E-04 -3.29924503694035E-03
 -9.04290179497444E-03 -2.41990990561949E-01 -3.57087117095099E-02 -5.95934455435196E-04  1.32810599338220E-01
 -1.12611045657076E-02 -7.89784750787108E-04  1.21135267194067E-02  2.93430583971447E-03 -4.18859235155450E-03
 -3.65175747140472E-03  5.62119433668998E-03 -2.50419857687507E-03  9.04924287651276E-03  2.42074353148909E-01
  3.57402389867736E-02  6.00121010798318E-04 -1.32761220812631E-01  1.12704335483109E-02  7.89314985449785E-04
 -1.21194484148300E-02 -2.93660318065397E-03 -4.17462359764639E-03 -3.64731738358369E-03  2.50450443143739E-03
  5.62190574677246E-03  8.51399422942863E-03  3.17641056178738E-01  4.41025201038580E-02  1.70975930878068E-03
  3.29296491334434E-01 -4.26188754663312E-02  6.17918561096303E-03  1.17547514526037E-01 -1.57459861508496E-02
  2.85294273216435E-04  6.74768523047599E-03 -7.96444206610987E-03 -1.23899364483915E-02 -3.80142682296456E-03
 -5.79053506611873E-03 -2.20826869627024E-03  4.39213317296700E-03 -9.80975681902343E-04 -2.95197533820752E-03
  1.77477945999614E-03 -8.51650411041295E-03 -3.17593584253015E-01 -4.40928083954685E-02 -1.70891870367440E-03
 -1.17628593977851E-01  1.57836819905889E-02 -2.85593463261588E-04 -3.29280150719551E-01  4.26470230226504E-02
 -6.17833476760033E-03 -6.77273645623262E-03  7.96518006446649E-03  1.23888836555498E-02  3.80119543330582E-03
 -5.79958617004853E-03 -2.21404253886001E-03  1.77815842839369E-03  2.95039881270211E-03  9.82686099761639E-04
  4.39382810826689E-03  4.49634355383516E-02  5.98127883710899E-03 -5.89584370849853E-04 -5.40780395920210E-03
 -1.66140370176142E-03  6.01293245125385E-05 -3.70820015183057E-04 -4.49703217951968E-02 -6.00690257586911E-03
  5.98002639627618E-04  5.41923041956647E-03  1.66893156951121E-03 -6.01679019176047E-05 -3.70901265922759E-04
  3.74618854012774E-01 -3.02646907711269E-02  1.86237224301342E-04 -3.03209489544715E-02  2.64793566881257E-03
 -1.50038389986847E-02 -1.50733143075852E-03  3.45941889903581E-03 -1.29648640631670E-03  2.09566765649606E-03
 -3.74725314000810E-01  3.02439627877470E-02 -1.78961371828417E-04  1.49994145828936E-02  1.50561914948047E-03
  3.03411336480183E-02 -2.64080539510536E-03 -3.45929969031074E-03  1.29575152252186E-03  2.09717187518535E-03
* ORBITAL    1   15
  9.05749143943515E-05  6.24296801949284E-04  1.83483140097661E-03 -1.74775750913771E-02  1.72973272588914E-03
  1.10087972528355E-03 -2.96149629216908E-04  1.00856071337643E-03  4.15341045970087E-04 -2.94367979045931E-04
 -5.47739460121901E-05 -1.53867862147124E-05 -1.66562463934040E-05  1.02102475870155E-07 -4.67531256937861E-05
  4.31566957975494E-04  2.08675493010605E-01 -2.35900951479871E-05 -1.62421051305229E-03  8.29800443504281E-02
  1.78979732084019E-03 -9.56855771392504E-04  8.34849412304066E-02  1.83035666121591E-03 -9.53628331205358E-04
  9.35807278907410E-03  2.32474239381789E-03 -3.60605870715730E-03 -8.51333827799999E-04 -1.14262610338190E-05
  2.84037911499202E-07 -9.60531042757155E-04 -9.49799169429509E-04 -9.44417312334263E-04  9.57233776405448E-04
  3.20648635713078E-03  1.22538764982391E-01  1.53612223096158E-02 -2.00175306073240E-04  3.46959155470548E-01
 -3.48321482294772E-02  5.92558507617295E-03 -5.16541724578690E-03 -1.62376065017600E-03 -1.35459422773194E-02
  8.03194074575291E-03 -3.03881242821571E-04 -3.70166189355551E-03  3.19786801794374E-03  1.22591862253582E-01
  1.53413846341447E-02 -2.02702378438475E-04  3.46532766877254E-01 -3.48024343788709E-02  5.91914695976130E-03
 -5.16200340721187E-03 -1.62063984617072E-03  1.35042673208961E-02 -8.02756161707394E-03 -3.69912154933134E-03
  3.06859388422583E-04 -1.78247596168227E-03 -2.22645696070020E-01 -1.65613782392431E-02  8.93212403217102E-04
  9.43358922659176E-02 -1.06475652138251E-02 -4.50484468306621E-04 -1.35200479745846E-01 -4.98054344664412E-03
 -2.48152877775545E-03 -6.33721777209015E-03  2.89668749611331E-03  6.15587045539197E-03  1.32699903955644E-03
 -3.07419186360553E-02  1.00403651516843E-03 -2.73835111714367E-03  1.71934314373407E-03 -1.49841445282903E-03
  2.80016481984402E-03 -1.76209668784828E-03 -2.22326862655152E-01 -1.64796782680758E-02  9.01110123686183E-04
 -1.34872040017215E-01 -5.03270393454958E-03 -2.47438445597928E-03  9.42264481961385E-02 -1.06533335396073E-02
 -4.53628942435211E-04 -6.34919480777107E-03  2.89364769975914E-03  6.15907688381706E-03  1.32727933102588E-03
  3.07007453620084E-02 -9.93086349322105E-04 -2.79370809231796E-03 -1.49718767787601E-03  1.71292167611061E-03
  2.73867840092208E-03  3.72984945832959E-01 -2.05044140344973E-02  1.87651961782111E-03 -3.23769981090216E-02
 -1.27253411091208E-03 -1.57394269298070E-03 -3.67621561372591E-03  3.72547289947931E-01 -2.04960641912659E-02
  1.87847930905144E-03 -3.23452602087903E-02 -1.27057823345050E-03 -1.57252723922272E-03  3.67204719197308E-03
 -9.03732237940768E-02  1.08318772729458E-02 -2.83665570026250E-03  8.41980358328813E-04 -2.01890444319073E-03
  2.10778906809941E-03 -3.93592336496411E-05  1.95685315317405E-04  6.99057343612262E-04 -6.38756220892980E-04
 -9.01963753776532E-02  1.08302724651962E-02 -2.83536761796204E-03  2.09934688720143E-03 -4.35208514244896E-05
  8.33825894218094E-04 -2.01399813145726E-03  1.96367414416534E-04  6.98900044746115E-04  6.37306185956171E-04
* ORBITAL    1   16
 -1.73075745290286E-06 -1.20215979861860E-05 -7.03027220581335E-05  3.84138432227085E-04  1.11878172441859E-05
 -3.12970184000827E-05  5.63941762162961E-04  2.05105132537965E-04  8.08735584736125E-05 -3.00817120496170E-02
 -9.32582642310486E-03 -2.45251784029471E-03 -1.09485247394750E-06  2.65991127533239E-04 -1.02254135813965E-05
 -4.10295251134795E-06 -1.33391973982989E-04 -1.40006516026203E-05  2.13658122949911E-06 -3.14131183836413E-01
 -8.97193784126410E-03 -6.33089107591240E-04  3.13571021981804E-01  8.93042479910488E-03  6.33529264195201E-04
  9.83004731271732E-06  7.74358035606831E-06  4.76972760189499E-05  1.89522499009590E-05 -2.66761667236029E-02
 -1.49682987374266E-03 -1.92446758876749E-03 -2.79854516981101E-03  2.79417513361383E-03 -1.91930075006486E-03
  4.06058247833924E-03 -5.14406822563790E-03  1.15156515311074E-02  1.49910093423105E-03  3.31670738380168E-01
 -2.09352016968311E-02  5.51520392662282E-03 -1.18710071952809E-03 -1.21336680263895E-03 -2.58573650368140E-02
  4.92607521959406E-03  2.09411786925413E-03 -3.39243583112424E-03 -4.09854126191990E-03  4.66107490674603E-03
 -1.16483388113441E-02 -1.51321149052866E-03 -3.32077135367608E-01  2.09613544666418E-02 -5.52145593245571E-03
  1.20483362026192E-03  1.21947628402993E-03 -2.58899884078594E-02  4.93077398860612E-03  3.39830930223600E-03
  2.09186960094442E-03 -5.21581904780447E-03 -1.17291295528939E-01 -2.05651001781573E-02 -2.00173669427026E-03
  1.04726768808609E-01 -5.75921282789096E-03  1.85973122282771E-03 -2.70978449251679E-01  2.04709774275777E-02
 -4.03912178379776E-03  4.12037082276436E-03  6.72891601337352E-04 -5.42536471673964E-04  3.06605530090889E-04
 -3.62164771570979E-02  4.23075868754921E-03  8.72191332879674E-04  3.35225468837291E-03 -1.19316268175029E-03
  5.09625059934138E-03  5.23517063916314E-03  1.17570822165748E-01  2.06282079135092E-02  2.00334178417107E-03
  2.71327281749558E-01 -2.05574321822120E-02  4.04559222878520E-03 -1.04824820808812E-01  5.70575339488122E-03
 -1.85984096673150E-03 -4.07755245693760E-03 -6.79471174178552E-04  5.31960065199958E-04 -3.12214560376814E-04
 -3.62442443749223E-02  4.24177979145994E-03  5.09039360426405E-03  1.19423191536264E-03 -3.35384721468412E-03
  8.68557114674088E-04  3.33861616668687E-01 -9.83472620955951E-03  5.07656723545580E-04 -2.38492231381603E-02
 -1.73212156280091E-04 -1.36473999587681E-03 -3.09421120750228E-03 -3.34217475031159E-01  9.91843301553938E-03
 -5.25077981655857E-04  2.38600491418711E-02  1.58579402678130E-04  1.36681313577997E-03 -3.09779458176663E-03
 -9.69848923995618E-02  1.05699521338441E-04 -7.96119366087660E-04  5.06930283052601E-03 -2.16099533878892E-03
  3.04699244199794E-04  6.25697670752879E-04 -1.29398082196197E-04  9.68823337507464E-05 -1.23638597126291E-03
  9.74874489267586E-02 -7.18644415710695E-05  7.81088203726246E-04 -3.11819006394875E-04 -6.25097225070336E-04
 -5.10460983312733E-03  2.15354709303516E-03  1.28600596262650E-04 -9.82460146915525E-05 -1.24063621175614E-03
* ORBITAL    1   17
 -2.73709008353022E-03 -2.09109232361243E-02 -1.45823499846486E-01  2.98447163402598E-01 -5.67420789892970E-02
  3.86328848524205E-04  2.33660953100350E-02 -2.66949080477075E-02 -9.11135426524273E-03  7.32578145651297E-03
  9.00390580604046E-04  2.88358614278722E-04  7.22372924897818E-04 -4.17385710445816E-06 -1.33608594456541E-03
  1.69673647283364E-02  5.28312453951897E-01  4.11551130359141E-02  6.64061056751460E-04 -4.17349555723661E-01
  4.60683611395473E-03  7.40197675500813E-05 -4.17660452767418E-01  4.33697635590581E-03  1.06103472449160E-04
  1.00004006262136E-02  4.01928614168022E-03 -2.12697885641442E-03 -4.08180095231516E-03 -2.81948665858609E-04
 -5.88229616492205E-05 -1.59617885704878E-03  2.82562027695187E-03  2.80273839131280E-03  1.65688329461366E-03
  8.69856110746788E-04 -4.09832631943606E-02 -5.08127978775456E-03 -8.88867944621161E-04  2.15403807284904E-02
 -4.50119148176428E-03  1.66719835243662E-03  9.87054778775157E-04  3.96555577693752E-04 -3.22141398628866E-03
 -1.48789994611021E-03  1.04391459318443E-03  3.21652270667529E-05  9.65000773691571E-04 -4.05954411630362E-02
 -4.88446821108828E-03 -8.80901645198945E-04  2.14343339396182E-02 -4.67485063898298E-03  1.69079227889398E-03
  9.66496189667684E-04  3.82078107533953E-04  3.19071524705847E-03  1.48117310988978E-03  3.66484748958982E-05
 -1.05501724781109E-03 -2.31682393252489E-03 -1.18381140686707E-01 -1.22354906748024E-02 -8.62030174236761E-04
  7.84524493495788E-03  1.46447549519211E-02  2.94561514255021E-03  1.22335183807415E-01  1.34803661734800E-02
  1.06482472661296E-03  2.47126139580771E-02  2.11947794213376E-04  7.20880989830913E-03  1.90883711160618E-03
  1.73877576155737E-03  4.71239359152314E-04  1.41331698328407E-04 -2.61283260781915E-03  9.73743872956083E-04
  7.49434266417230E-03 -2.57196422866628E-03 -1.21058446469520E-01 -1.32109381644670E-02 -9.89621480612694E-04
  1.23811390461894E-01  1.39305077407608E-02  1.11331299683071E-03  8.24939116370089E-03  1.49676159882933E-02
  2.97923246502283E-03  2.47903131030221E-02  2.21384981815594E-04  7.32026520040203E-03  1.95229179133701E-03
 -1.86566157041112E-03 -5.25529461394591E-04 -7.52332193088025E-03  9.70820874277969E-04 -2.63096554359183E-03
 -1.00669689706441E-04  1.06608816216641E-02 -4.81262200080240E-04 -8.58283101568182E-04 -3.34535930294396E-03
 -1.30772590358813E-03 -3.31989334027560E-04 -2.76525242857616E-04  1.09106367239380E-02 -3.65305503503893E-04
 -8.61973059922706E-04 -3.45491816240968E-03 -1.35917267990189E-03 -3.37612484294899E-04  2.86929562121839E-04
  7.16793780298038E-02  5.37826324108520E-03 -3.01381759773143E-03  8.51767943109267E-04  1.29901020963662E-03
  1.59959761387513E-03 -1.52886229956481E-03 -4.50178616051743E-04 -4.70502051787965E-04  1.15383461202672E-03
  7.16463776230331E-02  5.16481938330916E-03 -3.06805163401872E-03  1.69365690721287E-03 -1.48330866277078E-03
  8.18846654527979E-04  1.28625878525260E-03 -4.48651795060315E-04 -4.76136715631704E-04 -1.16816645984111E-03
* ORBITAL    1   18
  5.05242500332615E-06  4.81600414255157E-05  6.49238011152615E-04 -1.03522784216764E-02  1.59556164838855E-03
 -4.32795814231737E-05 -5.29423920010991E-02  3.27185907942676E-03  1.21432528855305E-03  9.92553988207822E-01
 -4.87277997161474E-02 -1.75104225527760E-02  3.93870629831142E-04 -3.57085249302745E-04  4.63410405883320E-04
 -3.24321625217519E-04 -3.34124900784543E-03 -6.64957510435457E-04 -7.74092814240057E-05 -3.47305660495121E-02
  9.46135121493106E-04 -1.32847632746019E-04  3.80671937236710E-02 -1.31864078145971E-03  1.09510089727167E-04
  2.24773899747104E-04  8.26279414574820E-06 -4.35529938244528E-04 -8.10671889986653E-05 -2.59383299874511E-02
 -4.91686882870133E-03  1.83796138988257E-03  2.58224795232155E-04 -1.38674392661417E-04  1.86782520527588E-03
 -1.25665794166358E-03 -9.86033504087641E-03 -3.49590588937192E-03 -4.18517633445027E-04  1.14677849619180E-02
  5.13718896015421E-03  2.70956824696783E-04  3.34295658555819E-05 -5.63703802584665E-05 -2.86956704998986E-03
 -2.18693997761499E-04  6.71472465527471E-05 -1.09846797973767E-04  1.32204740293941E-03  1.09617886893706E-02
  3.82810562855074E-03  4.73764498951836E-04 -1.20623897320982E-02 -5.29648642713933E-03 -3.01080226039167E-04
 -3.44428002904814E-05  6.10414721524404E-05 -3.01674663691843E-03 -2.83238752302209E-04  1.14822792665501E-04
  9.03446620425962E-05  1.27960433680239E-03  4.97599753829524E-02  5.21500266848613E-03  4.59248169974268E-05
 -3.96141498042841E-03 -1.33985967322099E-03  7.59607817394974E-05 -6.13468555122138E-02  2.64752182778308E-03
 -1.05544138621862E-03 -5.53306703205066E-04  6.28793845763442E-04 -1.17458983535034E-03 -4.45721838453986E-05
 -2.33329571428968E-03  1.02672838374785E-03  7.51247622553828E-04  3.86841762116345E-04 -1.10221109843445E-04
 -3.61329844585415E-04 -1.04533792232427E-03 -4.69127719002262E-02 -4.31593034823879E-03  8.93342470243809E-05
  5.89946717314346E-02 -3.38492991658829E-03  9.97456595850651E-04  4.35137950017985E-03  1.28066465246653E-03
 -1.40485718215677E-04  1.19697318373962E-04 -6.62866561953248E-04  1.03365332633400E-03  1.30793946724494E-05
 -2.31809395028963E-03  1.04535603030591E-03 -2.50322411495280E-04  1.00433796420373E-04 -3.27098594215216E-04
  7.73206106811304E-04  1.03152393890913E-02  2.54897081088769E-03  7.84524316454128E-04  9.10751212507238E-04
  5.96016306562838E-04 -1.78266675860724E-05 -6.09244243500726E-05 -1.00098761954393E-02 -2.27166612844584E-03
 -7.85065123736537E-04 -1.00461032410266E-03 -6.57528544719631E-04  1.82674202333310E-05 -5.74446590876109E-05
 -3.21313357767232E-02 -8.91405060842417E-03  4.20843781901298E-04  2.40365801639093E-03  3.54383911470658E-04
  9.00222091720067E-04  1.13265514578028E-03 -3.19893886741608E-05  1.86191638257079E-04 -3.38814631601865E-04
  3.09554771135880E-02  8.68263094122862E-03 -3.75456701673584E-04 -9.96519061261957E-04 -1.15845795832114E-03
 -2.51058387238476E-03 -4.24126075977338E-04  3.87730304722542E-05 -1.87496483189129E-04 -3.26647864404599E-04
* ORBITAL    1   19
 -2.37657890681685E-04 -1.85354151287697E-03 -4.66898153645540E-02 -1.93216666235099E-01  4.95208215559515E-02
  6.38445327797533E-04 -9.68325628540424E-01 -2.26367221616945E-02 -1.01287174585345E-02 -5.32171306742212E-02
 -1.11452608696116E-03 -5.38574994636130E-04  1.23657064606229E-03 -1.14815743682459E-04 -1.88693127325238E-04
  3.38584019695165E-03  6.30620391699260E-02  9.09319586260734E-03  3.51087963222628E-04 -4.38372791600707E-02
  4.75270840427574E-03  3.58201708696174E-04 -4.56488031372706E-02  6.12414941300577E-03  3.48345501591016E-04
  6.50184885058942E-03  9.90165137739702E-04 -1.30331104016136E-02 -4.44442194183778E-03  1.51343509705535E-03
  2.54139660038180E-04 -9.65833166512014E-04  1.91934780837708E-03  1.98081877244266E-03  7.29566655153982E-04
  1.80804937391861E-03  9.21732672581062E-03  4.07634860819374E-03  3.38256811234250E-04 -3.37795756116099E-03
 -2.17432293992631E-03  2.02809098976206E-04 -2.43730240780735E-04 -8.70780630650648E-05  6.37201226199491E-04
 -8.43124946635541E-06  4.48927718124186E-05  1.11104388318401E-04  1.65176663499902E-03  8.34232616781413E-03
  3.79519732059104E-03  3.41893580939724E-04 -2.30422789506494E-03 -1.58981525548036E-03  1.67875677818288E-04
 -2.26637553515206E-04 -6.85553807973378E-05 -3.51675274527346E-04  1.92888867382671E-05  9.41373344133597E-05
 -1.02747451640233E-05 -3.38857509502983E-03 -2.68917675822559E-02 -1.31564791206449E-02 -1.63796176481199E-03
  9.49521381727342E-03  4.15258014503134E-03  5.07341907956397E-04  2.38397347906912E-02  4.98127814220034E-03
  2.08832831025360E-05  1.26647613414323E-03 -2.56097975389601E-04  1.26862579035953E-03  5.87952040392470E-04
  3.50092073949322E-03  9.77215938769038E-04 -5.52019352754565E-04 -1.90901973827653E-04  1.43718973125245E-04
  8.42916943731632E-04 -2.52730144467463E-03 -1.59637748732219E-02 -1.00099499894190E-02 -1.28825048547825E-03
  1.42364004827313E-02  3.60499073502286E-03 -1.39020998540877E-04  8.29891006110590E-03  3.37217449170613E-03
  4.38955676210179E-04  1.04396845784837E-03 -2.38140739025217E-04  9.40253362538905E-04  5.02260122850300E-04
 -2.70750045500278E-03 -8.16593708917186E-04 -7.52928189253847E-04  1.35725251643589E-04 -1.18052167566428E-04
  3.75863402296782E-04 -5.87605776635195E-04  5.80524057236355E-04  7.57110501113409E-05 -6.28322349909993E-04
 -2.54490371127554E-04 -4.72539861465197E-05 -6.40797530507576E-05 -9.72929465765166E-05  4.57854776577744E-04
  1.12746464869769E-04 -3.04195690042770E-04 -7.84989893086751E-05 -3.45958508023467E-05  4.45522858753321E-05
  6.83400435462458E-03 -4.13624533462515E-03 -6.40652997094248E-04 -1.07074005159877E-03 -1.62336382257359E-04
 -6.44903114185780E-04 -3.55531722636344E-04 -7.15125117915669E-05 -1.51342755329648E-04  2.09548812516232E-04
  4.52432808522802E-03 -4.06664913656378E-03 -5.07014515070457E-04 -9.37383907546405E-04 -4.62113865532451E-04
 -8.37811238983467E-04 -1.26861128014849E-04 -7.21605122051014E-05 -1.29339919885792E-04 -1.43675910676824E-04
* ORBITAL    1   20
  3.21582711479750E-04  2.27492375088751E-03  1.00034214968004E-02  1.09397632632469E-02 -6.81121601277579E-03
  2.72572311753727E-03  2.77514128841360E-03  5.31649642134580E-02 -1.34059177717850E-02 -1.94816962406007E-02
 -9.57633957143555E-01  1.97497256134564E-01 -1.73058520882472E-03 -1.60192231808638E-03 -2.18078373368190E-03
  2.02351136774894E-04  3.45101133241559E-03 -1.55668078784588E-02  1.70080230992619E-03 -2.40401527799979E-02
 -9.78457099454096E-03  9.57108096950715E-03  1.14426253447306E-02  4.22303828981830E-02 -9.03286116214646E-03
 -8.36782459657793E-04 -3.03483304756136E-03  3.35105186332628E-03  1.81211617654273E-03  1.18886688367872E-01
  3.07975414001522E-02 -1.01415627579775E-02 -3.02735134346832E-03  1.83913750728233E-03 -9.99886793331301E-03
  3.40960508955565E-02  1.79003841110673E-01  8.91190003676939E-02  8.21340429355535E-03 -7.55340256460379E-02
 -5.03964965396807E-02  2.29102026540115E-03 -7.01687565088255E-03 -2.84990777975796E-03  8.10066090724670E-03
  1.03673320978068E-03  3.04535376359101E-04  1.04089449588511E-03 -3.42765996525096E-02 -1.76138644465874E-01
 -8.73507770408070E-02 -7.57266122381148E-03  7.90080696644828E-02  5.29295290315474E-02 -2.93497950265906E-03
  6.40919936588777E-03  2.60641588332910E-03  9.29018190410042E-03  1.60831857041977E-03 -1.15987567487318E-03
  7.73470523025438E-04 -3.83182772054061E-02 -3.62236506847759E-01 -1.47935740288720E-01 -2.09830780112721E-02
  9.09426688280897E-02  6.89681312663484E-02  5.33301808630998E-03  2.01022668120051E-01  4.00057418591583E-02
  1.10209479805121E-02  1.04929783087648E-02 -1.01074348800998E-03  2.37352541728257E-02  1.10898066800121E-02
  5.39504971636894E-03  2.36659567386777E-05 -4.67343518819784E-03 -3.82990009821790E-03 -1.68735548032578E-03
  4.07645970085265E-03  4.09075383233858E-02  3.82702004384152E-01  1.59183678772380E-01  2.26454403593894E-02
 -2.05759587460758E-01 -4.32521209299034E-02 -1.16322659031099E-02 -9.26260190391765E-02 -7.30889498296876E-02
 -6.65018396031477E-03 -1.17689972968056E-02  9.97926457920898E-04 -2.65713018778734E-02 -1.28575134566106E-02
  5.41709970410462E-03  6.03548620497700E-04  4.40863076048987E-03  1.44534288458341E-03  4.25370465851381E-03
 -5.32500183542438E-03  5.83450729986124E-03  7.26131413825545E-03 -2.40171196040867E-03 -1.09211280994513E-02
 -5.32108750316659E-03 -4.70766464085463E-04 -9.59893089598181E-04 -1.74747587540834E-02 -1.25794832558564E-02
  3.61767639763384E-03  1.46490162402292E-02  7.14494925724605E-03  6.54283559025732E-04 -1.24219391513753E-03
  4.55922580289743E-02 -5.10380416338072E-03 -3.87743630590009E-03 -8.23363967556909E-03 -1.62721343535451E-03
  7.59344424474851E-04 -1.24927972766663E-03  6.88210150088982E-04 -1.50712938925560E-03  1.83862779637177E-03
 -5.75992919557105E-02  1.24268753214251E-03  5.62897041228574E-03  7.31532046198142E-04  2.15740263998709E-03
  1.06592735305446E-02  2.53675844506534E-03 -9.03702008718813E-04  1.75580033950283E-03  2.02936402906810E-03
* ORBITAL    1   21
  2.41564490521035E-03  1.70079683531320E-02  6.60146151277804E-02 -5.30768548073280E-01  1.84995480811862E-01
 -5.34222129483386E-03  2.15538279467833E-01 -4.52017015161456E-01  5.13621619384800E-02  4.34998616514607E-03
 -1.67748422043962E-02  5.13151792302099E-04 -5.46248570881588E-03 -1.27888154078867E-05  1.01331581942192E-05
  3.57725826645379E-02  4.11885923624171E-01 -1.12819095371737E-01  2.67734373582905E-02 -2.69491691334195E-01
  2.04104815907605E-01  4.21464673665042E-03 -2.68183189198579E-01  2.04994283954246E-01  4.03425619619592E-03
  2.03776181309037E-02 -1.80410819640949E-02 -1.38749584861306E-02 -3.04975227603119E-03  4.95142983543173E-04
 -3.63705439288114E-05 -4.46250187362257E-03 -3.17268336463028E-03 -3.11520892508528E-03  4.37883822753715E-03
  9.40457611463769E-03  7.54119053115283E-02  3.06779698453468E-02  3.14593654513597E-03 -5.24313272990701E-02
 -2.61698926653890E-02 -7.42744337600006E-04 -1.13312305751368E-03 -6.18468732762736E-04  5.49234428508217E-03
  1.91165786665070E-03 -1.15212586010906E-03  3.31187359405863E-04  9.22337393674083E-03  7.49354839818508E-02
  3.05153464058338E-02  3.20404460822998E-03 -5.20036574826814E-02 -2.58508667045810E-02 -8.61758195510589E-04
 -1.10669239949797E-03 -5.92979337876953E-04 -5.41092775409804E-03 -1.92933611632525E-03  3.16569347588969E-04
  1.22860858226334E-03 -2.41554204041695E-02 -1.26566265471454E-01 -8.22587756206594E-02 -1.20967180918175E-02
  2.70610945360576E-02 -7.99442300752872E-04 -2.90435316010704E-03  2.45125222593111E-02 -2.09279528678719E-04
 -1.44451014709617E-03 -1.04699890857458E-02 -5.43756677461440E-03  4.23869641717164E-03 -2.65753587540690E-04
  9.90461026120364E-03 -3.38910905384866E-04 -1.32217692886503E-03  1.99958033949326E-03 -4.38938197385545E-04
  1.95366274427584E-03 -2.28413472845773E-02 -1.15041728157939E-01 -7.74161792578668E-02 -1.14464281297420E-02
  1.69179224207979E-02 -2.96182122417401E-03 -1.63487001948510E-03  2.56616165388847E-02 -2.00055550734592E-03
 -3.09932240234790E-03 -1.08334182365955E-02 -5.49483677332658E-03  3.77815327995108E-03 -4.87160761027958E-04
 -8.96562975248324E-03  7.45896467642487E-04 -1.81398542028187E-03 -4.37085343767524E-04  2.08947664526978E-03
  1.09562398837249E-03  1.66163232272808E-02  1.41997735483687E-02 -2.54371271330440E-03 -4.26160139235836E-03
 -2.06684142236281E-03  2.91942942374337E-04  1.57312265673741E-04  1.62131193535866E-02  1.37323012766395E-02
 -2.57015543864751E-03 -3.83414363951840E-03 -1.84808022460565E-03  3.20244070887056E-04 -1.98722974349590E-04
  1.03818899807512E-02 -8.60039160785075E-03 -4.59485573844436E-03 -9.95189819465599E-03 -4.74138604244443E-03
 -3.24210549139263E-03  5.05680790933075E-04 -1.21737260737588E-03  4.98439139300043E-04  5.87502454648279E-05
  1.02107124279851E-02 -7.53423757034011E-03 -4.39817366232747E-03 -3.81365167573853E-03  1.96641907308834E-04
 -9.76012801208743E-03 -4.68409452708922E-03 -1.22135636095719E-03  5.25037607984793E-04  2.24050724512995E-05
* ORBITAL    1   22
  3.60301353330171E-03  2.55472293519437E-02  1.01570531925701E-01 -2.77996131742388E-01 -7.02001861427662E-04
 -1.56057118438661E-02  8.95544417575286E-02  9.19526971882360E-01 -8.13129935843871E-02  4.14731888107525E-04
  5.65795306042621E-02 -4.90966879522959E-03  1.42402392229800E-03  2.13263683648071E-04  2.18713375091044E-03
  6.10716115784275E-02  4.59868498931565E-01 -1.31188287015497E-01  6.64302460761067E-02 -2.24125737230399E-01
  3.03042658073926E-01 -3.15265700712772E-03 -2.31435903603932E-01  2.96118166865088E-01 -2.38651308724166E-03
 -4.71243571871754E-03 -5.18479594425246E-02  3.80943772461146E-02  1.86121525273874E-02 -5.35133783288544E-03
 -1.16919305006501E-03 -2.40174651649946E-03 -1.50031502791299E-02 -1.53367629062727E-02  3.39714227271356E-03
 -6.34374175070837E-03  1.05106052416881E-02  7.51529372712082E-03  4.02569477025196E-03 -4.54902612465887E-02
 -2.67205166264541E-02 -6.95196212212855E-03 -1.49327614748275E-03 -1.09543096447872E-03  4.01596899313528E-03
  1.33698128373714E-03 -3.47215726779070E-03  1.07590813702566E-04 -3.40596785084655E-03  2.50879105833029E-02
  1.45681305272123E-02  4.48625123774080E-03 -5.23902094600438E-02 -3.11858731346828E-02 -6.49380448949824E-03
 -2.06503900465124E-03 -1.38742539920162E-03 -4.76608606026744E-03 -1.35193667848308E-03  2.25279970665671E-04
  3.26733846685812E-03 -5.67454313154510E-03  3.10114505001823E-02  1.51427299408960E-02  4.84088761799655E-03
 -9.74611586780343E-03 -4.37783430186079E-02 -1.35417408168577E-02 -3.58096344717036E-02 -2.02790853997822E-02
 -7.32319233604009E-03 -1.92955120407147E-02 -3.00485689939477E-03 -9.27073293351772E-03 -9.76938947053732E-03
  1.29440844430049E-02 -2.55494868721149E-04  7.62213627980837E-04  2.83448405345514E-03 -1.13860183893929E-03
 -3.25137147804047E-03 -1.18281015201126E-02 -2.17236710939860E-02 -7.90742300674742E-03  1.69655617824897E-03
 -4.54298308161360E-03 -1.01444410257279E-02 -6.15973874443401E-03  4.41263904822786E-04 -3.56577891511541E-02
 -1.27019744341947E-02 -1.77299979227556E-02 -2.87268868037637E-03 -6.12482234742291E-03 -8.35076120392130E-03
 -1.58176885469432E-02 -8.61104505589630E-04  2.68934919807141E-03 -1.25978324114131E-03  2.31920964031879E-03
  9.81403446088396E-05  1.60973932030797E-02  1.66759933987380E-02 -1.51510123513789E-03  2.62647022122296E-04
 -1.51001036446321E-03  9.17683192608673E-04  1.21692433736278E-03  1.81230713770685E-02  1.87939042442035E-02
 -1.60551438423078E-03 -1.60388258240918E-03 -2.45013533715108E-03  8.11432819050616E-04 -1.02826907385160E-03
 -4.49644399530880E-02  1.39490437803613E-03  8.34384449492121E-03  2.55059023089862E-03 -8.45249558494813E-04
 -1.15425110523347E-03  5.81568495066866E-04 -1.25122736998389E-03  1.55646884962410E-03 -1.90339416340023E-03
 -4.29827311597264E-02 -2.23988286049589E-03  7.58784221423957E-03  6.65945508325414E-06  1.09699708230185E-03
  1.67975405141358E-03 -1.02171592664572E-03 -1.18211553835880E-03  1.38343613491011E-03  1.60248144595219E-03
* ORBITAL    1   23
 -4.66214149277320E-04 -3.39116004291443E-03 -1.71973672137295E-02  1.37239814016295E-01  6.25650457778199E-01
  7.13801114755462E-01 -4.34842225922026E-03 -3.61519658838149E-02 -2.33470688807560E-02 -2.67399714502733E-04
 -7.74030332761775E-04 -3.54219180472606E-04 -4.27809611550061E-04 -1.90046475441475E-06  6.19232485531744E-04
  8.90869403847722E-02  5.35023293111746E-01  2.97503144051881E-01  3.68389160131023E-02  7.91986622572662E-02
  6.09416053063723E-02  1.06841478567486E-03  7.95255755772793E-02  6.13239763326902E-02  1.12765894508221E-03
  3.47735939208403E-04  4.52083226119847E-03 -3.76624806289754E-02 -2.13920802669617E-02  1.23521613640883E-04
  2.24900548117535E-05 -3.98244175342045E-03  1.48523486282972E-04  1.51247311702526E-04  3.97957656676910E-03
 -8.82992808344126E-02 -5.56965698877688E-01 -2.87842875541216E-01 -4.23814702655846E-02 -3.30469224780961E-01
 -1.95716233859210E-01 -3.03461007689140E-03  3.09075263495174E-02  1.20469483787709E-02  4.06548942975420E-02
  1.88941291443359E-02  7.25702042698849E-03  5.99299719338879E-03 -8.79639734472896E-02 -5.54910794743226E-01
 -2.86838500539191E-01 -4.22497856659936E-02 -3.29910622814440E-01 -1.95393790966806E-01 -3.02082202241846E-03
  3.08367222610937E-02  1.20219253051905E-02 -4.05800838433197E-02 -1.88608275640068E-02  5.98370485604210E-03
 -7.23365642486976E-03 -9.85452502337421E-02 -6.19749313907136E-01 -3.18586197878341E-01 -4.21906753488522E-02
 -1.29525834203026E-01 -5.48978647461916E-02  1.10770188278784E-03  8.35723546608648E-02  7.82032303385016E-02
 -4.54638540625431E-03  5.38346934324241E-03 -5.87210912448758E-04  4.81027925807915E-02  1.95621159130222E-02
  6.42356742270562E-03  1.73767558852386E-03 -9.66887790213032E-03 -4.21455854356098E-03  3.16498313567482E-03
  1.08535146176022E-03 -9.83342336625792E-02 -6.17984593762674E-01 -3.18009306303048E-01 -4.21194359691962E-02
  8.27032801150692E-02  7.80700107194388E-02 -4.51754516950448E-03 -1.29184237254836E-01 -5.46997940334857E-02
  1.13410448469895E-03  5.35249382631126E-03 -5.74176830078859E-04  4.81693350552397E-02  1.95994644774997E-02
 -6.40648998914201E-03 -1.74764429413492E-03 -1.09107872114483E-03  3.16445107213305E-03 -4.22192206378061E-03
  9.66636231126526E-03  6.39646657659567E-01  4.29589760246133E-01 -2.01302262732953E-02 -1.77390242461251E-01
 -1.06791204992703E-01 -3.54080353589882E-03 -5.35894658170981E-03  6.38222793738649E-01  4.28441722649897E-01
 -2.01618176261556E-02 -1.76996271796391E-01 -1.06543549760039E-01 -3.53396841355524E-03  5.35088589784972E-03
  1.58267883376926E-01  6.18504724146124E-02 -3.46448579000181E-02 -3.51456607701782E-02 -1.99496199379759E-02
 -5.43820762261926E-02 -3.78460660937287E-02  2.98025671462778E-03 -1.09595812573561E-03 -2.36886711897256E-03
  1.56734475637945E-01  6.03628482089318E-02 -3.49228127995777E-02 -5.43870659814703E-02 -3.78273928111875E-02
 -3.51751036745845E-02 -1.99616688564477E-02  2.98982308200951E-03 -1.10015571959261E-03  2.36036632359252E-03
* ORBITAL    1   24
 -1.17617269347826E-05 -8.49207200808893E-05 -4.17954496313504E-04 -2.84737168872367E-03 -2.10783251578504E-03
 -9.72230853048493E-04  8.39344011670321E-05  2.23989168218131E-04  1.11845374968064E-04 -1.22142682038631E-02
 -3.49011849008357E-02 -1.98282783264168E-02 -3.41684538302223E-06  4.82526735750810E-05 -2.01751963455666E-06
  6.80222252142562E-05  4.85451998455791E-04  3.25177441024953E-04  6.38079331365531E-05 -8.83624154537180E-03
  1.24139023438843E-02  2.40567039531334E-03  8.91537825026723E-03 -1.24552888728410E-02 -2.42277774773820E-03
  1.83601035815777E-06  5.04691092040350E-06 -2.91446977163295E-06  5.62564103309075E-06 -2.34174712046400E-03
  2.31051138176588E-04 -1.59161125628789E-03  3.46186702822777E-04 -3.49690491209818E-04 -1.58973021861626E-03
  3.05794242422853E-01  1.82171602763012E+00  9.69489333375929E-01  1.34604261595758E-01  6.95281451299249E-01
  4.19729494470830E-01  1.09613553646655E-02 -8.42009384215915E-02 -3.64844843070335E-02 -6.23181094914551E-02
 -2.64113367467875E-02 -1.35616965014546E-02 -9.35297806306023E-03 -3.06406303976511E-01 -1.82532860294673E+00
 -9.71418485308727E-01 -1.34878323823128E-01 -6.96878883224575E-01 -4.20696696234461E-01 -1.09959996401901E-02
  8.43368475280233E-02  3.65419597584018E-02 -6.26134313529056E-02 -2.65572028705904E-02  9.38444606880675E-03
 -1.35895389332846E-02  1.40437157729937E-02  1.25510003056515E-01  6.70791522812466E-02  1.33216366891610E-02
  1.98101953530570E-01  9.53591567774336E-02 -6.61566936098463E-03 -5.37530522990747E-02 -4.46041917176222E-02
  1.56424010173706E-03  4.52251081028367E-02  2.29557024685120E-02 -1.38592838388979E-02 -3.30731966987642E-03
  4.93850607392320E-02  2.61555257119790E-02  9.35094001513428E-03 -3.08308885916482E-03 -4.81379498573715E-03
  3.19016967479435E-03 -1.44918306205715E-02 -1.28220094018971E-01 -6.84909636325680E-02 -1.35249244770309E-02
  5.30172801171833E-02  4.41867855874360E-02 -1.61624167434450E-03 -1.99531277584159E-01 -9.62485185308191E-02
  6.54901970049943E-03 -4.53134568334911E-02 -2.30063779795928E-02  1.39424044817338E-02  3.34148583195839E-03
  4.95234211321502E-02  2.62236429523507E-02  3.21054540186106E-03  4.83299567096243E-03  3.09872933759929E-03
  9.38491031887353E-03 -2.04242902318650E+00 -1.79713357535050E+00 -1.65046940971514E-01  4.59258154878795E-01
  2.88330560828788E-01  8.50849732295533E-03  1.15809521558962E-02  2.04655974781946E+00  1.80026942387238E+00
  1.65134651993530E-01 -4.60263598313371E-01 -2.88943905870028E-01 -8.52531812945112E-03  1.16063193376248E-02
  9.90530834467887E-02  4.27753225972467E-01  1.93283393260069E-01  7.31949689336297E-03 -8.84709227452261E-03
  9.28456482478338E-02  5.70769784816821E-02 -4.21633193397204E-03  2.80918180488524E-03  2.96034292333667E-03
 -9.55768066915043E-02 -4.24795931812521E-01 -1.93033765872079E-01 -9.32442698200104E-02 -5.73462097153480E-02
 -7.83736882037391E-03  8.52710481460815E-03  4.22944430398967E-03 -2.81598984865649E-03  2.97040572754367E-03
* ORBITAL    1   25
 -5.60801402925771E-03 -4.04326933144371E-02 -1.99152912830741E-01 -1.60422744192603E+00 -1.54341641566543E+00
 -1.27031617878845E+00  6.14802872083977E-02  1.87410754562063E-01  1.13322465272244E-01  3.37167545779581E-04
  8.61089729565665E-04  4.89526388946874E-04  1.95986998660967E-04  2.07335422518268E-06 -3.57491258488340E-04
 -1.45050328095827E-02 -6.45701969788361E-02 -2.53722760173118E-02  7.63720870416627E-03 -1.05823797861263E-02
 -1.78815886718585E-03  1.36223246049743E-03 -1.09404165689587E-02 -2.15145182923600E-03  1.26873803707327E-03
 -5.65781446009354E-03 -1.41403893859928E-03  2.54504724427922E-02  1.45377467615915E-02 -1.63129847428647E-04
 -3.20730615195144E-05  2.15641734391201E-03 -1.04621549414244E-03 -1.04221958361492E-03 -2.15184761682703E-03
 -1.84938611421450E-01 -1.09786256502163E+00 -5.89881553326151E-01 -8.43921194238539E-02 -4.12345339912861E-01
 -2.48014866494865E-01 -1.21962973564915E-02  3.80737153190929E-02  1.62606513774937E-02  6.85715451374476E-02
  3.50895513390532E-02  5.63974558584590E-03  6.14605973016870E-03 -1.83876636351505E-01 -1.09161681923782E+00
 -5.86384115843925E-01 -8.38845585623936E-02 -4.09470452237673E-01 -2.46283585510151E-01 -1.21708896303202E-02
  3.77537864462777E-02  1.61111368073294E-02 -6.83836641834874E-02 -3.50225068231716E-02  6.11377715068279E-03
 -5.60637107286341E-03 -1.00720092309442E-01 -6.07783298648469E-01 -3.30998831140694E-01 -5.24236096838917E-02
 -3.90733414760314E-01 -2.56390708448580E-01 -1.86053748301499E-02 -2.54003072279937E-01 -1.60132629645260E-01
 -1.42640377536341E-02 -3.75908807527514E-02 -2.05018897549450E-02  6.02842023866683E-03  6.06593370384128E-04
 -5.58662092758036E-02 -2.79789127824469E-02 -4.92258391343248E-03  7.74534032095601E-03  4.57237780586411E-03
 -6.53528654028233E-03 -1.00975186059442E-01 -6.09749678279560E-01 -3.31451808248418E-01 -5.24538496094379E-02
 -2.53571892485196E-01 -1.60474303559584E-01 -1.43266332661037E-02 -3.90554882086450E-01 -2.56458560686385E-01
 -1.87131048190599E-02 -3.73056330950374E-02 -2.04021320191616E-02  5.78439037688083E-03  5.00056120389044E-04
  5.56744064255063E-02  2.79024625025546E-02  6.54213349189392E-03  4.54394256639662E-03  7.74831866598732E-03
  4.85516018554078E-03  1.29515738738463E+00  1.14803548652804E+00  1.16102225380133E-01 -2.65829907291096E-01
 -1.67999393130698E-01 -3.48469047837493E-03 -5.34688307746595E-03  1.28602692267192E+00  1.13946863583294E+00
  1.15041281057043E-01 -2.63994011827904E-01 -1.66841504879432E-01 -3.44848113799547E-03  5.29512939977141E-03
  9.72436572931503E-01  8.51132248432342E-01  8.42327485519039E-02 -1.49903386736439E-01 -9.18443281210432E-02
 -1.16954997047861E-01 -7.82177151196149E-02  3.55659143870677E-03 -1.24623454072264E-03 -2.76128211583635E-03
  9.77584494696989E-01  8.58476882172598E-01  8.62908180361763E-02 -1.16606072258955E-01 -7.80508629395989E-02
 -1.49820043021912E-01 -9.18875574658965E-02  3.51257378958391E-03 -1.22462262600705E-03  2.77169451772020E-03
* ORBITAL    1   26
  3.18732100253087E-03  2.29655681289945E-02  1.12419791123750E-01  7.30252189975464E-01  4.27604136375179E-01
  2.58159015789698E-01 -1.51475868635073E-02 -3.85720854332419E-02 -2.33949726241442E-02 -3.55723093070857E-05
  1.14641080467491E-04  2.71063443629270E-05  1.41185891833160E-04  4.33579878000110E-07 -1.71095097392187E-04
 -1.49927794791708E-01 -8.99534926983344E-01 -4.71194508773217E-01 -6.34153447347089E-02 -2.01595215350853E-01
 -1.40746688590971E-01 -4.28216971241578E-04 -2.01640826192856E-01 -1.40785531939604E-01 -4.26733811492829E-04
 -3.41268604488866E-03 -5.65371089887873E-03  3.21400537151790E-02  1.60089073559610E-02 -1.01442426247477E-05
 -2.11120230562200E-06  2.61484488532700E-03  1.56839187571398E-03  1.56735176869526E-03 -2.61366178010692E-03
 -3.26022551153090E-01 -1.92438249137677E+00 -1.02665358456841E+00 -1.36658235046461E-01 -5.08064781711292E-01
 -3.29707405877492E-01 -1.39238487064668E-02  8.89916428824059E-02  4.32341513581544E-02 -5.04762219052631E-03
 -8.43479553378595E-03  8.55888327162873E-03  3.44574738764937E-03 -3.26132054290190E-01 -1.92502721359172E+00
 -1.02700980104520E+00 -1.36709233934902E-01 -5.08380598940691E-01 -3.29906571550150E-01 -1.39225599033804E-02
  8.90258088485664E-02  4.32485109483271E-02  5.00560857913718E-03  8.41848443958206E-03  3.45177530475557E-03
 -8.56568850343554E-03  3.55357166655306E-01  2.10492315424856E+00  1.09319649135924E+00  1.41365109903688E-01
  3.52539612893291E-01  2.36975144779064E-01  2.14595306234749E-02  1.97935576468835E-01  1.04645585217735E-01
  6.74752312886060E-03 -3.10552802752594E-02 -1.55030819293316E-02 -9.06036756073202E-02 -3.93480692557414E-02
 -4.74750325971173E-02 -2.51420642190240E-02  1.07043551716572E-02  3.77862435029724E-03 -2.49184298154098E-03
 -2.34034608070395E-03  3.55305001508963E-01  2.10456014656539E+00  1.09300635470398E+00  1.41338211155139E-01
  1.98063355553888E-01  1.04700368591005E-01  6.75177936125968E-03  3.52496123742549E-01  2.36963333158886E-01
  2.14657157871691E-02 -3.10605419915933E-02 -1.55074819453252E-02 -9.05808950941338E-02 -3.93390728237860E-02
  4.74888405671610E-02  2.51489902260426E-02  2.34018412051115E-03 -2.49041147515265E-03  3.77842754340475E-03
 -1.06967375897832E-02  2.17061990402350E+00  2.20774855380618E+00  3.36742095196592E-01 -3.95544459358766E-01
 -2.57170933085231E-01 -7.00473223780254E-03 -7.08474456907828E-03  2.17141248580520E+00  2.20836321179513E+00
  3.36760440343425E-01 -3.95771848351613E-01 -2.57308334160213E-01 -7.01007958817947E-03  7.09264406296661E-03
 -1.86549538734170E+00 -1.97033551812963E+00 -3.27115566477652E-01  2.89452756235353E-01  1.96756085514764E-01
  1.30894833821889E-01  8.84073870686300E-02  1.40653460890985E-04  7.24184340134751E-03 -5.29603666255917E-03
 -1.86540507233943E+00 -1.97035238399554E+00 -3.27160163432831E-01  1.30832777130290E-01  8.83681274698415E-02
  2.89424192936291E-01  1.96744546073853E-01  1.43463702653273E-04  7.23888793025491E-03  5.29634325149134E-03
* ORBITAL    1   27
  1.63360872276951E-05  1.18648313502522E-04  5.91654236647774E-04  2.57904736069624E-03  6.62992391080392E-04
 -3.12112535917713E-03 -2.98319615747621E-04 -6.88633995518145E-04 -2.37647649156862E-04  1.90180429313532E-02
  5.77127673420295E-02  2.65972712093120E-02  1.05997493881704E-05 -6.47286384848229E-05  3.14982781736957E-06
 -6.20271052347838E-04 -3.96290482460787E-03 -2.27565871426186E-03 -3.33543528786475E-04  9.33813060084263E-02
  9.11173271465908E-02  4.53551277137719E-03 -9.38316134357930E-02 -9.09464469271463E-02 -4.41579634475720E-03
 -1.97045699806436E-05 -3.20579414711864E-06  2.17993693050967E-04  8.01180156630902E-05  1.58705265579998E-02
  5.79914677042125E-03 -5.89127773678440E-04  6.02391816358496E-03 -6.00520458123902E-03 -6.48771111292024E-04
  4.11898914651569E-01  2.34547633571753E+00  1.27600717002586E+00  1.69455966886505E-01  1.68657559919656E-01
  1.55960707898366E-01  4.19088866721724E-02 -7.87501407373009E-02 -4.22115236410122E-02  1.64597759247786E-01
  7.57735059981357E-02  1.19424408663801E-04  1.15040328595770E-02 -4.11671139628496E-01 -2.34471516609241E+00
 -1.27536372480661E+00 -1.69354111826969E-01 -1.66822330296932E-01 -1.54834635206565E-01 -4.19411863339408E-02
  7.87567055158416E-02  4.22100528248118E-02  1.65122462279375E-01  7.59919896736636E-02 -1.15690884162435E-02
  1.64542755951786E-04 -6.08314741169923E-01 -3.53264194724369E+00 -1.87432849112395E+00 -2.54231585842699E-01
 -4.25377395895975E-01 -3.16622375025047E-01 -2.93175980075021E-02 -7.07345847327224E-01 -4.34669466122977E-01
 -3.75763653468215E-03  1.33117513704254E-01  5.95536552356031E-02  9.50849657199049E-02  3.97916613037643E-02
 -1.41120739316678E-01 -6.20837345283048E-02  6.82306964862512E-03 -3.91382708895989E-03 -1.63149083512559E-02
 -2.53978172393553E-02  6.08383729128544E-01  3.53295708131971E+00  1.87461901250770E+00  2.54239834863722E-01
  7.06185680052014E-01  4.33911306475137E-01  3.80649631986288E-03  4.25056872871556E-01  3.16406912473679E-01
  2.93915574876511E-02 -1.33302156369934E-01 -5.96482657917956E-02 -9.51440150890637E-02 -3.98513007394971E-02
 -1.40642315341699E-01 -6.18572983192263E-02 -2.53852736402174E-02  1.63177272963494E-02  3.96445496467646E-03
  6.72226668154204E-03 -3.13428781879389E+00 -4.01601535368574E+00 -9.41457092115484E-01  2.36539880150870E-01
  1.87214484200718E-01  9.49427119682600E-04 -9.87863495523507E-03  3.13199787013912E+00  4.01652407528189E+00
  9.42588702118060E-01 -2.35449997825407E-01 -1.86672637289191E-01 -9.15489384717779E-04 -9.92866390419337E-03
  7.80425609455678E+00  9.46045298363559E+00  2.01123703560363E+00 -2.85285332932433E-01 -1.98758118869300E-01
 -7.74381244243112E-01 -5.27938873211348E-01 -3.61741010582553E-03 -2.23079644516881E-02 -2.14950200555462E-02
 -7.80320616833200E+00 -9.45885437499820E+00 -2.01084002120163E+00  7.73879793501172E-01  5.27590738345581E-01
  2.84662694853670E-01  1.98361863885898E-01  3.65922215707757E-03  2.22903167219927E-02 -2.15144191216818E-02
* ORBITAL    1   28
 -2.33830507939858E-03 -1.67947864848610E-02 -7.96861413150164E-02 -5.34091993756889E-01 -6.87867417255751E-01
 -4.57790232344599E-01 -3.05521767474614E-02 -8.64680542616205E-02 -3.96226297600660E-02 -9.57870149150363E-05
  2.43625386854655E-04  7.02342639193593E-06 -7.68409407138333E-05 -1.52410550077057E-07 -4.07478405684979E-04
 -1.02233202240492E-01 -5.68524855518694E-01 -2.92352626871490E-01 -3.01807887054610E-02 -4.29361782169018E-02
 -3.11315490672432E-02  6.21286225425781E-03 -4.31124812461070E-02 -3.11602538939934E-02  6.24648041617163E-03
  8.06550751007654E-02  3.28134161737067E-02  5.85592292424829E-02  2.66451845188806E-02 -1.73493270567234E-05
 -6.12979616296677E-06  1.42828033652725E-02  4.32198556170731E-03  4.32435872039569E-03 -1.42737960311523E-02
 -1.98141905195308E-01 -1.10398249419683E+00 -5.49523868761171E-01 -6.10982716059590E-02 -3.89501136666312E-01
 -2.91932719464276E-01  2.81375159566275E-02  9.00648375947766E-02  4.02461777955804E-02  1.82137820929350E-01
  6.05602245993817E-02  1.83168074685319E-02  1.09015290751228E-02 -1.97810071911163E-01 -1.10212137588974E+00
 -5.48573371005040E-01 -6.09861132054280E-02 -3.89970222677283E-01 -2.92144033355300E-01  2.82125386916126E-02
  9.00285993413453E-02  4.02223294249276E-02 -1.82417457050726E-01 -6.06726468536878E-02  1.09259228848044E-02
 -1.83303767514605E-02 -4.48210218999353E-01 -2.31810981743403E+00 -1.25732244914876E+00 -1.53929578936100E-01
 -8.12564317048422E-01 -6.03598267406174E-01  2.35620029122646E-02 -4.79322802920562E-01 -4.34690296966640E-01
  1.90792628175462E-02 -1.89747575070268E-01 -6.56917663132281E-02  1.66581051829063E-01  6.92975389562500E-02
 -2.83678262609283E-01 -1.17025175517696E-01 -2.85244040614616E-02  2.43601697348370E-02  2.04949130399872E-02
 -1.09957839446121E-02 -4.49093242435518E-01 -2.32324218705998E+00 -1.26017910185954E+00 -1.54319342539714E-01
 -4.79688331787131E-01 -4.34905910175064E-01  1.91134951732925E-02 -8.13012531996757E-01 -6.03870947960261E-01
  2.35787362789177E-02 -1.89623014125670E-01 -6.56288730150184E-02  1.66841681746145E-01  6.94110557547613E-02
  2.83866694197014E-01  1.17096623921007E-01  1.10171900430888E-02  2.04839195412561E-02  2.43500407468321E-02
  2.85529918563051E-02  9.04145140419753E-01  3.86142236617492E-01 -1.83482079275755E-01 -5.91741773364391E-01
 -3.49759751474277E-01 -1.64771180000484E-02 -2.66922531807195E-02  9.02197169339931E-01  3.82792673075709E-01
 -1.84527553253617E-01 -5.91953745920364E-01 -3.49830530844119E-01 -1.64890756507320E-02  2.67279895952814E-02
  2.59398766413959E+00  1.64618401763938E+00 -1.65425444247094E-01 -1.01834875231230E+00 -5.84547659072297E-01
 -6.27161501443459E-01 -3.86399921617922E-01  4.56756625821638E-02 -3.10229767192603E-02  1.96196613026338E-02
  2.60242420489192E+00  1.65599527440713E+00 -1.63509273345221E-01 -6.28319819868772E-01 -3.87165334836052E-01
 -1.01887517597577E+00 -5.84867186867068E-01  4.56905268319707E-02 -3.10646661382891E-02 -1.96031650728780E-02
* ORBITAL    1   29
 -7.13232451323044E-03 -5.16862717636105E-02 -2.59109704359102E-01 -1.21853176083689E+00 -5.89802682859868E-01
  6.08938359765923E-01  1.70395055716093E-01  4.64261576240489E-01  2.43099609386002E-01  1.06558028679710E-04
  2.89654463916507E-03  1.40290187625932E-03 -7.35293075452215E-04  3.80771337559868E-06  1.73734009225409E-03
  4.06197951655849E-01  2.55729986820440E+00  1.37804004498348E+00  1.94414758908902E-01  2.65327064669751E-01
  1.13222882868991E-01 -1.86341184178328E-02  2.57287018628082E-01  1.06295862805423E-01 -1.90395047036883E-02
  2.62767984242587E-03 -2.12673501483539E-03 -1.26408893656934E-01 -5.66076410453522E-02  3.74430921604213E-04
  4.18953139413845E-04 -1.59651491658957E-02 -4.91790373277044E-03 -5.09232649490841E-03  1.60066797682806E-02
 -2.56373040232022E-01 -1.28209739115688E+00 -7.94335409857704E-01 -1.17768926816235E-01 -1.07746127004240E+00
 -6.98510512286611E-01  1.88992691908313E-02  5.28028528930041E-02  2.10949897986618E-02  2.83935335975659E-01
  1.16776690200557E-01  2.35147949699467E-02  3.02721513111457E-02 -2.49627654256622E-01 -1.24718360694709E+00
 -7.74414031765997E-01 -1.15186022099914E-01 -1.04445176739368E+00 -6.76266156657060E-01  1.75564370199087E-02
  4.94325913928278E-02  1.95960369635358E-02 -2.75410873986627E-01 -1.13476042894000E-01  2.93946105356936E-02
 -2.30185951137147E-02 -2.34509934832532E-01 -1.35075616032853E+00 -8.12921524662795E-01 -1.07725423104681E-01
 -6.67018630193352E-02 -7.94930432096520E-02 -2.43020255101197E-02  3.72162347906260E-01  1.97940904378745E-01
 -1.69824997619438E-02  1.88205622824555E-02  1.10810879966196E-02  6.89159487298848E-02  3.41104684748718E-02
  8.37901895774227E-02  4.09015843937534E-02 -4.20486770573468E-02 -9.90889284299312E-03 -8.53992732796018E-05
  4.85329781463228E-03 -2.25608057033517E-01 -1.30463017782874E+00 -7.85743905513751E-01 -1.04324618190671E-01
  3.89673413729897E-01  2.06004429418905E-01 -1.78269296637713E-02 -6.09459642501783E-02 -7.47100509171047E-02
 -2.48606314176873E-02  1.96867682449455E-02  1.09884345638097E-02  6.49006291249554E-02  3.23912604830203E-02
 -9.27368168317513E-02 -4.47775696855801E-02 -5.42812241999133E-03 -1.55674157030286E-04 -1.02862745528674E-02
  4.14330383009265E-02  2.10936624277098E+00  9.15715423662039E-01 -3.26959851496502E-01 -8.19178423252352E-01
 -4.57945530380198E-01 -2.02441415292231E-02 -3.21184429367222E-02  2.04998808051231E+00  8.94007974691355E-01
 -3.15537078806961E-01 -7.89261152386705E-01 -4.40634223481720E-01 -1.94899781824068E-02  3.07098336355658E-02
  4.37919598099714E-01  1.14839331655255E-01 -9.99996414549929E-02 -2.13235014754200E-02 -1.35272430503320E-03
 -1.38934513550152E-02  8.31998920842387E-04 -6.23391573463962E-03  1.05568583159893E-03 -6.30034009698764E-03
  3.69271374396235E-01  5.77532764669592E-02 -1.02629661605063E-01  8.12694345262577E-03  1.47090148840156E-02
 -1.27471072421664E-02  2.95453131532778E-03 -6.96521257730857E-03  1.80290240783096E-03  5.93344543675122E-03
* ORBITAL    1   30
 -6.42232238400807E-05 -4.65282966510216E-04 -2.33701153478560E-03 -1.07583095066673E-02 -5.21127899761251E-03
  4.65820858944242E-03  1.68639230298026E-03  4.65489772694993E-03  2.60593238107441E-03  2.61773245133220E-02
  7.89081152817099E-02  4.07166040320944E-02  2.46382581744779E-06  3.23513859863287E-04  2.53854088435225E-05
  4.43592362464507E-03  2.78560818169162E-02  1.48065113070309E-02  2.05470578173466E-03 -3.45435158973976E-01
 -2.85445800360834E-01  2.15632758131450E-03  3.51731208794523E-01  2.88481591815660E-01 -2.50115602486313E-03
 -5.30518389835010E-05 -5.84382341279075E-05 -1.39983857678121E-03 -6.52293504987046E-04 -1.31304964745049E-01
 -6.56825535920578E-02 -3.77962484379696E-03 -8.53064336600685E-03  8.42515433526491E-03 -3.42856646522918E-03
  5.71129597208304E-01  3.04804474332601E+00  1.65863134404846E+00  2.08673946570811E-01  1.80807066735712E+00
  1.26595841040103E+00 -5.33236650552676E-02 -2.19094176300923E-01 -9.99002429750413E-02 -4.05620064631860E-01
 -1.53785236644824E-01 -2.83021203400111E-02 -4.32883174177535E-02 -5.77299333038764E-01 -3.07920303991107E+00
 -1.67787378569071E+00 -2.11537904958066E-01 -1.83336445748527E+00 -1.28238646500051E+00  5.37557073633447E-02
  2.20367993966086E-01  1.00398067979003E-01 -4.12082369938461E-01 -1.56453034164635E-01  4.39802976410102E-02
 -2.88263280725328E-02  2.01562931947174E-01  1.02638178818203E+00  5.22239359274694E-01  4.99030160875775E-02
  1.16116421638651E-01  1.36006215981549E-01 -1.94839984132359E-02  5.19018257002004E-01  3.15400895818855E-01
 -3.19083242801484E-02  5.61134866518592E-02  8.50456407902330E-03 -1.10053829501765E-01 -4.70501674676416E-02
  4.35360799060222E-01  1.92649428564922E-01  2.52703542613069E-02 -2.75436477588012E-02 -5.95164824943241E-03
  2.08821146307001E-02 -2.06467836940077E-01 -1.05537470131445E+00 -5.39789301229558E-01 -5.22845029522187E-02
 -5.09563684087679E-01 -3.10264182679557E-01  3.15050482733855E-02 -1.15852801593642E-01 -1.36657717461675E-01
  1.89086747622523E-02 -5.54098700241293E-02 -8.17248973485463E-03  1.11359284730080E-01  4.76895295054711E-02
  4.33311621578684E-01  1.91673681877992E-01  2.07446803162216E-02  5.89328983187311E-03  2.73092333605267E-02
  2.61574317981167E-02 -4.41570708624333E+00 -2.66879176679867E+00  2.86864699205356E-01  1.76447521213021E+00
  1.04251625942669E+00  4.19205021600177E-02  7.18880566508699E-02  4.46683524359956E+00  2.69303957804172E+00
 -2.93672061617345E-01 -1.78384130289734E+00 -1.05341803700193E+00 -4.23857384023567E-02  7.26330704266842E-02
 -5.45043320692277E-01  6.73265755891207E-01  5.98942447228347E-01  2.56047009652587E-01  1.07880591233910E-01
  7.30115480136333E-01  4.52046395662205E-01 -3.29907809083452E-02  2.40044459430491E-02  1.49475353468689E-02
  5.50419729572893E-01 -6.73190338657796E-01 -6.00762826904725E-01 -7.29566939940730E-01 -4.51524146585269E-01
 -2.55091798326288E-01 -1.07104031559198E-01  3.27897551024432E-02 -2.39288197450016E-02  1.51272017530614E-02
* ORBITAL    1   31
 -3.14519799773576E-03 -2.27559927619117E-02 -1.12798172627788E-01 -4.84921531910360E-01 -1.33656814160770E-01
  2.60100728089614E-01  5.62486799899855E-02  1.45993615541224E-01  7.55540525864855E-02  4.50963295450256E-05
  8.45627038955291E-04  4.42220988852944E-04 -1.38951620111317E-04  1.96480962115320E-06  9.61083598035875E-04
  3.01687541949311E-01  1.73669210438353E+00  9.67368472015372E-01  1.29334849127678E-01  2.31222195835584E-01
  1.71748931084437E-01 -7.55739448044575E-03  2.31102633974810E-01  1.71670507076910E-01 -7.69369982671312E-03
 -1.71649513939592E-02 -4.01793343040924E-03 -8.87635613877977E-02 -4.04047371810040E-02 -3.02260430311109E-04
 -8.89546037403575E-05 -1.05837613465553E-02 -2.40083523834132E-03 -2.39452339612469E-03  1.05680653715149E-02
  5.40419147239297E-01  2.77895578010323E+00  1.58717219584087E+00  2.08000965223813E-01  2.15707035812023E+00
  1.44778449751663E+00 -5.60415629137268E-02 -2.28246472438884E-01 -1.04268340743784E-01 -4.32652933101658E-01
 -1.74805666726653E-01 -2.11972179856467E-02 -5.10892242604655E-02  5.38105065582365E-01  2.76637568450695E+00
  1.58050740328114E+00  2.07173327050788E-01  2.15279777556468E+00  1.44454624040883E+00 -5.60186698170037E-02
 -2.27598351949539E-01 -1.03970390291985E-01  4.31940272896236E-01  1.74537339814402E-01 -5.10014068271808E-02
  2.11153602242789E-02 -2.84145805531681E-01 -1.37775399333921E+00 -8.69627581701523E-01 -1.16546821921628E-01
 -1.23524136666414E+00 -7.83504110112044E-01  2.37045882682150E-02  2.57672123372204E-01  1.11681019956752E-01
  4.06127248551863E-03 -1.97785184219042E-01 -8.83309915980505E-02  8.79694697707859E-02  3.17665955902942E-02
  1.98939974689462E-01  1.01621147477565E-01 -1.57631227342689E-02 -1.36914467437096E-02  3.40816267118134E-02
  9.49617543953437E-03 -2.83102713368425E-01 -1.37247168756255E+00 -8.65886564701031E-01 -1.15982551386315E-01
  2.58946342905252E-01  1.11749097657885E-01  4.01080262922203E-03 -1.23412137270177E+00 -7.82911105509631E-01
  2.36314069469803E-02 -1.97755236249032E-01 -8.83513821316741E-02  8.75454634149204E-02  3.15877147403570E-02
 -1.98500500972029E-01 -1.01406257979010E-01 -9.52274267579549E-03  3.40790447938607E-02 -1.36129819213530E-02
  1.57669289431478E-02 -4.93343160333176E+00 -3.05082699221700E+00  2.66269285290450E-01  1.91096905388296E+00
  1.12731681958328E+00  4.26630795811506E-02  7.68910672841710E-02 -4.91798882561027E+00 -3.03837437690416E+00
  2.66929280572399E-01  1.90619227900677E+00  1.12442421899724E+00  4.25610851741112E-02 -7.67520304459665E-02
  2.30038445554127E+00  1.59964271350950E+00 -4.93666880109085E-02 -8.20150931381513E-01 -4.83627090903789E-01
 -1.72738630296892E-01 -8.69611611264595E-02  1.02802766862897E-02 -2.25426001436850E-02  3.49475312004410E-02
  2.28600802893160E+00  1.58114828232939E+00 -5.34954670599238E-02 -1.71187861198149E-01 -8.59433370493168E-02
 -8.19183912618264E-01 -4.82997911137065E-01  1.02757092434747E-02 -2.24824329207186E-02 -3.49364331293353E-02
* ORBITAL    1   32
 -4.14719093409247E-03 -3.00854625539459E-02 -1.52621570429943E-01 -8.71914408364045E-01 -6.37499451959183E-01
 -8.83076789555622E-02  4.29569977720915E-02  9.63723556818760E-02  3.86401790518976E-02 -1.19856451231007E-04
  4.41151504130815E-04  3.07721234191529E-04  1.80176747577832E-04  3.84659226988861E-06  2.02825458569941E-04
 -1.84856375132535E-01 -1.25786432904793E+00 -4.86751612144911E-01 -5.07174029939082E-02 -3.14762733142676E-01
 -7.68505737395944E-02  1.22408328307360E-02 -3.14585360716331E-01 -7.67378312245817E-02  1.21485727955146E-02
  8.76234877722561E-02  4.24814767152673E-02  1.57527658877120E-02  9.71191096365621E-03 -1.83520909229706E-04
 -5.12560753689604E-05  1.60037983976458E-02  2.03884795224078E-03  2.04507181368978E-03 -1.60198685563913E-02
 -3.05081117503215E-02 -1.45375316259140E-01 -1.86275103373960E-01 -2.63033688713410E-02 -2.29406864874354E-01
 -1.31181824750140E-01 -1.99480637102774E-02  6.92789978849840E-02  3.30055319096088E-02 -5.16329433647383E-02
 -2.85872389394395E-03  1.62350803159628E-02 -1.52143072347351E-03 -3.21131390606180E-02 -1.54025609673619E-01
 -1.90804819882609E-01 -2.68617193559478E-02 -2.32303761579590E-01 -1.33365981255641E-01 -1.99414501227873E-02
  6.97041676396290E-02  3.32022164654625E-02  5.11521793562857E-02  2.67076402650441E-03 -1.46285947677031E-03
 -1.62826694584064E-02 -4.58089005611124E-01 -2.53003755151624E+00 -1.31094495573256E+00 -1.72605434015183E-01
 -1.19992860958448E+00 -8.20032376630439E-01  3.11743004614304E-02 -1.04101890972998E+00 -5.85264516909137E-01
 -7.15906446822212E-03 -1.88482712916664E-01 -7.16169418662938E-02  1.11630958967870E-01  4.93255164072780E-02
 -2.12369358583787E-01 -1.28913375106625E-01 -2.23176027447191E-02  1.82321735197131E-02  3.86818087757823E-02
 -2.33438023339968E-02 -4.56999991976766E-01 -2.52433936556040E+00 -1.30716076575253E+00 -1.72057272820333E-01
 -1.04035480967241E+00 -5.85302844637118E-01 -7.22021261781272E-03 -1.19863440542270E+00 -8.19326417711972E-01
  3.10807080975656E-02 -1.88362551786586E-01 -7.15981233753947E-02  1.11200344971602E-01  4.91445631076362E-02
  2.12545103325016E-01  1.29017643842779E-01  2.33116467451118E-02  3.86650187000013E-02  1.82869799650964E-02
  2.22946595345559E-02  3.99365303307167E-01 -1.78210263209897E-01 -1.78409957956715E-01  4.99722440480473E-03
  1.16283653242882E-02  4.35178383221429E-03 -1.71447555382639E-03  4.10166815486884E-01 -1.69320446173409E-01
 -1.77848318376335E-01  1.73904929084745E-03  9.64711207429909E-03  4.28343983226060E-03  1.80177567560802E-03
  3.34045746390844E+00  1.75537512714648E+00 -2.98733419337360E-01 -8.33797221333399E-01 -4.70536096820961E-01
 -1.03029210178405E+00 -6.40423842816063E-01  6.03220645647814E-02 -2.64760578960013E-02  5.70756849078094E-03
  3.32823110004227E+00  1.74068820294489E+00 -3.01672709237296E-01 -1.02852483032649E+00 -6.39281801162465E-01
 -8.32647451782509E-01 -4.69840859864745E-01  6.02941445300988E-02 -2.64065165470797E-02 -5.69804142184617E-03
* ORBITAL    1   33
  3.89796519439692E-06  2.83645500168672E-05  1.33274030644742E-04  4.67058977748653E-04  1.64388657526885E-04
  9.19022118625536E-05 -4.08768027178487E-05  2.73323746204289E-06 -8.43793638509598E-05 -7.90756785832095E-02
 -2.08268170488646E-01 -1.39215111682461E-01 -4.47113711829956E-06 -3.74593686906501E-04 -6.53092589868975E-06
 -5.23991863963575E-04 -3.08910912439729E-03 -1.73800034848162E-03 -2.31366949022976E-04  1.05754731316118E+00
  6.97993836110122E-01  1.86923410346897E-02 -1.05851602744124E+00 -6.98702107635648E-01 -1.86674515572473E-02
  3.09004642477552E-05  1.30599877919762E-05  2.21651531030154E-04  1.12349342106456E-04  2.11659200523586E-01
  9.74648293815254E-02  5.46140849200723E-03  2.00605846305514E-02 -2.00507883219137E-02  5.43497296436209E-03
  6.69760883950984E-01  3.67034148048286E+00  2.16506840553024E+00  3.14758569728085E-01  1.63634974415409E+00
  1.06667461808678E+00 -3.71114933766196E-02 -1.19141059158602E-01 -4.53662686021009E-02 -3.46788198365210E-01
 -1.41387927896352E-01 -5.41526571307357E-02 -4.31178721858560E-02 -6.69581940600788E-01 -3.66927380340372E+00
 -2.16422288829012E+00 -3.14603496492172E-01 -1.63651940579065E+00 -1.06677650897130E+00  3.71761379029312E-02
  1.19248515849787E-01  4.54353529282467E-02 -3.46817883304909E-01 -1.41373297696107E-01  4.31198947693652E-02
 -5.41039555919425E-02 -2.05090684431132E-02  1.36160942644197E-01  2.07183805161429E-01  4.90740067096616E-02
 -4.38840106961799E-01 -3.80399505403458E-01  1.18573956698356E-02 -1.09072690333125E+00 -6.82252166580656E-01
  2.71556477648249E-02 -9.82017449162616E-02 -3.17170849844224E-02  4.83033112261727E-02  2.13419001340134E-02
 -3.09995550554825E-01 -1.44323112398510E-01  3.72165213801238E-02  1.82135509691874E-02  1.39302670982574E-02
 -3.43678071501896E-02  2.18528555435729E-02 -1.28661321120746E-01 -2.02796181142646E-01 -4.84668550127694E-02
  1.08993705868446E+00  6.81848227854261E-01 -2.71103535592210E-02  4.41649298309689E-01  3.82362524898513E-01
 -1.18623694148991E-02  9.85766240362840E-02  3.18857281683180E-02 -4.85868746095141E-02 -2.14489162307771E-02
 -3.09639905778410E-01 -1.44175083866733E-01 -3.43510818864788E-02 -1.40054658359825E-02 -1.81847233690991E-02
  3.70899509302570E-02 -4.31109527497847E+00 -2.48345645418259E+00  3.24227918074056E-01  1.45752301560308E+00
  8.31361258197871E-01  3.52848243010813E-02  5.06531194713372E-02  4.31137264494010E+00  2.48439214778471E+00
 -3.23898006695500E-01 -1.45793935491694E+00 -8.31651169006346E-01 -3.52983302112767E-02  5.06814469997813E-02
  2.51855609640893E+00  2.23665813061817E+00  1.84024955651894E-01 -3.80010566343288E-01 -2.10765841708464E-01
 -8.41688135035310E-01 -5.42992255134808E-01  2.45328805178556E-02 -2.65755300549813E-02 -1.04430109755944E-02
 -2.52508100758856E+00 -2.24033355363750E+00 -1.83539970090784E-01  8.42772020964085E-01  5.43625463448917E-01
  3.81760242743781E-01  2.11767683722272E-01 -2.45762396679544E-02  2.66213277950062E-02 -1.04083205358439E-02
* ORBITAL    1   34
  5.28676251299663E-05  3.88604465301369E-04  2.11601620254227E-03  2.13905648877133E-02  2.02988399979630E-02
 -2.72339497228459E-02 -2.23442096288395E-03 -6.29854340089210E-03 -2.48943988844012E-04 -2.13593218183463E-03
  1.84830069870818E-02 -1.50370872574225E-02  3.69258294065860E-06  4.69459093780481E-04  3.61902239181289E-05
  6.12974347222027E-03  3.72751818923646E-02  2.17022269571354E-02  2.97356260107169E-03 -1.42428629284696E-01
  5.83718475770394E-02  2.33782466823340E-02  1.67440621503940E-01 -4.06181680702570E-02 -2.29663693004643E-02
 -1.95357167175760E-03 -5.21358201145141E-04 -3.76670359118158E-03 -2.18501547074621E-03 -2.14636908796811E-02
 -6.18300089174997E-03  5.89253188283580E-04 -2.81838248351398E-03  2.94019323368242E-03  9.20114319254494E-04
  1.87281202386698E-01  1.17061425747675E+00  8.04490069672654E-01  1.24160572177298E-01  7.91571842358291E-01
  4.50313019633790E-01  9.80839684064556E-03 -9.50148165232716E-03  1.30339559495112E-03 -1.25580137585372E-01
 -7.59906864186625E-02 -4.38733739389913E-02 -1.57114085225605E-02 -2.45149895638214E-01 -1.50504123338341E+00
 -9.93733954279276E-01 -1.50641930590917E-01 -8.65273709951736E-01 -5.05973285096097E-01 -1.09604741489332E-02
  1.47871356290375E-02  4.45427262377269E-04 -1.42096361210027E-01 -8.39529704047234E-02  1.74526356704130E-02
 -4.78846389641185E-02  8.50418004039350E-01  4.69645895827440E+00  2.70391111439534E+00  3.78894805771422E-01
  1.73368500392839E+00  1.19336210798855E+00 -2.79920496860879E-02  6.29883202487659E-01  4.35321064840146E-01
  5.72782698914304E-03  1.80197557648406E-01  7.47214595658442E-02 -1.18449010331220E-01 -4.14113354363265E-02
  2.62584372585605E-01  1.44415982643079E-01  2.95877539785571E-02 -9.45187105770071E-04 -3.49775908697967E-02
  5.19240268590744E-02 -8.79431260703693E-01 -4.85812112982962E+00 -2.80462103216897E+00 -3.94106953983881E-01
 -6.18606000423503E-01 -4.34918187257289E-01 -7.56644415977429E-03 -1.84246404823926E+00 -1.26408495731224E+00
  2.76684282007662E-02 -1.93800295325921E-01 -8.20131225904480E-02  1.18535425836856E-01  4.03498022497638E-02
  2.64736029320054E-01  1.45471917670241E-01  5.16104410479635E-02  3.69414532554026E-02  8.06977303172639E-04
  3.30021207193617E-02 -4.02089618888358E-01  1.66188151210150E+00  9.30031779900456E-01  1.60954158579275E-01
  4.78835485339741E-02  3.02958590965452E-03  1.57578160544998E-02  6.55434355117162E-01 -1.54315176364517E+00
 -9.59364245971486E-01 -2.34262305928707E-01 -8.97036034318004E-02 -4.48498977975098E-03  1.73571886928948E-02
 -8.89519406874862E+00 -7.87074170220418E+00 -8.10211432727689E-01  8.80918558000633E-01  4.76575600746066E-01
  1.76210840528189E+00  1.11387452979934E+00 -3.90685991456043E-02  5.00778226618497E-02  1.88537912472179E-02
  9.09326925486143E+00  7.96129254124147E+00  7.86571619709117E-01 -1.78805906834454E+00 -1.12868207225837E+00
 -9.32816654013236E-01 -5.05917597644971E-01  4.03688846278705E-02 -5.12365656583496E-02  1.79673016891129E-02
* ORBITAL    1   35
 -9.34158671943307E-05 -6.85872865308468E-04 -3.72494825691618E-03 -3.68257741441064E-02 -3.50296231286761E-02
  4.70059146994852E-02  3.94386788354751E-03  1.07179143515637E-02  4.92142288150502E-04  1.26960916991211E-02
  2.67759361316307E-02  4.80083411000735E-02  4.65206663096352E-06  2.23889216693294E-04 -4.74247173048196E-05
 -9.37548122987619E-03 -5.71800083257932E-02 -3.37910086475003E-02 -4.68225298514365E-03 -6.45008205314048E-01
 -3.48336755355928E-01 -1.84918331179011E-03  6.04064292484260E-01  3.19107266156637E-01  1.05098115116293E-03
  3.33742285254733E-03  8.68787582363886E-04  6.02393652113857E-03  3.53064934673398E-03 -5.80553965984212E-02
 -2.36357033803997E-02 -2.71233076693252E-03 -1.06435951721760E-03  8.26139796706277E-04 -3.23721330549029E-03
  3.17618130985115E-01  1.55481376942039E+00  8.51966820646076E-01  1.02503495567669E-01  1.52786884977321E+00
  9.78613510581827E-01 -1.95441969673248E-03 -1.81428794924038E-01 -8.38666843857311E-02 -1.20520727397016E-01
 -7.25678221836555E-02 -3.46335271226691E-03 -2.38662453960666E-02 -2.14351569949326E-01 -9.57407120272413E-01
 -5.14596980231309E-01 -5.54480606497606E-02 -1.39826684756320E+00 -8.80690435957878E-01  3.93982516485524E-03
  1.71569960957325E-01  8.04855251017870E-02 -9.18016616206399E-02 -5.87311033231663E-02  2.08291161972959E-02
  3.63624700041291E-03 -3.90140973289963E-01 -1.97465094348701E+00 -1.27535181711521E+00 -1.82010904211486E-01
 -1.04142871247031E+00 -5.23086090700362E-01  4.47762441213565E-02  6.35902270704042E-01  2.69053470088883E-01
  2.89114518910499E-02 -1.41775210841018E-01 -4.21293370905853E-02  8.96663028394407E-02  2.63567092131721E-02
 -9.84451960185409E-03  2.88006761883659E-02 -1.35419237897308E-02 -1.13349019458813E-02  1.58739537687688E-02
 -4.72827130666539E-03  4.37297676110499E-01  2.23635984218257E+00  1.43969899301399E+00  2.07051604210267E-01
 -6.53728061573292E-01 -2.68610512295234E-01 -2.57395124792721E-02  1.23065134622770E+00  6.45347397443755E-01
 -4.43817653214063E-02  1.65583102202907E-01  5.48879706573333E-02 -8.91444404754388E-02 -2.42146558977701E-02
 -1.46291934985069E-02  2.64920757889406E-02 -4.26164287878461E-03 -1.92803838977118E-02  1.15109369329436E-02
 -1.92542397294275E-02 -3.79899555869078E+00 -2.67951481225914E+00 -3.17172469771086E-02  1.08362250539086E+00
  6.56384962328613E-01  1.77560884309692E-02  3.61437001766648E-02  3.34971938059546E+00  2.46875860446924E+00
  8.35906423784421E-02 -9.53761370123034E-01 -5.82246738137458E-01 -1.51706947638360E-02  3.33034837114036E-02
  3.53676926367376E+00  4.36331298008010E+00  8.33326580832841E-01 -8.04212482394007E-01 -4.88828349075542E-01
 -6.36193292823879E-01 -4.05335682155179E-01  1.80796735925858E-02 -2.92383270184358E-02  1.31253742181956E-02
 -3.87425607954498E+00 -4.51654055272206E+00 -7.92513224794276E-01  6.80490101787650E-01  4.30614015903497E-01
  8.92972721776484E-01  5.38934573927886E-01 -2.03815612316214E-02  3.12192907786670E-02  1.46515163160298E-02
* ORBITAL    1   36
  1.21320763448818E-03  8.94481535813062E-03  4.99914941199526E-02  5.20521774908616E-01  5.49863651229082E-01
 -7.33565193717246E-01 -6.35499001408241E-02 -1.76743156761395E-01 -1.76690123587516E-02  9.94697793811020E-04
 -1.32128754190418E-03  1.88783251748593E-03 -2.94933228362542E-04 -1.29132079716091E-05  5.42054704385074E-04
  9.05144528855661E-02  5.57031082190643E-01  3.66185782729560E-01  5.42896626956559E-02  2.30753574540897E-01
  1.67416902722381E-01  4.69564638697489E-03  2.91864087426685E-01  2.08649060783782E-01  7.05249014850399E-03
 -5.72099343874202E-02 -1.41643419752018E-02 -7.70083308466635E-02 -4.63849114294922E-02 -1.07917679884000E-03
 -6.69859322515393E-04 -2.59452267853753E-03  2.66937977258201E-03  2.38857745844447E-03  2.31939120982240E-03
 -9.00187067023991E-01 -5.24092016080719E+00 -2.92899390313088E+00 -4.05192121340187E-01 -1.08961869318743E+00
 -8.23654900690330E-01 -1.22883207948666E-02  8.40490757774326E-02  3.00134585488879E-02  2.51716063456907E-01
  1.19293970716764E-01  6.21833770336437E-02  2.62900377062435E-02 -9.12618722679165E-01 -5.27153032732355E+00
 -2.93528241850080E+00 -4.03599981292863E-01 -1.20939498449126E+00 -9.01494159279121E-01 -1.08076437829391E-02
  1.04380884724965E-01  3.98487724676530E-02 -2.54969456126254E-01 -1.21579162428618E-01  2.78836566353281E-02
 -5.87729753721728E-02 -3.83633118560370E-01 -2.08110265476771E+00 -1.31932285150541E+00 -2.01512291749285E-01
 -1.67468227516867E+00 -1.06341884657656E+00  1.40248494544257E-03  6.76074220610419E-02 -5.71213245084332E-02
 -2.23669550579671E-02 -2.03106004815785E-01 -1.07880389684399E-01 -2.49754128679058E-03 -1.84366127791551E-02
 -8.03951933799397E-02 -3.57690983935381E-02 -4.64098797650756E-02  6.95675265354896E-04  2.91894119221320E-02
  5.45043732301056E-04 -2.72583490376746E-01 -1.49013234181403E+00 -9.64328424799812E-01 -1.51294528537398E-01
  3.44025391449742E-02 -5.40830026343980E-02 -2.50921652610384E-02 -1.39757237483396E+00 -8.97364113070925E-01
 -5.77602911196550E-03 -1.69913496772920E-01 -9.57893493657329E-02 -2.01009848007806E-02 -2.36238440704459E-02
  5.60851248446694E-02  2.69756570438437E-02 -5.00850642332506E-03  2.43216290045173E-02  1.70798300773473E-03
  4.24213343968571E-02  3.78090005498872E+00  1.64497319596938E+00 -5.01533669227057E-01 -1.11470729098207E+00
 -6.34964567376817E-01 -2.32999282996297E-02 -2.57921114051772E-02  4.16753216688076E+00  2.06499444286441E+00
 -4.27102425035164E-01 -1.22217040467823E+00 -7.03824719763454E-01 -2.49862508511602E-02  2.89090254888688E-02
  3.20831290721670E+00  1.72331234427039E+00 -2.63185175831215E-01 -8.01807104526211E-01 -4.53947514614118E-01
 -4.46112708615084E-01 -2.59922708627950E-01  2.24004873338750E-02 -1.96678465665180E-02  1.29430140897453E-02
  2.10781161380318E+00  6.21829230005457E-01 -4.14402090669784E-01 -2.35276380516411E-01 -1.26434966061706E-01
 -6.29721706426336E-01 -3.54033077964558E-01  1.70628805985015E-02 -1.22825024074060E-02 -1.26740558074798E-02
* ORBITAL    1   37
 -6.98206989159431E-03 -5.04499178169942E-02 -2.51775685012527E-01 -1.53887746376259E+00 -5.61945348600926E-01
  4.52747534149171E-01  1.30445495470454E-01  3.51343127441714E-01  1.18894630673438E-01 -1.42290004220741E-04
  9.39907217390178E-04  8.35945627346781E-04  3.35768075432493E-04  7.45201057737746E-06  7.81770735874609E-04
 -4.69114368436814E-01 -2.88839899350229E+00 -1.33077707193611E+00 -1.49989261665131E-01 -7.51665824413179E-01
 -4.70498141296917E-01 -1.17144662599305E-02 -7.51649401976302E-01 -4.70547777312546E-01 -1.24037255719406E-02
 -4.49830686325568E-02 -3.88360250135501E-03  1.50207061792320E-01  8.35538623273486E-02 -1.30477361421632E-03
 -4.14735508791359E-04  9.92582108098350E-03  4.24117986175930E-03  4.44244269095435E-03 -1.00493873450120E-02
 -7.77238147784203E-01 -4.61592932520417E+00 -2.16142629581556E+00 -2.53923700777302E-01 -1.75566736411949E+00
 -1.12316308658947E+00  8.07285197358419E-02  1.67873852801382E-01  8.85616674111084E-02  3.78604724303662E-01
  1.55060543391691E-01  3.46756714417930E-02  4.51579153321230E-02 -7.81232824231919E-01 -4.64290791794904E+00
 -2.17551794433403E+00 -2.55748889754357E-01 -1.74887075612227E+00 -1.12017045707935E+00  8.02474996549458E-02
  1.66685878929644E-01  8.80314644706842E-02 -3.78968511731262E-01 -1.55168116652693E-01  4.50466318896742E-02
 -3.51552163192785E-02  4.65840142146201E-01  3.00504666495694E+00  1.65531688407355E+00  2.39657552045947E-01
  2.62309139537226E-01  2.84118785882551E-01 -6.19748064449055E-04 -9.73910770821874E-01 -4.85984631510365E-01
  2.12047692477066E-02  1.71247200177929E-01  5.94079975990771E-02  3.05126089383732E-02  5.67602063882647E-03
 -2.51384421388856E-01 -1.07667441991146E-01 -6.28217401766047E-03  2.43257816060509E-02 -1.62810673642628E-02
 -3.43792051405060E-03  4.57152194709686E-01  2.95970566963469E+00  1.63062946113970E+00  2.36217133145827E-01
 -9.74770270189906E-01 -4.91830008851964E-01  2.12410330340008E-02  2.27928275270291E-01  2.62780247035290E-01
 -2.94363180567475E-04  1.67451488373215E-01  5.78436741418138E-02  3.03940813887753E-02  5.36881196779037E-03
  2.57407742221703E-01  1.10286048920235E-01  4.08332402185706E-03 -1.57211771189961E-02  2.45301493638781E-02
  6.40953314684916E-03  4.71379003477842E+00  1.97891879534278E+00 -6.80703272776784E-01 -1.65812532152941E+00
 -9.68520271389373E-01 -4.60207102894660E-02 -6.95853578347437E-02  4.69810640139249E+00  1.95169626131291E+00
 -6.88773379497936E-01 -1.65343245773965E+00 -9.65389301395901E-01 -4.59668054229871E-02  6.93387608270365E-02
 -9.68005963757722E-01 -7.80353547533167E-01 -6.44056720002752E-02  7.65625651281304E-02  4.53596338747359E-02
  2.27314554811234E-01  1.51027972923569E-01  6.49837311805675E-03  3.14268633410447E-03  1.08063905932967E-03
 -8.60845964559387E-01 -6.84683233487936E-01 -5.52666873563382E-02  2.04886475815797E-01  1.36791678524656E-01
  5.85523144242234E-02  3.50031993394890E-02  7.09996780483254E-03  2.42635114120268E-03 -9.55372517240144E-04
* ORBITAL    1   38
 -1.66061713956313E-03 -1.20909976534152E-02 -6.11423401139709E-02 -1.84378430379691E-01  3.25925829570570E-02
 -2.54463315799596E-01  5.04773259074918E-02  1.23138224052929E-01  7.21691421184220E-02  1.15015531330734E-04
 -4.82040796495343E-04 -2.01952603847877E-04  2.97069685020907E-04 -4.54066668939100E-07  9.40599308288262E-04
  2.87917811413170E-01  1.60376639598912E+00  7.99147009480627E-01  9.78133367576551E-02  2.25470973292204E-01
  1.36080340037167E-01 -2.32552884079226E-02  2.24981530984741E-01  1.35750998037847E-01 -2.31563441780908E-02
 -2.59603453354311E-02 -2.98093764594233E-04 -1.46247437677898E-01 -6.94797131609628E-02  3.50982052935211E-04
  1.16255278190611E-04  9.56970464579120E-03  1.48023660198049E-03  1.44316126328481E-03 -9.54973108021519E-03
  6.32947944309531E-01  3.88073526333499E+00  2.42579083963190E+00  3.41985826268739E-01 -1.11100821589466E+00
 -4.86883997827450E-01  1.02980462368721E-01 -1.43037741586547E-01 -6.70154847945123E-02  3.02301469343554E-01
  1.30358732796497E-01 -4.14008303476231E-02  2.95521728405021E-02  6.33751620168063E-01  3.88578553015712E+00
  2.42830794487772E+00  3.42298349696447E-01 -1.10970167718299E+00 -4.85982149985110E-01  1.02993898489163E-01
 -1.43028353980933E-01 -6.70231404360607E-02 -3.01987419653790E-01 -1.30221889549430E-01  2.95278967954268E-02
  4.14775191375471E-02 -1.29774025959491E+00 -7.42655213787424E+00 -3.87864478090374E+00 -4.63039762647458E-01
 -3.82717649693269E-02 -2.28306809528603E-01 -5.91352869342133E-02 -1.36851151075182E+00 -6.35369405706634E-01
  6.23326708628671E-02  1.24400252025594E-01  4.70455583487499E-02  3.27602611779080E-01  1.47901672762074E-01
 -8.97452806369186E-02 -2.60308989744508E-02 -9.96720717129657E-02  3.27283945278200E-02 -1.45402156652658E-02
  2.50467453300508E-02 -1.29636101808532E+00 -7.41889087183895E+00 -3.87486880650517E+00 -4.62541647445008E-01
 -1.36769696022438E+00 -6.33981834865927E-01  6.23216017480130E-02 -3.39531990743499E-02 -2.25604931501258E-01
 -5.91617245873440E-02  1.24673162002077E-01  4.71704333496860E-02  3.27580531873777E-01  1.47910867390068E-01
  8.85960662769716E-02  2.54995610128112E-02 -2.51504582427822E-02 -1.46094433202364E-02  3.26743769916073E-02
  9.96410966023143E-02  1.92608264100369E-01 -1.53694440030614E-01 -1.79554952606787E-01 -5.55305582969661E-01
 -3.41032768559551E-01 -2.25879405937527E-02 -4.94041779028657E-02  1.90398674108613E-01 -1.52192815335809E-01
 -1.78055977830975E-01 -5.54561698918301E-01 -3.40632440040069E-01 -2.25645285690233E-02  4.93735427002274E-02
  4.09337296137518E+00  1.80830703295411E+00 -5.30020362083096E-01 -1.20372125991530E+00 -7.46272631230284E-01
 -3.27881100964483E-01 -1.57510298888035E-01  7.57036401335152E-03 -3.71983757487807E-02  3.16843566809222E-02
  4.07836410807195E+00  1.79660845263270E+00 -5.30557704866738E-01 -3.24512855469766E-01 -1.55359213691368E-01
 -1.20152735825568E+00 -7.45044846817232E-01  7.47601303349843E-03 -3.70985545125160E-02 -3.17236276932307E-02
* ORBITAL    1   39
 -3.19749189961650E-06 -2.45850534630219E-05 -2.09356529005481E-04 -9.52776523988272E-04 -7.81957090576630E-04
  1.81047438825508E-03  7.11230991401690E-04  1.92232637832944E-03  1.26354162341016E-03 -2.33015636755394E-02
 -5.30594931212588E-02 -7.19371345693870E-02  1.62558321228874E-05 -6.74392938720632E-04  1.87494584992530E-05
  3.57851493077772E-03  1.92628907719910E-02  1.13534601079087E-02  1.28988164112888E-03  9.01066178751742E-01
  4.44255313291813E-01 -1.45814771278457E-02 -8.97108303908878E-01 -4.38795106926585E-01  1.45248117529683E-02
 -5.46603936592820E-04 -2.48738297534662E-04 -2.09887092897853E-03 -9.81422184833252E-04  8.85952036673626E-02
  3.31090381853795E-02  8.09159949453092E-03  6.52093171695436E-03 -6.74608050115597E-03  8.61803524252914E-03
 -1.36256512374908E+00 -7.99977145551861E+00 -4.02670456551762E+00 -5.04081525803130E-01 -2.15057261158928E+00
 -1.47370572600042E+00  2.67983848992397E-02  2.04436830534187E-01  1.08320211014405E-01  4.02211790929048E-01
  1.67418123663283E-01  4.64438699775500E-02  4.25711511394982E-02  1.37033217324766E+00  8.04357226459573E+00
  4.05242148955501E+00  5.06910624906500E-01  2.12875880704718E+00  1.45922098236999E+00 -2.62489050895571E-02
 -2.07206921310778E-01 -1.09447673735025E-01  3.94967428427040E-01  1.64256232300842E-01 -4.18469049455081E-02
  4.74735869054696E-02  1.01454334119902E+00  6.10122654528701E+00  3.33641559811796E+00  4.42295671743318E-01
  4.74431824587804E-01  4.60923977480071E-01 -3.14370704457046E-02  1.62952496788242E-02 -7.25613445600918E-02
 -2.02163470495362E-02  7.69214051822956E-02  1.05615475821679E-02 -9.03065078188535E-02 -5.23683554194837E-02
 -6.95193271762655E-02 -3.73912680729541E-02  9.57628310208170E-03  1.09061243192680E-02 -3.03287510979794E-02
  1.64021350838096E-02 -1.01085182265579E+00 -6.07939122167267E+00 -3.33114939003280E+00 -4.41817926724754E-01
  1.72924301581287E-04  8.30329082457306E-02  1.93184554030151E-02 -4.23788121997427E-01 -4.34067898988148E-01
  2.88236216404424E-02 -6.49931965237591E-02 -5.83102510265548E-03  9.21754336006477E-02  5.30303814304326E-02
 -7.60751860024720E-02 -4.02288581631000E-02  1.59114424876641E-02  2.90202656920926E-02 -1.15726118443396E-02
  9.75131755386991E-03  7.04047884446375E+00  3.84924383788263E+00 -5.50882519629029E-01 -1.99223139244221E+00
 -1.18041953506860E+00 -4.94275247347806E-02 -5.38317866730705E-02 -7.01940862355929E+00 -3.83956119646171E+00
  5.48397815748100E-01  1.98511840362251E+00  1.17649109243623E+00  4.93241783262904E-02 -5.33175426871060E-02
 -5.57892241755464E+00 -4.80004213688036E+00 -4.69391185135759E-01  5.68171271180022E-01  3.18880170686048E-01
  1.00465702689734E+00  6.43737791640875E-01 -1.87020079467637E-02  3.31076862733961E-02  2.22219762759197E-04
  5.49108156284655E+00  4.76486801901140E+00  4.83456875003571E-01 -9.90552324332679E-01 -6.35476725603205E-01
 -5.40281635410544E-01 -3.02776720575577E-01  1.71605083697752E-02 -3.21406475936710E-02  1.39041225530466E-03
* ORBITAL    1   40
  2.49125892724096E-03  1.76982680121731E-02  7.69227188613623E-02  4.53816607622675E-01  2.50747790637221E-01
 -8.85553283283062E-03  1.09512079253726E-02  8.75864098579764E-03  4.34931215955319E-02  3.19278022168459E-04
  4.20646097406850E-04  2.37433316237878E-04 -1.88191528656392E-04  4.45851081153684E-06  4.37808704112323E-04
  6.06048835769990E-01  3.33695742578745E+00  1.93739523476809E+00  2.24190879866907E-01  5.91675390205197E-01
  6.00212264205157E-01  3.39547048578322E-03  5.99885313140901E-01  6.02825532975100E-01  3.41373421486982E-03
 -8.63290338277915E-02 -3.72579294520705E-02 -3.44114593422947E-01 -1.64496834536040E-01  5.64918061326947E-04
  2.14811451843392E-04 -3.99026795225808E-02 -2.12138891744281E-02 -2.12872998832047E-02  3.99134715429267E-02
  8.25585428241416E-01  4.68419336304259E+00  2.58935148858192E+00  2.78377608041570E-01 -1.14068883896411E+00
 -9.14499738236797E-01 -1.70043065461985E-02 -3.07386109543244E-01 -1.32753551763645E-01  5.04542681829283E-01
  2.34916941551450E-01 -9.99554327856697E-02  4.26386094302782E-02  8.09552196383548E-01  4.59061633374557E+00
  2.54120611502836E+00  2.72214907544174E-01 -1.16517922898192E+00 -9.31240820607395E-01 -1.66892553020660E-02
 -3.04557341725068E-01 -1.31345307128551E-01 -5.08865455248056E-01 -2.36747723536537E-01  4.31351954912913E-02
  9.94165311243211E-02  7.46189517573752E-02  3.94379703013790E-01 -3.63160517495525E-01 -8.23295765846158E-02
  3.63362466518168E+00  1.72073359739879E+00 -2.58095963892886E-01  1.36914075979553E+00  7.40437538336378E-01
 -1.02106109789438E-01  8.99140036352547E-01  3.43572862280904E-01  1.06100170809089E-01  3.34360608416048E-02
  5.19583891651708E-01  2.24188897728594E-01 -1.07041447025805E-02 -5.80494092626581E-02 -9.98258287002293E-02
  3.78239736920276E-02  9.05327299511051E-02  4.88530747593648E-01 -3.13749267916070E-01 -7.58995105187655E-02
  1.37453086662156E+00  7.44695230646776E-01 -1.02537184406590E-01  3.65051627532819E+00  1.73309904205478E+00
 -2.58466480151557E-01  9.00385783757990E-01  3.43822310615161E-01  1.05289622998431E-01  3.29069180233347E-02
 -5.22830144772978E-01 -2.25551839127645E-01 -3.83119722755158E-02 -1.00337288156043E-01 -5.81485136818879E-02
  1.05871629319938E-02  3.54656012966708E-01  2.48409572114493E-01  2.87850872886131E-02 -3.61877479112457E-02
 -2.94294133333153E-03  1.06403290413357E-02 -1.01541363858324E-02  4.39185155528903E-01  2.98494069744768E-01
  2.41230170830821E-02 -5.95363598188409E-02 -1.67413053357976E-02  1.00854277656355E-02  1.07599813622083E-02
 -6.00202710186629E+00 -2.26347508337075E+00  1.07286372856624E+00  2.10129621280714E+00  1.21327122215013E+00
  1.02139226820616E+00  5.89800259855498E-01 -1.32117544653926E-01  7.69716480087475E-02 -9.96311003997356E-02
 -6.10455875927067E+00 -2.34431438888104E+00  1.06816721629530E+00  1.04186039743831E+00  6.02943250529321E-01
  2.11431165012070E+00  1.22064898843321E+00 -1.32619169151452E-01  7.76268120024039E-02  9.95053476866654E-02
* ORBITAL    1   41
 -1.43325945826704E-06 -9.76520165072011E-06 -3.42272902750487E-05  1.39615935071449E-04 -4.06777699258995E-04
  4.47109467106298E-04  1.16294587619152E-04  1.63772467703039E-04  1.52771973435318E-04  5.76298602319755E-02
  1.61226695896508E-01  8.88698259042093E-02  1.24198893007985E-05  3.41347213941861E-04  1.07404791224232E-05
 -2.78426319239212E-04 -1.71199723664521E-03 -1.10620486954321E-03 -1.70734572204051E-04  4.77336040128855E-02
  1.13937084972712E-01 -4.37579866187304E-03 -4.97133535190495E-02 -1.15419629050042E-01  4.29855591955432E-03
 -2.06573665342081E-06 -3.86056240655364E-05  3.92547776880713E-05  1.41270331160464E-05  1.86356538928071E-01
  1.00255042646599E-01  2.74865444372955E-03  7.87553167936859E-03 -7.81754520564095E-03  2.72696528521823E-03
  1.23661597269502E-01  8.26632303156801E-01  9.31598704485305E-01  1.60404673248428E-01 -3.64290972520856E+00
 -1.63277826804410E+00  2.85232600458081E-01 -6.12459691154012E-02 -1.67444913596042E-02  8.46623847329793E-01
  3.23806248994535E-01 -1.65632781146755E-03  9.41435656813531E-02 -1.27233850033679E-01 -8.46818584510932E-01
 -9.42052687544819E-01 -1.61559411351160E-01  3.63702447622244E+00  1.63114487308658E+00 -2.84542713223133E-01
  6.23760364285008E-02  1.72461928687091E-02  8.46368171941551E-01  3.23872709443760E-01 -9.40142170602113E-02
 -2.02131145593049E-03 -1.22101944222293E+00 -6.94874078447413E+00 -3.54549650365898E+00 -3.92148972701170E-01
  6.16562488747439E-01  5.16593048197125E-01  5.19018656659445E-03 -1.33981606062669E+00 -7.12377371182868E-01
  1.18909276089736E-01  5.35664558657038E-01  2.64450331327754E-01  3.21822950071690E-01  1.47983251887231E-01
 -5.40215402896346E-01 -2.32036836045050E-01 -9.65307502617532E-02  5.19123815317249E-02 -3.07325502506157E-02
 -2.47384686704654E-02  1.22259501897158E+00  6.95807514315614E+00  3.55156569705473E+00  3.93115429721802E-01
  1.34023573872649E+00  7.13752676537979E-01 -1.18516239505822E-01 -6.16032504336283E-01 -5.13990074026660E-01
 -4.33513146025906E-03 -5.36310818726868E-01 -2.64536302652509E-01 -3.21989229858515E-01 -1.48052641395944E-01
 -5.40164649421996E-01 -2.32015055981266E-01 -2.47182002663862E-02  3.08109551480460E-02 -5.18307665814431E-02
 -9.64887781326732E-02  5.37740397991853E+00  2.12251119462215E+00 -9.29585754727459E-01 -2.28785860251767E+00
 -1.34118618598876E+00 -7.73259434550148E-02 -1.48597898640147E-01 -5.36189767903071E+00 -2.11592006250715E+00
  9.27124391949424E-01  2.28175363093992E+00  1.33758896958898E+00  7.71060048241188E-02 -1.48271589105760E-01
  2.41320579362705E+00  7.38663575301485E-01 -4.99638921795831E-01 -1.03518738508899E+00 -6.48428742319636E-01
 -7.81806319416934E-01 -4.93976035902738E-01  5.38364954597381E-02 -3.44289004804470E-02 -6.73244133611171E-03
 -2.41697881511398E+00 -7.41108036008084E-01  4.99351114379658E-01  7.81622627153063E-01  4.93944755308471E-01
  1.03410934312717E+00  6.47776295268211E-01 -5.36120937432382E-02  3.43341797594977E-02 -6.90930055493182E-03
* ORBITAL    1   42
  5.89795141082964E-03  4.27463094758119E-02  2.19271543296252E-01  1.64587376718848E+00  5.89333493911628E-01
 -2.04867018772746E-01 -8.06200494985766E-02 -2.38116101986905E-01 -7.53836740836927E-02  5.17368709098219E-04
  1.49091149278450E-03 -8.81079709537823E-06  9.29637763434102E-04  4.05753691895813E-06 -1.02671261363528E-03
  1.58694908260704E-01  6.94002245551352E-01  3.20166900482887E-01 -2.50186552430944E-03 -1.07327336438657E-01
  2.87370050107034E-02 -8.48510703348698E-03 -1.13525635737344E-01  2.12751517119022E-02 -8.32054002922655E-03
 -6.25682557133541E-02 -5.86874455306224E-02 -2.42931281534968E-01 -1.20471793530139E-01  1.96389737271793E-03
  6.87245681468554E-04 -2.04613980807478E-02  6.41170018114089E-03  6.06069406691843E-03  2.07524079799735E-02
 -6.73082243182029E-01 -3.69284522326694E+00 -1.96322027035759E+00 -2.33800964133396E-01 -2.12639457867838E+00
 -8.74353761394541E-01  1.56835673126993E-01  1.25331682896379E-01  4.33399354351681E-02  2.52149627418675E-01
  8.30761036216055E-02  6.08270450716889E-02  5.01499074722604E-02 -6.76428056326706E-01 -3.71042485060738E+00
 -1.97073023644460E+00 -2.34802625666257E-01 -2.16247941927934E+00 -8.91396293685056E-01  1.59432458155114E-01
  1.26349297092852E-01  4.37301734896837E-02 -2.60185191659259E-01 -8.62678309381357E-02  5.11281230700925E-02
 -6.10588428694681E-02  5.32460770064871E-01  3.02226145982605E+00  1.56615724379262E+00  2.15481442857305E-01
  2.29789410830008E+00  1.65728586260469E+00  9.55627536365763E-02  1.01819245342964E+00  8.93356584554181E-01
  4.48365265250596E-02  1.77139553112288E-01  9.64033042111540E-02 -1.59206279020025E-01 -8.01805589957126E-02
  4.89390798078167E-01  2.10926585853771E-01 -9.31816035756430E-03 -1.48619691062416E-02 -3.49345934075167E-02
  3.05099078874559E-02  5.33764338513881E-01  3.02988416173178E+00  1.56661450559868E+00  2.15828545585618E-01
  1.02425481989552E+00  9.01621966389708E-01  4.51201750982071E-02  2.33431349539729E+00  1.68052136678970E+00
  9.54223744092580E-02  1.82806564831526E-01  9.90137655405728E-02 -1.55960636404934E-01 -7.88848642322684E-02
 -4.96190779923110E-01 -2.13952747970825E-01 -3.11306309711806E-02 -3.56796753760751E-02 -1.50343919375086E-02
  1.02224181639052E-02  4.46217174459937E+00  2.09305806837180E+00 -5.82366718525153E-01 -1.67598777216380E+00
 -9.83044883267133E-01 -5.32945097665503E-02 -8.33619041427008E-02  4.53374210599110E+00  2.13260275321934E+00
 -5.88704253001043E-01 -1.70150760003114E+00 -9.97781609245318E-01 -5.40456801646487E-02  8.47560751177155E-02
 -4.58511808757042E+00 -1.97034566154953E+00  5.84919952195009E-01  7.47528290857709E-01  3.99718750651802E-01
  8.39736586853184E-01  5.46516079596608E-01 -3.54661667760877E-02  1.37336408463440E-02  4.31797635492794E-03
 -4.67125525794030E+00 -2.03214560031946E+00  5.84090055522631E-01  8.57828302975461E-01  5.58308301787691E-01
  7.55315316951298E-01  4.03599437496349E-01 -3.58423214983144E-02  1.42330856261829E-02 -4.59103946872146E-03
* ORBITAL    1   43
 -7.11601439405773E-03 -5.12400948825381E-02 -2.51709939290404E-01 -1.27882594138250E+00 -1.98284127392479E-01
  3.26630825982461E-01  3.24593880107229E-02  6.89923011939461E-02 -3.06043846056945E-03 -7.00641559466189E-04
 -1.84135369771755E-03 -2.91129339957091E-04 -1.10061008252767E-03 -2.61663305358355E-06 -9.02435939716040E-04
 -3.37520661132287E-01 -1.78528436552065E+00 -7.56185136032571E-01 -4.20237683729930E-02 -3.58419495943883E-01
 -2.28827098228853E-01  1.86016815397906E-02 -3.50838387623141E-01 -2.20547877121849E-01  1.85810769030229E-02
  5.85934966048966E-02  1.20168380842947E-02  3.25803024650287E-01  1.64410343283944E-01 -1.98100145119349E-03
 -7.59397039789524E-04 -5.96067941471515E-03 -6.59344159507144E-03 -6.25520530166586E-03  5.68195771116051E-03
 -6.10535364397117E-01 -3.27423915838581E+00 -1.84857202848589E+00 -2.32313535071185E-01 -1.32525939034166E+00
 -7.62216038125538E-01 -2.48020790154365E-02  2.44840595825501E-01  9.22086028026561E-02  2.60218074613124E-01
  1.49535036838967E-01  6.10249515721027E-02  2.57531983630739E-03 -6.08845632987341E-01 -3.26606105828940E+00
 -1.84465558425271E+00 -2.31688168787686E-01 -1.30255125851505E+00 -7.51935229647768E-01 -2.65407803568179E-02
  2.44175532859197E-01  9.20465574853242E-02 -2.54868912939496E-01 -1.47375131340696E-01  1.93313937144522E-03
 -6.08362738650884E-02  3.67037635170324E-01  1.95822300611645E+00  1.26857837673632E+00  1.44305876352318E-01
  4.44231067951572E-01 -1.53526128841854E-01 -8.40229685147587E-02 -8.77421091163293E-01 -9.18298020756402E-01
 -1.01167208585913E-01 -2.60825577974794E-01 -1.39717920974045E-01 -1.43409786714782E-01 -5.16782870879203E-02
  1.93023022157345E-01  7.06535703128099E-02  2.08692339523872E-02  1.47546567621816E-03 -2.00508744349567E-02
  2.08319952153784E-03  3.65050875386447E-01  1.94721096279886E+00  1.26624127974388E+00  1.43892831609979E-01
 -8.86276301670671E-01 -9.26918520501438E-01 -1.01090206720612E-01  4.12929467665328E-01 -1.72334074974442E-01
 -8.37541487961289E-02 -2.64793280443839E-01 -1.41533559112715E-01 -1.45478132397034E-01 -5.24446104151996E-02
 -1.85645398747777E-01 -6.73921827209183E-02 -1.50011866965732E-03 -1.94598767697318E-02  1.73988600180527E-03
 -2.14964414487620E-02  3.13904502691147E+00  1.16998360784998E+00 -5.31181487725033E-01 -8.11490053939234E-01
 -4.48749806117542E-01 -1.95080422098086E-02 -1.78218211730564E-02  3.09400257680318E+00  1.14380571520394E+00
 -5.27691145484386E-01 -7.95408187058224E-01 -4.39580303199625E-01 -1.90418319097361E-02  1.69381031700235E-02
 -3.30844050542168E-01 -3.71537307496107E-01 -3.87793931919761E-02 -1.53387561125253E-01 -1.19840959630135E-01
  9.71169187380545E-01  6.73484904701638E-01 -7.21070158499966E-02  8.23607676370962E-03  4.09269152338362E-03
 -2.55503747685226E-01 -3.21895998105609E-01 -4.03515041914746E-02  9.54216078395290E-01  6.62426746519948E-01
 -1.61042631007363E-01 -1.23743238806688E-01 -7.16404095138770E-02  7.73576253482833E-03 -3.84130390115333E-03
* ORBITAL    1   44
  3.95079460065407E-03  2.83666186519532E-02  1.33301815441687E-01  3.48130092257898E-01 -5.68095639382393E-02
 -1.60357851252755E-01 -4.16537732403608E-02 -8.57889923900004E-02 -4.22180910030744E-02  3.08588657336173E-04
  6.50140197915390E-04  1.03828736533665E-04 -9.83398090396988E-04  6.96495067304648E-08 -7.75101606836178E-04
  5.28786752834593E-02  5.36675272938410E-01  1.53730012106153E-01  3.11587953740901E-02  3.93792022894810E-01
  1.53040230268193E-01  4.24170957753161E-03  3.91015670185013E-01  1.50047988413819E-01  4.21764103231850E-03
  1.18850147434932E-01  5.71243824159367E-02  1.19884235611138E-01  4.97388171971393E-02  6.34989897814622E-04
  2.46227594254009E-04  1.53655165566774E-02 -1.11888889742485E-03 -1.23008898820005E-03 -1.52714565616940E-02
  7.98903833558924E-03  5.93364546812410E-02  3.97087685781946E-01  6.31183380571058E-02 -4.74681494117841E+00
 -2.41075545170205E+00  2.45372111362302E-01 -2.45194500772019E-02  1.56101900290130E-02  1.19980523431907E+00
  4.80575214368704E-01 -2.50712998385954E-02  1.17317629150223E-01  7.70321793277802E-03  5.82524262686877E-02
  3.96825855510979E-01  6.30560454560408E-02 -4.75543942549080E+00 -2.41462939651558E+00  2.46057305837280E-01
 -2.43992060160208E-02  1.56126479239125E-02 -1.20188043874855E+00 -4.81415766285350E-01  1.17567761349747E-01
  2.50106192909829E-02 -6.50773388961176E-01 -3.81739189835776E+00 -2.05435980310410E+00 -2.29385753328630E-01
  2.30028895796644E+00  1.38321834884511E+00 -1.27083426190460E-01 -1.68972226280667E-01 -4.14088228839232E-01
 -9.41763902583361E-04  8.25485844145788E-01  3.71022902729935E-01  2.27434022074762E-01  1.16496223310712E-01
 -5.10575174369260E-01 -2.39389749773992E-01 -4.57438546396475E-02  2.16795833532017E-02 -7.88130079275622E-02
 -4.34669568283444E-02 -6.50754761296226E-01 -3.81746250808958E+00 -2.05552305037721E+00 -2.29483619325674E-01
 -1.66404530694046E-01 -4.11535335561619E-01 -9.45233131109383E-04  2.31113980050608E+00  1.38964787834217E+00
 -1.27204975783309E-01  8.27092048102397E-01  3.71754806426261E-01  2.28220141933237E-01  1.16793246875917E-01
  5.08194492168820E-01  2.38337260081952E-01  4.32795125992859E-02 -7.90282170586219E-02  2.16057357242185E-02
  4.59920980852347E-02  7.39154703589291E+00  2.92067672663854E+00 -1.21916629005104E+00 -2.52685681416477E+00
 -1.46053026808547E+00 -7.27454641503016E-02 -1.56657658534802E-01  7.40753798906353E+00  2.92955801000840E+00
 -1.22064401906235E+00 -2.53278069162070E+00 -1.46390006912239E+00 -7.29253561595953E-02  1.57000029338228E-01
 -1.53956415305345E+00 -6.01645881146717E-01  3.00677292037996E-01  8.88364689177667E-01  5.21559155394929E-01
 -3.78708889908914E-01 -3.11371878035391E-01 -4.57953030619611E-03  2.25586290167605E-02 -6.63572353887566E-02
 -1.56343438209591E+00 -6.17216460803333E-01  3.01271590860659E-01 -3.73245311901625E-01 -3.07799726791850E-01
  8.90401256281344E-01  5.22522722840117E-01 -4.72781066861720E-03  2.27178751707244E-02  6.62752676224257E-02
* ORBITAL    1   45
  1.45292379686041E-04  1.04690168546501E-03  5.24847672620023E-03  3.00841801412265E-02  1.06520481416801E-02
 -7.18906065812164E-03 -2.51371104558502E-03 -6.55579286014404E-03 -3.43428237181360E-03 -1.26190939719573E-01
 -3.78355359143986E-01 -9.98960535445154E-02 -6.24578542417721E-05 -1.19036739087823E-03 -8.23694300408207E-05
  2.12707112913439E-03  1.02225864361210E-02  3.48246696139109E-03 -1.83834465022127E-04 -1.00237501867790E+00
 -1.04969848541269E+00 -2.31129468370915E-02  1.01094889376135E+00  1.05606370248192E+00  2.30699274842022E-02
 -5.16560972279096E-04 -3.61801627516458E-04 -3.51321832551249E-03 -1.78281240188563E-03 -4.49810128534395E-01
 -1.85529197644090E-01 -3.07432386264689E-02 -3.63752966211668E-02  3.64504088525577E-02 -3.06918201055671E-02
 -2.65457261269015E-02  5.00373518136732E-02  3.22482081304153E-02 -1.56634050876223E-02 -2.02880737799019E+00
 -8.92621875750854E-01  1.60039345973341E-01  1.11961795862865E-02 -1.72217347123856E-02  5.42378624592669E-01
  2.25583309227132E-01  1.73357435690050E-02  6.03235821629486E-02  2.99308590674410E-02 -3.06402863231075E-02
 -2.08927079336944E-02  1.69733228520982E-02  2.00699065612932E+00  8.83433343954416E-01 -1.58014171370882E-01
 -1.56474205969294E-02  1.53021361982590E-02  5.38346824614198E-01  2.24405542577658E-01 -5.94760971396018E-02
  1.79792411962209E-02  1.46747576631141E-01  7.64622750620883E-01  2.07420480928991E-02  5.07518099398473E-03
  3.45529670869951E+00  1.88883608751263E+00 -7.19370272141046E-02  1.07219015757853E+00  8.60122779996421E-01
 -4.28709814739583E-02  4.27800161986101E-01  1.91449908446101E-01  1.32789854696927E-01  3.89449182234067E-02
  8.64028707825063E-01  3.77590162408565E-01 -5.82832030426241E-02 -3.33773554467552E-02 -6.56942260359598E-02
  6.44870744712940E-02 -1.46277102527236E-01 -7.62806041347499E-01 -2.52453525411024E-02 -5.61590992064150E-03
 -1.04630288944442E+00 -8.40160087279365E-01  4.38969049278631E-02 -3.41297278859894E+00 -1.85965784065141E+00
  7.19808006145166E-02 -4.17610874809256E-01 -1.86755480313733E-01 -1.35946183954315E-01 -4.05550050320852E-02
  8.60914208074618E-01  3.76230679712901E-01  6.42508997259848E-02  6.48313537683322E-02  3.30973949088644E-02
 -5.82157767837139E-02  3.74024642635347E+00  2.21025375961404E+00 -2.96955564367007E-01 -1.37790881538939E+00
 -7.70653744235046E-01 -3.99721385290009E-02 -7.61153497656702E-02 -3.71345214811020E+00 -2.19261566258750E+00
  2.96060097394858E-01  1.36527289725560E+00  7.62850454775756E-01  3.95997213789292E-02 -7.52637002757672E-02
 -7.94829011122431E+00 -4.77884004070080E+00  4.09743286541511E-01  7.69334443698179E-01  3.76391292487185E-01
  1.93944556315911E+00  1.26711543406487E+00 -6.59681539200144E-02  6.09118533047132E-02  2.35211376233979E-02
  7.87166998977783E+00  4.75086498345939E+00 -3.96307272817780E-01 -1.93744652177803E+00 -1.26692415167836E+00
 -7.47923605508128E-01 -3.64219645175434E-01  6.56497697675925E-02 -6.04681531819858E-02  2.42100621587000E-02
* ORBITAL    1   46
 -6.03682464886941E-05 -4.34331404983047E-04 -2.21158521886920E-03 -1.20974602366353E-02 -5.00236422200899E-03
  2.82626751807253E-03  1.41498028114792E-03  3.87738817098829E-03  2.95861134749506E-03  1.33877829843318E-01
  3.64164496472426E-01  8.92883910600692E-02  5.84887176824512E-05  5.04255851816606E-04  6.89780743742814E-05
  2.69098968618007E-03  1.63123071581586E-02  1.01840988432832E-02  1.51452253477432E-03 -2.29955138865442E-01
  1.54501608186955E-02 -5.64515527482382E-03  2.31779257999093E-01 -1.30961566491350E-02  5.74052188753936E-03
  1.75230408948313E-04  1.85588662231182E-04  7.81969623016906E-04  4.17709339953647E-04 -1.64957852192068E-01
 -1.18640108763139E-01 -1.58147855025105E-03 -7.63567438762267E-04  7.04041302058804E-04 -1.16983470630648E-03
  1.94997337256874E-01  1.24730264317078E+00  8.23497497023485E-01  6.65495508770384E-02 -3.50421416075053E+00
 -2.23714263460411E+00  1.62611536373222E-02 -2.12034576044723E-02 -4.91589115222231E-03  1.01001415388047E+00
  4.50841642511521E-01 -3.96854565478116E-02  5.99649424256358E-02 -1.97676824616354E-01 -1.26305268466597E+00
 -8.31386561381422E-01 -6.74775753650855E-02  3.50069622898443E+00  2.23507736088633E+00 -1.59191801357198E-02
  2.51282344314190E-02  6.66562404141371E-03  1.00720713243886E+00  4.49562530157200E-01 -5.99222809256131E-02
 -4.01682777466807E-02  1.43442919522270E-01  5.29717765300900E-01  1.03053330795377E-01  1.67927609797260E-03
  3.41813649393037E+00  1.36681615238421E+00 -3.20799438478403E-01  1.21638609085276E-02 -6.99045451204314E-01
 -1.70248575366919E-01  6.93615966694230E-01  2.48902255582590E-01 -1.11986259965125E-01 -4.31657572894187E-02
 -1.36162197342990E-02 -2.16198596462238E-02  7.68206200814498E-03 -2.19653131569648E-02 -1.14569386162258E-01
  2.40548096823991E-02 -1.53108304213251E-01 -5.84406999871718E-01 -1.32228469781434E-01 -5.17984300143289E-03
 -2.42986813421173E-02  6.91299851767719E-01  1.69859791537007E-01 -3.44566120081274E+00 -1.38239782369294E+00
  3.21416442673951E-01 -6.99028433424345E-01 -2.51367475378841E-01  1.20373418155953E-01  4.68495449724739E-02
 -1.38090350966950E-02 -2.17873727713650E-02  2.39058803291016E-02  1.15054885363609E-01  2.19755393063530E-02
  8.68880229695149E-03  5.11860381758674E+00  2.27644275674084E+00 -7.14137247426122E-01 -1.35311719187767E+00
 -7.47111305575878E-01 -3.01093137170377E-02 -5.30931353852877E-02 -5.10345669339843E+00 -2.27448410815479E+00
  7.09392369704458E-01  1.34878709483650E+00  7.45070641463130E-01  2.99816795546818E-02 -5.27376243981740E-02
 -6.02880634342353E+00 -3.25981828696031E+00  6.03772519487962E-01  1.66547465799880E+00  9.68246464857650E-01
  1.79433175171815E+00  1.12688507786295E+00 -1.24559274841188E-01  7.27091122456198E-02 -5.33973336268454E-02
  6.09409521548338E+00  3.28466424774691E+00 -6.15186220671312E-01 -1.79829750229216E+00 -1.12847586876856E+00
 -1.68268903643913E+00 -9.78066319846646E-01  1.24978974228746E-01 -7.31854436968777E-02 -5.40400765591697E-02
* ORBITAL    1   47
  4.30934279125089E-05  3.10539795714294E-04  1.59723390882500E-03  8.92200659865819E-03  3.98719305107431E-03
 -2.09070516002031E-03 -1.05113104453266E-03 -3.19278520665084E-03 -2.54958173732876E-03 -1.15344006886132E-01
 -2.88439482647156E-01 -7.43689113837233E-02 -4.22454594131664E-05  2.16765398485548E-05 -4.82767899570079E-05
 -2.71280442683330E-03 -1.62379483606199E-02 -1.01308255366671E-02 -1.47308904857601E-03 -6.42871450423881E-01
 -1.60164348774263E-01  5.88446421976816E-02  6.40070232566544E-01  1.56854440865545E-01 -5.90444226775183E-02
 -2.28149839803905E-04 -2.05998374116961E-04 -6.79010497247651E-04 -3.77752893140692E-04 -7.06010611803618E-02
 -3.15040402715783E-02 -7.43665503243806E-03 -1.52140817678893E-02  1.52723933886056E-02 -7.88355130900759E-03
 -6.68848306550793E-01 -3.90079231390942E+00 -2.14479281229565E+00 -2.70195755333312E-01 -2.90108087205014E+00
 -1.48880732454224E+00  1.10545815427043E-01  4.12627042139316E-01  2.07323410312980E-01  5.83086512549212E-01
  2.17131196561672E-01  1.56248704887238E-02  7.24544569888821E-02  6.70996648998508E-01  3.91340026950492E+00
  2.15087749766024E+00  2.70883585938523E-01  2.90606045304834E+00  1.49135857211343E+00 -1.11102262052025E-01
 -4.16141372573035E-01 -2.08900511708571E-01  5.86588014729457E-01  2.18707001122238E-01 -7.25602123683974E-02
  1.60442831993714E-02  6.60480564850866E-01  3.51146272260474E+00  1.76753002778607E+00  2.48058169024867E-01
  2.10114861274143E+00  1.61067974895504E+00  3.83262101254324E-02  1.46692640583161E+00  7.91295220128617E-01
 -3.51924987321198E-02  2.13127674260424E-01  9.25655884823437E-02  2.53103582579126E-01  1.36712519512713E-01
  1.13202515812357E-01  5.21973443264394E-02  2.83291598746669E-03  2.65249387551770E-03 -2.73644951746850E-02
 -4.00543422427615E-03 -6.49674834831382E-01 -3.45011208234743E+00 -1.73416616277190E+00 -2.44041355846481E-01
 -1.45378011358415E+00 -7.82987890608923E-01  3.55739880879908E-02 -2.07477140796928E+00 -1.59596081062346E+00
 -3.89029916072194E-02 -2.07918673114347E-01 -9.01610243697544E-02 -2.61712187290359E-01 -1.40483844723699E-01
  1.13554498703859E-01  5.24358288191402E-02 -3.82208376541415E-03  2.69475491596167E-02 -2.66153686866026E-03
  1.76378206945054E-03  6.30901641288365E+00  3.00166089583790E+00 -7.33578602702667E-01 -1.68692679832010E+00
 -9.83733827607103E-01 -3.66025320897081E-02 -1.04117214536893E-01 -6.32620580971573E+00 -3.00477551536768E+00
  7.38491960282256E-01  1.69232491138780E+00  9.86403488835631E-01  3.67629585498766E-02 -1.04557415981517E-01
 -4.73497361915766E+00 -3.52393071585023E+00 -9.34739731291080E-02  2.25419557718849E+00  1.42203940562499E+00
  3.75621566731468E-01  1.94413753886783E-01 -2.31782013736917E-02  2.59398564774031E-02 -2.23107026869989E-02
  4.66862506519142E+00  3.49855834965950E+00  1.04943693960585E-01 -3.71906154756622E-01 -1.93014714855097E-01
 -2.23682763245894E+00 -1.41205484210075E+00  2.28001238540293E-02 -2.54261452778587E-02 -2.16559137686657E-02
* ORBITAL    1   48
 -1.43116287163532E-05 -1.02581686728803E-04 -5.26421765717439E-04 -2.86655378874999E-03 -1.30951363960721E-03
  7.45642292654033E-04  3.54156776040625E-04  8.99449608930186E-04  8.42731172911525E-04  3.66479787770895E-02
  1.04302864961474E-01  1.35016510191103E-02  1.93065758431416E-05  8.04111904504966E-04  2.32931250722008E-05
  1.23358030467681E-03  7.34109137070307E-03  4.54934739495223E-03  6.48889777378659E-04  5.50591647439156E-01
  6.86898494789419E-01  2.08623404006975E-02 -5.49098903979873E-01 -6.85275387163319E-01 -2.07943832043941E-02
  4.49629471102431E-05  5.84636334363686E-05  2.06098485053243E-04  1.18487277684001E-04  3.64522371678171E-01
  1.78397612063094E-01  1.47445222975251E-02  2.42435853829402E-02 -2.42759473427125E-02  1.49413152133621E-02
 -1.70996459566624E+00 -9.67121773643723E+00 -5.49214424277498E+00 -6.51070893855722E-01  5.49188518263916E-01
  3.82577127422919E-01 -1.25377107349040E-01  5.06200904100027E-01  1.93203182773838E-01 -7.53753976527774E-01
 -3.06081839637120E-01  1.42132762944331E-01 -6.85007598315187E-02  1.70913112034276E+00  9.66630614743670E+00
  5.48978187626704E+00  6.50818967181424E-01 -5.51045496707619E-01 -3.83377696866699E-01  1.25657478132870E-01
 -5.04772755241828E-01 -1.92571061517986E-01 -7.55315418196769E-01 -3.06769862977779E-01  6.85491809679267E-02
  1.41969258643986E-01  1.10792671775490E+00  6.53303597976742E+00  4.20354902250298E+00  5.16787951369576E-01
 -2.03832604575306E+00 -1.30630798771102E+00  1.77526787270805E-01  5.71957499461729E-01  5.34264764902694E-01
  9.33760482384520E-02 -9.10376627492000E-01 -3.70416335185396E-01 -4.26651607272127E-01 -1.61801576136316E-01
  1.31498987938748E-02  5.75756026824678E-03  1.03362798911377E-01  1.34033793904487E-02  7.71866842492344E-02
 -1.94877958416779E-03 -1.11262633497352E+00 -6.55978408898123E+00 -4.21826088887304E+00 -5.18543770511638E-01
 -5.77017979017563E-01 -5.37407976139900E-01 -9.35376987093954E-02  2.02749220515042E+00  1.30038288217916E+00
 -1.77272030223494E-01  9.08198095573440E-01  3.69418200712973E-01  4.30324235617733E-01  1.63393677499343E-01
  1.27978909509953E-02  5.56082279323623E-03 -2.04024053454017E-03 -7.70227316708145E-02 -1.34120075989267E-02
  1.03833161588077E-01  1.68560040681193E+00  9.81332798572965E-01 -8.04782318547696E-02 -1.74122837420189E-01
 -1.45303340378802E-01 -1.65561273856360E-02  5.30840761883980E-02 -1.67861283068843E+00 -9.80016956815372E-01
  7.84865801653257E-02  1.71801546170126E-01  1.44145425749459E-01  1.64853267401205E-02  5.32827089565168E-02
 -3.82795296371741E-01 -7.63331255292142E-01 -3.24988904026104E-01 -1.44548299607044E+00 -8.98107845958981E-01
 -1.88536753391038E-01 -7.71029139792233E-02  5.65093378023532E-02 -1.86512566887024E-02  4.75089902694796E-02
  4.10253899230994E-01  7.73845719180463E-01  3.20240885561493E-01  1.87031176904671E-01  7.65514448392912E-02
  1.43830546371374E+00  8.93965714637662E-01 -5.63552421023082E-02  1.84276462040152E-02  4.72269873258890E-02
* ORBITAL    1   49
 -1.95177343629836E-03 -1.42165577461274E-02 -7.05744811439633E-02 -3.81369983686091E-01 -2.11847024558131E-01
  3.85336759702692E-02  8.75541766809213E-02  2.16683649928463E-01  5.95718250164806E-02  8.66847143017546E-04
  2.55757308543573E-03  9.90700533899061E-04  3.09393638532295E-03  9.24073761064055E-06  1.64137861486521E-03
 -5.65548307046385E-01 -3.36743860562245E+00 -2.43405628024526E+00 -3.68367376628496E-01 -6.61611551465960E-01
 -6.98685368405420E-01 -3.24171014863642E-02 -6.69264045237919E-01 -7.05332756054580E-01 -3.24445671802325E-02
  6.67747290915517E-02  2.52665371536685E-02 -1.32688956523867E-01 -8.79441647779143E-02  6.73657519853237E-04
  2.22713452611557E-04  5.64962773395923E-02  1.81573467933393E-02  1.79287920277892E-02 -5.63568185752195E-02
 -5.42922301391945E-01 -3.21190043175144E+00 -1.91368327169175E+00 -2.65961206219471E-01 -5.26768978943947E-01
 -7.67498738149784E-01 -2.32400328301706E-01  1.73863927119101E-01  8.56562077611257E-02 -6.60966224788862E-01
 -2.70015821708541E-01  2.68438045012274E-03 -4.03481316152359E-02 -5.43627601270234E-01 -3.21687214407371E+00
 -1.91692461540900E+00 -2.66237877839320E-01 -5.26225363782477E-01 -7.63800218843111E-01 -2.31064191315100E-01
  1.74954352253774E-01  8.62568818192211E-02  6.60225135296705E-01  2.70090880283138E-01 -3.99079420476752E-02
 -2.71264191114346E-03  1.22755514603452E+00  7.05066537508667E+00  4.04507001280337E+00  4.80424522417430E-01
  8.27598712514658E-01  3.00648567992177E-01  1.26921279013276E-02  1.51182597491908E+00  1.11342761153776E+00
  1.05139454443213E-01  3.98079784098521E-02  2.48037328238384E-02 -5.90891142991377E-01 -2.40271998414468E-01
 -4.57402851234803E-01 -2.09917636070544E-01  1.35741096568366E-01  3.17429996044533E-02  1.38493821854151E-02
 -4.35741805603713E-02  1.22880320768537E+00  7.05704196137648E+00  4.04656870166348E+00  4.80890203490346E-01
  1.52305711421119E+00  1.12243150761186E+00  1.05253735342946E-01  8.33956223516607E-01  3.09837831844064E-01
  1.40318286818912E-02  4.04864568260905E-02  2.53704542268613E-02 -5.88046238798152E-01 -2.39030588712671E-01
  4.54272739795197E-01  2.08485007631132E-01  4.36326677210617E-02  1.40537296895658E-02  3.18303390295425E-02
 -1.35409393340357E-01  4.67678578987953E-01  3.51358542504525E-01  1.38026467210217E-01  4.21672227470023E-01
  1.84028402951740E-01  1.77581722387739E-02  7.29018009596543E-02  4.75066155611581E-01  3.56297065572215E-01
  1.37686647190685E-01  4.17922912071429E-01  1.81840927664569E-01  1.77268142578866E-02 -7.22875917778906E-02
 -3.92948759501168E+00 -1.63323734377969E+00  5.93662392150426E-01  9.53350324110415E-01  6.26827049857682E-01
 -8.44160314031608E-02 -1.46221931214598E-01  4.21539981616958E-02  4.82809731907281E-02 -4.86653357054991E-02
 -3.94115192670453E+00 -1.64330397532161E+00  5.92362266028831E-01 -8.77509047145881E-02 -1.48590419750108E-01
  9.64365344433834E-01  6.33910394970221E-01  4.23781226617113E-02  4.82664374455698E-02  4.85920414973481E-02
* ORBITAL    1   50
 -1.12428004712395E-02 -8.09330963832645E-02 -3.96040568662514E-01 -1.80647780750049E+00 -1.15592081937999E-01
  2.32336475448389E-01  1.54252174688687E-01  3.81531636575731E-01  1.20947940115668E-01  9.71798059114731E-04
  2.38309844307183E-03  1.02350171947963E-03 -2.09907952299280E-05  9.42962500304815E-06  4.02370619290524E-03
  3.57874019430965E-02  4.14952778456228E-01  5.72447313697548E-01  1.30080430374722E-01 -1.80068006364622E-01
 -2.18382488158517E-01 -5.48315783415418E-02 -1.88896852610970E-01 -2.26258591359882E-01 -5.49991894597887E-02
 -1.93140403976593E-01 -9.83738921284135E-02  8.65509716658114E-02  4.29863683513544E-02  7.11719208368559E-04
  2.24918217630128E-04  1.59369173971025E-02 -7.63120768009193E-03 -7.88078010610528E-03 -1.57908390097820E-02
  7.21518143331017E-01  4.24935703380423E+00  2.36603378141115E+00  3.04509489703651E-01  1.98310153473945E+00
  1.47243149074650E+00  9.29182700517522E-02 -5.17988774008865E-01 -2.52380622626332E-01 -2.04857514127185E-01
 -1.07473601600008E-01 -1.73938367557050E-02  5.55740364665171E-03  7.20544495422587E-01  4.24294832794955E+00
  2.36192359139583E+00  3.04162069538821E-01  1.98532767061471E+00  1.47753541162370E+00  9.43366158829528E-02
 -5.16861851334938E-01 -2.51789135063323E-01  2.04467973949174E-01  1.07724223863497E-01  5.99883248780787E-03
  1.73223410034471E-02  8.08727194985087E-01  4.60386324833077E+00  2.65383876181326E+00  3.27134166494925E-01
  2.51649443617381E+00  1.41805423438495E+00 -7.82090357680378E-02  9.50230165658558E-01  3.82630815523045E-01
 -6.12275812051270E-02  8.10840262558988E-01  3.75857310036484E-01 -6.60839385783037E-01 -3.01730365170351E-01
  4.10085368126290E-01  1.78586803580991E-01  2.58384636434587E-02 -4.04702834138514E-02 -3.59666425707399E-02
  4.07722787387546E-03  8.10422285869765E-01  4.61289781846193E+00  2.65689181490053E+00  3.27818804994753E-01
  9.63002481739246E-01  3.92667185287057E-01 -6.11399717770313E-02  2.52337829524994E+00  1.42769006125484E+00
 -7.67762615200682E-02  8.11395587356126E-01  3.76419414916857E-01 -6.58182321955711E-01 -3.00588696648073E-01
 -4.13853360923664E-01 -1.80296371089445E-01 -4.02857420773181E-03 -3.57168073373070E-02 -4.03693279559002E-02
 -2.55217245385737E-02 -4.18262617110672E+00 -1.51585324703846E+00  6.32099840037125E-01  8.12297292130258E-01
  4.87341633434084E-01  1.74099889825333E-02  1.97942347588704E-02 -4.17693079653522E+00 -1.51129645007340E+00
  6.32118326491437E-01  8.08788595551952E-01  4.85285355080449E-01  1.73884470304373E-02 -1.91723691468847E-02
 -6.22247528220698E+00 -2.23544045773146E+00  1.12552506667150E+00  1.64893472722635E+00  9.10369576564649E-01
  4.38266882382902E-01  2.18767008206792E-01 -8.03449183103471E-02  5.25095665638979E-02 -5.41653322571661E-02
 -6.23701117025306E+00 -2.24695557090336E+00  1.12446721180284E+00  4.35095109363050E-01  2.16516755539465E-01
  1.66025517639834E+00  9.17588381336412E-01 -8.01115029101435E-02  5.25167293893641E-02  5.40639071612643E-02
* ORBITAL    1   51
 -3.68507062859984E-05 -2.65178841500194E-04 -1.28750222266838E-03 -5.34345133548564E-03 -3.30217515318062E-04
  7.30983530837606E-04  8.11909398483109E-04  1.68468838278432E-03  1.50842426870925E-03  4.22006208444453E-01
  1.05698033490829E+00  6.20305098906069E-01  3.01797896420999E-05  4.85937823986735E-03  5.06223190034071E-05
  4.87003636390901E-03  2.89986184244791E-02  1.62458567973928E-02  2.09042635949455E-03 -2.44472015208067E+00
 -1.91663876786187E+00 -3.95313723224902E-02  2.45204970279874E+00  1.92065893593529E+00  3.89459544688093E-02
 -1.10807832750501E-03 -4.65052842346511E-04 -7.95605463699550E-04 -4.38141897752662E-04 -2.49756680998676E-01
 -1.14884610852053E-01 -2.82294975736427E-02 -6.35899937107301E-02  6.34743133923451E-02 -2.78886537510240E-02
  4.77344831770209E-01  2.58615387780595E+00  1.35458192617284E+00  1.27004310128974E-01  2.38459311660628E+00
  1.50320932516460E+00  1.98525073280412E-02 -1.80173734054625E-01 -7.59212849544706E-02 -8.17971768903098E-01
 -3.68086050451191E-01 -2.86304680522123E-02  1.61659113381482E-02 -4.78116023365978E-01 -2.59172389665672E+00
 -1.35982183644791E+00 -1.27811740105534E-01 -2.37701983128500E+00 -1.49702046357623E+00 -1.94818440371638E-02
  1.82220072403308E-01  7.66368435537777E-02 -8.14605217445299E-01 -3.66594699578965E-01 -1.59314752706500E-02
 -2.89945531717236E-02  1.03207119467513E+00  5.56147962104352E+00  2.77815171703798E+00  3.08742210014094E-01
  3.04801343388538E+00  2.03687614425561E+00  4.44263755775874E-02  4.09586421143688E+00  2.22257120171763E+00
 -1.10219264000556E-01  8.82587534354059E-01  3.68797883084521E-01 -2.06279352651006E-02 -2.30290260220867E-02
  1.47917497230961E+00  6.67314830392719E-01 -1.74556303458379E-02 -1.33243739703469E-02  3.87025191261156E-03
  1.00320801258352E-01 -1.03114153141144E+00 -5.55811396576592E+00 -2.77710559616651E+00 -3.08635042664931E-01
 -4.07412076660262E+00 -2.20883775686094E+00  1.09678305985406E-01 -3.04694741763526E+00 -2.03600731707833E+00
 -4.36368626920200E-02 -8.78511822108519E-01 -3.67007283315273E-01  2.28374285966232E-02  2.39797224306525E-02
  1.47396297327918E+00  6.64973480727977E-01  1.00268861697244E-01 -3.38178215810779E-03  1.28481217831533E-02
 -1.74720522346705E-02 -3.87299474967086E+00 -1.00819448846307E+00  9.69996610818872E-01  9.31370846326739E-01
  5.10231083161442E-01  6.46858844578965E-02  1.19717332026602E-02  3.86477703711386E+00  1.00498144104939E+00
 -9.68681359504869E-01 -9.29824547056054E-01 -5.09141253157457E-01 -6.44468993293035E-02  1.22025253725866E-02
 -9.38469020016583E+00 -4.54218417659503E+00  1.09800573624717E+00  2.48041468181906E+00  1.46434509598011E+00
  1.31285457106069E+00  7.92220957328992E-01 -7.97660344364274E-02  8.57572558982911E-02  2.96256746323434E-02
  9.36858506664145E+00  4.53653696247839E+00 -1.09477854198272E+00 -1.31296246995715E+00 -7.92999966194828E-01
 -2.47648470907995E+00 -1.46158000311458E+00  7.99830045012933E-02 -8.53521989874577E-02  2.97307116311031E-02
* ORBITAL    1   52
 -3.96893847305372E-04 -3.08229917586636E-03 -1.98918349709573E-02 -2.93181640215360E-01 -3.16167475179937E-01
  7.70289123239196E-02 -2.07784881267133E-02 -8.28290767734234E-02 -1.43789908183608E-01  1.35444383305700E-03
  4.28279516741977E-03  2.92013629762205E-03  2.28706041588502E-03  3.07814302386423E-05 -2.84762707774492E-03
 -1.44051449325614E+00 -8.48553968449102E+00 -4.74210600347856E+00 -5.92305923485233E-01 -1.46947542387769E+00
 -9.04450471672189E-01  5.92189695285609E-02 -1.45597663972880E+00 -8.95580199569668E-01  5.88420426415784E-02
  3.34390432932349E-01  1.38028965240710E-01  2.58149139721778E-01  1.31479058393846E-01 -6.74733728943288E-04
 -2.77841448528027E-04  6.82426550697696E-02  2.16512274249064E-02  2.20466022149851E-02 -6.83649121579641E-02
 -1.32835416070723E-01 -5.04995321737053E-01  2.11839752084205E-01  4.02420458807402E-02 -1.59164827185350E+00
 -1.35007936025596E+00 -9.10643252594331E-02 -2.63226303622306E-01 -9.82078884792863E-02  5.83749953613973E-01
  2.54066493578352E-01 -2.60234117722263E-02 -4.76377716637355E-02 -1.36321010739943E-01 -5.23778654197522E-01
  2.01395001911363E-01  3.95797662612548E-02 -1.59916735929797E+00 -1.35070264978046E+00 -8.97672515409198E-02
 -2.63202920791939E-01 -9.82759523744126E-02 -5.89874453235957E-01 -2.56490865791921E-01 -4.73214292627330E-02
  2.56528347967299E-02 -8.87354357153981E-02 -8.14729115963895E-02  3.19368439332329E-01  2.80229084612275E-02
 -5.11485300743674E-01 -4.17501492080398E-01 -1.42719165406350E-01 -3.25822822092952E+00 -2.04714370332592E+00
  1.17487647332716E-01 -7.97057235890828E-01 -3.35742082703534E-01 -3.38911313570600E-01 -1.59229547805443E-01
 -8.40360656728551E-01 -3.73143565121764E-01 -5.02229331095112E-02  8.30826415515494E-02 -8.06913749417355E-02
  5.30421947375456E-03 -8.93441990759467E-02 -8.25965662625202E-02  3.20724892522643E-01  2.86605663967299E-02
 -3.28035027812869E+00 -2.06008767654894E+00  1.17516566622257E-01 -5.19016105139951E-01 -4.21655423710942E-01
 -1.42754578815831E-01 -8.00985554697192E-01 -3.37109618089776E-01 -3.40073113823937E-01 -1.59609732193770E-01
  8.47290631774732E-01  3.76428062222348E-01 -4.55624069910034E-03 -8.06562973881418E-02  8.31993080738446E-02
  4.98896631572240E-02  2.04828658731207E+00  7.31104552867938E-01 -4.10063318310384E-01 -3.90114209882407E-01
 -2.44549649978059E-01 -5.49565750689138E-02  5.08819124825674E-02  2.07001765018860E+00  7.39000129432682E-01
 -4.15361022914629E-01 -3.97876802164705E-01 -2.48683494048064E-01 -5.53577724120542E-02 -5.04101691056058E-02
  2.85241617259027E+00  1.04466141206891E+00 -6.35852414682871E-01 -7.16859826756613E-01 -4.95563556776277E-01
 -1.32203228092446E-01  8.06878531583697E-02 -4.39656209601400E-02 -6.53330323425590E-02  2.40320767282335E-02
  2.88299670195602E+00  1.05703925462618E+00 -6.40716574689612E-01 -1.39314158289029E-01  7.61883654157358E-02
 -7.19049970081291E-01 -4.96791076356677E-01 -4.35846056273410E-02 -6.56327172608673E-02 -2.37582766379971E-02
* ORBITAL    1   53
  2.08171620077425E-04  1.49959700168495E-03  7.34959157988687E-03  2.76587855722206E-02  2.58665364220902E-03
 -1.56426971427751E-03 -2.95511668925201E-03 -7.41758102253785E-03 -5.53128675781005E-03  1.70518480652765E-02
  5.80124465955303E-02  1.86834394269430E-01 -4.35929615185231E-05  1.86479647988259E-03 -8.29779016904582E-05
 -2.15720828407847E-03 -1.35560385657064E-02 -9.90854051105352E-03 -1.67922699085807E-03 -1.45941246122233E+00
 -9.79214942064682E-01  6.05904316137461E-02  1.46943945353267E+00  9.88353188084117E-01 -5.91934423237502E-02
 -6.46142103958457E-04 -4.17122258248541E-04 -9.22368104132777E-04 -4.86732010617758E-04 -1.86439482492522E-01
 -6.37469082830569E-02 -8.66996354669845E-03 -3.67488850155140E-02  3.66666132713210E-02 -8.32786328502001E-03
 -3.49960089855951E-01 -2.16441415558400E+00 -1.13774132984004E+00 -2.19164542143987E-01 -1.23573957181266E+00
 -1.43746349857999E+00 -2.08342050572927E-01  6.92021986222517E-01  3.05481362589259E-01 -3.20616103605777E-01
 -1.05165684207972E-01  9.29400382154680E-04 -4.74752066905233E-02  3.70809037034256E-01  2.28088041139018E+00
  1.19937501030028E+00  2.27255145754307E-01  1.27146632831106E+00  1.46012637519214E+00  2.08105252414874E-01
 -6.97451107899577E-01 -3.06692016469507E-01 -3.10914835333981E-01 -1.01016819054153E-01  4.73196378684562E-02
  3.03224640550945E-03 -1.54969150146410E+00 -9.03054640740464E+00 -5.21931710898335E+00 -6.82284624085977E-01
 -2.89558857533346E+00 -1.64330401320135E+00  1.31415779977454E-01  1.22514134915028E+00  1.13933756966411E+00
  1.22954090679456E-01 -5.17410480526469E-01 -2.43901981172409E-01  6.58920876045231E-01  2.48263432803162E-01
  2.39889431761427E-01  1.43147336516275E-01 -1.13215241633135E-01  1.73234546719190E-02  3.39865988609655E-02
  5.35741272749417E-02  1.55312357537431E+00  9.04588148766091E+00  5.22093524029910E+00  6.82960966929644E-01
 -1.22764683792280E+00 -1.15010851925349E+00 -1.25715574093919E-01  2.93149246740821E+00  1.67393630900633E+00
 -1.30362899531294E-01  5.25122089317768E-01  2.46689973244290E-01 -6.63279354518478E-01 -2.49356379729052E-01
  2.32342057221844E-01  1.39747629486524E-01  5.33707326727256E-02 -3.42331534873476E-02 -1.76891577891180E-02
 -1.15389569979313E-01  1.56313251809225E+00  1.78857756898723E-01 -2.81412096127642E-01 -2.87723059024542E-03
 -3.74909416015095E-02  5.63148520059074E-03  1.68367729668597E-02 -1.64537248753532E+00 -2.10097364847087E-01
  2.98768281574283E-01  2.41316714422644E-02  4.86352236293706E-02 -4.26645467575929E-03  1.67127452790293E-02
  6.05558369648957E+00  3.26685370066469E+00 -6.07315271307773E-01 -3.19497273186925E+00 -1.88149282928618E+00
 -3.49949581408044E-01 -1.47316702981195E-01  5.57548753038610E-02 -4.75583927589082E-02  6.38218300427483E-02
 -6.11173111019207E+00 -3.29112415921258E+00  6.19018736762500E-01  3.68315887153651E-01  1.56973763901195E-01
  3.20490561882303E+00  1.88658222535830E+00 -5.65999508664855E-02  4.79254611957250E-02  6.43611470957237E-02
* ORBITAL    1   54
  1.17454113604072E-03  8.34157456962321E-03  3.66201437670843E-02  9.65369176709853E-02 -4.27347569279283E-03
  9.60466022971841E-02  4.22077933998269E-02  1.07429345854330E-01  4.49241857015168E-02 -1.86979340570629E-05
  2.67676078504165E-05 -7.63273200488789E-04  2.72205660666229E-03 -7.27114126520761E-06  1.54029210278086E-03
  4.78357259308449E-01  2.79424738924100E+00  1.18416334367703E+00  1.07314697276301E-01  5.94768421223655E-01
  3.38135097080947E-01 -2.72576169226914E-03  5.77816588511170E-01  3.26225322272619E-01 -2.21674391765481E-03
 -1.72473877475264E-01 -1.08635805578037E-01 -3.83260128813548E-01 -2.22186751645867E-01  1.07433112004309E-03
  3.75627648132426E-04 -2.37572391556585E-02  7.57616652912682E-03  7.17502122102227E-03  2.38533719301834E-02
  1.10535741161801E+00  6.25563474339334E+00  3.61714565256894E+00  4.59519941339172E-01  2.06100507254643E+00
  1.00964698971197E+00 -8.55027089344507E-02 -2.31284811014552E-01 -3.09162837293931E-02 -6.78675101819433E-01
 -3.05112418260545E-01 -1.04976377654308E-01 -2.70936664179767E-02  1.10034258183434E+00  6.22516739522195E+00
  3.60092333088853E+00  4.56709866214463E-01  2.04622445440328E+00  9.93581322286490E-01 -8.75757894235054E-02
 -2.22937726465606E-01 -2.72861370567682E-02  6.81420939321367E-01  3.05990827431010E-01 -2.75356827974487E-02
  1.04821675429005E-01 -6.89225519347413E-03 -2.10743322934047E-01 -2.30765519230602E-01 -2.88829657469458E-02
  1.78367098822139E+00  1.78654319652635E+00  8.02697582063057E-02  7.38288828211002E-01 -3.52560991564858E-01
 -1.78777795250378E-01  1.91814353488741E-01  6.38431288275015E-02 -2.95803169203333E-02  1.03613934104731E-02
  1.00294662194498E+00  4.74386824332550E-01  2.12548427883847E-02 -1.01721688086302E-02 -1.30307459301373E-02
  8.61560626702257E-02 -2.46692494144838E-02 -3.14123875760931E-01 -2.90271045173843E-01 -3.66102664887384E-02
  7.51187013035711E-01 -3.40325965721398E-01 -1.77452053810211E-01  1.74982835150758E+00  1.76761943308057E+00
  8.18752985186518E-02  1.85518958810329E-01  6.09595571836926E-02 -2.19502523355667E-02  1.32251410155604E-02
 -1.00569344159700E+00 -4.76002511149283E-01 -8.67142696860089E-02 -1.26142174657433E-02 -9.94151506703234E-03
 -1.99568771401397E-02 -4.71769186972442E+00 -1.87100334372609E+00  9.70437184327294E-01  1.26501250214098E+00
  6.52731679013629E-01  8.09220488818880E-02  2.40338053041022E-02 -4.69531117119710E+00 -1.86711276929666E+00
  9.66207336463029E-01  1.26323884896530E+00  6.51395425945735E-01  8.09279108253553E-02 -2.40818480671085E-02
 -2.76405187136423E+00 -1.15057556067867E+00  4.86945624823457E-01  2.18004942457646E-01  4.66290901289754E-02
  1.26867367480116E+00  8.01638782793724E-01 -1.02860324918496E-01  2.60124579316706E-02  2.15816571384602E-03
 -2.69265925277161E+00 -1.11246349780643E+00  4.79555397099927E-01  1.26406719294523E+00  7.99596966734546E-01
  1.81198032606737E-01  2.49364938750543E-02 -1.02180210923699E-01  2.54694132804267E-02 -2.89422479258079E-03
* ORBITAL    1   55
  4.33207521043596E-02  3.12103485054662E-01  1.49980232318640E+00  4.50658228584256E+00 -6.25256957079974E-01
 -4.17615535102981E-02 -5.22326498981063E-01 -1.18967055615984E+00 -8.98285473361875E-01 -1.01753887272882E-03
  1.14259035167110E-04  3.65065828803424E-04  2.96636045240883E-03  3.34913787694825E-05 -8.83681826580177E-03
 -2.14543880355294E+00 -1.26874440742562E+01 -7.14053665193683E+00 -9.35259239508196E-01 -6.40631808681391E-01
  8.67156608675992E-02  2.48226950795686E-01 -6.71756974295861E-01  5.71678279344201E-02  2.46065715537229E-01
  3.52454914042691E-01  1.75726622269740E-01  5.23444761571033E-01  2.86803942025689E-01  1.76889446531618E-03
  9.24645022643200E-04  3.32756953652230E-02  1.00771721430676E-02  1.00867970999602E-02 -3.32110711533154E-02
  1.44347752929593E+00  8.12579824846878E+00  4.18722949990672E+00  5.49694160379513E-01  1.06478840367947E+00
  8.18214235538479E-01  2.19353679483940E-03 -6.72337228133711E-01 -2.25525937962954E-01 -1.44303417893018E-01
 -2.90416215505460E-02 -1.31962854505559E-01 -3.03825030759955E-02  1.41875860260711E+00  7.98209472223666E+00
  4.10721225051619E+00  5.40011963633398E-01  1.02776504762974E+00  7.96408299657200E-01  4.69757322213283E-03
 -6.51074408362154E-01 -2.17255750929136E-01  1.31264051850228E-01  2.41273451228066E-02 -2.90070504788203E-02
  1.28713034157772E-01  7.21191886978745E-01  4.13497219423301E+00  1.96758074465530E+00  2.71602509745810E-01
  2.59530538151205E+00  1.64229671847327E+00 -8.10911453192713E-02 -3.30309988338821E+00 -2.18891388390212E+00
 -6.18090439996744E-02  5.65220307719163E-01  1.98803508748913E-01 -8.62207792836875E-01 -2.95542145998110E-01
 -1.09951401571542E+00 -5.34118342552892E-01  2.47162324977489E-01 -1.40032130728745E-02 -6.22877955585119E-02
 -1.14135189687009E-01  6.90677213588704E-01  3.96075368965905E+00  1.87302062766985E+00  2.59330801633554E-01
 -3.31234712328474E+00 -2.19608199283491E+00 -6.25769788328182E-02  2.52927332442245E+00  1.60847133866992E+00
 -7.71325310560202E-02  5.52591253241972E-01  1.93833909287395E-01 -8.47474538621279E-01 -2.90061684405899E-01
  1.09329680938209E+00  5.31207933955933E-01  1.13764957789658E-01 -6.16218062701321E-02 -1.38687886418380E-02
 -2.45234714184943E-01 -4.25249169792735E+00 -1.62683217324425E+00  8.33658909430376E-01  1.17651707172652E+00
  6.47611185859656E-01  3.76204569203448E-02  4.61542164511296E-02 -4.13305427444892E+00 -1.58935401954506E+00
  8.05925673273636E-01  1.14062317880290E+00  6.29035448736527E-01  3.67538341760914E-02 -4.33382422184423E-02
 -3.40856880983842E+00 -1.55508629700015E+00  7.70552958812716E-01  1.07253485838588E+00  6.22309459257587E-01
  5.27836080292914E-01  1.21531740995824E-01 -4.88541320864160E-03 -5.56131955075038E-03 -1.01579938716017E-01
 -3.25499349437286E+00 -1.47187727513834E+00  7.56366725460901E-01  5.17506839134436E-01  1.16667507451069E-01
  1.00025825641535E+00  5.78497380862945E-01 -3.62469105326862E-03 -6.22199745322709E-03  1.00256415987220E-01
* ORBITAL    1   56
 -2.71994211440870E-04 -1.95892351640328E-03 -9.32767564766102E-03 -2.49943529381850E-02  6.65777424134957E-03
 -6.99671651778315E-04  2.77014015610554E-03  6.12749214775800E-03  4.46608810822347E-03 -2.95845204135837E-01
 -6.76923724789016E-01 -3.16727127211800E-01 -7.10269864152709E-05  1.07939611387541E-03  1.44938342397636E-05
  1.50830244304208E-02  8.87398144571994E-02  4.98692683916289E-02  6.50476901723677E-03  1.08810085755848E+00
  1.18860628522580E+00  1.53383423212163E-01 -1.07722790451881E+00 -1.18872933463805E+00 -1.56946638197559E-01
 -2.57847320657306E-03 -1.28834758148369E-03 -3.38249631499888E-03 -1.80707339189903E-03  1.20063642718918E-01
  8.78694935918762E-02 -3.43750466335634E-03 -3.31775366531513E-02  3.28700475589892E-02 -2.92760240773900E-03
  1.32296273657633E+00  7.63948385804656E+00  4.31718690940585E+00  4.80661772662943E-01  2.33457854230219E+00
  1.06593725504232E+00 -3.17379158116079E-01 -9.58610390030824E-01 -3.34883837762119E-01 -1.29040518324084E+00
 -4.95285255713531E-01 -2.48090286351131E-01 -1.30024458242299E-01 -1.34218604092533E+00 -7.74785438894510E+00
 -4.37373324673017E+00 -4.87953248878032E-01 -2.34211207264962E+00 -1.07187280961471E+00  3.17348694293337E-01
  9.66913490658261E-01  3.37625422943441E-01 -1.29064500075111E+00 -4.94998032159512E-01  1.30363060423866E-01
 -2.49535062345012E-01  1.18559317465961E+00  6.65480194516726E+00  3.35483401416594E+00  4.80538816363873E-01
  2.30316031727524E+00  1.15856392457052E+00 -1.34038116476247E-01  2.06941543613995E+00  1.82388100639811E+00
  1.61323887941343E-01  2.40583688404159E-01  8.45485378130243E-02 -6.78625901905842E-01 -2.62683050030684E-01
 -3.06468054615757E-01 -1.27456158806605E-01  5.44453268400559E-02  4.41548927198920E-02  1.91715932358477E-02
 -1.12379034303635E-02 -1.19533302124445E+00 -6.71140617296089E+00 -3.38325214301165E+00 -4.84196930041541E-01
 -2.02080861371775E+00 -1.79066094138388E+00 -1.60241100796295E-01 -2.34058963075479E+00 -1.18279543444603E+00
  1.35143695529015E-01 -2.48617994687875E-01 -8.73861354181655E-02  6.90552532554508E-01  2.66799558698928E-01
 -3.22467081671524E-01 -1.35175559488896E-01 -1.28049988684793E-02 -1.82821018352941E-02 -4.38905804865102E-02
  5.76095274596839E-02 -7.84678815643976E+00 -2.57394889029020E+00  1.96365695672122E+00  2.69363807450192E+00
  1.32932179142242E+00  7.25261594972172E-02  2.13163521790502E-01  7.89339200915556E+00  2.59214259757150E+00
 -1.97240434241038E+00 -2.70669773570985E+00 -1.33671032313939E+00 -7.29003728778079E-02  2.13696175845246E-01
 -6.42521038264363E+00 -3.88463458895668E+00  2.78250437717752E-01  3.17828722032462E+00  2.00740528984250E+00
  1.20183361331510E-01  1.51652611902051E-02 -1.88180130577630E-02  5.22593097673577E-03 -4.71935370191158E-02
  6.47195429504778E+00  3.90568668956441E+00 -2.88730853654776E-01 -1.27750256848080E-01 -1.70519205978645E-02
 -3.19247444642199E+00 -2.01562661103556E+00  1.90166049420536E-02 -5.17912910397843E-03 -4.87047375058061E-02
* ORBITAL    1   57
 -3.10000849846150E-03 -2.23043630072816E-02 -1.08747252446684E-01 -6.33789067871319E-01 -2.49020386078863E-01
  7.20641187964900E-02  3.53532659722996E-02  9.46625511160342E-02  4.03520912408213E-02 -7.81116827430449E-05
 -2.21694512853818E-04 -5.39851567177855E-05  4.71262269420973E-03  5.73885043678043E-07  3.63027592504863E-03
 -1.51887599468928E+00 -8.62368197478003E+00 -4.53572774008081E+00 -5.52097338949209E-01 -1.38135279704293E+00
 -9.26243883042043E-01  4.88199555340413E-02 -1.38249112697678E+00 -9.27380769666217E-01  4.86820601966162E-02
 -1.95152337429128E-01 -8.92652384839083E-02 -1.75336848412430E-01 -9.04786452982780E-02  9.78734772169637E-05
  5.72522833990950E-05  4.35099134493665E-02  4.03739070342514E-02  4.04028113321083E-02 -4.35181079333258E-02
 -1.57562844076179E+00 -9.01984462222996E+00 -4.93250576235593E+00 -5.85574245671339E-01 -4.85736490289398E+00
 -2.87851577915009E+00  2.40092210154267E-01  1.24900806709073E+00  4.98944888296305E-01  1.75616515637218E+00
  6.57503264547368E-01  2.51757395691168E-01  1.93352506391919E-01 -1.57639318007258E+00 -9.02435007713847E+00
 -4.93511753300197E+00 -5.85820731694010E-01 -4.85725487200678E+00 -2.87803950458224E+00  2.40300478222267E-01
  1.24983169884256E+00  4.99276957430750E-01 -1.75661099982712E+00 -6.57665962992081E-01  1.93398169479461E-01
 -2.51890130554278E-01  4.01731055500207E-01  2.42170341532644E+00  1.39968364123507E+00  1.74675186965477E-01
  6.44611773123501E-01  6.82818835502656E-01  1.21495136889120E-01 -3.53806454212543E+00 -2.77540924740727E+00
 -1.65579913388071E-01 -3.24164125533196E-02  1.16546526373190E-02 -3.99960000016417E-01 -1.76295972440747E-01
 -7.70925681156256E-01 -3.07785945764434E-01 -3.28187381927510E-03  5.59430579138675E-02  2.54397758819195E-02
 -5.58094077203381E-02  4.00276951683761E-01  2.41351319905416E+00  1.39533130602042E+00  1.74117019283539E-01
 -3.54048980840611E+00 -2.77755506850399E+00 -1.65758170519698E-01  6.41141295566392E-01  6.81115484824199E-01
  1.21707074414486E-01 -3.31914630262233E-02  1.13461946491449E-02 -3.99220712486681E-01 -1.75997146593180E-01
  7.70519973969135E-01  3.07602568318081E-01  5.57989794813037E-02  2.54671597035253E-02  5.59118733072292E-02
  3.31353051132271E-03  1.21278387075119E+01  4.83050276607829E+00 -2.38085904292223E+00 -3.46320480802689E+00
 -1.81503229214423E+00 -9.18520301017145E-02 -2.51297353364171E-01  1.21308133580703E+01  4.83118351368161E+00
 -2.38176867837572E+00 -3.46447038808264E+00 -1.81563357163796E+00 -9.18536911646735E-02  2.51434121685751E-01
  7.49903857768144E-01  1.04013649942147E-01 -2.63996490774826E-01 -5.19662316313166E-01 -2.38769322522696E-01
  3.60535699789328E-01  1.79950690571195E-01  5.09260531926993E-02  4.77325097910392E-03 -1.57529706052861E-02
  7.58223263616742E-01  1.08490957128980E-01 -2.64706093179234E-01  3.60448148599673E-01  1.79973439290468E-01
 -5.24088515550070E-01 -2.41487220057446E-01  5.09651714359391E-02  4.74336363271761E-03  1.56792841786751E-02
* ORBITAL    1   58
  9.87242630667695E-06  7.03932152186970E-05  3.46772799026671E-04  9.41624461184773E-04 -1.03961835437050E-04
  5.83074672018912E-05 -7.93822229911766E-05 -2.69730297977594E-04 -1.21772819542073E-04  3.02437758308629E-01
  7.23906174015597E-01  4.58927550960436E-01  5.65483881173639E-06  3.82172732353678E-03  3.16880892645637E-06
  2.62266323462113E-04  1.45254127091732E-03  6.50052872668157E-04  6.42989767604604E-05 -1.12268336733017E+00
 -1.14503679079272E+00 -7.16913429473598E-02  1.12361854624994E+00  1.14589467493782E+00  7.17513247889491E-02
 -3.59567566873264E-06  4.17537594345390E-06  9.39747196534748E-05  4.40608777833493E-05  5.46599156127395E-02
  6.63002882487667E-02 -1.09419270756974E-02 -3.93397781470997E-02  3.93182643780024E-02 -1.09158988108258E-02
 -1.19364632852782E+00 -6.72448748993526E+00 -3.58956626317190E+00 -5.59588564997184E-01 -5.12333883273571E+00
 -3.51448563790297E+00  3.86060104491449E-02  5.00203517702381E-01  1.29518502295183E-01  1.24608995639599E+00
  4.93006378645363E-01  1.75398095951434E-01  1.10803010202839E-01  1.19444318151945E+00  6.72906688632363E+00
  3.59204511826938E+00  5.59861802215661E-01  5.12403500165559E+00  3.51472951132892E+00 -3.86870307468140E-02
 -5.00746150610957E-01 -1.29749035723004E-01  1.24648223177627E+00  4.93128377835880E-01 -1.10875400753325E-01
  1.75480471417513E-01 -2.33591501935400E-02 -1.91159597418336E-01  4.46342889214390E-03 -7.34012741607720E-02
  1.18385529375429E+00  3.77245507824670E-01 -9.41476402526167E-02  3.09646879887928E+00  2.72836181970471E+00
  1.57980638290246E-01  6.86246712919991E-01  3.18727959307416E-01  7.01645747709022E-02 -2.89696309448299E-02
 -3.08502635321492E-01 -1.27770371549229E-01 -1.24535877249987E-01  5.03154411769244E-02 -2.76840757136357E-02
 -1.77830274562813E-02  2.35504741857823E-02  1.92152955797317E-01 -3.94947383625887E-03  7.34417412971122E-02
 -3.09439397398432E+00 -2.72677565437066E+00 -1.57914475462634E-01 -1.18186982161752E+00 -3.76029925470904E-01
  9.40416091847367E-02 -6.85596475561727E-01 -3.18505795952882E-01 -7.02863624423438E-02  2.89412751726018E-02
 -3.08950583313650E-01 -1.27935849274663E-01 -1.78137116029467E-02  2.75939252735874E-02 -5.03850965997689E-02
 -1.24617178242408E-01  9.05705803206382E+00  3.43808050867128E+00 -1.82697681710375E+00 -2.25896823826307E+00
 -1.21190509571348E+00 -1.33774416059719E-01 -1.07123549575849E-01 -9.06049236870005E+00 -3.43943537608533E+00
  1.82766488852949E+00  2.25999429633726E+00  1.21245529557646E+00  1.33773334540032E-01 -1.07214982335418E-01
 -1.55369622453351E+00 -1.55747411169571E-01  3.71601563896704E-01  2.57088141514316E+00  1.57655632241936E+00
 -9.63473476351885E-01 -6.41670708984192E-01  1.92724462511609E-02  3.04061120287260E-02 -4.63987199120523E-02
  1.54909144161634E+00  1.53958997091529E-01 -3.70659602486398E-01  9.63848311062033E-01  6.41871664470255E-01
 -2.56957389952194E+00 -1.57587453074064E+00 -1.93781822671553E-02 -3.03709396869261E-02 -4.63357643208225E-02
* ORBITAL    1   59
  3.12807889300722E-03  2.29389986199162E-02  1.19488604762165E-01  5.23901340926425E-01  1.37548786174708E-01
  4.47851554261340E-02 -3.77827201392853E-02 -7.05565483059638E-02 -4.25307046273720E-02  1.74258672116774E-05
 -4.65071796859803E-05 -1.14038275718542E-04 -2.15842249111912E-03 -1.97886192617354E-06  6.05199080694252E-04
  9.43610676808091E-01  5.35818687166576E+00  2.67850717634117E+00  3.06820268941780E-01  8.65084019911911E-01
  4.72051251700219E-01 -4.42186286095946E-02  8.64567325090953E-01  4.71712560832104E-01 -4.41971370021481E-02
 -3.27204963913865E-01 -1.28047011940876E-01 -1.46749910910474E-01 -5.85901810865218E-02  6.96792523684977E-05
  3.49164528513349E-05 -5.91904687893279E-02 -3.67724435726288E-02 -3.67860688154574E-02  5.91955919908144E-02
 -7.54922001798718E-01 -4.23344923538176E+00 -2.38397781303805E+00 -2.91932204760012E-01 -3.26508190098386E+00
 -2.22681027970758E+00  4.43486297156671E-02  1.74592506640041E-01  4.37772668838358E-02  1.19344645383401E+00
  5.18500616893587E-01  1.50991092378443E-02  5.54202584080462E-02 -7.55254448378852E-01 -4.23529129606344E+00
 -2.38496097484596E+00 -2.92108416947451E-01 -3.26721483743234E+00 -2.22823941184768E+00  4.44076781024203E-02
  1.74612049495187E-01  4.37493051146006E-02 -1.19416535234306E+00 -5.18807820091170E-01  5.54661568940540E-02
 -1.51725449983121E-02  1.45779867729001E+00  8.11695125765058E+00  4.42834961042671E+00  4.75428437215164E-01
  5.37769686737890E+00  3.37548075581866E+00 -2.81326859222903E-01  4.13700123331734E+00  2.99819283273528E+00
 -2.41117621884329E-02  1.58980604996709E+00  5.82908940517908E-01 -4.86102677578834E-01 -1.41321777350536E-01
  1.40079912811763E+00  5.87020485343531E-01  2.15038601202466E-01 -9.85167543372081E-02 -2.82902465412935E-01
  9.02169218419480E-02  1.45821536323951E+00  8.11921002413775E+00  4.42963053213749E+00  4.75511686488809E-01
  4.13841705813662E+00  2.99913566119575E+00 -2.41253221702614E-02  5.37982719436687E+00  3.37664118125262E+00
 -2.81460152826226E-01  1.59052721989020E+00  5.83183228842130E-01 -4.86132002304210E-01 -1.41330633780378E-01
 -1.40119387268583E+00 -5.87180865527556E-01 -9.02557761733462E-02 -2.83012411721960E-01 -9.85655821859663E-02
 -2.15045581616553E-01  6.33709395133906E+00  2.57374428294889E+00 -1.08796351579549E+00 -1.65624792983110E+00
 -8.88051244187560E-01 -1.10571251362658E-01 -7.56447119951850E-02  6.34096848042860E+00  2.57533094734745E+00
 -1.08873951698170E+00 -1.65734665414241E+00 -8.88587481856323E-01 -1.10628995664111E-01  7.56805262566391E-02
 -1.31462102896026E+01 -5.31461228687835E+00  2.62543386665909E+00  3.40652965681299E+00  1.69718787578726E+00
  1.68930339654314E+00  9.99805754935564E-01 -3.24614976401786E-01  1.15178834880887E-01 -1.79883810417494E-01
 -1.31510385193381E+01 -5.31664481176019E+00  2.62633628008678E+00  1.68997575998889E+00  1.00022048808471E+00
  3.40812361015607E+00  1.69805179809155E+00 -3.24693209539537E-01  1.15233518988886E-01  1.79906697041787E-01
* ORBITAL    1   60
 -1.14694397205854E-02 -8.07962088958692E-02 -3.40024800778684E-01 -5.88363978450086E-01  4.92690310478263E-01
  3.29343708523959E-02 -9.77548228423867E-02 -2.79973455759692E-01 -3.65670127896910E-01  1.73631802030009E-05
  5.54323063921876E-04  1.24045694562699E-03 -9.61535748217754E-03  2.45709878114772E-05 -5.36305949010220E-04
 -9.13189957351677E-01 -5.23855431258490E+00 -2.50879906213519E+00 -2.81271761891166E-01 -1.82742600938322E+00
 -1.53728365004270E+00 -1.13718769811994E-01 -1.82910276715924E+00 -1.54255670707115E+00 -1.15116308007461E-01
 -3.24317113861291E-01 -1.52313267984000E-01  8.40493617104763E-01  4.54571550702666E-01 -1.57625768522634E-04
 -1.31789504733558E-04  3.37849533915013E-02 -7.86035826219579E-02 -7.84620717838886E-02 -3.38954205507514E-02
 -4.28641179069527E-01 -2.50580937539666E+00 -1.29250442863761E+00 -1.74293376476519E-01 -1.08812873464669E-01
 -3.94923697276312E-01 -1.88997775018976E-01  6.24864889359024E-01  3.23061144001079E-01 -4.00160532178411E-01
 -1.86833504339498E-01 -1.02221845058368E-01 -4.07620491047713E-02 -4.32302319326271E-01 -2.52882389681083E+00
 -1.30623163073232E+00 -1.76002487895249E-01 -8.47159186157073E-02 -3.78343251755306E-01 -1.90084799152708E-01
  6.29864468519774E-01  3.25372740879209E-01  4.10271860776785E-01  1.91294055261697E-01 -4.07589952075332E-02
  1.02268024321317E-01  9.11676151185675E-01  5.09412381777931E+00  2.33981319564173E+00  4.17477376793586E-01
  3.20853449545718E-01  5.38246027190102E-01  1.39800233507319E-01 -3.21345609459115E-01  2.51700776340531E-01
  1.66236809062845E-01 -6.63844581088277E-01 -2.77599216487212E-01 -1.05255844297940E+00 -4.51087189854177E-01
 -4.77022545072858E-01 -1.97900854151609E-01  3.00993983966326E-02  9.21839560824708E-02 -1.52637819600895E-02
 -1.04938527241764E-02  9.06870531465498E-01  5.06752563110397E+00  2.32474813701072E+00  4.16000317174070E-01
 -3.21615730738648E-01  2.51831598577243E-01  1.66075536126721E-01  2.80753930976798E-01  5.14765405354713E-01
  1.42133181163780E-01 -6.74465538987439E-01 -2.81519063067819E-01 -1.05268056318412E+00 -4.51502623819198E-01
  4.84704340006895E-01  2.00987786632713E-01  1.13684370379919E-02 -1.32444059051554E-02  9.31079432011898E-02
 -2.94318416454343E-02  1.58692843461182E-01  8.11434615156806E-02  2.44548952077663E-01  4.75261845632458E-01
  1.16721571366734E-01  1.04046468008354E-02  1.94286436619718E-02  1.26266027848056E-01  6.60198767128739E-02
  2.50544298352822E-01  4.86263305497961E-01  1.21711413379776E-01  1.13378138115381E-02 -1.94579704920245E-02
 -1.13622825329374E+00 -5.62812190471578E-01 -9.16357860732026E-02 -2.11253315603070E-01  4.31606552483955E-02
 -1.14621405944627E-01 -3.88609278398417E-04  5.88688973429431E-02  3.02803562034790E-02 -1.17649566185697E-02
 -1.05625235656872E+00 -5.23680159289180E-01 -1.04630037526378E-01 -1.31180738620954E-01 -1.09910065276768E-02
 -2.26358814233287E-01  3.64908855864421E-02  6.01692728560525E-02  2.95215953159109E-02  1.16003234282430E-02
* ORBITAL    1   61
  9.70921220115789E-06  6.19025313658219E-05 -5.87492855894498E-05 -5.86492782584211E-03 -4.29251508548815E-03
  2.90106132063604E-04  1.29680585529879E-03  4.09378234104761E-03  5.38845329208148E-03  1.35484826350318E-01
  2.76242513599394E-01  6.74169080317570E-02  2.84105704647420E-05 -2.24220552526623E-03 -1.65163414585690E-05
  1.32364436611123E-03  1.11672097078784E-02  1.26092091923619E-02  1.55173111742008E-03  3.24453376367028E-01
 -2.34515887951681E-01 -1.64619099762567E-01 -3.24036959078845E-01  2.41315552324671E-01  1.66601834960206E-01
  3.98219732946189E-03  1.76890714408229E-03  3.56010352401910E-03  1.64235578844594E-03  6.64784271315610E-02
  3.85388393971468E-02  1.49820817797917E-02  4.60713549555466E-02 -4.55309784931766E-02  1.52997512329290E-02
 -3.20660625953393E-02 -5.23626517683578E-01 -5.74087550383645E-01 -8.62973834044939E-02  3.08368450440899E+00
  2.27341634423138E+00 -5.98160379406676E-02  4.10392243618026E-01  1.73375174831819E-01 -1.21222602035315E+00
 -5.25148535047250E-01  3.35670408784662E-02  2.26863574743934E-02  4.99576647946115E-02  6.23174379133098E-01
  6.29086605638422E-01  8.89745752872499E-02 -3.14344352599917E+00 -2.32398790214578E+00  5.61598773116421E-02
 -4.04869434730364E-01 -1.71026408825292E-01 -1.21136932899364E+00 -5.25614819679338E-01 -2.29709100344492E-02
  3.36924995778199E-02 -8.26920458861767E-01 -4.60627654145672E+00 -2.50576565982107E+00 -3.27952422698054E-01
 -5.18797571459483E+00 -3.18435705034555E+00  2.86615293338969E-01 -1.35425119928398E+00 -1.03952343618769E+00
 -6.47342448477986E-02 -1.12795683695913E+00 -4.16978334176716E-01  1.84053277523650E-01  2.72481964857201E-02
 -1.42317176922201E+00 -5.74863400499720E-01 -1.08872412177608E-01  6.17757337041180E-02  2.63218278629913E-01
 -1.55688301230887E-01  8.20624691156542E-01  4.56780877329167E+00  2.48210795122441E+00  3.22655462038195E-01
  1.37618085906112E+00  1.06035593162668E+00  6.48290045529198E-02  5.24440722237408E+00  3.23015112873484E+00
 -2.85493839360309E-01  1.14174541022888E+00  4.21728550143989E-01 -1.96122067572202E-01 -3.34161546999163E-02
 -1.40741075460035E+00 -5.67147343521477E-01 -1.53940547363818E-01 -2.63484425052060E-01 -6.39850995388428E-02
 -1.07159342056893E-01 -4.90676410065922E+00 -2.50121483111150E+00  6.55371510002190E-01  1.42364401194948E+00
  7.15251470721211E-01  1.30150329272087E-01 -1.87529553117012E-02  4.93581700176780E+00  2.51356928688108E+00
 -6.57339204466248E-01 -1.42120028074018E+00 -7.14226011208504E-01 -1.30268042868980E-01 -1.93630543541321E-02
  1.23751457308784E+01  6.65467382788682E+00 -1.61917637096560E+00 -1.88052434377191E+00 -7.79938891754174E-01
 -2.42395125727446E+00 -1.60965180855775E+00  1.69040512499974E-01 -1.21581850275251E-01  7.10168470155933E-05
 -1.24431241825895E+01 -6.67664953188294E+00  1.63120155752198E+00  2.41907730846006E+00  1.60169115660857E+00
  1.89776588368660E+00  7.94019157606429E-01 -1.69257890927427E-01  1.23659353598260E-01  3.57225504194342E-03
* ORBITAL    1   62
  2.30161809286964E-03  1.51711030846275E-02  2.97850256032833E-02 -3.05988800059809E-01 -2.62361484880829E-01
 -6.81931388982680E-02  1.48377371915113E-01  4.13543317183665E-01  5.60269223236164E-01 -2.07441505396240E-03
 -5.66919740894176E-03 -3.67150180523744E-03  1.34626286510384E-03 -4.39184831938362E-06 -4.58741078496514E-03
  7.49796007261324E-01  4.65958452302037E+00  3.05745528911805E+00  3.71253446885815E-01  8.52836073571578E-01
  9.23164831050397E-01  9.84157827725564E-02  8.66414168595360E-01  9.24823772587279E-01  9.55416754441064E-02
  4.61714218752585E-01  2.00581574076175E-01 -2.42421726436250E-02 -3.67231641934253E-02 -6.48604467390369E-04
 -3.40464473911745E-04 -3.17455907950010E-02  4.42807590882132E-02  4.55979308000762E-02  3.14674503805919E-02
  8.18447102486046E-01  4.58627323239531E+00  2.51657046016251E+00  1.23885554848659E-01 -3.09968689918209E+00
 -2.46122930919156E+00 -9.22700371065289E-02  1.05037385064608E-01  1.55869501176052E-02  1.84859819637731E-01
  1.19044014077023E-01  3.88388140515679E-02  1.50065327833447E-02  8.26161470939632E-01  4.62230969617046E+00
  2.52805734338010E+00  1.24745992999314E-01 -3.03911625197319E+00 -2.41410950162547E+00 -9.21472913483327E-02
  1.08638559910355E-01  1.66835886255543E-02 -1.61831809842313E-01 -1.09341687007832E-01  1.57557797474814E-02
 -4.00710381031001E-02 -7.26405940947448E-01 -4.26466731208881E+00 -2.31580790954230E+00 -4.41012872932769E-01
  2.49104082152825E+00  1.93551016142687E+00  1.98004582956620E-03  1.73457825479861E+00  1.32095834562050E+00
 -4.13116522184114E-02  8.96019753973805E-01  3.32741095722688E-01 -9.21795025562307E-02 -9.73517511203964E-02
 -3.77193738521473E-01 -2.03353231547825E-01 -1.14809731742724E-01 -1.32506194984375E-01 -7.82090675504051E-03
 -6.73337269900679E-02 -7.48283946948350E-01 -4.38770388288032E+00 -2.38197120638509E+00 -4.50679345269805E-01
  1.68822889978646E+00  1.28495765774602E+00 -4.31068173800107E-02  2.38610779760454E+00  1.86829979690627E+00
  7.43450701704269E-03  8.77652711791288E-01  3.25903482878548E-01 -8.35649385187594E-02 -9.48246094157858E-02
  4.12490654514715E-01  2.17565608476314E-01  7.11890899408480E-02 -2.54526913576027E-03 -1.32208534433350E-01
  1.17517430707825E-01  2.16113553596900E+00  9.14746682615495E-01 -3.25118978773202E-01 -2.99655527585774E-01
 -1.29083476326241E-01 -1.63883486119614E-02  4.70525718174807E-03  2.04861797103492E+00  8.54262288992707E-01
 -3.13694774899094E-01 -2.70522876429976E-01 -1.13181878492513E-01 -1.36040730277860E-02 -4.02193506529284E-03
 -2.85469294332888E+00 -8.62278315335781E-01  5.91240724375554E-01  8.71079600935673E-01  6.30272174653730E-01
 -1.88557407776871E-01 -3.65744962239268E-01 -3.17881153812434E-02  9.50928407123086E-02 -1.52284654619412E-01
 -2.56804307608406E+00 -6.99759469630925E-01  5.59310802395005E-01 -2.42587533846083E-01 -4.02436630279187E-01
  8.34338278470407E-01  6.15932012259347E-01 -2.83359540204017E-02  9.21662905036346E-02  1.52569843282055E-01
* ORBITAL    1   63
  3.87651797999958E-05  2.81025668762430E-04  1.24774218183170E-03 -1.38131389060705E-03 -4.75225595712566E-03
  1.04320293879924E-03  2.32944198970781E-04  1.57489816081455E-03  1.56767630634557E-03 -3.11339701063645E-01
 -7.51926691524521E-01 -5.40172336400465E-01  7.44685448815252E-05 -2.67759606317031E-03  9.27340140963540E-05
  9.55794182076426E-04  8.38372870701452E-03  7.99030535200376E-03  1.06415983806571E-03  2.75073674301405E+00
  2.30009438804881E+00  6.83716224040296E-02 -2.74253628966871E+00 -2.28996081669577E+00 -6.67881921162241E-02
 -5.34168337596728E-03 -2.11997935458955E-03 -4.50310477329116E-03 -2.08594039768390E-03  3.64916273008314E-01
  1.96454349652399E-01  3.10730121875156E-02 -3.45030875437413E-02  3.52004581416112E-02  3.12386169187046E-02
 -1.48171432337833E+00 -8.27975676968662E+00 -4.31039203348412E+00 -3.57224217217954E-01 -4.48480630012729E+00
 -3.19071910801570E+00  9.65088988363982E-02  8.25309318302791E-01  4.17037268486028E-01  9.40738064686771E-01
  2.94016469695241E-01  9.84959217748396E-02  2.48139378130600E-01  1.47485929233519E+00  8.23608691914071E+00
  4.28436127019518E+00  3.51733272427504E-01  4.59646235316919E+00  3.26766564452723E+00 -1.01345182636570E-01
 -8.19295144865096E-01 -4.14720494869669E-01  9.66707784202925E-01  3.04331857192216E-01 -2.51215864807146E-01
  9.94428015800041E-02  1.64670766091528E+00  9.69298146812119E+00  5.40503071196753E+00  8.52148419052689E-01
  2.92819978074320E+00  2.27999606211966E+00  6.37409745474271E-02 -1.83236981901195E+00 -1.29774225889801E+00
  1.16416057626956E-02  2.60658581274109E-01  1.39544771883160E-01 -1.15621699669469E+00 -3.83953399213138E-01
 -3.85848327088155E-01 -1.40981801989889E-01  6.58420961573745E-02  1.65930359006954E-01  9.13654683149920E-02
  2.70142558166495E-02 -1.62536469418858E+00 -9.57063471089048E+00 -5.33841479957944E+00 -8.45936395085740E-01
  1.86183495557274E+00  1.31017800515585E+00 -1.58196470507394E-02 -2.98355297717646E+00 -2.31617387446656E+00
 -6.26861246419017E-02 -2.74638794466529E-01 -1.46334906913218E-01  1.14828531184595E+00  3.80731487968913E-01
 -3.92948594696493E-01 -1.44554999806194E-01  2.57548517713696E-02 -9.04613264313537E-02 -1.67470622532076E-01
  6.43539868014901E-02  1.05166888866330E+01  5.06187517101222E+00 -1.54318231927632E+00 -2.71376092069306E+00
 -1.52928300897258E+00 -5.43807769527275E-02 -2.65526904306994E-01 -1.06678215760282E+01 -5.12259883365128E+00
  1.57586164063877E+00  2.76197842272547E+00  1.55261301400086E+00  5.63745806426468E-02 -2.69345098460232E-01
 -7.35087003662413E+00 -5.27655699575407E+00 -1.93732596116953E-01  7.70286895556721E-01  5.16496839434690E-01
  9.86449757626187E-01  6.26847602125058E-01 -9.22586835124017E-03  5.97040184968140E-02  1.98129115041526E-03
  7.34704817440938E+00  5.27381442497908E+00  1.96349010551563E-01 -9.81612850643370E-01 -6.23228547555226E-01
 -7.67900914270600E-01 -5.16400094358212E-01  7.67190262931062E-03 -6.15284834757496E-02  1.75886458117395E-03
* ORBITAL    1   64
  4.78219973552237E-03  3.41944661531102E-02  1.50005486935264E-01  7.27076241111993E-03 -3.62204490483527E-01
  3.77699976694975E-02  3.69220808958033E-02  1.52589317482913E-01  1.77160799886168E-01  3.28648181890229E-03
  7.21329884303800E-03  3.99971945842127E-03  6.46697550414830E-03  1.22983629676267E-05  8.01047175569775E-03
  5.45031330646777E-01  3.55614901124685E+00  2.43321780641947E+00  3.11565238815220E-01  9.42743281108504E-01
  9.43613654774324E-01  8.94590096757323E-02  9.97550260519554E-01  9.91577491559551E-01  9.15710558876119E-02
 -5.62486385467666E-01 -2.28863969611917E-01 -6.73852970168992E-01 -3.21816874860058E-01 -3.26685313060689E-03
 -1.78101482741513E-03 -1.78077184288203E-02  4.58056629882660E-02  4.53009221933621E-02  1.73304282147296E-02
 -3.98544824659662E-01 -2.55859466734899E+00 -1.53697709092939E+00 -3.57501418828122E-01  6.17549815626242E+00
  4.23714228100268E+00 -2.85271348860071E-01  3.80416624817221E-01  1.28988859249580E-01 -1.46763471641388E+00
 -5.75639876646114E-01 -3.86613742541480E-02 -1.67324297287943E-01 -4.15735344422778E-01 -2.65383906321609E+00
 -1.58681123146562E+00 -3.60509109619048E-01  6.07942224601088E+00  4.17073555777404E+00 -2.82084022773283E-01
  3.90053650066110E-01  1.34030969581704E-01  1.44742589347013E+00  5.68606511387856E-01 -1.62464706131594E-01
  3.65495914731438E-02  1.00545040549288E+00  5.73113259932555E+00  3.13722067959859E+00  2.28584332546917E-01
 -3.17192254046295E+00 -2.05570437990972E+00  4.76687667162969E-02  2.59116592630467E+00  1.30660299285151E+00
 -2.68296365800124E-01 -6.58655296317984E-01 -3.29738544231486E-01 -3.22058768012362E-01 -1.48191540805150E-01
  5.60326943815315E-01  2.68710038948069E-01  4.84990616073215E-02 -1.14043416876274E-01  5.68770948758246E-02
  7.00541473896839E-02  1.02472048552763E+00  5.84526454776045E+00  3.20156671878102E+00  2.39290646787005E-01
  2.54184849776565E+00  1.27208197958387E+00 -2.67692012025339E-01 -3.11552477276192E+00 -2.01426093737548E+00
  4.85854848456506E-02 -6.49653610189171E-01 -3.25586034459766E-01 -3.35691841755721E-01 -1.52283021715513E-01
 -5.47375600131830E-01 -2.63851218817859E-01 -6.97714370593207E-02  5.86101263758188E-02 -1.11477322985574E-01
 -4.88114450920135E-02 -8.34723083834372E+00 -3.34304615011189E+00  1.82348439078336E+00  2.69494534364798E+00
  1.30352610907496E+00  1.17444552922369E-01  2.17101130078644E-01 -8.15555627397431E+00 -3.25461101941797E+00
  1.79161675540664E+00  2.64229064466553E+00  1.27528805107154E+00  1.16393989290301E-01 -2.11812659690341E-01
 -4.38196922023108E-01 -1.61035393475978E-01  2.43335938082099E-01  2.74250558171200E-01  8.14472017803215E-02
  2.40746292205532E-01  1.36092884543144E-01 -9.92966238451538E-02 -9.31447419191700E-02 -5.30532524512044E-03
 -5.30555146269752E-01 -2.29874071592189E-01  2.37829523294838E-01  2.52708291074081E-01  1.42857710495993E-01
  2.85723211187961E-01  9.00865688095511E-02 -9.91135087111731E-02 -9.25685176943253E-02  5.45202066641331E-03
* ORBITAL    1   65
 -5.38652992242233E-05 -3.99327664397651E-04 -2.02336765840348E-03 -2.27034978352944E-03  5.30601390046620E-03
 -2.26943290262601E-03  8.09781251908223E-04  9.06351777266363E-04  2.88625117492357E-05 -2.86555789245714E-01
 -5.69842366689728E-01 -5.57236855389258E-02 -8.90509250773518E-05  8.91798385297856E-04 -8.35479988425717E-05
  1.25771572026112E-02  7.57994564336658E-02  4.57029324220640E-02  5.83789958786566E-03  1.21451302090104E+00
  1.50475296387579E+00  1.83914435916348E-01 -1.18789373955857E+00 -1.48481896424496E+00 -1.84419721182782E-01
  6.70907560079865E-04  1.97728561248687E-05 -5.82223339618140E-03 -2.86240887323442E-03  2.14318499538794E-01
  1.12468942516914E-01 -1.67548171104148E-02  4.02654608505645E-03 -3.91582665816957E-03 -1.65393724945073E-02
  1.69079881555375E+00  9.76206644653893E+00  5.21745672292464E+00  6.94742381275946E-01 -4.11420358568629E+00
 -2.64200933321108E+00  2.68735973877710E-01 -9.60942338086493E-01 -4.29976608200137E-01  9.23719211152137E-01
  4.30201319327746E-01  4.99618829953953E-02  7.22757487789574E-02 -1.69582787036631E+00 -9.79331569191577E+00
 -5.23609287236396E+00 -6.99089423433562E-01  4.13369350020865E+00  2.65486266744767E+00 -2.70201432455092E-01
  9.64170486453911E-01  4.30491730057625E-01  9.28264372571272E-01  4.31870814757661E-01 -7.18719692441516E-02
  4.96860574159370E-02 -2.47411430027872E+00 -1.42597571754415E+01 -7.72891106278476E+00 -9.67284250956916E-01
  5.49383323827399E-01  9.41338160031312E-02 -2.47353970278323E-02 -3.73650863274591E+00 -2.37844588716982E+00
  1.67074655679173E-01  5.07478308933455E-01  2.28265563017898E-01  1.43622756600925E+00  5.58103575057121E-01
 -1.06497469408817E+00 -4.16912810576032E-01 -1.90253720548343E-01  8.87355145707435E-03  4.66466597406275E-02
 -1.16699201692190E-01  2.47037700931544E+00  1.42369564335940E+01  7.71763624847370E+00  9.63250933511113E-01
  3.79426650418247E+00  2.41530743738588E+00 -1.69720213659959E-01 -5.66280460190728E-01 -1.05212559184528E-01
  2.36652687449169E-02 -5.03637207930640E-01 -2.26312994342069E-01 -1.43133349490714E+00 -5.56863630022680E-01
 -1.07631982705670E+00 -4.21797775599852E-01 -1.16707160145971E-01 -4.61700313386550E-02 -9.96021584618908E-03
 -1.88579095708238E-01  2.47377739979715E+00  4.78426223092794E-01 -1.04219545171565E+00 -1.25647968719787E+00
 -4.45790192027739E-01 -5.47082314397341E-02 -1.12324132649559E-01 -2.49184975015112E+00 -4.84873084248452E-01
  1.04751720062904E+00  1.26397223268376E+00  4.48918498513779E-01  5.56269442609564E-02 -1.12569902482282E-01
  8.72335762722924E+00  4.84708232899777E+00 -9.56431488257198E-01 -1.45280302378619E+00 -7.59153856455613E-01
 -1.17625530365578E+00 -8.24236974537833E-01  1.16215969027629E-01 -8.67468925274611E-02 -8.56540702468313E-03
 -8.74019554362242E+00 -4.85068515303180E+00  9.62667985001382E-01  1.17602177787805E+00  8.20854675683686E-01
  1.46232927865620E+00  7.63921726310833E-01 -1.16842491724616E-01  8.68511931275170E-02 -7.49394588014508E-03
* ORBITAL    1   66
  1.86107583537328E-04  1.35060097897643E-03  6.60219606781207E-03  1.72337276152575E-02 -5.36139687233043E-03
  1.59862561830335E-03 -2.02572626394019E-03 -3.37178643044730E-03 -2.30564220445756E-04  3.40788668729746E-01
  7.21313657240920E-01  2.28529419112436E-01  7.86989910079193E-05  5.91479110617458E-03  5.81214636497094E-05
 -1.04589878269009E-02 -6.33409795370325E-02 -3.89694770135823E-02 -5.15873304368101E-03  3.64033896038950E-01
  1.43398225840135E-01 -8.62067044471929E-02 -3.78275000719774E-01 -1.51587459503462E-01  8.82950085357299E-02
 -2.66637956539090E-03 -7.00163323080285E-04  4.54883340005414E-03  2.08733017686701E-03  9.15305023948806E-01
  4.42040004780264E-01  2.90520966033793E-03  2.96749344831066E-02 -2.88890850236081E-02  3.46858121931566E-03
  1.10699591700558E+00  6.67521204545854E+00  4.06648514881299E+00  5.72851224887482E-01  1.26971720716785E-01
 -1.46237991557449E-01 -6.33854153289265E-02 -3.94114815732366E-01 -1.00542029641580E-01 -7.84018009028591E-02
 -1.40916100350646E-01 -4.37750199277572E-02 -1.60382816484748E-01 -1.10494403294457E+00 -6.66196045852457E+00
 -4.05760352432219E+00 -5.71314089484017E-01 -1.33863715613013E-01  1.41254391152275E-01  6.39332681156243E-02
  3.96026301786543E-01  1.01205281110679E-01 -7.49286918390799E-02 -1.39992279335880E-01  1.58505485232874E-01
 -4.44255575417300E-02 -2.99720706376312E+00 -1.66875084388252E+01 -8.68203284869785E+00 -9.45644610023643E-01
 -4.11895045512753E+00 -2.37605204100959E+00  2.16235276658157E-01 -4.91772570346660E+00 -3.09882483803677E+00
  2.42615140639641E-01 -1.82753501047149E+00 -5.49583582862209E-01  7.62072399443162E-01  2.62336979821048E-01
 -8.15800803049625E-01 -3.66299010326879E-01 -1.82779026393110E-01  1.27776172849608E-01  1.83765004290288E-01
  4.09434584580130E-02  3.00137836089793E+00  1.67112753000891E+01  8.69244015413979E+00  9.48721813786235E-01
  4.87679730986886E+00  3.07049101941117E+00 -2.40772360381188E-01  4.12350629388876E+00  2.38180121645037E+00
 -2.13211812161412E-01  1.82120017226574E+00  5.45148218189712E-01 -7.67560270026746E-01 -2.64635037179563E-01
 -8.06115485329879E-01 -3.62395140697655E-01  4.02785901321857E-02 -1.83904465146760E-01 -1.28433213422421E-01
 -1.84465232598060E-01 -2.81053575680686E+00 -1.42504314122479E+00  3.84720353992698E-01  6.57790489194263E-01
  2.65209425129960E-01 -5.84014593577760E-02  6.26988703531957E-02  2.81239056478769E+00  1.42615046744028E+00
 -3.86200342541776E-01 -6.59390951598734E-01 -2.64924312728886E-01  5.75487962570962E-02  6.13333505854765E-02
  1.58219836415000E+01  7.05487952018042E+00 -2.69812600828361E+00 -5.25059429122668E+00 -3.14473509331583E+00
 -2.09911171674524E+00 -1.06035798976582E+00  2.62106068759382E-01 -6.52512982096165E-02  8.30478111769410E-02
 -1.58015461310380E+01 -7.04906284656726E+00  2.69101254317057E+00  2.09884873438919E+00  1.06526901534233E+00
  5.23896498059975E+00  3.13879350777278E+00 -2.62579863821068E-01  6.46143802883957E-02  8.11511913486999E-02
* ORBITAL    1   67
 -3.50511068567870E-02 -2.53271872907802E-01 -1.23579677522264E+00 -3.90350099817526E+00  2.93668108129456E-01
 -1.63521393016424E-02  4.01494186612439E-01  7.83629615045487E-01  2.29443571986238E-01  3.34532305447998E-03
  7.18801081162311E-03  3.06345528981830E-03 -1.06671653436972E-03  5.16876337677537E-05  3.96602233180496E-03
  8.62923328157937E-01  5.32993231215080E+00  3.44317193358037E+00  4.73114175130629E-01  7.31792220425498E-03
 -2.08927325678012E-01 -1.82878425493559E-01  2.48325843772389E-03 -2.07279238340146E-01 -1.80803800111327E-01
  3.44717633918622E-01  9.19527846941934E-02 -3.89615326532687E-01 -1.64516301459986E-01  5.41578431637410E-03
  2.59354561152763E-03  7.82839006946632E-02 -7.75888740331640E-02 -7.81153448291035E-02 -7.80311044791177E-02
  5.48081646740960E-01  3.12272933861125E+00  1.60364232147173E+00  2.64684269601822E-01  1.52141922646542E-01
  1.63601776560036E-01 -2.67871772597750E-02 -5.53867516669405E-01 -1.40129680960424E-01  5.55962466920569E-01
  1.51312546498063E-01 -1.17141676392209E-01  1.35235399276935E-01  5.44824640547547E-01  3.10063408052015E+00
  1.58575889267358E+00  2.62081875998128E-01  1.26446556065007E-01  1.50156336638449E-01 -2.43593419722834E-02
 -5.56051042396744E-01 -1.42064785215695E-01 -5.62975016875910E-01 -1.56165245237867E-01  1.37443902294936E-01
  1.16778684567227E-01 -4.50380703890783E-01 -2.45455247207200E+00 -1.06038563419555E+00 -1.91881997095400E-01
  6.93652794194060E-01  1.44077189561775E-01 -2.72619937086330E-01  8.22663695515467E-01  6.98701010490982E-01
 -8.34581574352144E-02  4.07775141345371E-01  3.45800263970192E-01  3.65137139309267E-01  2.16084252214697E-01
  3.46398780957204E-01  1.29161217533298E-01 -8.69586128658737E-02  1.11206502768817E-01  2.02501449946032E-02
 -5.51987862177700E-02 -4.31626731613509E-01 -2.35448688281250E+00 -1.01161462167182E+00 -1.87130647323331E-01
  8.70397060006919E-01  7.30601442694249E-01 -8.51624134554824E-02  7.44827216153509E-01  1.70906847457139E-01
 -2.76033148457425E-01  4.33622876815090E-01  3.54004544135912E-01  3.67120000381510E-01  2.17083074614195E-01
 -3.52710934447310E-01 -1.32162381781212E-01  5.65649362052890E-02  1.79343507335838E-02  1.10104677375236E-01
  8.57606182874727E-02 -9.56147464646738E-01 -5.19461798462009E-01  2.32492127476587E-01  2.92825258320286E-01
  5.04063260950590E-02  3.50623341925231E-02 -1.32151668584407E-01 -9.09370744143953E-01 -5.00444015666573E-01
  2.21932517633875E-01  2.77538329049567E-01  4.49152510327615E-02  3.54267123073015E-02  1.33292730926597E-01
 -8.38099021605446E-01 -2.50390522609544E-01  3.50273353884980E-01  6.19300776493095E-01  3.21331913018068E-01
  6.45734167541781E-02 -3.41083235193015E-01  8.86920132105481E-02  7.09391989263910E-02 -1.60395988526243E-01
 -9.79136155585349E-01 -3.07513986325209E-01  3.78153380479949E-01  8.34608110211995E-02 -3.32932634640940E-01
  6.74996388605814E-01  3.55065905781236E-01  8.61921205099226E-02  7.11643899997182E-02  1.61482544562001E-01
* ORBITAL    1   68
 -6.92601475006815E-03 -5.06184736384981E-02 -2.57071842062563E-01 -8.74584093387062E-01 -2.14399038958464E-02
  5.39699845538077E-02  4.80761331590600E-02  3.55399549846372E-02 -9.45104086322285E-02  9.57799562135657E-04
  2.65126238902158E-03  1.67638645992208E-03 -2.65808212384070E-03  1.95420311254851E-05 -8.70095417652728E-03
 -6.84515302659931E-01 -3.95304268012246E+00 -2.18084090073296E+00 -2.14870426819073E-01 -4.52726938799257E-01
 -3.25695583438588E-01  6.54595890017626E-03 -4.55768026505155E-01 -3.26198140536730E-01  7.19358930708767E-03
  7.40116579861611E-01  2.90097368536025E-01  1.44847953302479E-01  1.19948651706650E-01  9.41007085570068E-04
  4.87453010950291E-04 -7.61675068852391E-03 -8.43393346546715E-02 -8.45885349714058E-02  7.75158875018399E-03
 -3.43286856163950E+00 -2.00277032562005E+01 -1.09593002425325E+01 -1.45956696421252E+00  3.50101903144507E+00
  2.39017255206342E+00  3.42708999328082E-02  1.26650122702999E+00  4.37251461274609E-01 -9.25948653693507E-01
 -3.27427905447513E-01  1.33716802482798E-01  1.67779683215199E-01 -3.43179145305823E+00 -2.00221911722434E+01
 -1.09580877785653E+01 -1.45895189813122E+00  3.48883556723148E+00  2.38358380788678E+00  3.54173490874492E-02
  1.26392368306444E+00  4.35977515480217E-01  9.21813384533037E-01  3.25079426097722E-01  1.68470479519727E-01
 -1.33417294900271E-01  2.87840334447621E+00  1.65001009263674E+01  8.77527281140406E+00  1.05675315408919E+00
 -5.31890330556488E+00 -3.46635447717200E+00  7.05147544023305E-02  2.03541173399149E+00  1.35374257950794E+00
 -3.70115692340038E-02 -5.50812683359297E-01 -2.23181441168300E-01 -9.54737926683396E-01 -3.99993134119621E-01
  2.54734997758037E-01  3.94226698431303E-02  5.34870082132827E-02  1.39593598338810E-01 -1.81590648892174E-01
 -9.67555014067272E-02  2.87802508911869E+00  1.64954495657714E+01  8.77088828757368E+00  1.05634753068731E+00
  2.04694116741800E+00  1.36299632052917E+00 -3.69315642544526E-02 -5.30776508059131E+00 -3.46223834983261E+00
  6.91810389813178E-02 -5.43141532287146E-01 -2.20557920055259E-01 -9.50736327693002E-01 -3.98434907745532E-01
 -2.55976839459401E-01 -3.99333519793046E-02  9.73840410651972E-02 -1.82281421528247E-01  1.39837470491478E-01
 -5.36478430655318E-02  2.18521690002610E+00  1.08277951787543E+00 -4.81852622366565E-01 -5.26069640826195E-01
 -2.07174161047521E-01  2.08472321665487E-01 -1.67348432813844E-02  2.20143662472432E+00  1.08866896263718E+00
 -4.85819638948103E-01 -5.32179619628101E-01 -2.09513483879248E-01  2.08368924089825E-01  1.72802832234788E-02
 -1.70412436092236E+00 -8.39017224154173E-01  3.59621921591402E-01  4.99431123674885E-01  2.78098855204249E-01
 -1.54293738971501E-01 -7.17624184776163E-02 -4.80489894658033E-03 -1.63015979339727E-01  1.81289543761903E-02
 -1.72736032146047E+00 -8.47875003415750E-01  3.64963971891138E-01 -1.51111051079935E-01 -7.09631064402666E-02
  5.11232740057653E-01  2.85292041944147E-01 -5.15183964944847E-03 -1.63246149642815E-01 -1.77542568503065E-02
* ORBITAL    1   69
  2.91929829642357E-05  2.10028722526536E-04  1.06254540721288E-03  5.56584075695173E-03  1.84100935443517E-03
 -7.35252175999473E-04 -4.73870416933922E-04 -1.02679785052701E-03 -8.89963112089256E-04 -3.46857610367590E-01
 -7.79841092936532E-01 -3.61758546038231E-01 -3.79825722190546E-05 -1.18809442465014E-02 -3.55212582872496E-05
  2.34331721144918E-03  1.35913929641069E-02  7.58639484084176E-03  8.76942541616881E-04 -8.99080515312812E-02
  7.99515662147257E-02 -4.13739644494490E-02  9.55930003457748E-02 -7.59411553015729E-02  4.13982580308317E-02
 -9.52656677865689E-04 -4.14884659893088E-04 -7.71757240219455E-04 -4.43843637469082E-04 -8.62630359452335E-01
 -3.85131710859453E-01  1.84910132237980E-02  4.02229425879104E-02 -3.99058070458173E-02  1.86445795759226E-02
 -1.38372333568571E+00 -7.90490775331516E+00 -3.96217951343309E+00 -7.63897496912963E-01  2.22664025670110E+00
  1.16960942783564E+00 -2.08710313306115E-01  8.38690001664113E-01  2.45863871657792E-01 -1.05497972497574E+00
 -4.13413040663083E-01  2.21972838793647E-01 -1.02103878395054E-01  1.38934306429449E+00  7.93782534777801E+00
  3.98024885573424E+00  7.65962204477558E-01 -2.23551749792327E+00 -1.17592099526431E+00  2.08625835535210E-01
 -8.39914522194976E-01 -2.46637833700392E-01 -1.05613926557129E+00 -4.13957959361199E-01  1.01573237795824E-01
  2.21964975498460E-01  3.86161231950816E-01  2.44750071546968E+00  1.48445116681186E+00  8.09503151321646E-02
 -3.71112148999478E+00 -1.85101295946578E+00  2.27538497593297E-01  6.79222206326989E-01 -2.77805326054303E-02
 -1.29475946086564E-01 -1.22640455665947E+00 -5.20404327995451E-01 -5.25061693187495E-01 -2.85270637163659E-01
  2.97576109874292E-01  1.65462973727233E-01 -4.73679322074922E-02 -4.94490303345460E-02  6.38959556382903E-02
  5.05494020733188E-02 -3.93175359000675E-01 -2.48841802717076E+00 -1.50690919454092E+00 -8.38019370133082E-02
 -6.74890822288532E-01  3.03847712764282E-02  1.29454255899706E-01  3.72150998819419E+00  1.85851808415842E+00
 -2.27368515604731E-01  1.22790988593116E+00  5.20766754902931E-01  5.27686221289000E-01  2.85945952905438E-01
  2.96313561863084E-01  1.64696186442236E-01  5.02744220442993E-02 -6.34280966202770E-02  4.87746578932386E-02
 -4.71484864519942E-02 -7.88828209807194E-01 -2.73588993756246E-01 -5.76463948813091E-02  3.83486795864687E-01
  3.10213712360726E-01  1.58549685125317E-01  2.51325737288405E-01  7.89136634569004E-01  2.73836921268179E-01
  5.78447227186780E-02 -3.83712649967118E-01 -3.10355391053437E-01 -1.59080729680897E-01  2.51032185291779E-01
  4.50294536197321E+00  2.51578483058453E+00 -5.95997956887275E-01 -1.41117271654818E+00 -8.32189842185653E-01
 -8.46475911858319E-01 -2.60662125796594E-01  4.78364392301131E-03  1.55101457453022E-01  1.27850960861237E-01
 -4.50183278565007E+00 -2.51459114638645E+00  5.95805016889156E-01  8.46935083167026E-01  2.61077049320874E-01
  1.41058723914655E+00  8.31686779608776E-01 -5.01505639255667E-03 -1.54785431573391E-01  1.27598424230662E-01
* ORBITAL    1   70
  3.13657773660174E-02  2.25566529248648E-01  1.07019466935342E+00  3.41748022513452E+00 -2.05727586961822E-02
 -1.98550945882646E-01 -2.34159990544743E-01 -4.88822068165810E-01 -3.02367531077787E-01  4.96821513175186E-04
  1.59858292173817E-03  1.38529848761036E-03  4.06581087520341E-03  1.37021690370127E-05  2.45868998070868E-03
  1.12187885676891E+00  6.55565969579482E+00  3.73802196832556E+00  4.06133526811708E-01  2.11563213679926E+00
  1.92518182252657E+00  1.02869993482107E-01  2.11513349799300E+00  1.92570363301634E+00  1.02962615181883E-01
 -1.10185019557028E-01 -4.18063371475245E-02 -1.88162789485012E-01 -1.15918836358281E-01  5.39667619903619E-04
  2.81140901671058E-04  3.86536995946858E-03  6.96141291562470E-02  6.94956623079601E-02 -3.86514258101778E-03
 -2.46075326600780E-01 -1.25179371904386E+00 -6.48311903649634E-01  1.14700075509087E-01 -1.71152992378903E+00
 -1.17954325656736E+00  1.95095361850634E-01  1.74216401912977E-01  9.16178127543630E-02 -1.62722901784416E-01
 -9.76651546284537E-02  4.46035181500097E-04  1.56905653233971E-01 -2.51961868644055E-01 -1.28559568068007E+00
 -6.66619268105200E-01  1.12625145998326E-01 -1.70744821677465E+00 -1.17650535899007E+00  1.95191071186455E-01
  1.75059316777342E-01  9.17462493897273E-02  1.62855009173897E-01  9.75218204657718E-02  1.57133041141219E-01
 -4.68458220623843E-04 -6.04301799328555E-01 -3.28886252394902E+00 -1.58792051415029E+00 -1.43649949121447E-01
  5.82793585990647E-01  3.90876552380495E-01  5.40793844708753E-02  3.08606039893670E+00  2.13909063529961E+00
  9.40264890255299E-02  4.43649716046318E-01  1.95059778840503E-01  1.72575541218498E-01  1.05270937851793E-01
  1.63053599566749E-01  7.81949583645564E-02 -1.27812426172563E-01 -1.61839588721440E-02  8.52521750397627E-02
  1.09874274192203E-01 -6.04018007996634E-01 -3.28746018198898E+00 -1.58744446993965E+00 -1.43176706036081E-01
  3.09144652279953E+00  2.14346671831774E+00  9.41794463538284E-02  5.66826288571267E-01  3.78973199239242E-01
  5.38221876767621E-02  4.42756121937067E-01  1.94688093265502E-01  1.73798699610815E-01  1.05585772775590E-01
 -1.64190912222920E-01 -7.86074807839204E-02 -1.09681126857548E-01  8.50023872384436E-02 -1.54357230024178E-02
  1.27710194678864E-01  1.99831579390053E+00  6.87378051787135E-01 -2.27569091471288E-01 -5.69211423208694E-01
 -5.35923796101321E-01 -1.62819690656474E-01 -3.49253809487927E-01  2.00446343446068E+00  6.89642499508344E-01
 -2.29545380741167E-01 -5.71485114948321E-01 -5.36693154222641E-01 -1.62422398094026E-01  3.49089208289241E-01
 -1.49974627799900E+00 -5.23630969202697E-01  3.31490650941032E-01  4.40807036398374E-01 -2.56058271545216E-02
 -2.13108208942931E-02  3.59431905383427E-02 -5.84263239779911E-02 -2.81556538013302E-01  1.66641662544724E-01
 -1.48629507400898E+00 -5.17172124027487E-01  3.29969733998285E-01 -2.37802736181725E-02  3.45100889920305E-02
  4.38394350715140E-01 -2.70868112970836E-02 -5.81625835005619E-02 -2.81654156985965E-01 -1.66725883269208E-01
* ORBITAL    1   71
  9.80024023081362E-05  7.06262000642317E-04  3.64653432401593E-03  2.04199985206978E-02  7.85201418830543E-03
 -2.52173877317267E-03 -1.89101497888578E-03 -5.61385222247777E-03 -5.33496938938950E-03  1.72333464977906E-01
  5.05409850909309E-01  5.87284069232807E-01 -1.07909575828543E-04  5.89047999788722E-03 -6.26067969073234E-05
  6.60352845677653E-03  3.84489287328377E-02  2.12937415399637E-02  2.71014181197446E-03 -4.57314886213706E-01
 -5.84555702564399E-01 -4.79535663609941E-03  4.75343150660335E-01  5.97280204986379E-01  4.49449826669782E-03
 -2.16137741678097E-03 -1.14946502298884E-03 -2.47360469088985E-03 -1.36550247203859E-03  1.70677487241679E-01
  8.87035126122835E-02 -6.21424570819387E-03  2.93241541062606E-02 -2.90134698197804E-02 -5.95737291073640E-03
  3.06626504822288E+00  1.75771513440990E+01  9.41714596990666E+00  1.05849374679399E+00 -3.73059567397346E+00
 -2.56996835298296E+00  1.77081204122484E-02 -5.79280587426514E-01 -1.78546648731527E-01  5.22702831920140E-01
  2.13065039640213E-01 -1.26608044633561E-02 -8.85524874813232E-02 -3.05983149130556E+00 -1.75398322335719E+01
 -9.39687218600459E+00 -1.05757656581260E+00  3.71825965717190E+00  2.56068122070481E+00 -1.84111126054348E-02
  5.79379906005799E-01  1.76907515080758E-01  5.21379763072002E-01  2.11895482371501E-01  8.71171483012659E-02
 -1.30067707127626E-02 -6.51969569405325E-01 -3.91294436526117E+00 -2.18763122174979E+00 -4.55976705115235E-01
  8.91298356192611E+00  6.38783163354746E+00  5.24970556886630E-03 -1.32488689139376E+00 -1.16361820053919E+00
 -8.93182027091871E-02  1.04000601059795E+00  3.58582631212604E-01 -9.41671288779910E-02 -6.45878174784403E-03
 -3.18216568357569E-01 -9.95359779506046E-02 -5.62469083688309E-02 -3.26258440542060E-01  1.09215588203396E-01
  2.15770716785262E-02  6.39207805112770E-01  3.83680710467580E+00  2.14409746490049E+00  4.49837902585135E-01
  1.34803971454436E+00  1.17787614185725E+00  8.85970616103697E-02 -8.89827614712536E+00 -6.37601038024361E+00
 -5.09900863119380E-03 -1.03712492232608E+00 -3.58052733010841E-01  9.97328397847315E-02  6.68004074979746E-03
 -3.25135149303887E-01 -1.02925616357173E-01  2.15410340814073E-02 -1.08527508559203E-01  3.24839754943276E-01
 -5.58074169845175E-02 -8.46608428800298E-01 -3.23242804598915E-01  4.08422122657536E-01  3.63394043346328E-01
  1.39025407400234E-01 -2.12160303187329E-01 -4.62766248531770E-02  8.51537824423385E-01  3.26797189927512E-01
 -4.09140705731838E-01 -3.64884282526052E-01 -1.39011772593179E-01  2.11601416664447E-01 -4.82283076757253E-02
 -7.59603141066644E+00 -3.34438071153194E+00  1.06495960026572E+00  1.93981388743450E+00  1.20718405997476E+00
  1.36270604355679E+00  7.32699558113187E-01 -1.67398689903126E-01  8.55334712377151E-02 -5.01791561262472E-02
  7.59158379970444E+00  3.34485091048427E+00 -1.06356197875408E+00 -1.36100455736696E+00 -7.32235665093596E-01
 -1.93867751357408E+00 -1.20679101362884E+00  1.66861107447356E-01 -8.42221119899695E-02 -5.05487631116238E-02
* ORBITAL    1   72
 -8.42935826758818E-03 -6.03115004056276E-02 -2.77966036208580E-01 -5.33251876363395E-01  3.27686049964240E-01
 -1.14584300717519E-01  6.78646746813724E-02  9.97632124227762E-02 -8.72748867622152E-02  4.84883900996390E-04
  1.39447371635588E-03  1.47120608430415E-03 -1.04498203098742E-03  2.19309627422773E-05  2.20629730917415E-03
  5.04093619045392E-01  3.08141010687448E+00  1.84487577426200E+00  2.05491010965662E-01 -5.69691925216504E-02
 -1.92313713591243E-01 -3.58062147011617E-02 -6.47024957704807E-02 -1.98779734427268E-01 -3.60889141846715E-02
 -2.59431751130938E-01 -1.54052301799798E-01 -6.89264168427304E-02 -4.84646150215026E-02  1.05016828353868E-03
  5.55396952603495E-04  2.83699463616820E-02 -7.25745981447570E-03 -7.21926663193841E-03 -2.84153763602275E-02
 -5.78367152131933E-01 -3.16174919569665E+00 -1.45289838253014E+00 -3.97500101467704E-01  7.63694357273500E-01
  2.44091849765029E-01 -3.76816874083051E-02  5.09593294983922E-01  1.11710006667985E-01 -3.43808096010023E-01
 -1.41318045803472E-01  1.89901218278348E-01 -1.23659519691234E-01 -5.67090918662970E-01 -3.09725923186549E+00
 -1.41874203297368E+00 -3.93284875210626E-01  7.41098180642406E-01  2.29348107780979E-01 -3.74729648341411E-02
  5.07178033723594E-01  1.10650901105305E-01  3.38827883538033E-01  1.38602487964274E-01 -1.24236479238478E-01
 -1.89529167635860E-01  4.77792281629560E-01  2.79307702171305E+00  1.48117611915322E+00  3.06556843605608E-01
  1.60879463221304E-01  6.36344169872278E-01  3.39647325316502E-01  1.86761404223486E+00  1.25823056186432E+00
  8.07297238651074E-02 -3.14214474976130E-01 -1.46986220605902E-01 -3.05622438741337E-01 -1.59603396519536E-01
  8.13358177192457E-01  3.12504598940513E-01  1.97870234470814E-02  7.39025385675863E-02  8.89857009788608E-02
  6.74853673301961E-03  4.71644869664992E-01  2.75582402420881E+00  1.45973668218141E+00  3.03956078346384E-01
  1.87132028971072E+00  1.26018986208601E+00  8.00694296391811E-02  1.95758120842696E-01  6.59979394245908E-01
  3.38628313298060E-01 -3.07119246556291E-01 -1.44773751128062E-01 -3.03495263972111E-01 -1.59142974305230E-01
 -8.13447507876282E-01 -3.12588753815890E-01 -6.30293747356328E-03  8.94337914156747E-02  7.33917552565980E-02
 -1.99164652432089E-02 -1.84641095724625E-02  7.40431451682473E-02  2.72696583914869E-02  1.06952869164858E-01
  1.75068141407790E-02 -2.53033134329785E-01  2.23520583569172E-01 -7.67530305822874E-03  7.83036257457471E-02
  2.54125511076560E-02  1.03555446320762E-01  1.66670582705118E-02 -2.54017824225792E-01 -2.24133839469563E-01
 -2.24099646350639E+00 -1.07315838789547E+00  6.50586707891670E-01  2.06756531473981E-01 -4.16938265369309E-02
  4.31239616967172E-01  2.28713875651313E-02  3.51422379064415E-01 -1.70458193055498E-01  1.92183805727404E-01
 -2.27060906840978E+00 -1.08568189649589E+00  6.54505373294029E-01  4.35964583165238E-01  2.54309543260962E-02
  2.17687713295555E-01 -3.46047693819029E-02  3.50590436246389E-01 -1.69263850439434E-01 -1.92072925742636E-01
* ORBITAL    1   73
  2.80423562660461E-04  2.03029176276445E-03  1.03457123017818E-02  5.30793069232985E-02  1.76062226224857E-02
 -5.16626489972421E-03 -4.97086412979563E-03 -1.42648219810696E-02 -1.60272369294786E-02  1.08342574284099E-01
  3.66332011619562E-01  5.16793361436604E-01 -1.50898723679487E-04  5.77413910372041E-03  6.23445503134052E-05
  1.34350506907055E-02  7.85865901191113E-02  4.42601132780158E-02  6.07325664414767E-03 -1.15076491313809E-01
  2.43436191156124E-02  7.18276712974957E-03  1.58340351674768E-01  8.69187473193680E-03 -8.73567520128332E-03
 -4.70581686531481E-03 -2.73114708078030E-03 -5.83409033266007E-03 -3.00176081150901E-03 -3.31550853092042E-02
  4.81382436047220E-02 -7.42187756685916E-02 -2.14848161054858E-02  2.13924179759570E-02 -7.50094851074599E-02
 -2.69164539032331E-01 -1.39335399450714E+00 -5.67076934532792E-01 -2.64933851029961E-01  1.04908410419703E+00
  4.74416664118201E-01 -1.84198953689264E-02 -1.93459487966319E-01 -3.61434752139292E-02 -5.84144974271617E-01
 -3.31248519041006E-01  1.00664351882339E-01  2.01692359541775E-01  2.86415154962368E-01  1.49050781161139E+00
  6.15647279026925E-01  2.72339932987889E-01 -1.09218612660131E+00 -5.01824746274158E-01  1.91505873079009E-02
  1.90601175986392E-01  3.06433523269195E-02 -5.90206745272883E-01 -3.35767070987718E-01 -2.03796770879048E-01
  1.04108985311853E-01  4.05766689026330E-01  2.50125509586819E+00  1.49971985751741E+00 -9.76562627388648E-02
 -2.47485855318973E-01 -1.85606930497301E-01  1.75769548624660E-02  5.68111338017398E-01  2.91460633426859E-01
 -3.74750197262724E-02 -6.96311885556264E-01 -1.23750994735745E-01 -8.03223756125797E-02  4.50738269788806E-03
  3.05239714204674E-01  1.40743185580442E-01 -1.06121081709333E-01 -3.49084676814137E-02 -8.52177666777696E-02
  5.00324787340809E-02 -4.32850646464829E-01 -2.66236080956693E+00 -1.59180145905806E+00  8.48145956322634E-02
 -5.11780000316332E-01 -2.55802206447787E-01  3.58865370287097E-02  3.01315538245912E-01  2.20123046418764E-01
 -2.26109278330492E-02  7.11167219948593E-01  1.29849338933859E-01  9.25095012255975E-02 -5.59083587932479E-03
  2.95469671423910E-01  1.35328689300874E-01  5.16285847881295E-02  8.48637906993104E-02  3.15027464796410E-02
 -1.05051185773085E-01 -1.77298050200718E+00 -8.35631517822931E-01  3.24949287572735E-01  6.28647748913222E-01
  1.69811507810456E-01  2.11389589758527E-01 -2.55001600575928E-01  1.79689445271766E+00  8.46832477549907E-01
 -3.29917769438016E-01 -6.38687451603816E-01 -1.72663660133826E-01 -2.11170912260560E-01 -2.56528342037385E-01
 -5.94413356402494E-01  1.70556457447737E-01  6.36217130638484E-01 -3.84361754480941E-01 -4.14097155468894E-01
  4.65949015543740E-01  1.88095162616366E-01 -3.50313158081653E-02 -1.96530620421444E-01 -8.32850034933905E-02
  5.50366223357184E-01 -1.79620148550612E-01 -6.27872353176610E-01 -4.61747826168652E-01 -1.87635138062152E-01
  3.99966901425615E-01  4.20859933482405E-01  2.96024696661110E-02  1.98882057913018E-01 -8.33377517626412E-02
* ORBITAL    1   74
  2.02415719517388E-02  1.45520748182458E-01  6.85653732236304E-01  1.22757310730066E+00 -1.01233345617178E+00
  1.46752211537989E-01 -1.88486905594450E-01 -2.17752535534161E-01  3.64070446117861E-01  3.45384964262444E-04
 -8.23698259952653E-04 -3.31103775959847E-03 -4.51898939152746E-04 -4.53967449366339E-05 -8.68260027500103E-03
 -1.06269009344886E+00 -6.50596499390277E+00 -4.01156408042673E+00 -4.85659522775264E-01 -2.73653971631113E-01
  5.71015428714016E-02  1.54097328205085E-01 -1.97472214267665E-01  1.15377426048474E-01  1.58163227906601E-01
  2.68289689292798E-01  1.75515535310346E-01  7.16229862303818E-01  3.04496217283612E-01 -1.17715757885754E-02
 -4.76490936803323E-03 -7.43835197663463E-02  5.04656767234585E-02  5.18540567238078E-02  7.14652110166860E-02
 -7.31845345018923E-01 -3.92706883749038E+00 -1.85979685771830E+00 -4.63215284469570E-01  1.18475399603932E+00
  5.19261498205297E-01 -1.96437073109859E-01  4.72767559036891E-03  1.40337819953205E-01 -1.38766316883594E-01
 -1.28811179680319E-01  2.37087085601593E-01  2.46335289864862E-01 -7.91193293099877E-01 -4.27355973995550E+00
 -2.05018236540429E+00 -4.80823625005636E-01  1.30133660266323E+00  6.02811559476912E-01 -1.95629919577958E-01
  3.58405894321471E-02  1.50654984890345E-01  1.64002243981217E-01  1.39929050580780E-01  2.40706396059050E-01
 -2.38001630069366E-01  4.86287069659678E-01  2.91617939173478E+00  1.66267028235988E+00  1.37519433795288E-01
 -2.79797454828780E+00 -1.98942084539954E+00  7.73276683987332E-02 -2.00835819004903E+00 -1.24874988317165E+00
 -5.11281940980412E-02 -7.42298294141058E-01 -3.70428179623337E-01 -3.13152808104209E-01  3.53913111390832E-02
 -3.23851294718525E-01 -1.83095898334137E-01  4.47853221645981E-02  2.46777794238516E-01  1.85168147669785E-01
  1.49330171882426E-01  5.24853839987996E-01  3.14565952622811E+00  1.78997789233435E+00  1.63073142722387E-01
 -2.07056439491478E+00 -1.28503531762708E+00 -4.11621741722214E-02 -2.99444288917121E+00 -2.10747886436986E+00
  9.13018076478659E-02 -7.68251877431388E-01 -3.84629036433038E-01 -3.33453122489503E-01  2.94679884540995E-02
  3.44255183747079E-01  1.91992079155091E-01 -1.51253882116413E-01  1.85961440515431E-01  2.44895061319114E-01
 -4.59104254439971E-02 -3.04420150507141E-01 -7.17612668377701E-02  1.67560041966444E-01  4.78149612608227E-01
  6.82671840932494E-02  7.01987971975923E-02 -8.59198178270316E-02 -3.35689501567991E-01 -7.62959926414575E-02
  1.75160639633014E-01  4.85842847104795E-01  6.99073582721032E-02  6.48755232831203E-02  8.04117957102443E-02
  3.49819980344315E+00  1.04254279205229E+00 -6.62559538389635E-01 -8.95774437116585E-01 -4.60728095765802E-01
 -1.00501192139118E-01  2.07693561416375E-01  1.50908642621373E-01  5.41015292171948E-02 -1.52687321787541E-02
  3.69706073281259E+00  1.10524197891797E+00 -7.13210057869855E-01 -1.56669594061954E-01  1.80142450681732E-01
 -9.52199526171214E-01 -4.91852412712813E-01  1.59761535955171E-01  5.02019994203599E-02  9.21638244418322E-03
* ORBITAL    1   75
  8.15844526269475E-03  5.90601545829288E-02  2.92508348813077E-01  1.09938184471432E+00  1.10601986692573E-01
 -5.62739419777547E-02 -1.18109878505980E-01 -2.80730763043311E-01 -2.26549514579856E-01  1.21195481337690E-02
  1.10716641157054E-01  2.30882112080315E-01 -1.49315389221781E-03  1.40272228410662E-02  2.37272489184922E-03
  2.03356043858503E-02  7.92895699370028E-02 -5.41033328807847E-03  1.47715317564294E-02  4.88138803641272E+00
  4.06791262397088E+00  2.22872281720131E-01 -4.31926791347722E+00 -3.54102232773391E+00 -2.06150506923931E-01
 -6.05322363923572E-02 -3.00593027225629E-02  3.61710841974617E-02  6.36144282973048E-03  2.09025148585806E+00
  8.56528033950917E-01  5.14661545830269E-02 -5.48980342733769E-02  6.24228919250080E-02  4.53811750103114E-02
 -1.72756453599336E+00 -1.00525611660039E+01 -5.48240779572000E+00 -8.46664145440036E-01  2.58242162750709E+00
  1.51392427734833E+00 -2.19753186485573E-01  9.76550664643555E-01  2.63822345777008E-01 -8.29381329265455E-01
 -3.09829444366681E-01  1.61707694686859E-01  2.94753167354628E-02  1.76145530622829E+00  1.02969147367149E+01
  5.63195424068903E+00  8.21751230589372E-01 -2.96786588077032E+00 -1.83718553726498E+00  1.74739191470858E-01
 -1.00123028780715E+00 -3.14548382678666E-01 -8.90254116529851E-01 -3.53903241020325E-01  8.67190052354999E-03
  1.54579089794149E-01  2.07044988703415E+00  1.21186477682226E+01  6.46220055418653E+00  8.80258860294425E-01
 -4.27266196312230E+00 -2.23027702001123E+00  3.91278310788380E-01 -4.55917167204442E+00 -2.75570790903438E+00
  2.46151688341762E-01 -1.60252639456320E+00 -8.24874376645057E-01 -1.01840335269652E+00 -3.89138671051042E-01
 -1.01611973820187E+00 -5.25130222630169E-01 -1.81553415313518E-02 -9.12187135599537E-02  1.39640522282862E-01
 -2.99560179767565E-02 -2.28406679455919E+00 -1.33798714394350E+01 -7.19998374478109E+00 -1.00386836122349E+00
  4.84902182663079E+00  2.95558660389155E+00 -2.79069954557404E-01  4.44770360282289E+00  2.29243929172623E+00
 -4.57021213117865E-01  1.61206103012395E+00  8.14835625736789E-01  1.06744642401431E+00  3.45268206382646E-01
 -1.06950645075881E+00 -5.48243120451570E-01 -3.61819797101492E-02 -9.00815787609505E-02  1.33551179912949E-01
 -2.02375347869653E-02 -3.49576123419750E-01 -1.23430743216515E-01 -7.72786557792789E-02  4.71827697416329E-01
  2.06987004290609E-01 -2.89538271503678E-02  2.27082212960165E-01  7.36812900987196E-01  3.13605483067793E-01
  2.15824698226103E-02 -5.15788183477789E-01 -2.38384210526498E-01  3.98826053714003E-02  2.14183443913198E-01
  5.98406628071611E+00  2.61748070764254E+00 -9.38171698272475E-01 -1.66324907646901E+00 -8.19447084942854E-01
 -1.29913395459886E+00 -8.31935725703999E-01  2.16120217323127E-01 -3.52993581016084E-01  2.86456919874735E-02
 -5.95749450451242E+00 -2.57910152286567E+00  9.44985386062242E-01  1.37308823060256E+00  8.94268872792639E-01
  1.72096108959792E+00  8.12718863318311E-01 -2.42941905472071E-01  3.89763465443055E-01  2.75504454354531E-02
* ORBITAL    1   76
 -6.56004012103497E-02 -4.74999169226878E-01 -2.35492453803084E+00 -8.91595341169893E+00 -9.49499154846532E-01
  4.65001258357005E-01  9.56455509744283E-01  2.28201574370469E+00  1.87518802235169E+00  1.87745669587102E-02
  2.66421094690504E-02 -2.89141764915907E-02  1.18169922950847E-02  3.25499992782939E-03 -2.08791908317545E-02
 -2.10320137112874E-01 -9.25194296561258E-01 -1.34506402824823E-01 -1.43712568626490E-01 -1.58563545272978E+00
 -1.52720849466050E+00 -3.43507686676757E-02 -2.99481783891686E+00 -2.74328622014166E+00 -8.16403581499959E-02
  5.21538218630424E-01  2.60806396813708E-01 -2.62646568213015E-01 -3.78667637881245E-02  3.94524588015088E-01
  1.52865855468492E-01 -3.30955042664372E-02 -5.84724512607709E-02  5.65346907764355E-03  3.18489619298957E-02
 -1.28906902464181E-01 -9.41545903998061E-01 -5.79125942975204E-01  2.79504107046017E-02  1.37901507204118E+00
  1.10163917337445E+00  9.23303399823630E-02  9.81482856634508E-02  2.09355310679778E-01 -1.37477070566253E-01
 -1.27737978365973E-01  2.78698208090805E-03 -1.15820710452592E-01 -2.42950749079169E-01 -1.56306367500540E+00
 -8.83152303798285E-01  1.13490696997997E-01  1.96096130185800E+00  1.63189499660088E+00  2.49065281858086E-01
  1.06197855086309E-01  2.25479675926290E-01  3.88237367137579E-01  2.56355387005626E-01 -1.66282853000024E-01
  2.60154149924117E-02  1.06649578052335E+00  6.24180576418313E+00  3.54573751016160E+00  5.42956636504574E-01
 -6.47273287324550E-01 -2.04103194376909E-01  2.47653845200190E-01 -2.31013870511616E+00 -1.51386849655687E+00
  1.04040819190871E-01 -2.07240930139179E-01 -6.20411606300832E-02 -2.87846418055651E-01  1.50722346806410E-01
 -3.75781047399272E-01 -1.87016278196665E-01  5.48829603131845E-04 -1.50610059994230E-01 -1.51268273588619E-01
 -3.85686066493999E-02  7.15158371008425E-01  4.27871241498627E+00  2.60778299012500E+00  4.72099463801387E-01
 -2.65794021159454E-01 -2.50679456058813E-01  1.56209585574451E-01 -1.20867618474238E+00 -5.97535384903091E-01
  3.06464548979294E-01  3.64294994353324E-02  9.49853700897655E-02 -1.34612186390900E-01  2.23841239302155E-01
  8.54914733429402E-02  1.50751996513346E-02 -1.19780983567421E-02 -2.28135662149567E-01 -1.74650659051743E-01
  1.37064817945977E-02 -1.29776916877001E+00 -7.25463779643061E-01  1.15917796303865E-01  2.14892367128809E-01
  1.70622241771656E-01 -5.27333044693401E-03 -6.39709001684357E-03 -1.94990515901123E+00 -8.50032178275742E-01
  3.72918755495607E-01  2.17679994207321E-01  9.71236831315182E-02 -7.30229865575889E-02  1.12209959125694E-01
  5.45253113622442E-01  2.71212552820140E-01 -3.77039547806467E-02 -3.40157304824080E-01  4.69098475979115E-02
 -2.52581129274566E-01 -2.60615280977729E-01  1.00489216147132E-01 -1.69522140742877E-01 -4.76130901966228E-02
 -2.17407391273899E-01 -4.13490750269452E-01 -1.24969345928630E-01 -3.76329854680558E-01 -2.18753874451999E-01
 -2.72979313785899E-01 -6.17728063380116E-02  1.34025062864419E-01 -1.18016839890931E-01 -3.97554211763184E-02
* ORBITAL    1   77
  1.37135009537797E-02  9.93152292490995E-02  4.92714364074390E-01  1.87414735347646E+00  2.06582191254530E-01
 -9.88396689633897E-02 -2.00835569196218E-01 -4.80596012734492E-01 -3.99505382213861E-01  8.61381482256963E-02
  7.98336046292518E-02 -2.59191226636807E-01 -2.41756032055639E-03  7.56114798870816E-03  4.68086197862573E-03
  5.03732616239119E-02  2.32986378522174E-01  5.27168579414615E-02  3.34809301855614E-02  1.21789840296245E+00
  1.17154097799050E+00  1.84242792965698E-03 -2.53217558670629E-01 -2.74884894097016E-01  1.96482085486316E-02
 -1.14518327654343E-01 -5.74550463033667E-02  5.10044452859909E-02  6.02849485411780E-03  6.68983648793598E-01
  2.31088106245589E-01 -1.90958902542058E-02 -1.13716861630089E-01  1.23504696610486E-01 -3.52384765026999E-02
  1.29533342884713E+00  7.47837941177928E+00  4.00184574230725E+00  2.68055236156144E-01 -3.26073485436658E+00
 -2.45120434553672E+00 -2.95608868623311E-01 -6.04905116979645E-01 -2.46827504957253E-01  1.16958929377729E+00
  5.43046201867684E-01 -2.81545068028575E-02  1.31598152162004E-01 -1.20236176393119E+00 -6.87221755695905E+00
 -3.65653483656501E+00 -2.88446150157208E-01  2.52522418093000E+00  1.85915478184329E+00  2.27588139407264E-01
  5.61003149355424E-01  1.51908962655232E-01  1.05394009632420E+00  4.58146278480863E-01 -7.63181297909263E-02
 -2.76920936626833E-02 -6.25753919619277E-01 -3.89640803113943E+00 -2.41126740388720E+00 -4.75830022160232E-01
  3.86597090159210E+00  2.18978329863360E+00 -4.43097772256837E-01 -1.93390021201333E+00 -1.20520371783388E+00
 -3.01183460472918E-01  3.85503046415412E-01  1.03098090957014E-01  2.89548264824428E-01  3.55929476571645E-03
 -4.63911215155810E-02 -7.81179836124257E-02  5.16456476142426E-02  1.60925239913170E-01  1.55330410341238E-01
 -9.50859075694883E-02  2.44269419577029E-01  1.64390113990885E+00  1.09399909631095E+00  2.60771492353653E-01
  2.50714495385672E+00  1.59654617713527E+00  2.47724035150617E-01 -3.40915078632851E+00 -1.97598848380984E+00
  3.23456358699658E-01 -3.35525992346265E-01 -1.02641042857944E-01 -1.97267989041206E-01 -8.51348382955186E-02
 -1.46702280724242E-01 -1.22277969016483E-01 -9.69718718743296E-02 -7.92153893920803E-02 -9.50699301777801E-02
  4.95031544768958E-02  2.20058208541398E+00  5.90502729295276E-01 -6.34006880711808E-01 -3.46334226893734E-01
  1.77844836965671E-02  1.89672614325604E-01  1.45937890397364E-01 -1.50061997062436E+00 -2.54070557588260E-01
  5.25328524433976E-01  2.43505527595334E-01 -7.61969707959300E-02 -1.74792070725893E-01  1.19036213634871E-01
 -1.45145739572767E+00  2.19633160826634E-01  7.08975203048282E-01  8.27236708710678E-01  7.07824143165585E-01
  1.09070846274473E+00  4.30276953997284E-01 -2.34951548011516E-01  1.32377329579616E-01 -2.19280976286771E-01
  1.30025606237796E+00 -2.15342019183700E-01 -6.58507560865949E-01 -9.54546941534423E-01 -3.34057420188510E-01
 -6.76296604566795E-01 -6.94035172192270E-01  1.83314251880430E-01 -7.38307098778274E-02 -2.20504797648469E-01
* ORBITAL    1   78
  4.11181115046430E-02  2.97947082872732E-01  1.47414151969008E+00  4.76147250632622E+00 -2.17601817279155E-01
 -2.48149722765449E-01 -5.27991628287927E-01 -1.03957832502242E+00 -4.30773452896720E-01  2.89497774794849E-03
  3.80311696465225E-03 -3.41247982695039E-03 -6.08236572922345E-03  1.25970872089333E-05  2.10215072325205E-02
 -6.18693583485541E-01 -3.89234764897796E+00 -2.56685805606272E+00 -3.68071454994198E-01  1.37165231804296E-01
  2.98723824550256E-01  9.21295052351620E-02  1.77693144776853E-01  3.39725067667634E-01  9.77354591450925E-02
 -8.16559072668517E-01 -2.67150343207053E-01  5.67774147531745E-01  8.78399883339270E-02  1.94910582434946E-03
  1.45785493498174E-03  1.16988725378878E-01  3.54601823331734E-02  3.36914282933457E-02 -1.19079096953690E-01
  4.22300626222563E-01  2.25080679073284E+00  1.02446279805952E+00  1.50275995792180E-01 -5.47404124131640E-01
 -1.04516949663742E-01  1.87415468700885E-01 -3.46153606025604E-01 -1.68138579869970E-01  2.27960807647815E-01
  1.62489680328233E-01 -1.18903463129673E-01  3.85591596552599E-02  4.37395034605407E-01  2.33588300578043E+00
  1.06693908736817E+00  1.55844546469995E-01 -4.66336010611323E-01 -4.63055187657275E-02  1.83341577951768E-01
 -3.61790432249113E-01 -1.70525686017707E-01 -2.46311920272924E-01 -1.64264413187379E-01  3.65426576262759E-02
  1.18366902657872E-01 -3.93868402443073E-01 -2.12178221308608E+00 -1.11068188382817E+00 -3.07921566336994E-01
  3.50796838582230E-01  1.29093317722931E-01  3.71621099982993E-02 -6.13415705470849E-01 -2.09562084697322E-01
  2.22638981772502E-01  9.50700912914720E-02  1.96446192135264E-02  1.85503451109638E-01 -1.13536922657129E-01
 -5.46473245366021E-01 -4.32238264281076E-01 -9.15440222362424E-02  9.07670175408476E-02 -2.73152097128452E-01
 -1.04013533462617E-01 -4.23930053465188E-01 -2.29864740256437E+00 -1.20619857248492E+00 -3.22487806571871E-01
 -7.14764544894315E-01 -2.76263472913010E-01  2.20850624163375E-01  2.23975371440315E-01  3.19582245679857E-02
  3.82805517258088E-02  1.02734625001841E-01  2.07731690319139E-02  2.05866064759798E-01 -1.02211169302286E-01
  5.43945273052242E-01  4.29460773450656E-01  9.69673682731384E-02 -2.71271166592030E-01  9.19957187063319E-02
  9.21650519386866E-02  2.01023789630096E-02  7.78787656966543E-02  1.96496131576792E-02 -1.41412854092993E-01
 -8.31493671886580E-02 -3.76934683015650E-02 -9.86623818120101E-02 -7.82727083614833E-02  3.67538898030076E-02
  3.94538226513673E-02 -1.15172638962999E-01 -7.30487543128076E-02 -3.32059299132512E-02  9.94158493502679E-02
  8.07841618148223E-01  5.50319164364254E-01 -1.74111884732077E-01  3.53956104629513E-02  2.40226762675389E-01
 -8.49224363067813E-01 -8.60729210193178E-01  2.05166244402038E-01 -2.10876151665039E-01 -4.17643010738526E-01
  1.03166242912876E+00  6.45320244873452E-01 -2.15739387544296E-01 -8.62410856314124E-01 -8.62997668295157E-01
 -3.44377635955326E-02  2.08062994236934E-01  2.04657726798298E-01 -2.05109608556571E-01  4.18421436605336E-01
* ORBITAL    1   79
  3.74270334597405E-04  2.69716563927755E-03  1.31666619891034E-02  3.97477367193297E-02 -4.40893930357306E-03
 -2.98703461266195E-03 -3.88288824678575E-03 -6.58766254308855E-03  1.24644554238591E-03 -3.24654661403626E-01
 -5.59840374563874E-01  6.68438057865365E-02 -1.22702001604983E-04 -5.42840054236578E-03 -3.96855898738024E-05
 -6.99035057103120E-03 -4.49977616526304E-02 -3.08738723140332E-02 -5.68850843426228E-03  1.66460851908643E+00
  1.67581293458435E+00  1.93553611829237E-01 -1.66684790506168E+00 -1.67586211081982E+00 -1.90054539724788E-01
 -6.35562206483012E-03 -1.38750764579190E-03  6.19773818518691E-03  3.35381330850770E-04 -1.82823382907431E-01
 -1.29929201278403E-01  8.39594353463391E-02 -4.26213207421714E-02  4.47837631304706E-02  8.21381351758481E-02
  4.63353934401930E-01  2.64445937011283E+00  1.31972795181643E+00  1.35952068942376E-01  3.41258065467635E+00
  2.44149037018011E+00 -1.18625548091087E-01 -4.85577807557633E-01 -9.97410927432083E-02  4.73726080690448E-01
  2.19564516232175E-02  5.60708788804447E-02 -1.29061280166488E-02 -4.58482498741014E-01 -2.62140676585213E+00
 -1.31226071940983E+00 -1.35114109335015E-01 -3.37257743153221E+00 -2.40603378382627E+00  1.24677043756342E-01
  4.76272629551428E-01  9.69307909728501E-02  4.76127326460928E-01  2.34474984099811E-02  1.33328219424354E-02
  5.76447716105463E-02 -9.95139889916070E-01 -5.80938155972331E+00 -3.12499056717975E+00 -5.04154432428271E-01
 -4.92840789840685E+00 -3.63903903735489E+00  8.73352336720297E-02 -3.79662388494919E+00 -2.52674138226670E+00
 -1.74308576444236E-02  1.20183923734282E-01 -5.12073708789120E-02  6.98784804088536E-01  3.44930589507453E-01
  4.23791618264356E-02  4.60242246317049E-02 -4.40893207730868E-02  3.91517913260673E-02  9.06268610687578E-02
  2.43653219057177E-01  9.91111438609866E-01  5.79025528731726E+00  3.11769457541977E+00  4.98246106399778E-01
  3.77699202478554E+00  2.51947586764898E+00  2.55523525886191E-02  4.88496677011771E+00  3.60982860275981E+00
 -8.05954483157575E-02 -1.20573401254928E-01  5.01897726298676E-02 -6.93351532929658E-01 -3.45394029637374E-01
  5.54994211902766E-02  5.82071606344499E-02  2.45069450967364E-01 -1.00337460582733E-01 -4.02109458437894E-02
 -4.14508989262797E-02 -4.12422277433082E+00 -1.68417136138264E+00  8.72729832146864E-01  1.12461180171734E+00
  3.85815031094281E-01  6.33246900806993E-02 -5.69441893286470E-02  4.06734043977400E+00  1.66553899729230E+00
 -8.59427992768408E-01 -1.11325826995399E+00 -3.83698141009894E-01 -6.43950715428733E-02 -5.22991073820370E-02
  8.43107742413834E+00  3.49789278931947E+00 -1.55633789600345E+00 -2.70180260252880E+00 -1.31715077691196E+00
 -5.84793128834810E-01 -1.27670733729696E-01  2.58956650510260E-02  1.42085962529885E-01 -2.37599697510382E-02
 -8.36696083571086E+00 -3.46834123051106E+00  1.54230793282853E+00  5.50174085868884E-01  9.90783564231731E-02
  2.68987574056406E+00  1.32086965939401E+00 -1.77982660323132E-02 -1.47563627182571E-01 -1.10585120375985E-02
* ORBITAL    1   80
  4.83464606177926E-05  3.37007352723488E-04  1.47651765714237E-03  3.16794279357527E-03 -1.09941948387721E-03
 -5.64746104169018E-04  2.73314994290568E-04  8.46392012263808E-04  2.40264660484054E-03  3.46622082525586E-01
  8.95158351081079E-01  7.65999045764607E-01 -1.63630854956748E-05  1.63904462216487E-02 -1.21747765806082E-04
  1.95977143795628E-03  1.05902754138403E-02  4.71951239885714E-03 -3.75069718834577E-04 -8.77808697599723E-01
 -7.68094525316684E-01  1.41462846488780E-01  8.85141929312548E-01  7.73605674490070E-01 -1.40377770127355E-01
  1.15134065293545E-03  7.01460087114599E-04 -3.82639323980129E-04 -7.45831460881398E-04  3.75343617127770E-01
  1.97210007855190E-01 -6.32191204218347E-02 -3.61729915636079E-02  3.74247339795960E-02 -6.30655418510289E-02
 -4.19380493791819E-01 -2.59930161334539E+00 -1.42553002362640E+00 -4.86182837153923E-02 -1.27434589341979E+00
 -9.00699641280874E-01  4.69288494808011E-02  7.12623181420902E-02  2.07527058623763E-01 -1.58336922811399E-01
 -1.94099458529211E-01 -5.12532942202382E-02 -2.99525286468876E-01  4.13176490674641E-01  2.56271805016749E+00
  1.40527136301383E+00  4.60122677550169E-02  1.31767564942313E+00  9.31485789390610E-01 -4.53221255301237E-02
 -7.15692647587310E-02 -2.07087662638583E-01 -1.51300351622316E-01 -1.89539029979870E-01  2.98567742563349E-01
 -5.13295446725214E-02  2.91526805132450E-01  1.51057319852842E+00  8.10581479551307E-01  1.84326909933411E-01
  5.02392025944640E-01  4.43306953556850E-01  1.68246236105138E-01  1.87053598146409E+00  1.48773858619033E+00
  1.95050979666949E-02  4.85705743155481E-02  1.02136130130179E-01 -1.39087864984575E-01  2.27305567852043E-01
  3.39286057835467E-02  1.33083916886870E-01 -4.14214796089110E-02 -2.53701220812502E-01 -2.40296665419393E-01
  2.97984464589938E-02 -2.87688581838109E-01 -1.48736658461251E+00 -7.95855334423257E-01 -1.83266173562126E-01
 -1.85762556679489E+00 -1.47799837314297E+00 -1.69217060569663E-02 -5.43736029531082E-01 -4.69625122396678E-01
 -1.64174035876695E-01 -4.90269423625663E-02 -1.02074066147967E-01  1.39051957082713E-01 -2.26753056739576E-01
  3.15760257480404E-02  1.34011857024295E-01  2.92861479094284E-02  2.36997478946199E-01  2.51314186081483E-01
 -4.10971400351276E-02  2.02375311933449E+00  8.59586799744766E-01 -5.34103729129920E-01 -6.60672864945881E-01
 -1.30921943451583E-01  4.11210757025783E-01 -9.69529419844896E-03 -2.06912064313985E+00 -8.75410161718017E-01
  5.43999016118231E-01  6.71788658827988E-01  1.34105061048483E-01 -4.11059657332241E-01 -8.25641377866758E-03
 -1.14256846321586E+00 -4.11079762665220E-01  9.33396921299415E-03  7.92677584681338E-01  6.51641951191562E-01
 -4.10149278478499E-01 -2.67276045239931E-01 -6.51672716285842E-02  8.03316022085105E-02  5.54916541915749E-02
  1.16501114526153E+00  4.20104170882205E-01 -1.44265548929394E-02  3.98125595723953E-01  2.59386109423082E-01
 -7.98309718471776E-01 -6.50971983671716E-01  6.79390257098503E-02 -8.02086168653303E-02  5.78336945022244E-02
* ORBITAL    1   81
 -4.36269764607752E-02 -3.13284160415182E-01 -1.47774346420062E+00 -4.50506917303603E+00  1.73353142471820E-01
  1.03702235182744E-01  3.20671306621094E-01  6.73120147371589E-01  3.95088358184048E-01 -4.40100376590481E-05
  1.28244088874776E-04  1.60494505636317E-03 -1.27653332547690E-02  2.23099952763537E-05 -1.01279785901346E-02
 -1.12786226998553E+00 -6.60093135103289E+00 -3.68432073418882E+00 -3.86756777276355E-01 -3.19378800321396E+00
 -2.91593307627355E+00 -6.46078885383762E-02 -3.19616502033255E+00 -2.91941503009378E+00 -6.63537720648229E-02
 -3.65581218392555E-01 -8.76078319930618E-02  3.22398498171754E-01  2.08758640517418E-01  7.64157446259495E-04
  2.19035589959719E-04 -6.66501263471415E-02 -1.74131002545063E-01 -1.73997939639017E-01  6.66648500174704E-02
  1.58361671140056E+00  9.11558639613319E+00  4.86274199189340E+00  5.09586850247948E-01 -5.30551629935523E+00
 -3.46341583132086E+00 -1.77896008076855E-02 -4.35089596202186E-01 -5.38567435768019E-02  9.12977081554229E-01
  5.56496520834867E-01  1.45974624924143E-01  1.60043265059747E-01  1.58498291371220E+00  9.12432538264137E+00
  4.86787034778330E+00  5.09915292201245E-01 -5.31416562495613E+00 -3.46978316784785E+00 -1.79527624392677E-02
 -4.34052644136703E-01 -5.47684400686096E-02 -9.13505296470956E-01 -5.57864539684325E-01  1.61523391718908E-01
 -1.45685253398605E-01 -7.59050465146442E-01 -4.56892907353684E+00 -2.77958925822194E+00 -4.32149914565166E-01
  5.23377444939941E+00  3.56035272781923E+00 -9.46681738781902E-02 -4.45907377763667E+00 -2.99783098738467E+00
 -1.45550778801693E-01 -2.19117970810309E-01 -2.48236590036035E-01  4.84057092538450E-01  2.10214973092993E-01
 -1.01202142657062E+00 -2.50182065545794E-01 -8.83860009607160E-02  1.67794045712116E-01  2.04029273699475E-01
 -3.15357748662472E-02 -7.56767977483382E-01 -4.55461685873248E+00 -2.77188565527985E+00 -4.31048989410272E-01
 -4.45494038639290E+00 -2.99681503635703E+00 -1.46003376615885E-01  5.25462036333431E+00  3.57405450546491E+00
 -9.65990396237353E-02 -2.18492591307042E-01 -2.47729596421309E-01  4.81940521051398E-01  2.07593061668817E-01
  1.01174319589516E+00  2.50460097852311E-01  3.26024684618155E-02  2.05150830605872E-01  1.69598767626063E-01
  8.75193053136388E-02  4.37036059325006E+00  1.53369203614651E+00 -8.81718298930520E-01 -1.12824874994248E+00
 -3.75605176917536E-01 -2.99111177613239E-02 -7.87635872298354E-02  4.37790896464028E+00  1.53630116955702E+00
 -8.82987088494917E-01 -1.12980085141921E+00 -3.76340766365325E-01 -3.21281706272046E-02  7.79407623762040E-02
  3.92307082018338E-01  9.21253804701242E-02 -5.47594020553449E-02 -2.46696679026610E-01 -2.71101920199431E-01
  6.78779644996098E-01  3.35733630228278E-01 -1.24813043912229E-01 -3.70758920567438E-01 -1.12109332852261E-01
  3.57836661980296E-01  7.80843425140471E-02 -4.69268965010081E-02  6.86082050997289E-01  3.38869991382487E-01
 -2.39427255461295E-01 -2.69098624723359E-01 -1.24773479174984E-01 -3.71384667231906E-01  1.12408175551702E-01
* ORBITAL    1   82
 -3.07920671002064E-02 -2.23072207400175E-01 -1.09941306707897E+00 -3.72297985997279E+00 -1.09227171985079E-01
  9.38048518568062E-02  3.44614137061884E-01  6.66161811878767E-01  2.58901282678733E-01  9.80824767986175E-04
  2.00617507479092E-03  4.36466578654972E-04  5.96219108901383E-03  2.66045456797425E-05 -1.64374982279798E-02
 -1.66572566171005E+00 -9.63657511771748E+00 -5.32552772821768E+00 -5.86619931464787E-01 -2.17561735744003E+00
 -1.90395439659703E+00  2.51831546200922E-02 -2.17152726481403E+00 -1.89869466580738E+00  2.62316810583595E-02
  9.79862819643566E-01  3.42140828467923E-01  2.21513843270581E-01  1.10804232443391E-01 -2.35900166678238E-04
  2.54311650499630E-04  3.30685840190213E-02  3.84375490247181E-03  4.33544046153834E-03 -3.32317591001420E-02
  2.09707256261343E-01  1.09063161132977E+00  3.49841859515855E-01  3.74308075132988E-02  3.06939256912899E+00
  2.35895905166099E+00 -3.19368636306374E-02  4.34434175350077E-02 -9.79697379269468E-02  2.37102173695640E-01
  1.95471521977933E-01 -2.11230725811546E-02  2.74374293194496E-01  2.08412242549987E-01  1.08322478003310E+00
  3.45743310297490E-01  3.67188097389673E-02  3.08030705339705E+00  2.36726260279357E+00 -3.14654779051270E-02
  4.25942719514509E-02 -9.76119890235389E-02 -2.36185408697525E-01 -1.94920827648131E-01  2.74209426353847E-01
  2.06268815638983E-02  6.14115337084555E-01  3.51817076669807E+00  1.78486851569545E+00  1.78074324064075E-01
 -2.40557582851956E+00 -1.69361985982570E+00 -1.31594200093634E-01 -4.77226077013792E+00 -3.21407671705744E+00
  8.58508953754950E-02 -2.54778467725702E-02 -1.40661150463402E-01 -5.37265319155990E-02 -1.69234841435554E-01
 -7.29930924366604E-01 -4.98674911120599E-01  7.94283304929638E-03 -2.77200543102398E-03  8.66633088275208E-02
 -1.69868535689582E-01  6.10779752585811E-01  3.49850024088410E+00  1.77444090979138E+00  1.76472770469236E-01
 -4.77878828611018E+00 -3.21682062927458E+00  8.64075401156979E-02 -2.43026506905184E+00 -1.70984260766645E+00
 -1.30239393027873E-01 -2.71917569885435E-02 -1.42194211144164E-01 -5.13905441892321E-02 -1.67677837064334E-01
  7.31725007370375E-01  5.00284197496409E-01  1.69470112063482E-01  8.59265624826616E-02 -4.05359374941282E-03
 -6.87097666756689E-03 -3.15170214471281E+00 -1.25280055410788E+00  7.52201921126051E-01  9.10453896541118E-01
  2.40154038488893E-01 -4.45943012659818E-01  7.10926683360011E-03 -3.16268685400147E+00 -1.25663829878634E+00
  7.54772707945739E-01  9.13357805161766E-01  2.40703496415485E-01 -4.45339874382822E-01 -5.81028752392086E-03
  3.85391702729861E+00  1.36610580319466E+00 -8.48850583308254E-01 -8.13400735145477E-01 -2.21692729519773E-01
 -5.73932134468703E-01 -1.58454777934167E-01 -2.88736798122034E-02 -4.05724184219562E-03 -7.98116281093745E-02
  3.89703765350740E+00  1.38301679596264E+00 -8.58428872976385E-01 -5.83682128613234E-01 -1.62421756284771E-01
 -8.20629369223647E-01 -2.23737353885522E-01 -2.86641031918103E-02 -3.76924796160955E-03  7.98968466138937E-02
* ORBITAL    1   83
  5.63613084331778E-05  4.08488537284016E-04  1.86507823526609E-03  1.20472734968894E-03 -4.18130655595489E-03
  1.06928013013877E-03 -5.41349889500357E-04 -6.72602384501633E-04  2.04583107803740E-04 -1.19920678268729E-01
 -3.55973406026484E-01 -4.10468312685460E-01  6.40117469924212E-05 -1.09866265589276E-02  1.14082713801538E-04
 -5.33890243411485E-03 -2.93403559970436E-02 -1.43165473365825E-02 -1.05361608183555E-03 -2.28013167712927E-01
 -4.55378772202470E-02 -4.55150828313569E-02  2.27343280634169E-01  4.91936133653648E-02  4.60374609075054E-02
  1.50938704992446E-03  5.32779335277375E-04  1.14976719383380E-03  1.02119834204729E-03  1.56954805192052E-01
 -1.31455519828323E-01  5.40458646583431E-03  2.30464206817474E-01 -2.30374614549734E-01  4.06880683376821E-03
 -4.96413954703845E-01 -2.78089233163600E+00 -1.43954681159542E+00 -1.93318946425062E-01 -5.18086868705385E-01
 -1.65115828279705E-01  1.64438670238321E-01  3.02573998774861E-02  8.52735182115036E-02 -3.39362989802131E-02
  1.84918160224319E-01 -9.68226008674365E-03  1.42002352883109E-01  4.89028623500872E-01  2.73660241959230E+00
  1.41427737668748E+00  1.91963958066156E-01  5.16280604460768E-01  1.66384671431728E-01 -1.64481598098082E-01
 -2.54452895928333E-02 -8.36351303257932E-02 -4.17177559329627E-02  1.79670181391839E-01 -1.39921666758119E-01
 -8.26609085362675E-03 -4.28567690092421E-01 -2.43051404732751E+00 -1.22740996815147E+00 -1.34712824218846E-01
 -2.38423061723841E+00 -1.62852609344828E+00 -3.45911265370815E-02  6.16313442642971E-01  7.75276135693658E-01
  4.51132244189922E-02 -2.99488619205985E-01 -2.46592722116756E-01  1.10696679669947E-01  2.08001876637264E-02
 -6.81669307058368E-01 -7.00673428812750E-01 -1.82079488628314E-01 -1.17287356504296E-01 -2.16072511191429E-01
 -2.04519617417818E-01  4.29633923186816E-01  2.43972596658938E+00  1.23438390549401E+00  1.36207654950755E-01
 -6.42911289177095E-01 -7.93750365687822E-01 -4.51274644159223E-02  2.35962883948203E+00  1.60940329508276E+00
  3.07034840041487E-02  2.99528744814288E-01  2.46039193973826E-01 -1.12957512761393E-01 -2.12237945778532E-02
 -6.75807865069914E-01 -6.96594311218008E-01 -2.02808288808539E-01  2.17394974575792E-01  1.20889876635749E-01
 -1.81612909243332E-01  1.29622689375736E+00  5.64296862338319E-01 -2.05633120794831E-01 -3.40787974010718E-01
 -2.53130882292253E-01 -5.51656639133500E-02 -2.42062733647841E-01 -1.26808514340514E+00 -5.56061563246712E-01
  1.99436176005027E-01  3.32860933386435E-01  2.50456662639445E-01  5.17121522445454E-02 -2.43710987520984E-01
  5.05969285090871E+00  2.03227499758750E+00 -1.28942220238100E+00  6.24196119550141E-01  7.92411367202360E-01
 -2.02495029135821E+00 -9.13523709143989E-01 -9.36636270067356E-03  5.79806150312989E-02 -1.36367380986861E-01
 -5.02492644123792E+00 -2.01898764676117E+00  1.28258441986784E+00  2.02122585685341E+00  9.12687804512077E-01
 -6.29672628608216E-01 -7.94912156819059E-01  9.00522245255683E-03 -5.70204103178678E-02 -1.37344932041077E-01
* ORBITAL    1   84
  2.25552710653664E-02  1.62177469068730E-01  7.60205180084026E-01  1.41608072311516E+00 -8.52562818249797E-01
  1.59082028920228E-01 -2.17331040102241E-01 -3.04309393777878E-01  1.73066119000595E-01 -1.03009532126947E-03
 -1.69243978095289E-03  1.24041021674110E-03 -1.82848799131128E-03  2.26309920105785E-05  8.07737616981493E-03
 -4.89818905774062E-01 -2.39165763961977E+00 -7.71996119216235E-01 -8.04807511322541E-03  7.55031790514526E-01
  1.11846667237479E+00  1.27176858267842E-01  7.48085202897171E-01  1.11105510635234E+00  1.24650508719738E-01
 -6.81852631591908E-02  4.96419507415113E-02  7.67369447495113E-02  1.99306098709273E-01 -3.21137654276034E-04
  5.46090829937753E-04  1.03152610713494E-01  6.92689984133194E-03  9.22368987572318E-03 -1.03081128304222E-01
 -1.01707887374708E+00 -6.08542093562531E+00 -3.38111324618990E+00 -2.14937596071388E-01 -2.37611122757101E+00
 -1.21040675666817E+00  1.06795976441444E-01  5.75567816452231E-01  3.87387503938998E-01  1.20155363776408E+00
  7.61431978090258E-01 -5.93555752017650E-02  1.85854444959445E-01 -1.02182776199759E+00 -6.11190609520431E+00
 -3.39459970355564E+00 -2.16378313014464E-01 -2.39561109512607E+00 -1.22263949175279E+00  1.07838554980419E-01
  5.77237164589602E-01  3.87848199748875E-01 -1.20369370433079E+00 -7.65025226352649E-01  1.88201729733421E-01
  6.04488239846156E-02 -8.35997203317921E-01 -4.38756606757514E+00 -1.99981285266942E+00 -2.32906757096771E-01
 -3.10205606387265E+00 -2.26001278873623E+00 -2.82599009512388E-01 -2.25919256144849E+00 -1.62387797036200E+00
 -2.17528141481035E-02 -1.46339630613083E-01 -1.98466006969109E-01  1.54943813589262E-01  3.51158011332113E-01
 -6.42551117471860E-01 -4.02086812949867E-01 -1.93241483679621E-01  5.10188920403135E-01  1.02904948837233E-01
 -1.05372609262585E-01 -8.36146637551228E-01 -4.38663739968001E+00 -1.99811538391933E+00 -2.31967831417656E-01
 -2.24580172569250E+00 -1.61328878239662E+00 -2.22534146906611E-02 -3.09931701014713E+00 -2.26016525015941E+00
 -2.85703732505223E-01 -1.47026647043735E-01 -1.98902433319080E-01  1.52452232527552E-01  3.48790023889477E-01
  6.48580161495960E-01  4.08764416666977E-01  1.08629293317790E-01  1.01568153202453E-01  5.11543577362866E-01
  1.93497937204168E-01  6.56084371612597E+00  2.17054529726761E+00 -1.40652715500470E+00 -1.91645296795341E+00
 -6.68206770868313E-01 -2.89255272618420E-01  1.14914014707598E-01  6.59200736370969E+00  2.18236837167885E+00
 -1.41276243237281E+00 -1.92453226035474E+00 -6.71965435770361E-01 -2.91282370494297E-01 -1.14245845149122E-01
  6.24072880484088E+00  2.45194876500970E+00 -1.19819928683558E+00 -1.23351653979019E+00 -5.55283322792477E-01
 -6.87402934400584E-01 -2.92528837267884E-01  5.59378415661798E-02  1.71768018288656E-02  5.96536086218288E-02
  6.24345846892564E+00  2.45445467720237E+00 -1.20025443609376E+00 -6.97750192886974E-01 -2.97984549287795E-01
 -1.21583697689880E+00 -5.42757885907419E-01  5.55644679635139E-02  1.76985215295457E-02 -5.77806847557543E-02
* ORBITAL    1   85
  4.15864701117047E-05  2.96104461556155E-04  1.42864001141340E-03  6.07766576749888E-03  1.56771003732774E-03
 -5.23061192633208E-04 -4.53129972685839E-04 -1.18812648936995E-03 -9.86552712080637E-04  2.10404780525460E-01
  5.11452653213673E-01  4.29179195671200E-01 -3.97362275359252E-05 -7.24374895310429E-03 -6.34404507614827E-05
  2.16377659530095E-03  1.30238516044595E-02  7.74684857482597E-03  8.34462605768118E-04 -2.78110000919444E+00
 -2.47971509906038E+00 -1.20892288888981E-01  2.78835491245482E+00  2.48577207718570E+00  1.21486036079611E-01
 -4.08563325406018E-04  2.63179526175060E-05 -1.08672762014408E-03 -1.88230107808536E-04 -9.53813963920032E-01
 -2.90344992187036E-01 -1.59368880073429E-02  1.03502663423468E-01 -1.03479317615704E-01 -1.56525120712932E-02
 -1.23346736173876E+00 -7.08547788772972E+00 -3.71173017480898E+00 -6.13960588623563E-01  9.50663861365175E-01
  6.39301091092143E-01  7.38559415250319E-02  5.30892555664267E-01  4.23027848138225E-01  2.23797342914343E-01
  7.96402669956674E-02  1.71441000722961E-01  9.91974241941517E-02  1.23123191046263E+00  7.07249653160339E+00
  3.70481210351584E+00  6.12998293451360E-01 -9.55560273633671E-01 -6.41075394502991E-01 -7.30072042177823E-02
 -5.30139061610930E-01 -4.21792467292933E-01  2.21471260945430E-01  7.81432405511878E-02 -9.91358295616440E-02
  1.70626235123983E-01 -3.08596571238329E-01 -1.65290736998030E+00 -6.60663980659939E-01 -7.64384254017340E-02
 -2.30949690629688E+00 -1.33043358434423E+00  2.47904067189806E-01  2.78104450528931E+00  1.60816173968143E+00
 -2.59606396773505E-02 -2.18474072174609E-01 -3.10012361415620E-02  1.85498839246500E-01  4.29143318168295E-01
  1.15841517909283E+00  3.81768473936944E-01  1.94748026008833E-02  2.09083511701131E-01 -5.98331194303033E-02
 -1.81495449366606E-01  3.02011583569176E-01  1.61517491326126E+00  6.40950444278042E-01  7.35462868701471E-02
 -2.77935267696848E+00 -1.60779268432898E+00  2.57108703190946E-02  2.29747744403344E+00  1.32321669983064E+00
 -2.46996433153221E-01  2.17583457460702E-01  2.97167918072796E-02 -1.82264750607695E-01 -4.26654197946970E-01
  1.15770386615457E+00  3.81423274959902E-01 -1.81737338089536E-01  5.95816017161087E-02 -2.08483912025579E-01
  2.04687290711803E-02  2.19859452102362E+00  6.23834459845086E-01 -5.97483381793655E-01 -6.92318296662696E-01
 -2.71068326733752E-01 -3.06386697291956E-01  1.80624228223658E-01 -2.18318153273592E+00 -6.18096889561064E-01
  5.94543804772173E-01  6.87255210067162E-01  2.68901959579451E-01  3.06059057164293E-01  1.81157987290085E-01
  1.99382822242691E+00  1.54142131102422E+00  4.51540528114786E-02 -3.19350223010639E-01  1.92882080106201E-01
 -2.68963066931238E-01 -5.40660358219637E-01  1.22237411651393E-01 -1.53787334204719E-02 -1.06402182266251E-01
 -1.96798114889254E+00 -1.53124026438437E+00 -5.02420389287314E-02  2.65979660102939E-01  5.39257028799429E-01
  3.13175637217554E-01 -1.95332945208400E-01 -1.21772526650732E-01  1.53602447843581E-02 -1.06230900856912E-01
* ORBITAL    1   86
 -3.21393841766998E-02 -2.32068119726227E-01 -1.14055746821946E+00 -5.19061748706931E+00 -1.38125969051124E+00
  3.69830429754514E-01  4.46330009073704E-01  1.22568451567065E+00  1.29045144392580E+00 -1.87265168882329E-03
 -5.15036998935360E-03 -2.83089109537836E-03  1.73090426304302E-02 -8.58812038793540E-05  8.81521986628195E-03
 -1.46669568835014E+00 -8.65075832056066E+00 -4.90635771985314E+00 -6.90380534389031E-01 -2.52355210273565E+00
 -2.06572072570337E+00 -1.01650645181694E-01 -2.50526883409975E+00 -2.05368084828687E+00 -1.03554340113236E-01
  3.62900655084364E-01  9.97530072424601E-02  8.27967170081306E-01  8.17353903006073E-02 -2.93946278817505E-03
 -9.97782411845148E-04  1.47621631312283E-01  1.43462305547704E-01  1.44324192818211E-01 -1.47856254658895E-01
 -1.86366897916280E-01 -1.24110987749582E+00 -7.77253282272813E-01  2.65363744436158E-02 -1.87426988895408E+00
 -1.88921563361299E+00 -3.94594782924588E-01  2.92471756979762E-01  5.05307580127992E-02 -1.64264243451504E-01
 -2.08498519760060E-01 -3.22428460149764E-01  1.35230068248621E-01 -1.81966861031022E-01 -1.21766339131551E+00
 -7.65956061953827E-01  3.02060089562137E-02 -1.89170309205822E+00 -1.90028096143125E+00 -3.94923847150771E-01
  2.90829959784612E-01  4.77269018633818E-02  1.58995536948288E-01  2.04852440651603E-01  1.36408599020852E-01
  3.26332632515506E-01  1.61938391367876E+00  9.57332751693292E+00  5.22998924329045E+00  7.87484302640583E-01
  2.19266100527819E+00  1.14865400445237E+00 -3.48505946942266E-01 -9.10309416331497E-01 -6.68381569090889E-02
  2.38666113450870E-01  1.42254870991706E-02  2.70539931781271E-01 -9.27028084235129E-01 -5.01619151945627E-01
 -9.62576391569747E-01 -6.37277164310592E-01  2.28023218186701E-01 -6.27271052486465E-02  2.58691439306647E-01
 -5.30605037010846E-02  1.62670345676889E+00  9.61875847694855E+00  5.25574743469306E+00  7.90483729951038E-01
 -9.25737896763835E-01 -7.64160492703076E-02  2.38334740438474E-01  2.21531374955101E+00  1.15771773614209E+00
 -3.54458391321336E-01  2.04407639401804E-02  2.74276882331183E-01 -9.33975229348683E-01 -5.07153756500407E-01
  9.73939114704598E-01  6.44348093078459E-01  5.45854337201739E-02  2.57955363005000E-01 -6.03222666183381E-02
 -2.28737191997545E-01  1.23108055123290E+00  3.66195537506099E-01 -3.30626509412700E-01  2.03417269217388E-01
  2.11613342928523E-01  1.13581661754532E-01  3.22254866417267E-01  1.24238434258778E+00  3.69052515274114E-01
 -3.33510024330819E-01  2.00641578469485E-01  2.11337349095687E-01  1.13371481965091E-01 -3.22877650449484E-01
 -4.39027589528579E+00 -1.72430029124870E+00  8.73514670420240E-01  1.13195645649652E+00  4.65447683456124E-01
  3.56705272437684E-02 -8.44309949366781E-03 -5.20130183762642E-02 -2.05919737747854E-01 -1.62474494175532E-02
 -4.41915655268033E+00 -1.73326179396966E+00  8.78051658603951E-01  3.39393765610481E-02 -9.16213488524170E-03
  1.15443562998166E+00  4.78029662727692E-01 -5.31727608227317E-02 -2.05424476371915E-01  1.83705635890995E-02
* ORBITAL    1   87
 -8.27073431557634E-06 -6.76200372625880E-05 -4.52626415881004E-04  2.06632509769726E-03  3.91501829064011E-03
 -1.06016463832736E-03  7.14163666016149E-04  6.94943049039320E-04 -1.59062451206615E-03 -1.36048234307176E-01
 -2.40098864866391E-01 -2.42543046255810E-02  7.65520411941639E-05 -6.37417158262037E-03 -5.62239184797097E-05
  2.71619960225773E-03  1.62245778640119E-02  9.01113779121132E-03 -1.01659707901872E-04  3.88942053728547E-01
  3.73217518929356E-01 -7.29388267171520E-02 -3.84960683363296E-01 -3.71657019550076E-01  7.42727972657986E-02
  1.07717925754898E-03  5.30609133986398E-04 -5.52755683549333E-04 -1.40782968073697E-03 -4.18054464997900E-01
 -1.40136796639705E-01  3.44007573072929E-02  7.77139927136554E-05  2.56414790957750E-03  3.34278797998838E-02
  1.51422560762327E+00  8.41147358377532E+00  4.31703873366602E+00  6.68015927555576E-01  4.34955595076131E+00
  3.01952782334883E+00  2.35705377820325E-01 -7.52300194852155E-01 -8.01811355752101E-01  8.62286874762013E-02
 -1.18321670994806E-01 -4.78767233746593E-01 -4.22740796750322E-01 -1.52342642803087E+00 -8.46513415945580E+00
 -4.34601508955351E+00 -6.71689068411364E-01 -4.38613333002777E+00 -3.04905926728735E+00 -2.38636441543017E-01
  7.57800351064694E-01  8.06450293270303E-01  8.11804209344883E-02 -1.19896773182938E-01  4.23509070892671E-01
 -4.78508185101139E-01  1.33380944591092E+00  8.06014895341073E+00  4.58835405117818E+00  3.33475468336566E-01
  3.61775817061703E+00  2.15434953805036E+00 -2.30981509449652E-01  1.00714021760417E+00  5.61396869986618E-01
  2.65433787905134E-02  1.57270323541207E+00  7.49063504103472E-01 -8.03745314788186E-01 -5.05932667480586E-01
  8.38165495724443E-01  2.09442770068673E-01  4.03013358159859E-03  1.97357978114790E-02 -1.80960089797079E-01
 -1.27892329977393E-01 -1.34488781827679E+00 -8.12117785200088E+00 -4.61901650817550E+00 -3.37521151652508E-01
 -9.99200402573795E-01 -5.50762165160161E-01 -2.50662205046763E-02 -3.64055273786600E+00 -2.16840468076001E+00
  2.31469475621786E-01 -1.57730572884349E+00 -7.52295518819268E-01  8.07544848096976E-01  5.09350290189714E-01
  8.42443330998340E-01  2.15149548966349E-01 -1.28159429519363E-01  1.84464643227932E-01 -2.02897499448329E-02
  4.82793045715685E-03 -8.26210683437597E+00 -3.29229387588281E+00  1.53383139346861E+00  1.94496100321213E+00
  9.00948374495022E-01  2.16984916333384E-01  9.57071863651757E-02  8.32262838634082E+00  3.31508286137766E+00
 -1.54588164673288E+00 -1.95622770374490E+00 -9.05049778180652E-01 -2.15022081028890E-01  9.39204095971560E-02
 -7.93274190381209E+00 -2.44760828425506E+00  1.38818527003672E+00  3.67847469527834E+00  2.32115057468521E+00
  3.16436474549356E-01 -2.82663415071563E-01 -4.63441386755801E-02 -6.85137240030145E-02 -2.44390294812447E-01
  7.98674991217315E+00  2.46917191264932E+00 -1.39903902662811E+00 -3.28445649586172E-01  2.77260236181970E-01
 -3.69173523576902E+00 -2.32624120686508E+00  4.71190831791795E-02  6.51932726682652E-02 -2.44594393358954E-01
* ORBITAL    1   88
 -7.17997155121095E-03 -5.08777511220553E-02 -2.32017948633370E-01 -2.06078035865861E+00 -1.32372176391004E+00
  3.24691310831020E-01 -8.28833955905459E-03  2.67688745382254E-01  8.23918929834269E-01 -2.67614050117700E-03
 -6.68094162449327E-03 -4.21964925807751E-03 -1.67747232846514E-02 -1.07835371846910E-04  6.79613256173599E-04
 -1.14085595845260E+00 -6.75444226919040E+00 -3.73616884492357E+00 -2.70783490129537E-01 -1.24596394001544E+00
 -8.06502289842996E-01 -1.43488648627040E-01 -1.22356400003364E+00 -7.93721613135797E-01 -1.43979036927881E-01
 -1.39646497043272E-04 -6.36310435107897E-03  4.47696335026137E-01  3.56768591799672E-01 -6.08335206375635E-03
 -2.20710690380187E-03 -7.40297910488137E-02 -2.22593982019944E-01 -2.21590522441430E-01  7.31996043575256E-02
  9.92124982326376E-01  5.66570523567558E+00  2.98076278092258E+00  4.45492181015584E-01  2.95450351005240E+00
  2.33393869640742E+00  1.88424578292067E-01 -5.24773731207669E-01 -5.04841951749397E-01 -5.16297712026211E-01
 -1.96663520095384E-01 -9.69082901531488E-02 -2.45335818908419E-02  9.77057860585776E-01  5.57798053914872E+00
  2.93343443742637E+00  4.41322569794302E-01  2.84774698785411E+00  2.26457352891951E+00  1.85631911512143E-01
 -5.14423441696692E-01 -4.95393230980454E-01  5.01843778750813E-01  1.85824941273151E-01 -1.70260582188366E-02
  9.55238340691230E-02  1.59462075714870E+00  9.01675460190807E+00  4.67114866990436E+00  6.23164126110055E-01
  3.06780942560554E+00  1.79529134159303E+00 -1.82851151959343E-01 -1.39382721139881E+00 -1.30838259787596E+00
 -3.78494151107413E-02  5.75005009950713E-01  4.42940928027424E-01 -6.89897334248209E-01 -4.87078292960232E-01
 -3.96368716842874E-02  3.39309758696504E-01  1.39058091977796E-01  8.67046467957931E-02 -2.88197590414068E-01
 -7.24275478390556E-03  1.57528970271792E+00  8.90701092653718E+00  4.61183380099724E+00  6.16635246435681E-01
 -1.44423742896614E+00 -1.33971216685848E+00 -3.73943597429398E-02  3.03931519449495E+00  1.77286777388684E+00
 -1.86759833224455E-01  5.62287113269742E-01  4.37436443997908E-01 -6.84366900475466E-01 -4.84195625669003E-01
  7.07973871743533E-02 -3.25160417917665E-01  6.13186753739275E-03 -2.86195250449516E-01  9.13174906184963E-02
 -1.37832541784017E-01 -5.75317489518244E+00 -2.21951331353613E+00  1.11448265940588E+00  1.18713217650662E+00
  4.88361199565236E-01 -1.64569630588347E-01 -7.37955346027412E-02 -5.58687610032782E+00 -2.16140650419077E+00
  1.08025538710853E+00  1.14501367099869E+00  4.72226608197173E-01 -1.68037269153540E-01  7.46230930234780E-02
 -6.73490227820214E+00 -2.66917672975901E+00  1.35959877036273E+00  1.73602432955063E+00  6.72293907842103E-01
  1.17141461273473E+00  5.08042573340733E-01 -5.71796720460919E-02  2.83449125199391E-01 -7.53763177980772E-02
 -6.61091105528054E+00 -2.61739653991371E+00  1.34128036396160E+00  1.15697820686075E+00  5.06705753285088E-01
  1.70305734401046E+00  6.50393311695569E-01 -5.72049053512416E-02  2.82884292873420E-01  7.63127272960047E-02
* ORBITAL    1   89
 -6.16965114551833E-05 -4.44733621304125E-04 -2.14970989628640E-03 -1.37042216031754E-02 -6.53761720470445E-03
  1.50421862767761E-03  5.50223794865873E-04  2.56260862082523E-03  4.93182539250589E-03 -1.42066379164853E-01
 -2.79580794237670E-01 -7.26656922671207E-02 -6.82253185368237E-05 -1.04723921606931E-02 -5.91293835421987E-05
 -6.63653668001176E-03 -3.89617101161833E-02 -2.12011544028035E-02 -2.39796678928137E-03  1.19467298428209E+00
  6.84172614023177E-01  3.71750149114461E-02 -1.21116885604968E+00 -6.95676948486081E-01 -3.82820268111733E-02
  8.26991759248677E-04  4.10172866069350E-04  2.97032564915337E-03  1.57682240131729E-03  1.20698622766621E-01
  3.71447426123477E-02  1.89009731474575E-01  3.71625448349750E-02 -3.82686440181236E-02  1.89411849857134E-01
  7.75793361389775E-03 -3.32017042000422E-01 -3.53422657505219E-01  1.14961117849066E-01 -6.14055299849141E+00
 -3.62246309843547E+00  1.12287758453917E-01  4.03661074087409E-01  3.38586341906545E-01  1.64143017368324E+00
  9.72251656504656E-01 -6.50033047148632E-02  1.06326242963165E-01 -1.69980124305030E-03  3.65734399285108E-01
  3.70445031714170E-01 -1.11852756941668E-01  6.14836567509373E+00  3.62913298488239E+00 -1.11944299431356E-01
 -4.06610597741886E-01 -3.42032765470152E-01  1.64605088139630E+00  9.73916976799355E-01 -1.05374906260745E-01
 -6.35786748868003E-02 -1.87344449199400E+00 -1.02866651101100E+01 -5.29319005808311E+00 -9.30063709442211E-01
 -6.29196961034653E-01 -4.27279304084631E-01 -1.41019948804449E-01 -3.51214889886387E+00 -2.29402895108812E+00
  1.37289919583190E-01  1.58453223871054E-02 -9.55080766208913E-02  4.49707564086970E-01  2.89250375989328E-01
 -1.57791436983641E+00 -7.79045018635301E-01 -3.07966646974508E-01  3.92097125395298E-01  1.50271393988689E-01
  1.81689960685411E-01  1.88917677316257E+00  1.03766149732854E+01  5.34035570169405E+00  9.36441522457843E-01
  3.49980115484249E+00  2.28448006310398E+00 -1.36121412305933E-01  6.58619863192170E-01  4.44052712598419E-01
  1.38640210425918E-01 -1.18194673895462E-02  9.93703352403743E-02 -4.57233758127295E-01 -2.93945783079185E-01
 -1.57160716430841E+00 -7.78905602626212E-01  1.81321384713311E-01 -1.52235133300569E-01 -3.91349940572103E-01
 -3.09578483742926E-01  8.59918591196672E+00  2.38211340009767E+00 -1.99368372454164E+00 -2.49925636311171E+00
 -7.81399275693545E-01 -2.30035817989124E-02 -1.21672018967822E-01 -8.62736400265083E+00 -2.39306931287964E+00
  1.99893385992573E+00  2.50564541247750E+00  7.84328367865401E-01  2.17206498336368E-02 -1.21804156223340E-01
  8.86915389592026E+00  4.88020474339214E+00 -9.41009484263281E-01 -1.69642452260198E+00 -1.07735580767921E+00
 -1.44127235987373E+00 -6.21889280870575E-01  1.16216227144047E-01 -3.46801457289037E-01 -2.85548794402707E-01
 -8.92904900511185E+00 -4.90440254639655E+00  9.53275729720254E-01  1.44860676398069E+00  6.25141693249156E-01
  1.71279760049060E+00  1.08373447987733E+00 -1.16184373977868E-01  3.48850849032420E-01 -2.84064129346517E-01
* ORBITAL    1   90
  1.29820467839065E-02  9.21809281863149E-02  4.09197461748794E-01  8.23531795909296E-01 -4.13413643666974E-01
 -1.15139023696879E-02 -9.14670337146928E-02 -1.81026501433784E-01 -4.70141928284588E-02 -1.46297180384875E-05
  1.00561637907400E-04  6.72118085450587E-06 -8.48511038559803E-03  2.21126944699230E-06 -2.24702512724288E-02
 -4.47423017287520E-01 -2.93315713440965E+00 -1.94146623044309E+00 -1.81238896311902E-01  5.24464137298983E-01
  4.99687696063996E-01  1.29435249369601E-01  5.23915390036466E-01  4.99460945909072E-01  1.29397601058996E-01
  8.96494361625619E-01  4.12124825029497E-01  3.76379754606958E-01  1.80774004850632E-01  1.21732598528240E-04
  6.38044727102798E-05 -8.74890805224418E-02 -1.13887360849840E-01 -1.13890262025428E-01  8.75938272453789E-02
  1.56538830641022E+00  8.62861770856158E+00  4.38470996116574E+00  7.91792475919910E-01  3.49777118145254E+00
  2.50404533751018E+00  7.54271204620526E-02 -6.61471496433965E-01 -5.85014753495965E-01  7.97519796470626E-01
  1.51267020696792E-01 -2.34035496184095E-01 -4.28615176513044E-01  1.56595642910627E+00  8.63203007704151E+00
  4.38657506819820E+00  7.91988127249197E-01  3.50346167841515E+00  2.50751757023527E+00  7.54255748441171E-02
 -6.62017652656078E-01 -5.85552703671968E-01 -7.96466906686290E-01 -1.50555120091719E-01 -4.28899370823052E-01
  2.34234339119253E-01 -4.70255862243256E-01 -2.29191886864886E+00 -1.05631930607500E+00 -3.50062941799958E-01
 -2.27532323745007E-01 -2.26669850680526E-01 -1.10707797871291E-01 -2.99312183444252E+00 -2.03631514344897E+00
 -5.97296723634685E-02  1.31020719029032E+00  2.78239000968135E-01 -8.51090198205477E-02 -3.22066949263631E-02
  4.44973121154754E-01  2.74594510402869E-01 -1.74468909670533E-01  2.73052441796303E-01  1.33508418153058E-01
  1.39000843982927E-01 -4.68269400792041E-01 -2.28064923365142E+00 -1.05029898051928E+00 -3.49223016798347E-01
 -2.99006514042053E+00 -2.03433760201824E+00 -5.98281036663571E-02 -2.25097797335603E-01 -2.25199183184783E-01
 -1.10746479504508E-01  1.31095650591656E+00  2.78670322181117E-01 -8.58999012538552E-02 -3.27174793806569E-02
 -4.46428428212211E-01 -2.75237079853837E-01 -1.38863886077541E-01  1.33370202398274E-01  2.72787425042717E-01
  1.74229836724693E-01 -6.16595877784994E+00 -2.69106526003437E+00  1.15010746809737E+00  1.44776007846850E+00
  7.04621657838303E-01  2.98970305880935E-01  6.37388365874998E-02 -6.17490845678047E+00 -2.69391301988680E+00
  1.15204166325010E+00  1.45021715505466E+00  7.05515876072935E-01  2.99131086083637E-01 -6.38727292168586E-02
  8.86235387594935E-01  8.17627272916842E-01 -1.80570920304681E-01 -2.88945251117289E-01 -2.55722590036416E-01
  2.94080026169993E-01  1.25474640103208E-02  1.28537846003293E-01 -1.36323323572722E-01  1.35496978153576E-01
  8.75604977348988E-01  8.12745845431341E-01 -1.79128289537917E-01  2.95441799377715E-01  1.29833596380875E-02
 -2.86116614750605E-01 -2.54058653583286E-01  1.28446836964412E-01 -1.36124315275613E-01 -1.35624256154685E-01
* ORBITAL    1   91
 -3.39735886030808E-03 -2.26650772151850E-02 -6.53812578198073E-02 -4.54875717025117E-01 -3.41121099280023E-01
  1.67154408150199E-01 -1.07575142461950E-01 -9.64358670522593E-02  2.59535691281301E-01 -2.18266915088137E-03
 -5.71739449775501E-03 -4.22266327445845E-03 -1.17401798731967E-02 -1.27653188613105E-04  3.11685686734562E-02
  1.05390538979976E+00  6.05405373459420E+00  3.11379891582168E+00  8.47341299211875E-01  1.15043701945225E+00
  7.45457283546214E-01 -1.41128174381093E-01  1.16352837811725E+00  7.54867888808229E-01 -1.41701972346667E-01
 -7.80589615970783E-01 -4.22133132203727E-01 -5.06718241244453E-01 -1.18069222281501E-01 -3.31577578642309E-03
 -1.57238532397804E-03  9.13698486887880E-03 -1.12874999489138E-01 -1.13121826718422E-01 -8.24419713954052E-03
 -4.11882099008564E-02  1.16198523024903E-02  2.49433793378703E-01 -1.01479232037588E-01  4.25166147265246E+00
  2.99975403324611E+00  2.60641064500441E-01  6.79086965411272E-02  1.25249874086753E-01  2.24634932316771E-01
 -4.96123180817747E-02  7.79843785291494E-02 -2.18501379109063E-01 -4.24063149985717E-02  4.17139645992124E-03
  2.44944765817578E-01 -1.01024056722639E-01  4.25001402045498E+00  2.99779084335697E+00  2.59239313676717E-01
  6.73460417715662E-02  1.24517282491316E-01 -2.23395882107532E-01  4.98866528416666E-02 -2.15825367342755E-01
 -7.63776495279737E-02  7.27354734894175E-03 -1.35218150412241E-01 -6.86199239432184E-02  9.49793346788859E-02
 -9.23137979504824E-01 -5.80845047436679E-01  2.04169795595833E-01  6.24034957663808E-01  9.91387700981733E-03
 -5.22790223586642E-01  5.67878619806254E-02  1.33577202007885E-01  2.41017339975532E-01  1.06242663144385E-01
  1.95469653223577E+00  7.35087539295376E-01 -2.55072066829256E-02 -3.52751870833745E-02  4.72330733886684E-02
 -2.79847738877375E-01  1.56075553857437E-02 -8.79920921263174E-02 -4.40794800785763E-02  9.87286830709919E-02
  6.13686991858164E-01  3.48441228567828E-03 -5.22837737949728E-01 -9.21154843514277E-01 -5.83773578915410E-01
  2.01191674279677E-01  5.68249706568641E-02  1.35157200198662E-01  2.37664235219263E-01  1.03980652545473E-01
 -1.94836267742601E+00 -7.32297930988935E-01  2.81182537440366E-01  4.56317329231264E-02 -3.49672178648448E-02
  2.44137848590055E-02 -3.60001262715041E+00 -1.47317992466793E+00  7.21374158522476E-01  6.28873785998104E-01
  2.49284365147015E-01 -9.96256736991484E-02 -2.50109927532894E-02 -3.59705160790827E+00 -1.46995512281036E+00
  7.21386134398815E-01  6.29167496679243E-01  2.49006575894831E-01 -1.01324384354548E-01  2.39710107382824E-02
 -4.25278573570080E-01  2.69731798704319E-02  6.92026251808323E-04 -2.61215707407542E-01 -3.28009747153715E-02
  7.78226858621668E-01  2.35825024177557E-01 -3.82800485092527E-01 -1.17808649920585E-01  2.76525055841595E-01
 -4.41699978232314E-01  1.61240555035931E-02  1.15915152085012E-03  7.79554856085682E-01  2.37481794554022E-01
 -2.51624121625675E-01 -2.66802445293806E-02 -3.84372596716039E-01 -1.15736502559574E-01 -2.76527096162033E-01
* ORBITAL    1   92
  4.76434826527314E-05  3.47571000718397E-04  1.62874924871821E-03  1.06838539584567E-02  5.05536877603837E-03
 -1.25111408417459E-03 -3.30739736802408E-04 -1.89893485380345E-03 -4.80227636797131E-03 -3.73073765906891E-01
 -9.99684813366526E-01 -9.10295618506328E-01  1.36646385165432E-04 -3.64991799002669E-02  9.07308919397223E-05
 -7.60835179049509E-04 -3.98273239328183E-03 -1.82578910780966E-03 -1.25605230358250E-03 -2.67018041319466E+00
 -2.00695453594944E+00 -3.43716425181998E-02  2.66857889207802E+00  2.00593786494258E+00  3.55752208465348E-02
  5.90530409298674E-04  3.97907217424965E-04 -3.03604893149571E-04 -3.19024211374226E-04 -1.05437924204510E+00
 -6.27759384905414E-01  1.35108726525084E-01  2.65198194248084E-01 -2.64491272203993E-01  1.34419292531065E-01
 -3.50176574325785E-01 -1.68417134230640E+00 -6.70811994475308E-01 -2.89038269403329E-01 -1.85778247658956E-01
 -5.02806023652062E-01 -1.32689680107904E-02  2.66568254997962E-01  2.31888662383480E-01 -3.11940167601632E-01
 -2.23297980907810E-01  2.79073714950336E-01 -3.71410474358302E-01  3.47703120136162E-01  1.67079222310102E+00
  6.63834703874553E-01  2.88032184647258E-01  1.62088150589128E-01  4.86669401487329E-01  1.21241418898564E-02
 -2.66383798842599E-01 -2.31404793407859E-01 -3.12331484335821E-01 -2.25045272996923E-01  3.71279857287313E-01
  2.77969515378686E-01 -5.50027517682316E-01 -3.10836704004594E+00 -1.55949444453449E+00 -2.48577912498120E-02
  4.83424770482163E-01  8.03022439664496E-01  3.36308410660415E-01  3.84554542810975E+00  2.62033038620585E+00
 -1.38898229726378E-01 -7.36574000938153E-02 -2.35505403623538E-01  4.42724046287513E-02  7.31309141586558E-03
  1.12003540998144E+00  3.35076035484664E-01  8.89682686112316E-02 -9.96431239173254E-02  4.13009195955196E-01
  1.58273887302148E-01  5.41906416515199E-01  3.06288271017044E+00  1.53562400072569E+00  2.10709931269995E-02
 -3.84905834841937E+00 -2.61984998809823E+00  1.40904913913434E-01 -4.93523606577006E-01 -8.07274128343714E-01
 -3.36311632099831E-01  6.80595400131013E-02  2.30750559387228E-01 -4.18551190546104E-02 -6.29691157663634E-03
  1.12802506787036E+00  3.39430104027632E-01  1.57394914134408E-01 -4.12873738015680E-01  9.88818204790675E-02
  8.99925219980689E-02 -1.52109846559083E-02 -6.49592153437779E-02  8.36079040760393E-03  2.35178309409296E-01
  8.88084125470177E-02  3.55461875561488E-01 -5.89183379507315E-02  4.32498188326745E-02  7.67766129878255E-02
 -1.37521955778844E-02 -2.41137719318576E-01 -9.18735662645780E-02 -3.53955140731449E-01 -5.73337446301183E-02
 -2.07188752388664E+00 -5.95685489254297E-01  6.25807479150704E-01 -6.46659999684437E-01 -6.67671727596855E-01
  5.01092738058266E-01  1.08574195544888E-01  2.74820408230136E-01 -1.99184474826769E-01  1.13242753295437E-01
  2.11038309045436E+00  6.09061790973493E-01 -6.33084976917815E-01 -5.08502380004200E-01 -1.10478006150913E-01
  6.37457955451890E-01  6.63325099669418E-01 -2.71829497248712E-01  1.99666256309774E-01  1.12879623655614E-01
* ORBITAL    1   93
  1.19862662073351E-02  8.35794520187123E-02  3.14909001400224E-01  7.88838381190544E-02 -5.14531552227566E-01
  1.01296346603835E-01  1.35302437390396E-01  2.80498879465570E-01  8.11720705547185E-02  2.43101837533696E-04
  8.58916983862059E-04  5.40955523562706E-04  3.41750932483533E-02 -2.36971933082148E-05 -3.32375533583884E-02
 -1.07789349200090E-01  1.35538900502733E-01  7.85529535458649E-01  6.53382422332436E-02  1.24758561318655E+00
  1.34285185912948E+00  3.14368875045118E-01  1.25147443454482E+00  1.34597033569593E+00  3.14706570964666E-01
  8.66669666984449E-01  3.17585475363613E-01  3.70202231098947E-02  1.46226682634711E-01 -5.71789644612920E-04
 -5.89956577855650E-04 -1.21983689979733E-01  2.89438071314738E-01  2.88217546847895E-01  1.22268902315147E-01
  6.16152695763525E-01  3.32969721006689E+00  1.67591949314408E+00  2.75175366249369E-01  7.92446473308711E-01
  6.07392328140054E-01  1.53541208439045E-01 -2.04144940898906E-01 -1.13294092140607E-01  9.00056075502702E-02
 -1.02200567133367E-01 -7.77976430748063E-02  6.59631269002562E-03  6.18465375054949E-01  3.34224561277993E+00
  1.68214814571237E+00  2.76141575236204E-01  7.99065396974523E-01  6.14087404422226E-01  1.54449225603841E-01
 -2.05439614834857E-01 -1.14238759119845E-01 -9.08781537916882E-02  1.01560240057409E-01  6.63794850768128E-03
  7.78833613980723E-02  1.04926613169733E-01  3.75914955561487E-01  9.97043345853747E-02  2.46736758018834E-01
  6.91208513437648E-01  1.88235028264981E-01  1.61443983047362E-01  6.70915394278006E-02 -4.52087163154349E-01
 -3.46592250222812E-01  1.17468797567014E+00  5.95929454541624E-01 -2.44800248117423E-01 -2.30361659325309E-01
 -2.18045931448637E-01  1.65970834386866E-02  3.43547823465182E-01  5.38220152039243E-01 -3.61154370829378E-02
  4.84704543909903E-02  1.03615210233296E-01  3.68124784781886E-01  9.52997659406473E-02  2.45326136592317E-01
  5.58880815868260E-02 -4.60391001912536E-01 -3.46152176289474E-01  6.87607050933886E-01  1.86377039392807E-01
  1.61770719813559E-01  1.17425961800546E+00  5.95761040722112E-01 -2.43180624581773E-01 -2.29194859871047E-01
  2.18670554416767E-01 -1.72193952224749E-02 -4.83103633078546E-02 -3.72907030306757E-02  5.38380133327708E-01
 -3.42757436397181E-01 -1.46754730398343E+00 -6.10194708402241E-01  2.92421172669452E-01  2.45049151056127E-01
  1.78514470075771E-01 -1.01431190287539E-01  1.82625857866795E-01 -1.47521015823397E+00 -6.13158954250671E-01
  2.93824620244107E-01  2.45257334918680E-01  1.78595806834897E-01 -1.02208740442530E-01 -1.82155302263912E-01
 -2.63917454658310E+00 -8.82192478141794E-01  4.62188607019405E-01  1.04709977115921E+00  4.78139211065018E-01
  1.81466016949040E-01 -2.54235480948488E-03 -2.91842321586376E-01 -2.98909734059339E-02 -4.92838468530759E-01
 -2.62366495615404E+00 -8.76049078659879E-01  4.59013231220958E-01  1.79316712893955E-01 -3.45887725473132E-03
  1.04467852795863E+00  4.77893615520824E-01 -2.92309680752085E-01 -2.98516022258554E-02  4.93180597697484E-01
* ORBITAL    1   94
 -2.24003992603194E-02 -1.62098109892300E-01 -8.15537742298172E-01 -3.88402840703141E+00 -9.80418872417971E-01
  2.83760669625719E-01  3.10027579491987E-01  7.76422046900307E-01  6.41123934347163E-01 -7.69363967421959E-04
 -2.79366041955107E-03 -3.04230485575616E-03  2.80395655689711E-02 -2.19605517320143E-05 -6.99962228976034E-03
 -1.83005364036532E+00 -9.83538047066988E+00 -4.65927116240795E+00 -2.37004175425397E-01 -2.05170327356031E+00
 -1.48558783132781E+00  2.35444980377581E-01 -2.05034977017399E+00 -1.48466365356342E+00  2.35111133059281E-01
  1.69973063789129E-01  3.75062303380832E-02  1.79446957194162E-01  3.72148688204131E-01 -4.05064073847621E-05
  4.95858583711507E-04  1.24850268735842E-01  2.25430715309576E-01  2.27686996433324E-01 -1.25064586319993E-01
  4.24372237974246E-01  2.69792943377315E+00  1.69608527610901E+00  1.86036414924636E-01 -4.45407435487949E-01
  2.51133917585816E-01  3.29827530269812E-01 -1.42494006774903E-01 -1.98099159042557E-01  2.76262247291239E-01
  3.75177337270969E-01 -9.27155584793013E-03 -3.38478903070048E-01  4.20640032416411E-01  2.67638714668119E+00
  1.68449433283229E+00  1.85073256907407E-01 -4.64537831091756E-01  2.33694689796499E-01  3.27548456234723E-01
 -1.40145256561362E-01 -1.96498065904822E-01 -2.76672517649931E-01 -3.74770326673474E-01 -3.37094655051668E-01
  1.05805009932302E-02  3.57253693707961E-01  2.31694192646445E+00  1.46790655229951E+00  3.89125304666295E-01
  4.67488947738152E-01  2.83061646472325E-01 -2.00914873845857E-01 -4.02952878394717E+00 -2.75054727491874E+00
 -2.42816115107268E-01 -1.87355305546390E-01 -3.61164778656379E-02 -5.96509005603295E-01 -4.67946540939219E-01
 -1.52498015603694E+00 -1.02302055578736E+00  1.03831582265638E-01  1.54752997030665E-01  5.67816470706863E-02
 -1.35029673497349E-01  3.61657325194582E-01  2.34315074219813E+00  1.48248061276877E+00  3.91839751987754E-01
 -4.01490857050595E+00 -2.73854915951513E+00 -2.42893098844539E-01  4.75603357068192E-01  2.85068801149075E-01
 -2.02918301368715E-01 -1.84169963602522E-01 -3.41128134052935E-02 -6.00662297166934E-01 -4.70815359629716E-01
  1.52788103076153E+00  1.02619815218832E+00  1.35013781098895E-01  5.83917798617521E-02  1.54644625999283E-01
 -1.05204140794943E-01 -3.85814320981771E-01 -3.04734646215199E-01  2.90450966941323E-02 -2.85194565530201E-01
 -5.94445147240179E-02  1.26070801353628E-01 -4.53078225767290E-01 -3.63955615610891E-01 -2.97042461442670E-01
  2.48044592363978E-02 -2.86934866841618E-01 -5.98358191696270E-02  1.26918983758169E-01  4.51326181140992E-01
  1.11463645210853E+00  2.86633195464100E-01 -1.81566304238401E-01  2.62393156012047E-02 -8.66550916179541E-02
 -5.82379707991732E-01 -6.52681093942038E-02  2.97277710956057E-01  9.61273925601128E-02 -1.06924963583727E-01
  1.08450345376434E+00  2.75403743158127E-01 -1.75571787650173E-01 -5.79791049160819E-01 -6.39587918177740E-02
  3.55314793545112E-02 -8.31520600364904E-02  2.97537104437292E-01  9.64188630641892E-02  1.06615665728327E-01
* ORBITAL    1   95
  9.23733189280994E-05  6.71496659499472E-04  3.09204973741895E-03  1.31512522610041E-02  3.14476446738722E-03
 -4.87535475399901E-04 -4.38208503456784E-04 -1.78551652748811E-03 -4.46158370686091E-03 -1.30277571938461E-01
 -6.10294428810335E-01 -9.50761755866595E-01  2.59778575539686E-04 -5.29930320699185E-03  2.81144073286891E-04
 -4.97294224433879E-04 -2.98992650935052E-03 -2.56450553906106E-03 -2.73660655397465E-03 -7.09681155704423E-01
 -6.95598675705849E-01 -1.82636514837829E-02  7.13335812898809E-01  7.00038081964660E-01  1.88498926741338E-02
  1.44506193154109E-03 -1.77338413082471E-04  1.01916381685647E-03 -1.92788954389691E-03 -3.64314438496817E-02
  1.23533744336562E-01  7.71993738878589E-03 -2.29322437946822E-01  2.29782781521895E-01  6.46177931806703E-03
  8.95852133446503E-01  5.43163244878117E+00  3.05434914747576E+00  1.94826989064925E-01  3.96334577760313E+00
  3.30736708750279E+00  3.10269782239258E-01 -7.14820091307223E-01 -4.93532960336064E-01 -8.84783293447692E-01
 -2.30522275568379E-01  4.36908624194864E-01 -4.74564458731982E-01 -9.07457223941122E-01 -5.49860913425047E+00
 -3.09063985739688E+00 -1.97623477285516E-01 -3.97464160933808E+00 -3.31632749921180E+00 -3.14546715728932E-01
  7.19951477726323E-01  5.00256506021388E-01 -8.88509321962432E-01 -2.31205573064707E-01  4.75301013284710E-01
  4.33627790080939E-01 -5.44340014764456E-01 -3.37650666899483E+00 -1.86402365277455E+00 -9.38922670763745E-02
 -6.09711125927263E-01  3.86683059494837E-01  3.25399223970329E-01 -1.65822882385042E+00 -1.58356558836397E+00
 -9.01434060093066E-02 -8.74215955835091E-01 -5.56297071519548E-01  5.60862610524107E-01  3.65446061735168E-01
  4.18574806521235E-01  4.99021636399602E-01  2.47094985932498E-02  1.34148799895519E-01 -2.24766621897893E-01
  7.03351305766618E-02  5.49852863219029E-01  3.40486489663123E+00  1.87767741424607E+00  9.65640508160216E-02
  1.66117134952845E+00  1.58422190175965E+00  8.88700405860867E-02  6.09286473598772E-01 -3.80957534490166E-01
 -3.20338984088396E-01  8.74568204504694E-01  5.52823980905564E-01 -5.63011109690485E-01 -3.69166259138704E-01
  4.11988888233394E-01  4.92966969123609E-01  6.93282181767918E-02  2.21513324624396E-01 -1.31621158236742E-01
  2.45953959012196E-02 -6.15988524743014E+00 -1.91378518629412E+00  1.19618139670219E+00  9.99873570839615E-01
  2.61763360380158E-01  1.08285916114754E-02 -4.14019222399467E-01  6.20817781770806E+00  1.93445666986462E+00
 -1.20524136529508E+00 -1.01082881527013E+00 -2.67459698030468E-01 -1.12913163892441E-02 -4.13971771683453E-01
  3.42318525339678E+00  9.29361646655257E-01 -8.01156869969637E-01 -1.40895852036375E+00 -4.65074006126874E-01
 -2.52976187738831E-01 -1.86908663530672E-01  9.51535901007241E-02 -4.36987606499221E-02 -2.09363330852287E-01
 -3.44004668851970E+00 -9.38086483557199E-01  8.03307950991957E-01  2.63836293116815E-01  1.93042940904788E-01
  1.40537655929160E+00  4.63302760495761E-01 -9.63952103332304E-02  4.43099144296903E-02 -2.12085675718402E-01
* ORBITAL    1   96
  8.66354190816648E-03  6.28652322910635E-02  3.19214500161414E-01  1.69814008424196E+00  5.54279345063990E-01
 -1.90747854977083E-01 -1.39983601864333E-01 -3.82183639235411E-01 -3.65850677803340E-01  4.63948446538975E-04
  5.49156722154998E-04 -1.16299146689700E-03 -1.70095318361827E-02  3.32593130895849E-05 -1.29180972139064E-02
  1.21728631350599E+00  6.98312669962937E+00  3.86136114655548E+00  6.65400096589106E-01  1.31611350871544E+00
  9.75157699607556E-01 -1.31448407035336E-02  1.31730292244770E+00  9.78573683660024E-01 -1.33083165779236E-02
 -2.12094100451308E-01  9.96464605068200E-02 -4.67742253502340E-01  2.09975966481294E-01  1.56649874754257E-03
  1.20147714121630E-03 -1.60519882432777E-01 -7.25621817074640E-02 -7.25356165254272E-02  1.60804452586784E-01
  1.33572405455611E+00  7.64046256887938E+00  4.01065761205827E+00  3.00151038496331E-01  1.24272549196870E+00
  5.03011582814160E-01  1.97926701917986E-01 -7.79013797999062E-01 -7.45259890549819E-01 -8.65286682219585E-01
 -3.78922099271414E-01 -2.54583025071693E-01  5.31756591046691E-02  1.32362302505582E+00  7.56716294475797E+00
  3.96987409590896E+00  2.96977245442516E-01  1.21331876101857E+00  4.81199973155321E-01  1.97481750274138E-01
 -7.68478583211102E-01 -7.38118305121919E-01  8.48703126623640E-01  3.73366890818054E-01  5.76478424736899E-02
  2.58904706066743E-01 -1.59325506152467E+00 -8.99335097022007E+00 -4.79038844802789E+00 -7.60608006623328E-01
 -1.12308734055370E+00 -1.23447133434746E+00 -3.56010228761479E-01  1.99465665740894E+00  1.52715219939192E+00
  2.77892132849871E-01 -2.35253717340758E-01  8.08999819360797E-02  8.45165291568757E-01  7.32671788233782E-01
 -2.60599779483739E-01 -2.84374668271301E-01  2.63757068090780E-02 -2.37241003525460E-01  3.28172106424208E-01
 -1.60940785689651E-02 -1.59357229017407E+00 -8.99149160891390E+00 -4.78880616285763E+00 -7.64219358190044E-01
  2.00096515907403E+00  1.53438586269473E+00  2.78134095772147E-01 -1.13145866598504E+00 -1.24612876530192E+00
 -3.56993523006057E-01 -2.26299878418511E-01  8.60782680825816E-02  8.42888447778401E-01  7.31613639291609E-01
  2.57507309825281E-01  2.85594229252276E-01  1.76569903473055E-02  3.30291282669302E-01 -2.39364431417014E-01
 -2.30504055194206E-02 -5.87785399670170E+00 -2.24004106746074E+00  1.12757044506996E+00  1.72972751895262E+00
  7.30420775839401E-01  1.07397721676308E-01  2.62009519204609E-01 -5.80552834636889E+00 -2.21973526802648E+00
  1.11353016350572E+00  1.71325910769433E+00  7.25763228241397E-01  1.06052055800337E-01 -2.65273445679236E-01
  3.96838238724978E+00  1.75325844481219E+00 -6.87672778841219E-01 -2.30480346093074E-01  4.85044152375452E-03
 -1.30414147972583E+00 -7.69398125056696E-01  2.08940972947047E-02 -1.21925500933189E-01 -3.12429493809984E-01
  3.96531189433503E+00  1.75971667265699E+00 -6.83915353034894E-01 -1.30213133890500E+00 -7.67528941100935E-01
 -2.28070927257007E-01  2.06571060392345E-03  1.93039340765892E-02 -1.22105295588177E-01  3.08208696441514E-01
* ORBITAL    1   97
  1.05688736309592E-04  7.70768237562786E-04  3.69245844910340E-03  1.74706474608926E-02  4.92898908982550E-03
 -1.26009069269475E-03 -9.87900190379785E-04 -3.06563794137826E-03 -5.21556821845488E-03 -2.28190202942560E-01
 -8.07431936316140E-01 -1.01377772073392E+00  1.43216019079728E-04 -1.80690134614054E-02  1.89472967094394E-04
  5.61531240935305E-03  3.26909029603830E-02  1.80158267467257E-02  1.72815348270331E-03 -1.26722678034862E+00
 -8.94274182698959E-01 -2.19940755661296E-01  1.28183130680114E+00  9.06650704889391E-01  2.20429446477945E-01
 -4.64299490742235E-04  4.08191651330219E-04 -1.90403927355928E-03  2.42587841456896E-04 -6.90471459566433E-01
 -3.05011008690922E-01 -1.30454925581695E-02 -3.53831259357226E-01  3.53470310382229E-01 -1.25249058116058E-02
 -9.16070422268540E-01 -5.35398630510369E+00 -2.80331524024110E+00 -3.58181021477457E-01  1.80339926651698E+00
  2.12076051576517E+00  5.25384220872268E-01  8.50554472579161E-01  5.19182500076508E-01  1.67974942319784E+00
  7.33681703234700E-01  3.81705695585796E-02 -1.03371832208490E-01  9.25857434843753E-01  5.41026381592964E+00
  2.83251102370874E+00  3.60629497378150E-01 -1.79250333306821E+00 -2.11917424952720E+00 -5.26392476277447E-01
 -8.57949269857500E-01 -5.24252252737326E-01  1.68992415349069E+00  7.38620691696317E-01  1.03870534346257E-01
  3.85662682585307E-02 -8.64215100539785E-01 -4.64037096784634E+00 -2.42056542403030E+00 -6.56231789758048E-01
 -2.61599842330447E+00 -1.46589324261349E+00  3.60547361181927E-01 -2.22509279429817E+00 -1.94788285366063E+00
 -3.23892244850970E-01  8.09120708685684E-02 -3.71867070183007E-02  3.93308018164885E-01  3.85258881637113E-01
  1.47703670474768E+00  6.64081615713257E-01 -5.44662741548292E-01 -8.32507871880459E-02  6.21022986162929E-02
 -1.98933792302249E-01  8.48502039012492E-01  4.54992876036976E+00  2.37184700775181E+00  6.49439532974636E-01
  2.24528023946996E+00  1.96318310986169E+00  3.26356368361032E-01  2.59973323152444E+00  1.45408217799946E+00
 -3.61498303093180E-01 -8.64048438723030E-02  3.40217783197846E-02 -3.84738511330880E-01 -3.79613315322875E-01
  1.47791001583910E+00  6.64644832330021E-01 -1.99056240861921E-01 -6.04021118352727E-02  8.26289379477599E-02
 -5.45563010831592E-01  3.12723212359069E+00  5.90736921086638E-01 -6.11473067217760E-01 -1.58868841039085E+00
 -5.15229067376083E-01 -2.40754786505088E-01 -2.35189617139248E-01 -3.17632332269072E+00 -6.07357201919401E-01
  6.20852309829806E-01  1.60567561260997E+00  5.21261818192511E-01  2.42414311297578E-01 -2.38122121099668E-01
  4.90060071720069E+00  2.66112298942808E+00 -5.57592449581817E-01 -2.23870095874998E+00 -1.59071332539966E+00
  2.89208134919648E-01  1.87368665730422E-01 -9.50805534199955E-02 -7.19807185154970E-02  4.57794343904493E-01
 -4.85552516586261E+00 -2.64333805289894E+00  5.49072147080842E-01 -2.98603826490343E-01 -1.92601357033681E-01
  2.23075512314184E+00  1.58855442798248E+00  9.48816873907649E-02  7.08233084856134E-02  4.59304592166252E-01
* ORBITAL    1   98
  2.29798950625230E-02  1.64660358920793E-01  7.62675683065648E-01  2.17138962511348E+00 -1.49556296933890E-01
 -4.66269352497643E-02 -2.12986769397398E-01 -5.00739003281765E-01 -4.15016654000118E-01  4.98753610211069E-04
  1.18798051773917E-03  3.54446208228872E-04 -4.50745220608576E-03 -2.24835333863250E-06 -3.37125206042159E-02
 -2.36266765368832E+00 -1.38088813164215E+01 -7.62368589759520E+00 -9.70640241185007E-01 -1.55370535727429E+00
 -9.14525951437366E-01  3.66902245416193E-01 -1.55079827416057E+00 -9.11551314340541E-01  3.68492019136924E-01
  3.99500360401874E-01  2.34255908866206E-01  6.80618908219875E-01  2.94827502859037E-01 -7.16902826358579E-04
 -4.28497436979072E-04 -1.21329966533679E-01 -8.22960058185089E-02 -8.15950545729101E-02  1.21530795710836E-01
 -6.84472831436493E-01 -3.91391221568672E+00 -1.98295988234491E+00 -2.86647476388394E-01 -5.11079292625715E+00
 -2.65536214599866E+00  5.00644856792542E-01  7.93034791401916E-01  4.31347383792482E-01  2.63230923998310E+00
  1.27304150241736E+00 -4.32883975298518E-01  3.73738596763146E-01 -6.81134613749084E-01 -3.89589150075914E+00
 -1.97439340593226E+00 -2.85028280470689E-01 -5.11985712885512E+00 -2.66627344398649E+00  4.98835566180464E-01
  7.90969928121780E-01  4.30671363366785E-01 -2.62755608124791E+00 -1.27037090057011E+00  3.75275200779727E-01
  4.33865422197697E-01  1.23805678898689E+00  7.65458812911504E+00  4.10686233818211E+00 -2.98024268210471E-02
  4.32564338569051E+00  2.24169201074916E+00  1.24215649663062E-02 -4.21258448187237E+00 -2.71436898726126E+00
  1.01431739030021E-01  1.24730240273186E+00  6.72970732593311E-01 -1.29058646616946E+00 -7.36343111546370E-01
 -7.22479215562976E-01 -4.93934936273928E-01 -1.05865645124491E-01  1.42820462740813E-02 -5.04398988064156E-02
  5.40190306676006E-02  1.23540223449229E+00  7.63878058557671E+00  4.09811666983169E+00 -3.13385198321044E-02
 -4.20283817657158E+00 -2.70464450161202E+00  1.03760891573736E-01  4.32446549991961E+00  2.24013804796748E+00
  1.20546000444014E-02  1.24586185135682E+00  6.72223104877462E-01 -1.28923661483252E+00 -7.36386283155237E-01
  7.28084281819355E-01  4.96472904729788E-01 -5.42471823353523E-02 -5.00864558086410E-02  1.38517293308582E-02
  1.05089370371008E-01  1.00805526498688E+01  3.22230201577320E+00 -1.78316548816765E+00 -3.06059534234870E+00
 -9.68170601028161E-01 -2.53400609263344E-01 -1.89391540361942E-01  1.00723193743964E+01  3.21924476506712E+00
 -1.78174353031295E+00 -3.05404515607370E+00 -9.65672359074426E-01 -2.52417251557058E-01  1.86810656550649E-01
 -6.20055986311837E+00 -2.24696519915095E+00  1.23107554730546E+00  1.67226368743848E+00  4.47203047224159E-01
  1.27402944779191E+00  6.57540286550222E-01 -1.50598964971515E-01  3.35815811052895E-01  1.00691921932526E-01
 -6.18985502939546E+00 -2.24292248059482E+00  1.22900050745329E+00  1.26779366834550E+00  6.54935433922377E-01
  1.67475683078320E+00  4.49895361273614E-01 -1.50663714261573E-01  3.35004981047430E-01 -9.99722968658175E-02
* ORBITAL    1   99
 -1.10895485673254E-02 -7.92385847851485E-02 -3.48153543482018E-01  1.00034427923404E-02  8.64630522694087E-01
 -1.43419708910456E-01  8.23173964646309E-02  5.75093017632534E-02 -1.34169040798735E-01  4.83622049550619E-04
  1.44077886235461E-03  1.44625043582754E-03  7.38978133169199E-03 -1.39673113669066E-05  3.40196793489438E-02
  3.72792644213239E+00  2.08698631354156E+01  1.06602836937314E+01  1.60459399765044E+00  3.85333719676993E+00
  2.34449328854924E+00 -3.76774569438558E-01  3.85205400679669E+00  2.34423101960754E+00 -3.75150507139441E-01
 -1.97339152316975E-01 -3.26846423159386E-01 -1.10218293285966E+00 -8.72350758230354E-01 -3.98711029220685E-04
 -5.93555215995222E-04 -1.77548570008464E-01  5.33177382993287E-02  5.37419568314163E-02  1.77944133673506E-01
 -9.00029088574200E-01 -5.52303033879769E+00 -3.06680456673551E+00 -3.21107956015894E-01  9.92015956561511E-01
  1.41316036915355E+00  3.21517789584654E-01  7.52035846615902E-01  2.08203651477187E-01  2.87561822391219E-01
  1.80186508800241E-01  1.11237383346435E-01 -6.73777966329364E-02 -8.94534767567512E-01 -5.49359187144137E+00
 -3.05285483931677E+00 -3.18579545833091E-01  9.88036923168731E-01  1.40407551443648E+00  3.19567140008403E-01
  7.49269663207339E-01  2.07560163485912E-01 -2.79478642655614E-01 -1.75596643263851E-01 -6.57356740749574E-02
 -1.10481961590735E-01 -8.32848455702524E-01 -5.34873030718384E+00 -3.19866356753709E+00 -2.01338586169998E-01
 -1.72695637759621E+00 -1.13781005215392E+00  2.91184687178973E-02  6.49283515783482E+00  3.65408774919400E+00
 -6.36307008668121E-01  1.34135987135126E+00  7.70189674652272E-01  1.03600717055323E+00  9.87231580139905E-01
  2.05276694612345E+00  1.13415712772697E+00 -5.21242535213331E-01 -5.29897793767608E-01  3.78005810517401E-04
  1.24678724636150E-01 -8.41980537195077E-01 -5.40160065887040E+00 -3.22731885445632E+00 -2.05794714872928E-01
  6.50391070590766E+00  3.66553808297899E+00 -6.33563695957142E-01 -1.74111977861373E+00 -1.14633363076258E+00
  2.96761195726233E-02  1.33645089867738E+00  7.67404821111247E-01  1.04082833905917E+00  9.88845992793919E-01
 -2.04564116820373E+00 -1.13125908910366E+00 -1.24488188117957E-01  1.22608540648055E-03 -5.30488399674212E-01
  5.20687961725135E-01  2.30776579030374E+00  7.32841031322063E-01 -4.47654699725790E-01 -1.33993549141399E+00
 -4.43923329302075E-01 -2.98136019918308E-01 -1.72202559682797E-01  2.28520333665706E+00  7.23392703576085E-01
 -4.43991553050680E-01 -1.32824788020934E+00 -4.39436957286162E-01 -2.96696904526643E-01  1.68328902638073E-01
 -1.08616498447439E+00  2.30495053060910E-02  2.11757471773390E-01  8.41114045764996E-01  2.03415845012781E-01
 -2.68852646770221E-01 -2.10105281570064E-01  9.43284642741448E-02  2.73396219533326E-02 -4.16843441387184E-01
 -1.03924160707232E+00  4.37461750913345E-02  2.04112169435361E-01 -2.82385663654073E-01 -2.15641927050826E-01
  8.35967060312297E-01  2.02455513029655E-01  9.43769114797553E-02  2.50563204960475E-02  4.17479007682616E-01
* ORBITAL    1  100
 -5.58124224451509E-05 -4.08722886673154E-04 -1.94451914861495E-03 -1.04662888636277E-02 -3.63245715407468E-03
  7.65645272079034E-04  4.10856955801362E-04  1.67902007460930E-03  3.44398710895275E-03  3.74079829062517E-02
  3.28328416175327E-01  6.31343847742999E-01 -1.80486713312247E-04 -4.70469071260343E-03 -2.26824394544272E-04
 -6.96519808095847E-03 -3.84849251198833E-02 -1.89406302035890E-02 -2.60370557339554E-03  1.48996683552995E+00
  1.15368283370522E+00 -6.30817637043890E-02 -1.50812475764069E+00 -1.16635506986427E+00  6.30055962008426E-02
  3.12534397741565E-04  5.06774381300072E-04  2.25496668058548E-03  1.93124016999017E-03  1.37036722246412E-01
 -1.52395388285320E-01  1.19998948341993E-01  1.62322246529235E-02 -1.62896604516550E-02  1.18925952441927E-01
 -1.22391428995908E+00 -6.50765614818558E+00 -3.11180154683630E+00 -5.38507871753025E-01 -1.96682558711308E+00
 -4.74396661488918E-01  1.57778145242940E-01  4.51206364824667E-01  9.12311621074565E-02  1.63923626205941E+00
  9.45098138095091E-01 -6.87004808560473E-02 -9.36257045595092E-02  1.22631505096673E+00  6.52325043987112E+00
  3.12056826153525E+00  5.39363286009217E-01  1.97266797651545E+00  4.74363286824991E-01 -1.60502487420272E-01
 -4.54300928391537E-01 -9.17741712448980E-02  1.64429825270812E+00  9.48061227471941E-01  9.25118018737160E-02
 -6.94451224938571E-02  2.85890050678175E+00  1.64741136939938E+01  8.87516348373877E+00  1.25025533110883E+00
  5.49517927021590E+00  3.02850101249375E+00 -3.02175147721119E-01 -5.46143109344357E-01 -7.01011470710000E-01
 -1.58850597199196E-01  1.45542916470856E+00  8.29959709943379E-01 -1.51081955252416E+00 -7.33905492018635E-01
  9.29261185936974E-01  2.78509669457785E-01  6.56382157428638E-02 -2.41791224813780E-03 -2.20012712859494E-01
  1.56761327410906E-01 -2.85273578567435E+00 -1.64373128267140E+01 -8.85352682274007E+00 -1.24686612918339E+00
  5.23337088621000E-01  6.88884841801234E-01  1.61827587372006E-01 -5.49382436261515E+00 -3.02584829510436E+00
  3.01968745645636E-01 -1.46214266792025E+00 -8.33343972242064E-01  1.50657838283378E+00  7.29410971622741E-01
  9.36308512504292E-01  2.82456923085439E-01  1.57493491571782E-01  2.20161567969200E-01  5.00896186607107E-03
  6.28010972299197E-02  6.86469306003594E+00  3.00311705732549E+00 -1.07520371900626E+00 -2.50760174396253E+00
 -9.76890982604269E-01 -2.20867152780124E-01 -6.40646392242715E-01 -6.88688639978311E+00 -3.00971532994599E+00
  1.07907356325326E+00  2.51656389913332E+00  9.79660743261598E-01  2.22409341963688E-01 -6.40822774822019E-01
 -1.57962488141550E+01 -7.25414266600212E+00  2.41144968766660E+00  3.21805420146473E+00  1.52907258288836E+00
  3.18052608425228E+00  1.25602143058028E+00 -5.13610125065751E-02  6.27880901169262E-01  9.71886451033286E-03
  1.58005819201002E+01  7.25356323798598E+00 -2.41242655778721E+00 -3.18083526180499E+00 -1.25604889625123E+00
 -3.22312675260113E+00 -1.52979253886811E+00  5.13303403397726E-02 -6.29105345571138E-01  7.78576958808494E-03
* ORBITAL    1  101
 -1.11289515542947E-06 -6.31064421743171E-06 -4.74601285972972E-05 -1.37381736549303E-04  2.08329461852973E-05
  7.24537058804643E-06  4.54655186586827E-05  1.63038914291385E-05 -9.83929089666585E-05 -3.59971604720715E-01
 -8.26406055299115E-01 -5.55048563749291E-01  2.73406951167395E-05 -1.95466182615559E-02  1.74665866476676E-05
 -5.54750459102104E-04 -3.21524916396392E-03 -1.79378645199882E-03 -2.76143623985636E-04  2.55053654517343E+00
  2.12947181627337E+00  2.74912632174613E-01 -2.55218195953355E+00 -2.13055429284126E+00 -2.74636123855958E-01
 -1.86835987795100E-04 -2.82882518188643E-05  1.40074718031236E-04 -6.44117087262927E-05  7.76430870315047E-01
 -8.27138299105933E-02  3.79343021480048E-02  1.76760221109845E-01 -1.76680315637656E-01  3.79500162818426E-02
  2.14633567859918E+00  1.21888006065217E+01  6.56083497195954E+00  8.43557178034087E-01 -2.88346146761615E-01
  3.05929475636161E-01  6.88964881914632E-01 -1.00282200813047E+00 -8.28284444795214E-01  4.41932303241450E-01
  3.61246300601094E-01 -1.89174899460273E-01  2.68426911831068E-01 -2.14559988789884E+00 -1.21845694399242E+01
 -6.55842746687702E+00 -8.43085431243138E-01  2.88902410504744E-01 -3.05503557519185E-01 -6.88678722718456E-01
  1.00238404744627E+00  8.28010727021259E-01  4.42355340352280E-01  3.61312189406856E-01 -2.68157998736979E-01
 -1.88996892150561E-01 -1.44755285256787E+00 -8.27217360003573E+00 -4.57274716313173E+00 -6.46132826044471E-01
  2.04957487353556E-01 -3.94940132116921E-01 -8.23304431885730E-02 -6.37937629796612E+00 -4.55285244061400E+00
 -3.33942092340730E-01 -6.36774403552945E-01 -3.77567990434657E-01  6.23447202678893E-01  6.15530501445394E-01
 -1.35060940374016E+00 -3.73649766632719E-01 -1.95315270268803E-01  3.36853229407250E-01  4.83465770416327E-02
  1.65645386771920E-01  1.44714512689541E+00  8.27020038265998E+00  4.57180134100771E+00  6.45830290989535E-01
  6.37604773199059E+00  4.55047551191952E+00  3.33596327642859E-01 -2.05189652938150E-01  3.94694548713085E-01
  8.23142472120720E-02  6.35461608994804E-01  3.76918591606907E-01 -6.23405764150616E-01 -6.15448802130105E-01
 -1.34984962565040E+00 -3.73469681333204E-01  1.65657908092980E-01 -4.85514918966840E-02 -3.36762344003219E-01
 -1.95189891294403E-01 -3.46844856296709E+00 -1.96307520942859E+00  6.87069051596070E-01  6.26709456977482E-01
  4.40607235413649E-01 -1.70207370115419E-02  1.74831682172574E-01  3.46585813751216E+00  1.96190219126729E+00
 -6.86558562259140E-01 -6.25951110094070E-01 -4.40272903834193E-01  1.70045653898579E-02  1.74574143320264E-01
  6.51074933591563E+00  2.61878769272922E+00 -7.68821727743989E-01 -1.84731959938262E+00 -1.05985806698911E+00
  4.35000425258684E-01  3.54182398578655E-01 -3.89937909104929E-02  3.37471132120582E-01 -1.13193464043804E-01
 -6.50667663857184E+00 -2.61736827951806E+00  7.68059359004168E-01 -4.34812428637822E-01 -3.53965082059064E-01
  1.84614786709013E+00  1.05929796152959E+00  3.90886380697068E-02 -3.37310807990056E-01 -1.13418884972506E-01
* ORBITAL    1  102
  2.28613009999146E-05  1.70228221664915E-04  6.90926725742194E-04  2.82216752167872E-03  7.49263680924340E-04
 -8.15934366349546E-05  1.68881401504978E-04 -1.09279402585563E-04 -1.82608094928815E-03 -4.29696154948950E-01
 -1.17222595776462E+00 -1.12143053187776E+00  2.44572362416450E-04  1.25330513733866E-02  1.53269895035781E-04
 -1.52294686531155E-03 -9.26190542078431E-03 -5.85962109694469E-03 -1.27472149414764E-03  3.91814824052446E+00
  3.09821926326144E+00  4.83506547523495E-01 -3.92430932006931E+00 -3.10147402156363E+00 -4.80519651556927E-01
 -2.28982170107969E-03 -4.71150107492908E-04  1.93267712319453E-04 -1.00226774491819E-03  1.18060569777630E+00
  5.07806492043946E-01 -4.56905567056719E-02 -8.27680879990281E-02  8.35480998125154E-02 -4.55454096016826E-02
  3.06140769065025E-01  2.33130706050794E+00  1.50911490080637E+00  3.23528322162145E-02 -3.90532025223673E+00
 -3.08358042117001E+00 -1.90118330083858E-01 -6.21820836970040E-01 -3.39769621002791E-01  1.49332287501024E+00
  8.45686523831691E-01 -2.84408821094390E-01  2.03758650728096E-01 -2.96902532575640E-01 -2.27885309521590E+00
 -1.48020742851659E+00 -2.71345196041873E-02  3.91904459103546E+00  3.09192407870872E+00  1.92087726784932E-01
  6.16374205029488E-01  3.35961110070437E-01  1.50194400440619E+00  8.48495864435954E-01 -2.01725763313599E-01
 -2.82533672862080E-01 -6.35517940672034E-02  2.50166176536424E-01  4.35143776118521E-01 -2.88486268183300E-01
  1.27621062937986E+00  1.11525215626935E-01 -3.08641766905244E-01 -3.86301242824504E+00 -1.58972647027704E+00
  1.01363453276020E+00 -1.98580594235091E-01 -3.19067015438210E-01 -4.43049249406316E-01 -3.36870576590276E-01
 -1.42466796221211E+00 -9.17848911895789E-01  2.12022526304392E-01  5.20686789712040E-02  1.18835600699439E-01
 -2.25051664406979E-01  5.65371034576082E-02 -2.88315969670369E-01 -4.55392544344416E-01  2.84768666167250E-01
  3.84752700612534E+00  1.57709170080352E+00 -1.01759210027406E+00 -1.28188470584059E+00 -1.16189134619287E-01
  3.08203657791393E-01  1.86873179413758E-01  3.13495253117596E-01  4.45851961079139E-01  3.39441835054678E-01
 -1.42053236399904E+00 -9.17378254988402E-01 -2.25034132385755E-01 -1.20670549916906E-01 -5.20342566852333E-02
  2.13577621552122E-01  3.59239362418788E+00  1.36858760246730E+00 -5.43400696595862E-01 -4.24404825186616E-01
 -2.06682693818472E-01  2.60969774098113E-01 -3.86441701060272E-02 -3.63568830158488E+00 -1.38554560184421E+00
  5.51516672595425E-01  4.36852073826854E-01  2.11560681616431E-01 -2.61018780560465E-01 -4.15405491858375E-02
 -3.13874995056135E-01 -8.90415593926695E-01 -1.11147402611881E-01  1.30725945774456E-01  1.62810289489469E-01
  2.77920870672745E-01  1.86334579370726E-01  1.19145257858764E-01  3.22040257072975E-01  1.71623526354457E-01
  3.53171257085897E-01  9.04844772724255E-01  1.03793856204881E-01 -2.77446554543661E-01 -1.85266590764854E-01
 -1.40646326607185E-01 -1.67659162875958E-01 -1.18325362300667E-01 -3.20575996292931E-01  1.70136563219120E-01
* ORBITAL    1  103
 -9.31070434810824E-03 -6.75099531012170E-02 -3.46651999020270E-01 -1.58741748913014E+00 -3.51129080034738E-01
  1.04003435065358E-01  1.73420111144033E-01  3.85371999413325E-01  1.93811770888512E-01  8.09600230454624E-04
  2.31393687028113E-03  2.88748801632482E-03  3.21578955592052E-02 -1.02217291324817E-04 -1.12236299171657E-02
 -1.09062186924041E+00 -6.29028277570099E+00 -3.46201701234682E+00 -5.61759734311231E-01 -2.06163719109600E+00
 -1.39306094186788E+00  3.95178890875734E-01 -2.03403980774412E+00 -1.37181233642419E+00  3.98010273751717E-01
 -7.49960639899592E-01 -1.33498981798942E-01  2.83906950580244E-01 -1.54462829493690E-01 -4.91304912368307E-03
 -2.26329055645577E-03  1.93516138634950E-02  1.43498501873281E-01  1.43175692717136E-01 -1.80635068224168E-02
  1.36615193665174E+00  7.81671179738242E+00  4.34255103664682E+00  8.18388260753415E-01  2.96769189337495E+00
  1.72311024560969E+00  1.77255473203719E-01 -8.83452619618134E-01 -5.51326415115907E-01 -1.79063992958241E+00
 -6.85935367733356E-01 -2.29655193919739E-01  2.27979589334869E-01  1.37654423949776E+00  7.87924797613132E+00
  4.37731217912652E+00  8.21828906843448E-01  2.94699529800586E+00  1.70628362512111E+00  1.76128032751087E-01
 -8.91468810207140E-01 -5.56298246300204E-01  1.77897553000966E+00  6.79726141613051E-01  2.28949512269245E-01
  2.30999528412800E-01 -5.36301824064619E-01 -2.69734030946611E+00 -1.29710596348821E+00 -2.70834547294945E-01
 -1.11313730512252E+00 -7.14104287390340E-01 -8.82012450230724E-02 -3.34181550335994E+00 -2.48648805603767E+00
 -5.48184453838094E-01 -2.23647458314977E+00 -1.00684003872472E+00  1.73538301887083E-01  1.48276665278589E-01
 -8.79820815884048E-01 -1.90241343078262E-01 -1.29267644432017E-01  1.25047400911530E-01 -3.06895980972946E-01
 -2.59444859340925E-02 -5.51177453346546E-01 -2.77755754079099E+00 -1.33790043020529E+00 -2.78385327712762E-01
 -3.39262912807886E+00 -2.51396685740356E+00 -5.41878168584749E-01 -1.12448147672865E+00 -7.26389959108238E-01
 -9.10041239613410E-02 -2.24109591659970E+00 -1.01128214816292E+00  1.76864652326747E-01  1.50514238589488E-01
  8.93638153080766E-01  1.98200569892940E-01  2.86985614613944E-02 -3.05183531074430E-01  1.26839679033415E-01
  1.28666474195002E-01 -8.15841970062308E+00 -3.07806729747668E+00  1.49786998015117E+00  2.39472127002104E+00
  9.03843554598566E-01  3.50930860545498E-02  4.39565475914456E-01 -8.15479856552857E+00 -3.07957541742240E+00
  1.49702345213813E+00  2.39643017828160E+00  9.04552660054202E-01  3.73338181057324E-02 -4.39316840042744E-01
  6.13580601927098E+00  2.14932790985742E+00 -1.15828162529009E+00 -1.84823196342637E+00 -7.89873051234172E-01
  6.30535619015967E-02  1.61934642430631E-01  1.70770099157314E-01  1.32926602130223E-01  3.63017182367953E-01
  6.20196061676273E+00  2.17550513913734E+00 -1.16808845996877E+00  5.89238356151438E-02  1.61634137915979E-01
 -1.86762497206385E+00 -8.00887022192712E-01  1.72943941253146E-01  1.34442395138804E-01 -3.64904180597291E-01
* ORBITAL    1  104
 -6.19851894298925E-05 -4.53507291223352E-04 -2.17192175489720E-03 -9.47608990111139E-03 -2.07539888689232E-03
  5.06552074279698E-04  6.28388982083400E-04  1.69189814329755E-03  2.46086634376247E-03  5.50822806460787E-01
  1.40125162014025E+00  1.17090697551945E+00 -9.37319280088459E-05  3.87260248025821E-02 -1.91967097157293E-04
 -3.33629806185217E-03 -1.87995145678975E-02 -9.65488459909435E-03 -1.26060033504009E-03  2.91406630547978E-01
  1.36995017987949E-01 -1.10020119533070E-01 -3.03546729732894E-01 -1.46058476492111E-01  1.10822593056273E-01
 -1.11453574701522E-03 -1.48946028265718E-04  1.00493425350388E-03  2.00363752097437E-04  4.53500953685852E-01
  3.06006396894739E-01 -3.31842431837482E-01  1.17020729775584E-01 -1.16440451318185E-01 -3.32050455463382E-01
  2.04632468999806E+00  1.15565570505597E+01  6.10465264886999E+00  8.01758503788136E-01 -3.13532875902984E-02
  3.65485806910883E-02 -2.08777953126085E-01 -1.01655169353524E+00 -7.57247320473726E-01  1.12189392639535E+00
  4.44259786463482E-01  1.43541312050215E-01 -1.14445327983484E-01 -2.04292992161426E+00 -1.15368797349663E+01
 -6.09344748614836E+00 -7.99346350177856E-01  4.35022512601681E-02 -2.96543697533127E-02  2.08793428017656E-01
  1.01411595382496E+00  7.56037173438335E-01  1.12940572118893E+00  4.47552443710286E-01  1.14726068574550E-01
  1.43950682958198E-01 -3.56890470889798E+00 -2.02183786435745E+01 -1.08155139710665E+01 -1.34157824798995E+00
 -3.97865825538641E+00 -2.88650125367831E+00 -4.79288513833732E-01 -6.03872545285238E+00 -3.97077008912535E+00
 -3.52356854928255E-02 -5.55870501293049E-02 -1.77230519206004E-01  1.50098413172006E+00  1.16105271582177E+00
 -7.81741106599394E-01 -4.08457057671468E-01 -2.42523048077129E-01  3.37714748713501E-01  1.73270807454152E-01
 -3.32244897427650E-01  3.57019571471866E+00  2.02273940352678E+01  1.08215470264209E+01  1.34230488831683E+00
  6.02322331990494E+00  3.96022085373247E+00  3.39256836698565E-02  3.97374404442851E+00  2.88436242507479E+00
  4.79015091787253E-01  4.67595038447238E-02  1.73643935689955E-01 -1.50191265864961E+00 -1.16200112375702E+00
 -7.77427101778554E-01 -4.07072339712752E-01 -3.32120476852515E-01 -1.74247226663284E-01 -3.36725620225568E-01
 -2.42663818047875E-01 -2.81620669954252E+00 -1.75392047873415E+00  2.53609261577513E-01  4.17356286535282E-01
  2.35882733072662E-01  1.04992284375443E-01 -2.11417741782666E-01  2.78658835171668E+00  1.74308671739045E+00
 -2.48313725652638E-01 -4.08560477338000E-01 -2.32636825807806E-01 -1.04772468997451E-01 -2.12637250028656E-01
  1.40137412608731E+01  6.88292543147764E+00 -1.69102418391932E+00 -4.71787848947168E+00 -2.99821488024111E+00
 -7.52630593193363E-01 -6.57506782801967E-02  4.89694487394022E-01  5.83236879701010E-03  2.43585079120826E-01
 -1.39943497925100E+01 -6.87667140001508E+00  1.68734257113355E+00  7.52395990633606E-01  6.61288816147637E-02
  4.71035451883728E+00  2.99554725246693E+00 -4.88787229478983E-01 -6.02020775448874E-03  2.41774341844636E-01
* ORBITAL    1  105
 -1.53029528429359E-02 -1.08311511749909E-01 -4.60892053743636E-01 -8.10888378568267E-01  4.22544507290646E-01
 -1.14760627819292E-02 -2.75139230514178E-02 -7.33762635747832E-02 -1.22297455198989E-02 -1.65083092525162E-04
 -3.41479410526273E-04 -3.98609214345443E-04 -2.43724020692308E-02  1.88341021278577E-06  2.47531811143994E-02
 -2.00762301725257E-01 -9.00137530426856E-01 -1.19607087494593E-01  3.29050797742265E-01 -5.11729040869244E-01
 -6.75963418716298E-01 -3.65587858364707E-01 -5.12427623016965E-01 -6.76342402450554E-01 -3.65581630966551E-01
  2.05341336424231E-01 -1.84034570225906E-01 -5.55919870518012E-02  2.23937351873366E-01  1.01114494021804E-04
  3.94727357123931E-05  6.40621687597091E-02 -2.94827211108624E-02 -2.93413107459256E-02 -6.39562121369797E-02
 -1.74684155453462E+00 -1.06085665961193E+01 -5.96508544137638E+00 -4.67613264168482E-01 -1.22490764039092E+00
 -8.33448111355438E-01  2.60649713742741E-01  1.53673959487993E+00  1.13164513328003E+00 -8.44397409919973E-01
 -5.39010075576585E-01  9.64081643650182E-02  1.96143560947460E-01 -1.74606469440650E+00 -1.06042611678762E+01
 -5.96282291629366E+00 -4.67259244045881E-01 -1.22604803267131E+00 -8.34227688313610E-01  2.60481782690909E-01
  1.53642630661028E+00  1.13137584782723E+00  8.44117462224850E-01  5.38984951486706E-01  1.96221769618772E-01
 -9.63693277629106E-02  6.71150531351990E-01  3.90565540749886E+00  2.20410820186406E+00  3.28506082613681E-02
 -3.09673506723018E+00 -1.05012669106928E+00  4.92773949065370E-01  1.86045646384787E+00  1.45838798488104E+00
 -5.24559600646547E-02 -6.76128736502749E-01 -2.35199455998853E-01 -2.87500704122264E-01 -5.40131321885791E-01
 -1.31980254975517E+00 -4.40830792838757E-01 -1.10567341908476E-01 -2.10034911422550E-01  1.49410503279705E-01
  5.32998543010341E-02  6.70047673708898E-01  3.89926459828933E+00  2.20054780961363E+00  3.24588911947625E-02
  1.86057449002846E+00  1.45852758898163E+00 -5.25641197413261E-02 -3.09661470766222E+00 -1.05021548124620E+00
  4.92562509889397E-01 -6.75477111757730E-01 -2.34812933265789E-01 -2.86918972939433E-01 -5.39656243141140E-01
  1.31968561619487E+00  4.40702458382649E-01 -5.33523958342952E-02  1.49383542339657E-01 -2.10061955278312E-01
  1.10719104314089E-01  4.00344546654126E+00  1.14690811045494E+00 -6.59012408016596E-01 -6.72784836006623E-01
 -1.52583487052892E-01 -2.95171906923892E-02  3.58134018683810E-01  4.00352079559897E+00  1.14677178105345E+00
 -6.59111878031378E-01 -6.72977686332834E-01 -1.52600475235129E-01 -2.95860726173461E-02 -3.58072949794384E-01
  2.55302074428103E+00  7.10840355982107E-01 -4.16872626975461E-01 -1.07351130702710E+00 -2.63589320785765E-01
 -1.64827702903079E+00 -4.02305763811135E-01  6.68184471713669E-01 -3.17051625793390E-01 -6.29016670109378E-02
  2.55407553397219E+00  7.11712846771655E-01 -4.16831310598191E-01 -1.64809839805803E+00 -4.02169986780103E-01
 -1.07424160774228E+00 -2.64152283815560E-01  6.68384065930148E-01 -3.17007703273214E-01  6.28860611318142E-02
* ORBITAL    1  106
 -2.76976696086509E-02 -1.99342597621895E-01 -9.42263872296824E-01 -2.59299348054487E+00  2.25394220992192E-01
 -2.50265507477685E-02  2.17971120972146E-01  3.71607604116419E-01  1.00051945832797E-01  3.06842164593363E-04
  6.19610030653888E-04  5.30031474293332E-06  1.15498582581462E-02  4.20725113360137E-05 -2.60776495085320E-02
 -1.81508956064112E+00 -1.02352862340197E+01 -5.20519771921025E+00 -7.33801262739098E-01 -2.49194408452663E+00
 -1.95745098279476E+00 -1.72907481980541E-01 -2.50166817690531E+00 -1.96340937891128E+00 -1.72255577170379E-01
  3.86278714923178E-01  1.27576785647602E-01  6.09753910466404E-01  5.88892496241009E-02  2.06565202643607E-03
  1.15264064581926E-03 -2.18204995043424E-01  1.39806485812727E-01  1.40277672116657E-01  2.18530506879771E-01
  1.33657892117443E-02  9.47845489025824E-01  1.08437136890304E+00 -1.46212711914668E-01  1.58859706698794E+00
  1.83605240614424E+00  2.87158769600978E-01 -3.48576318689299E-01 -3.22010202453695E-01 -7.53745934653547E-02
 -2.02456937153828E-01 -1.91684529039439E-01 -1.07312002540255E-01  1.08362971891785E-02  9.31751641590579E-01
  1.07507805819190E+00 -1.46260078770377E-01  1.58936747458611E+00  1.83564515769717E+00  2.85950714874677E-01
 -3.47069330025275E-01 -3.20943518267809E-01  7.52708938231232E-02  2.02545732927930E-01 -1.07099076893592E-01
  1.91124669667181E-01  2.14011744520565E-01  2.15763321005233E+00  1.72012894789508E+00 -1.39573868361832E-01
 -4.58264783230620E-01 -5.95317966875361E-02 -1.14664340647367E-01 -4.89378724875444E+00 -3.10936386570880E+00
  1.89393851236719E-02 -4.11438861043833E-01  1.96881447101303E-01 -3.40439302851235E-01 -2.53362459199882E-01
 -5.62124725488417E-01  7.11706294867245E-03  4.30730092074283E-01  3.49229050985918E-01 -4.08397296395416E-02
  1.57875741471165E-02  2.16083592653324E-01  2.16803044326547E+00  1.72454918186687E+00 -1.39052797943163E-01
 -4.87568379328045E+00 -3.09807787016573E+00  1.85392065470404E-02 -4.53822896179746E-01 -5.65030172915806E-02
 -1.15175077937600E-01 -4.08710238222383E-01  1.98050733299275E-01 -3.40870100893387E-01 -2.53450702940669E-01
  5.54574175905424E-01 -1.10088145295029E-02 -1.66251117935935E-02 -4.18923320321465E-02  3.48659217451099E-01
 -4.28991174933858E-01 -1.62299426138192E+00 -4.00726587658692E-01  1.90234190562379E-01 -6.07049029774510E-01
 -1.53968510776851E-01 -3.62874384327456E-01 -4.73938834984220E-01 -1.61719315615147E+00 -3.98106418704384E-01
  1.89515213731485E-01 -6.07728531098100E-01 -1.54488946602314E-01 -3.62787668764536E-01  4.73521259323429E-01
  2.72193028107509E+00  1.19476587406211E+00 -6.68173767380495E-01 -1.63601042279567E+00 -4.64138267345253E-01
 -2.46957626475637E-01 -3.53439043491544E-02  2.76785123189435E-01 -4.24342896468514E-01  3.86091175150429E-01
  2.69502788318135E+00  1.18383750643670E+00 -6.63598339646934E-01 -2.41060090907783E-01 -3.32976508192805E-02
 -1.63269672315609E+00 -4.63076406646099E-01  2.77084187206204E-01 -4.23509438777814E-01 -3.86269608905887E-01
* ORBITAL    1  107
 -1.30366844277090E-05 -9.02474508458402E-05 -4.31617477026211E-04 -4.27502340135474E-04  6.65069742951267E-04
 -1.15465764381626E-04  9.46929388708339E-05 -1.24126897116994E-05 -5.93607613615841E-04 -4.02204955328394E-01
 -9.63143250649914E-01 -7.19042776319071E-01  8.03427060488077E-05 -4.36791901056434E-02  6.22406219686560E-05
 -1.89193054988458E-03 -1.07003797308415E-02 -5.53522577969275E-03 -8.30657175728773E-04 -3.13659031884901E+00
 -1.87190276602708E+00  3.90276149542656E-01  3.13232029065378E+00  1.86873509621767E+00 -3.90599019838221E-01
  5.51044347640759E-04  1.29685639591972E-04  5.70197160773897E-04  1.31008862299906E-05 -1.49310730202564E+00
 -9.67061501638556E-01 -2.75612920682358E-02  1.22711631945559E-01 -1.22562740451683E-01 -2.71685664343613E-02
 -1.43110465865085E+00 -8.79948981953084E+00 -5.00352696557163E+00 -1.65069709019636E-01  3.66773979983672E+00
  1.88333088132916E+00 -4.79983094138102E-01  7.02613045770605E-01  6.35913824738844E-01 -3.13959775740981E-01
 -1.23339880067068E-01  3.32573866102476E-01 -1.21786063836203E-01  1.43138564266014E+00  8.80285339874110E+00
  5.00646097266011E+00  1.64738580371551E-01 -3.66643296876526E+00 -1.88063769800499E+00  4.80814910314490E-01
 -7.03297862569253E-01 -6.36633647147112E-01 -3.15006234468882E-01 -1.23549554331221E-01  1.21633982321169E-01
  3.32984188322515E-01  1.70980755589200E+00  9.34399368883439E+00  4.62796829981385E+00  4.90309678674244E-01
  6.82715215150013E-01  7.41269139098435E-01 -1.27910672247985E-04  5.28870154227801E+00  2.93064907545470E+00
 -1.74534083723795E-01 -2.34417263172665E-02 -2.33754543196491E-01 -7.22085800448034E-01 -4.48667056120802E-01
  3.42338418944736E+00  1.69539593549174E+00 -7.11219299163115E-01  4.46322608785251E-02 -4.24637941511844E-01
  1.17825928746213E-01 -1.71017231834328E+00 -9.34422730168449E+00 -4.62710864539571E+00 -4.91069520491807E-01
 -5.29942122180748E+00 -2.93750986191125E+00  1.74676702979428E-01 -6.83190148285920E-01 -7.41233834710858E-01
  2.33197357686643E-05  2.32739698960942E-02  2.34297334440746E-01  7.21706976263161E-01  4.48413640482583E-01
  3.42487323734253E+00  1.69555695848301E+00  1.17904506060437E-01  4.24734771452061E-01 -4.39854128065177E-02
 -7.12081986173132E-01 -5.00926040804867E-01  2.30268038814350E-01  2.98113286764530E-01  7.52746242477360E-01
  5.03618944342784E-02  1.73121719205942E-01  3.20648998087788E-01  5.00759234344354E-01 -2.30119302874857E-01
 -2.98229934389342E-01 -7.54904244288667E-01 -5.09627942624285E-02 -1.73848855784655E-01  3.21671169748091E-01
 -9.35528696794713E+00 -4.19768359394361E+00  1.36645191394170E+00  9.51395666622029E-01  2.41450327449781E-01
  2.42407741275268E+00  8.19515878316538E-01 -2.11662798079902E-01  2.47659709989316E-01  2.12403590661005E-01
  9.36179108604260E+00  4.20045068426274E+00 -1.36796734687468E+00 -2.42487098868515E+00 -8.19608271845963E-01
 -9.54447243636775E-01 -2.42386963646758E-01  2.12163458600644E-01 -2.48433701705774E-01  2.11912086004318E-01
* ORBITAL    1  108
 -5.12580665075156E-03 -3.66468276475362E-02 -1.74250001580032E-01 -2.85491081533320E-01  2.23103040639299E-01
 -8.96968738754044E-02  1.13763288383835E-01  2.25072865109882E-01  1.09712245586936E-01  1.67149258917763E-04
  6.44116074800884E-03  1.38535275976055E-02  8.50247313622357E-03  2.35992290627061E-05 -3.67890384379862E-02
  3.51043725286163E+00  2.01173368717328E+01  1.07587811849182E+01  1.67674664096023E+00  3.41118800946106E+00
  2.33461798718390E+00 -4.57873049346901E-02  3.13064062963595E+00  2.12931411892954E+00 -6.08148562065163E-02
 -5.82049665377049E-01 -1.25389190931785E-02 -7.70882544162672E-01  1.33956480333631E-01  4.37303137338749E-02
  1.30386507301709E-02 -4.09078878240119E-01  1.80814274219753E-01  1.70351978907695E-01  4.18503893170905E-01
 -4.91021354962431E-01 -2.81648622329180E+00 -1.59964214452550E+00 -1.56742300181253E-01  2.91033888004028E-01
 -8.62358607510363E-01 -8.57326281998780E-01  6.02330081797660E-02  2.42260592525335E-01 -1.28561122566093E+00
 -7.31624596067185E-01 -2.72342856330342E-01  1.02661455196619E-01 -5.91016263750646E-01 -3.41632837539249E+00
 -1.92879624533798E+00 -1.79141545154926E-01  3.90173843996536E-02 -1.03864121735006E+00 -8.55786652770966E-01
  1.24709505559929E-01  2.79039275617888E-01  1.31474005093797E+00  7.40548683072112E-01  1.29539304350207E-01
  2.70370073164276E-01  7.97992600783204E-01  4.46251388630560E+00  2.23586682635089E+00  2.13874800133256E-01
  3.99610987190364E+00  2.40133377268819E+00 -2.52308596691686E-01  1.05411000721211E+01  6.93868106136986E+00
 -1.87359586664597E-01  1.56035576519857E+00  6.90357901047970E-01 -7.01662502549983E-01 -4.35216888068031E-01
  2.81577174971209E+00  1.23927890331126E+00  5.63625769435818E-02 -4.69275717577247E-01 -5.11797307106010E-01
  2.07760005218946E-01  7.52206714362041E-01  4.18641619236948E+00  2.07676485071610E+00  1.85331356184079E-01
  1.11616711882049E+01  7.38665271948761E+00 -1.74625988917997E-01  3.92610227269946E+00  2.36170065023417E+00
 -2.57758570443541E-01  1.60202194779421E+00  7.17455250377565E-01 -6.64239165049898E-01 -4.15363390948518E-01
 -2.84974003672426E+00 -1.26249933314429E+00 -2.40652575113766E-01 -5.17478693192935E-01 -5.23272089356170E-01
 -3.54228483114635E-02 -1.34628514468649E+00  1.12808683900971E-01  1.18497732562828E-01  8.77985228566024E-01
  1.20059964514737E-01 -4.89637274145025E-02  2.21413995864431E-01 -9.73613762347135E-01  2.22670956687903E-01
  5.05976402256340E-02  8.02150386709896E-01  9.61635969358209E-02 -4.94817340618846E-02 -2.35003070389476E-01
 -1.31375280749237E+01 -3.91401656117008E+00  2.29408348899695E+00  3.06715959635790E+00  9.57997977269021E-01
  1.46712824071128E+00  2.34154240708363E-01 -1.08852357832631E-02  7.36252636132769E-02  8.12048134754171E-02
 -1.33834073341799E+01 -3.98070503360013E+00  2.36448065310495E+00  1.45604835586711E+00  2.21190083482762E-01
  3.10023284002592E+00  9.85286813951581E-01  4.45818547794835E-02  9.12994878619667E-02 -6.82123532416986E-02
* ORBITAL    1  109
  1.55402860199019E-04  1.10512507391633E-03  5.26621435243581E-03  6.43849367665813E-03 -8.50916298915330E-03
  3.22425428597925E-03 -3.72197646965585E-03 -7.13686486805353E-03 -2.36953083569266E-03  4.75189443654622E-03
  1.90329327258685E-01  4.20103721621678E-01 -4.27398049990633E-04  7.40418540191862E-04  1.07758790017670E-03
 -1.18905031659750E-01 -6.81453152377095E-01 -3.64391047818236E-01 -5.66606753483452E-02  4.03209179564159E+00
  2.96161167322095E+00  2.25688849028930E-01 -4.25465598047151E+00 -3.11383353504581E+00 -2.22019333426000E-01
  1.94245179212055E-02  4.36322232331503E-04  2.61459563454838E-02 -4.47896928689775E-03  1.28981578210188E+00
  3.86113361083029E-01  1.49908957431412E-01  1.53199182192203E-01 -1.65066612021136E-01  1.21692277853111E-01
  1.51819401329527E+00  9.09894118295471E+00  4.99452882218702E+00  3.43574103175290E-01  3.62628803533553E+00
  2.57997609193899E+00  3.70166690045078E-03 -9.66265028487474E-01 -5.61900017433996E-01  4.96253366955768E-01
  1.61417456241169E-01 -2.31897876930204E-02 -3.95953702949408E-01 -1.48235303377685E+00 -8.89336890751782E+00
 -4.87842596754136E+00 -3.32099447234145E-01 -3.63608546604511E+00 -2.51519612488683E+00  5.40891546648688E-02
  9.60657468972169E-01  5.44753025322822E-01  4.08991349040393E-01  1.11749652174051E-01  3.88013724583291E-01
 -4.19965961734217E-02  6.35793428415000E-01  3.84407337083569E+00  2.22783265697483E+00  4.12030269369011E-01
  9.81430453994809E-01  5.50161109135894E-01  8.48518089055190E-02 -9.51014839558554E+00 -6.83757756464856E+00
 -1.80452891991803E-01 -6.27679948109911E-01 -4.02385961014661E-01 -5.18987761822034E-01 -2.70972841467853E-01
 -5.97673288438520E-01 -3.83117081964447E-01  3.09181164134188E-01  8.11704021099975E-01  9.99294784106971E-02
 -4.90288189327909E-01 -6.86906726540436E-01 -4.12988170188117E+00 -2.37032505963351E+00 -4.24490556429604E-01
  8.77541362958095E+00  6.35256321262971E+00  1.92745838227674E-01 -1.25213914662769E+00 -7.13011749345592E-01
 -6.75653744680941E-02  5.19123557084194E-01  3.54035237128030E-01  5.65082344925086E-01  2.99618346817899E-01
 -4.05820090276863E-01 -2.98094975971358E-01 -4.75255015467092E-01 -6.50601792458421E-02 -7.78004212654271E-01
  3.12833267414145E-01 -5.39081965644134E+00 -1.60160469453057E+00  9.86511432749733E-01  1.06247324220808E+00
  3.41665082056771E-01  5.00395826007755E-03 -2.14312052976374E-01  5.46845901134692E+00  1.58962151086708E+00
 -9.91991417742504E-01 -1.11823333402221E+00 -3.48623502711859E-01 -1.30765108072262E-03 -1.99262836796495E-01
  3.97828570007159E+00  1.07925422449893E+00 -1.10281350947290E+00 -5.60715300032451E-01 -4.20730102007507E-01
  1.23362390146947E-01  1.88744816192945E-01 -8.20552756096382E-01 -2.64050735543281E-01  1.85396798417286E-01
 -3.07904993935004E+00 -8.12194169295890E-01  9.45083586310177E-01 -2.21965829221984E-01 -2.04145428464003E-01
  3.51682359911973E-01  3.55034026017646E-01  8.19111472952194E-01  2.58742296436847E-01  1.90276436954973E-01
* ORBITAL    1  110
  2.73340923839178E-05  2.01202469918622E-04  9.31976944469905E-04  3.51861533288426E-03  4.70917465090747E-04
 -1.39549274427114E-04 -1.67400372156852E-04 -4.68772103683055E-04 -1.02734949419931E-03 -2.20705087104388E-02
 -2.06914594379195E-01 -4.05648009301862E-01  1.28547927581747E-04  1.50724395470845E-02  1.67504298766957E-04
  7.07229388169013E-04  4.12351368306864E-03  2.10464677157010E-03  1.27032910516563E-04 -6.05755928552622E-01
 -1.88771733794881E-01  2.07638465097619E-02  6.08353642471730E-01  1.91190047801025E-01 -2.05878240102189E-02
 -3.13584935743212E-05 -7.81456918820047E-05 -2.50890284424558E-04  8.59033763404403E-06 -1.90584222615331E-01
  1.84945383860996E-01 -4.05169528379167E-01  2.87213718024188E-01 -2.87313961212676E-01 -4.05100752353854E-01
  8.92084173017758E-01  5.17373808916804E+00  2.88684756771037E+00  3.45916998971787E-01 -8.92809871989139E+00
 -5.51805803223063E+00  5.25745210049833E-02 -2.33447064517612E-01 -3.25566645805171E-01  3.47451160907412E+00
  1.23456487064817E+00  8.86231086766832E-02  4.09906667328415E-01 -8.89853198834146E-01 -5.16044967899164E+00
 -2.87967686342089E+00 -3.45452473568701E-01  8.92596019219931E+00  5.51595011163234E+00 -5.30615778266538E-02
  2.32184194546864E-01  3.24909018624430E-01  3.47444080963413E+00  1.23475557228768E+00 -4.09733531850722E-01
  8.92599647808867E-02 -4.53069340353905E-01 -3.22928451049741E+00 -1.89241515496505E+00  1.39516291328288E-01
  7.80412192162347E+00  4.76583187628397E+00  1.06551147657908E-01  1.94618870763705E+00  1.87833984293774E+00
  5.04256645766444E-01  3.13860627110512E+00  1.16464740519504E+00  4.93482104272815E-01  2.96217908025637E-01
  4.64130687646744E-01  3.77937292289676E-01 -1.92783310447134E-01 -1.15431459697248E-01 -7.66938803141885E-02
 -7.41756511136012E-02  4.51831461757768E-01  3.22264840525615E+00  1.88872546783818E+00 -1.40465508264311E-01
 -1.94138948898658E+00 -1.87540125935401E+00 -5.04558051405578E-01 -7.79662172914311E+00 -4.76125041158569E+00
 -1.06637121752832E-01 -3.13592645868756E+00 -1.16375717401094E+00 -4.93633529991953E-01 -2.96201395650104E-01
  4.63388024137536E-01  3.77451279597608E-01 -7.37145864461090E-02  7.63448828094889E-02  1.15013189343387E-01
 -1.93400428312672E-01  1.17081519202416E+01  3.93010620160235E+00 -1.87673267295949E+00 -3.50617300737509E+00
 -1.02747498726210E+00 -1.21956904820622E-01 -3.91669850184378E-01 -1.17104100790352E+01 -3.93033249319186E+00
  1.87703727851690E+00  3.50675632061073E+00  1.02760949306311E+00  1.21796233525200E-01 -3.91649918528764E-01
 -1.04944297921697E+01 -4.93390569725558E+00  1.46281842516499E+00  4.09144645536626E+00  2.18553222028646E+00
  7.49792612058576E-01  3.79636951499459E-01 -4.37415163998224E-01  1.22334245220153E-01 -6.25098373281862E-01
  1.04843486303943E+01  4.93132298264808E+00 -1.46120806943504E+00 -7.49245640875473E-01 -3.79286276389196E-01
 -4.08845899465908E+00 -2.18497519736427E+00  4.37617113423025E-01 -1.22301370698528E-01 -6.24603890572193E-01
* ORBITAL    1  111
  3.31108721164453E-05  2.46075805274980E-04  1.12653374412210E-03  3.82955758696178E-03  1.65782303026215E-04
 -1.37838552525548E-04 -2.01415863104642E-04 -5.39483215522471E-04 -1.13572044503892E-03 -7.26729704287251E-01
 -1.79058805031037E+00 -1.43526263125922E+00  1.93830047679166E-04 -3.45969387829026E-02  2.55975775017716E-04
 -4.14642508175627E-04 -2.03820513911680E-03 -1.08393173861804E-03 -5.02872091493732E-04  1.53118069584045E+00
  1.77264106744077E+00  5.75477077253630E-01 -1.53058572925887E+00 -1.77131039160176E+00 -5.75263362473794E-01
 -9.74147618197220E-05 -1.83507933628106E-04 -1.96801913492587E-04 -8.64167923810352E-05  9.38831650103550E-02
 -2.06303847575550E-01 -8.05771368120682E-02  2.62893102404593E-01 -2.63269206353200E-01 -8.07196492735782E-02
  1.19878971540139E+00  7.81058463934667E+00  4.77251302536562E+00  3.58691305100817E-01 -1.54845906693697E+00
 -1.00110217595795E+00 -2.23063719011758E-01 -1.02385171451304E+00 -6.62698666821056E-01 -2.59931527147797E-01
 -5.44173977338018E-01 -5.18635530833819E-01  2.58355672365392E-01 -1.19388674784368E+00 -7.78171967146397E+00
 -4.75730800205730E+00 -3.57721480078655E-01  1.55065920738494E+00  1.00107757556943E+00  2.22244072039086E-01
  1.02110966400901E+00  6.61378156075424E-01 -2.59621677139651E-01 -5.43869470785087E-01 -2.58502696048622E-01
 -5.17168583969591E-01  1.32501804994456E-02  8.52068917611701E-01  8.24675882042130E-01 -2.74220535707515E-01
  5.67738617484871E+00  3.86382470328164E+00 -3.90865843387089E-02 -2.98386887159174E-02  2.70423902681994E-01
 -5.30444581809678E-02  1.13778288335515E+00  5.45037488949020E-01 -3.83113841106465E-01 -2.84744983603330E-01
  8.10865697493472E-01  9.11698319442932E-01  2.90913178956281E-01 -4.95893854186853E-02 -4.19559387152260E-01
  2.74423674224126E-01 -1.38092248887989E-02 -8.54256434664180E-01 -8.26182054357986E-01  2.72954469033677E-01
  3.16191756287434E-02 -2.70277146146661E-01  5.21778410802906E-02 -5.66524344083073E+00 -3.85663736340643E+00
  3.89646264885059E-02 -1.13356360757726E+00 -5.43986221945154E-01  3.81991329205176E-01  2.84420520729934E-01
  8.11280391373954E-01  9.11686978336985E-01  2.76219865353258E-01  4.19210621978420E-01  4.90366510099182E-02
  2.89465365225373E-01 -1.22257126654584E+00  2.45998982611301E-01  2.92553903313614E-01 -3.37843879828302E-01
 -6.88421674564520E-02 -3.78796533424463E-01 -2.86698543491981E-01  1.21013397737452E+00 -2.49207682998040E-01
 -2.90524087982139E-01  3.41461104404899E-01  6.98789903152011E-02  3.78735043943916E-01 -2.86877873401314E-01
 -8.24289491239724E+00 -3.42105019849489E+00  8.18824894832294E-01  6.74418908934336E-02 -2.44781937119382E-01
  1.42253493702738E+00  6.43208234159086E-01  2.75595773033203E-01 -2.22840581167322E-01  2.43755657273099E-01
  8.22715323691244E+00  3.41706802255712E+00 -8.16332364468944E-01 -1.42210672707074E+00 -6.42356337894273E-01
 -6.19374184459303E-02  2.45536790799684E-01 -2.75094730065790E-01  2.23009603439178E-01  2.45055202635793E-01
* ORBITAL    1  112
 -3.06379694624689E-02 -2.19597127176300E-01 -1.00899520234771E+00 -2.10605734773756E+00  8.34016784372048E-01
  1.30359745401967E-02  1.97832834047161E-01  3.09831793749172E-01  6.07202226893339E-02 -6.14774457819727E-04
 -1.64299874889403E-03 -1.88877558511348E-03 -1.22864059415874E-02  5.03418425945375E-06 -2.19948088657688E-02
  1.11075106717658E+00  5.90937229589527E+00  3.01975070979453E+00  8.20613563754342E-01 -2.72042221655454E-01
 -7.01807827555756E-01 -2.24245454525383E-01 -2.79968336979110E-01 -7.08475278665789E-01 -2.24892380017630E-01
  5.35308954977543E-02  1.06501335672996E-01  2.20842601141940E-01  3.26090657741054E-01  9.68740826515238E-04
  2.55867240517232E-04 -6.83214559430733E-02  2.84810152415292E-01  2.84155120647160E-01  6.76854992590509E-02
 -1.00183755573099E+00 -5.39427775966487E+00 -2.26052550074717E+00  4.36870511488433E-02 -6.51442583071490E+00
 -3.71993839943513E+00  2.94209266973747E-01  4.11504948743620E-01  3.44445341047167E-02  1.21276936894222E+00
  4.76324733751923E-01  4.30614758013802E-01  4.51582679495054E-01 -1.00145059876349E+00 -5.39411334972622E+00
 -2.26194742574495E+00  4.37758365828317E-02 -6.50442682177231E+00 -3.71428413990971E+00  2.93951808632422E-01
  4.11696861637501E-01  3.46250632033914E-02 -1.21044668392595E+00 -4.76408010736991E-01  4.50633002312118E-01
 -4.31155163887878E-01 -1.51879454437734E+00 -8.68961246307530E+00 -4.17838229302504E+00 -8.93130096654746E-02
 -1.04475859673672E+00 -4.77559513394121E-01  3.81204648736551E-02 -3.64052698844978E-01  8.03166055249768E-01
  6.55734028612234E-01 -1.45299428047871E+00 -4.88178224487214E-01  1.01206699239199E+00  3.97145130220539E-01
  2.10248790501999E-01  2.04941995400156E-01 -6.17661528932843E-01  1.37440597910842E-01 -1.42054946636450E-02
  9.03243181137648E-01 -1.52243059186611E+00 -8.71299637365523E+00 -4.19248178862453E+00 -9.02900852999406E-02
 -3.59117463006515E-01  8.05466430825321E-01  6.55384209712440E-01 -1.06126847918182E+00 -4.89864961070226E-01
  3.73813499741866E-02 -1.45545474793190E+00 -4.88733778548801E-01  1.01531465021214E+00  3.99469292504075E-01
 -2.10158770773694E-01 -2.03438008253952E-01 -9.02961869379022E-01 -1.30532482808317E-02  1.37267107193243E-01
  6.18383157275320E-01  9.42398981776378E+00  2.72105050859476E+00 -1.60829608794572E+00 -2.84997160013574E+00
 -8.05757947763440E-01 -8.28378920829099E-02 -2.42463573134205E-01  9.41020854882355E+00  2.71535375970443E+00
 -1.60630929750285E+00 -2.84484486906389E+00 -8.04287465205806E-01 -8.20035316068417E-02  2.41646195471295E-01
  5.85337992731234E+00  1.52258627199265E+00 -9.74547144690956E-01 -2.37774865611581E+00 -3.64493208981042E-01
 -1.97488758837584E-02 -3.84872992044738E-01 -1.67555851239453E-01 -1.19710374545659E-01  6.00995174252809E-01
  5.87948838162469E+00  1.53430779354930E+00 -9.77444421377666E-01 -2.28897937210130E-02 -3.86366451196653E-01
 -2.37961192900674E+00 -3.65129487200515E-01 -1.68523109455643E-01 -1.19373825840830E-01 -6.00926563250382E-01
* ORBITAL    1  113
  2.43309355691015E-03  1.73641432266919E-02  7.89376991681758E-02  2.12002274138794E-01 -2.20253704943371E-02
 -3.31844281810103E-03 -1.36359852423074E-02 -3.03683437043282E-02 -2.15494287583216E-02  3.27157544434401E-01
  8.72860126424587E-01  7.93727999356542E-01  6.91156285566503E-04  4.39549137117015E-02 -2.96722766048689E-03
  5.29107688495323E-02  3.22263980153578E-01  1.79590459432973E-01  1.99870354825636E-02  9.16320049394826E+00
  6.17917403196831E+00 -4.78774917874268E-01 -8.69961106618660E+00 -5.78043512806544E+00  5.17608593701014E-01
  2.15048687963523E-02  6.89368799512341E-03 -4.17272718951440E-02 -3.69021605575863E-02  2.96323300616881E+00
  1.14705087748373E+00 -2.35479819940370E-01  1.64913636347162E-01 -1.88986357622711E-01 -1.77849858958119E-01
 -2.95689237800642E+00 -1.71495051876882E+01 -9.13512478146388E+00 -9.52667290545011E-01 -6.40758298859857E-02
  1.06514769547969E+00  7.43523956319929E-01  2.03481211378294E+00  1.25140685635935E+00  5.00171203576410E-01
 -1.29407485330679E-02  5.60714217669969E-01 -1.40596060156249E-02  2.38252568327104E+00  1.36884485361531E+01
  7.14559075959074E+00  7.20045174420379E-01  1.55969807307333E+00 -4.55633007501158E-02 -7.17307840796337E-01
 -1.71853867068853E+00 -1.04084293850319E+00  8.30801846936842E-01  9.14834531581128E-02 -7.45520318203618E-02
  4.97344650903722E-01  3.95794780605646E+00  2.39821871449981E+01  1.38089812554545E+01  1.59858374007909E+00
 -2.72881076009002E+00 -2.27795311151180E-01  7.41147811365288E-01 -1.24200304761402E+01 -8.29759527262623E+00
  9.83034836746320E-02 -2.22954197699185E+00 -1.08330904837349E+00 -2.71832195420867E+00 -1.86173745439819E+00
 -3.41244622934193E+00 -1.41265634321210E+00  2.78348935840777E-01  8.57317413091902E-01 -7.74158000715698E-02
 -2.15726400538130E-01 -3.46857859620973E+00 -2.13004764732596E+01 -1.24701336618405E+01 -1.44885843098518E+00
  1.31965622605889E+01  8.67309689321874E+00 -1.54206095938241E-01  1.33690138033251E+00 -6.70966261442193E-01
 -7.57050150953272E-01  2.18902919467728E+00  1.12839224238712E+00  2.56072069718741E+00  1.77867927762628E+00
 -3.64494075311422E+00 -1.46839774077592E+00 -2.71376903125540E-01  1.12928499786895E-01 -8.59051359304577E-01
  2.85775669408485E-01  7.37581798435182E+00  2.08141486264622E+00 -1.24101437008311E+00 -2.31089173488616E+00
 -6.12280456797863E-01 -1.14284121467072E-01 -1.92725576324244E-01 -8.01733002343880E+00 -2.26930057182762E+00
  1.35511364497977E+00  2.53781428381272E+00  6.57104487952442E-01  1.31955241380823E-01 -2.40761052418396E-01
  4.85739623411419E+00  1.29295719867794E+00 -9.24935283050893E-01 -2.65519456966772E+00 -9.27479582621635E-01
 -1.16597515640039E+00 -3.69406374854407E-01  5.90107521288475E-01 -1.90027822319436E-01  2.69741444143068E-01
 -5.00931855514391E+00 -1.33452145755476E+00  9.62653334385535E-01  1.18643259672028E+00  3.52183445230336E-01
  2.72409044956439E+00  9.81648281585086E-01 -6.13899143045503E-01  1.98057023612412E-01  2.54415036841937E-01
* ORBITAL    1  114
 -3.86091197364344E-02 -2.75637602443010E-01 -1.25315008297857E+00 -3.38620154075171E+00  3.34019333113650E-01
  5.39622608894564E-02  2.16382264490903E-01  4.84388503204206E-01  3.56192434740929E-01  2.08484045680251E-02
  5.56608741574670E-02  5.10658603795195E-02 -1.36677696829943E-02  2.76256646316813E-03  4.40181461406559E-02
 -8.56540245358591E-01 -5.20663660719879E+00 -2.89673698255683E+00 -3.26577298619819E-01 -3.12502769047608E+00
 -2.79185367202027E+00 -3.37901875504180E-01 -4.25161835462675E+00 -3.54566383798695E+00 -2.74710133361928E-01
 -3.42198832753656E-01 -1.08347044783640E-01  6.61890595316813E-01  5.82543163947658E-01  1.87082337200973E-01
  7.24191378781420E-02  4.45811477333673E-01  1.99996004763244E-01  1.77829250121402E-01 -4.71515689567065E-01
  4.39324553436674E+00  2.65064537613010E+01  1.52745907276410E+01  1.79247671037148E+00 -1.18503082784497E+01
 -8.01260727389034E+00 -1.63383090868431E-01 -2.39007035115806E+00 -1.59638565838425E+00  2.65176612522041E+00
  8.24860931926397E-01 -4.70065480105012E-01  6.99955333583337E-01  4.73070471718406E+00  2.84565302896656E+01
  1.63047334470137E+01  1.89813444736445E+00 -1.17503545466666E+01 -8.08468887823661E+00 -2.55841736179428E-01
 -2.62764492177491E+00 -1.74137374678233E+00 -2.56857731109132E+00 -8.20049756044374E-01  6.96451472209634E-01
  5.37596648008011E-01 -3.63066633140180E+00 -1.97504107961508E+01 -9.74552439891766E+00 -1.08691420247318E+00
  1.08976681755243E+01  7.13418100462901E+00  1.73794972225932E-01 -6.98979174406356E+00 -3.53830451805548E+00
  4.45532883149879E-01  1.85476890742301E-01 -4.25334387237525E-01  1.07663421329816E+00  5.41052049034521E-01
 -2.07574269822882E+00 -5.39198023105266E-01  7.93755521857338E-02  6.87293389083814E-02 -2.86816362220199E-01
 -4.65170138473037E-01 -4.09719218492043E+00 -2.25949256096532E+01 -1.13965886549824E+01 -1.27878288820087E+00
 -5.36983367060914E+00 -2.46504580170029E+00  4.29480970014526E-01  1.11650143455274E+01  7.11319397536160E+00
  7.93793783074256E-02  4.66882606896833E-01 -2.85243604362322E-01  1.40805655027295E+00  7.69749662169989E-01
  1.62875412951428E+00  3.56010316298490E-01  4.34455327717447E-01 -2.75317681731681E-01 -3.99302282226425E-02
 -4.42094703018523E-02  5.49168063391473E+00  1.60150548313101E+00 -9.72579982289519E-01 -1.92883785955255E+00
 -3.88124536243269E-01 -1.46943211251638E-01 -3.92872569119278E-01  4.52219490166221E+00  1.32845810277957E+00
 -8.08893649879739E-01 -1.62346611972398E+00 -3.08291529921828E-01 -1.31621115604169E-01  3.65623109006826E-01
  1.50955966312077E+00  4.11786444015355E-01 -3.56899149013652E-01 -7.07037421911792E-01 -4.89543928263536E-01
 -2.41288881173770E-01  1.15692735892257E-01  2.28023907216940E-01 -7.50939289833634E-02 -1.08819610338109E-01
  8.64904466395567E-01  2.36971136666517E-01 -2.34666498900553E-01 -8.99046033541021E-02  1.62594748003062E-01
 -3.63457065002132E-01 -3.67628097734747E-01  1.52288825892060E-01 -5.04101683164893E-02  1.42461343409207E-01
* ORBITAL    1  115
 -1.39983228905657E-01 -1.00459475576068E+00 -4.70288379519957E+00 -1.38253148463816E+01  4.67633319002775E-01
  3.29026306736613E-01  1.04316711465576E+00  2.09335421747265E+00  1.16300585825926E+00 -2.65182773980053E-03
 -6.89254312225754E-03 -5.74975176847870E-03  3.08110598148236E-02 -5.57820289610235E-04 -2.81739381089315E-02
 -1.99939737312711E+00 -1.11490069856214E+01 -5.36232828402480E+00 -3.29616745089306E-01 -7.01222568774249E+00
 -6.35211726000168E+00 -8.46809027295108E-01 -6.98060127127367E+00 -6.33167399590568E+00 -8.48666492235861E-01
 -6.27311574520711E-01 -4.68721554599312E-01  6.35885827341505E-01  7.18121839982434E-02 -2.55160192901387E-03
 -1.38374173956723E-03 -2.97196569116962E-01  4.46349673457868E-01  4.45275977707508E-01  3.02717632171045E-01
 -1.62484335958674E+00 -8.30381169480246E+00 -3.88662992406969E+00 -5.23047680159352E-01  3.68243679382009E-01
  9.31951183917343E-02  1.83744997184557E-01 -5.45302030590470E-02  9.07204805079104E-02  2.67188681520605E+00
  1.79325819500956E+00 -2.81622411428365E-02  1.43386979274978E-01 -1.62568727326845E+00 -8.30726997315612E+00
 -3.89308587102379E+00 -5.26684048498825E-01  4.99193562034088E-01  1.62996127777724E-01  1.74320633682337E-01
 -5.58533630587377E-02  9.50206788664522E-02 -2.63949196427722E+00 -1.78347586143769E+00  1.34255500053196E-01
  4.38013785933351E-02  2.39956710777143E+00  1.46244136496812E+01  8.41897758284532E+00  1.00598734932863E+00
  1.60920880703525E+00  1.48356563100925E-02 -5.53721104753582E-01 -4.72148672310191E+00 -2.54378233193609E+00
  5.02887525394177E-01 -1.04173429071642E+00 -9.52607106374938E-01 -1.43277242306946E+00 -6.82064491018955E-01
  8.92282437131256E-01  6.19812599939133E-01  2.74219506855403E-01  6.11819409813206E-02 -6.53727041322253E-02
 -6.71157244522974E-01  2.47014128078129E+00  1.50329418866746E+01  8.63264093574545E+00  1.02466084407112E+00
 -4.70589756933394E+00 -2.55351222065313E+00  4.89693115544987E-01  1.66348399189062E+00  5.00276222983440E-02
 -5.48395204308056E-01 -1.02643053228421E+00 -9.56254499589849E-01 -1.47653214774070E+00 -7.04676647094552E-01
 -8.93963740029934E-01 -6.21718117643328E-01  6.80383485948102E-01 -6.46469579518740E-02  5.92059357382541E-02
 -2.81510530538250E-01  4.16859663859292E+00  9.71960476456748E-01 -7.10150514340476E-01 -5.31633630663795E-01
 -3.18589457160843E-01  3.01790040381701E-01  1.07530587995501E-01  3.99537000524701E+00  9.28138396910242E-01
 -6.81455050409165E-01 -4.73221596572658E-01 -3.03896142426111E-01  3.04106325313426E-01 -1.14593673294828E-01
 -3.77777914520557E+00 -1.35082069874151E+00  6.14580354000174E-01  8.82203162479636E-01  1.92097473957477E-01
  1.12880906320801E+00  3.18179083654825E-01 -7.56257188687632E-02  1.43616488135949E-01 -5.78009345344882E-03
 -4.02523006814961E+00 -1.44503962533297E+00  6.59122845520086E-01  1.16000421117517E+00  3.37181084969611E-01
  9.44068910478804E-01  2.11450362544623E-01 -7.15481364294919E-02  1.51188394025894E-01  2.14627024488914E-02
* ORBITAL    1  116
  1.41629910906868E-03  1.01673150032214E-02  4.75781720916083E-02  1.40288987760616E-01 -4.41029308111463E-03
 -3.34425198784626E-03 -1.05072664111143E-02 -2.11692934775513E-02 -1.22278120308739E-02 -2.70162402769223E-01
 -7.00488743117022E-01 -5.83984183046065E-01 -1.72880081268121E-04 -5.51872345971275E-02  3.94341015232866E-04
  2.06243730476624E-02  1.15190044749112E-01  5.55970289699735E-02  3.55786111577494E-03 -1.53768406421785E+00
 -9.74459661554033E-01  1.05002078451230E-01  1.68070333253160E+00  1.10391914894608E+00 -8.78832419606600E-02
  6.33566474724311E-03  4.67321477651952E-03 -6.62961738336950E-03 -9.00811591893761E-04 -2.59720523094254E-01
 -1.39839461295457E-01  2.87056567906423E-01  4.97694046218858E-02 -5.87385201022920E-02  2.81506781736265E-01
  9.25259756630171E-02  4.63179122504186E-01  4.80723887715302E-01  2.00452475879948E-01 -6.64401657709613E+00
 -3.55342395500985E+00  4.71036810469039E-01  4.12044912967937E-02 -2.30763826705270E-01  1.59937016176891E+00
  4.74633148614191E-01  7.81231047336166E-01  4.64423331280136E-01 -6.36229061303367E-02 -3.18484062044792E-01
 -4.15004072355234E-01 -1.91424604022961E-01  6.63802838726359E+00  3.55331986685672E+00 -4.74122462277928E-01
 -3.81796373462552E-02  2.30095071843852E-01  1.65229279207880E+00  5.10203425142968E-01 -4.67225826870951E-01
  7.79753771925100E-01 -3.59184256858669E+00 -2.07898355552172E+01 -1.08811682187592E+01 -9.58400371347035E-01
 -2.62779039626656E+00 -1.70627052832491E+00 -2.71093543535078E-01 -7.22818266347683E-01  5.26947511220369E-01
  6.57689901356761E-01 -7.63206818811052E-01  1.85192392076730E-01  2.21694584924121E+00  1.14639846865456E+00
 -7.70035257574617E-02 -9.34104027375298E-02 -3.65375453974749E-01  9.62793606592883E-02 -4.44018996466220E-02
  4.78915393502967E-01  3.54529691907153E+00  2.05050778812817E+01  1.07166213689078E+01  9.38794498188698E-01
  8.22477405737259E-01 -4.72877515871055E-01 -6.67688993090222E-01  2.59077098790069E+00  1.70256136159942E+00
  2.81707184350821E-01  7.84591373780432E-01 -1.65507376821129E-01 -2.18856915151686E+00 -1.13291300305249E+00
 -6.11267278639584E-02 -8.16697898554188E-02  4.65004731760854E-01  4.55791291261610E-02 -9.75780618326902E-02
 -3.59912179306978E-01  8.63860427899732E+00  2.18629551544812E+00 -1.42855204894456E+00 -2.92056295912304E+00
 -7.31885000701597E-01 -1.19117579737392E-01 -3.54697701958559E-01 -8.71500413968840E+00 -2.20380277141032E+00
  1.44164385296377E+00  2.92926345906392E+00  7.37614220630362E-01  1.13075806163513E-01 -3.52515194407635E-01
  1.23776811555068E+01  4.71466021907616E+00 -2.23416251080795E+00 -3.10993892898762E+00 -9.78701485779557E-01
 -1.54303768481066E+00 -9.47649440382224E-01 -2.10131617409683E-01 -3.79408381861045E-01  7.93176736842111E-01
 -1.23042392421444E+01 -4.68790823498521E+00  2.22220929397367E+00  1.52090430045580E+00  9.41104418201598E-01
  3.09283061566741E+00  9.75182735980288E-01  2.11401797278852E-01  3.76525072411308E-01  7.92756123163616E-01
* ORBITAL    1  117
  2.00537795577913E-02  1.42864699852489E-01  6.37435530994770E-01  1.68526258621306E+00 -1.34350318132245E-01
 -2.30109878115113E-02 -6.11591242953736E-02 -1.45727929846124E-01 -1.46257631089353E-01  4.90183227537600E-05
  3.62763609234878E-05  8.48255620310562E-05  3.64775971321800E-02 -8.69695414265684E-06 -8.03704088929496E-03
  1.38376799578969E-01  1.05467274308118E+00  5.92418096780263E-01 -1.76237853383374E-01  1.07653519871631E+00
  1.12882523199536E+00  2.12809052908236E-01  1.07683210050931E+00  1.12901544126084E+00  2.12754333359271E-01
 -2.70418509572870E-01  1.51928621027039E-01 -3.55355919972153E-01 -2.99995922001918E-01 -1.30233002913709E-04
 -6.46398851054823E-05 -1.14186180129456E-01 -3.92332792536387E-02 -3.91669959536886E-02  1.14124903602876E-01
 -7.62021907046020E-01 -5.35378365774845E+00 -3.51221386613175E+00 -4.48569365009828E-01 -5.67481781048811E+00
 -2.55719824117489E+00  7.20801563898259E-01  1.06643995438925E+00  5.29748096007342E-01  3.05507070983772E+00
  8.44189375879193E-01  1.11889936591649E+00  4.66564942208970E-01 -7.62077271401475E-01 -5.35414535786403E+00
 -3.51231751401709E+00 -4.48514355971753E-01 -5.67758177658899E+00 -2.55863621384910E+00  7.21038574883087E-01
  1.06657310956606E+00  5.29743917989022E-01 -3.05581412697877E+00 -8.44437760085864E-01  4.66741183880474E-01
 -1.11921321435379E+00  3.59386815767721E-01  1.62234792274835E+00  7.09720149833324E-01  2.80601525313156E-01
  3.92744197170988E+00  2.42723285924292E+00 -4.37825706627947E-01  3.80532857460059E-01 -2.73276395075767E-01
 -1.93808839275387E-01  2.43354066244330E+00  1.26571878904967E+00  4.92375859304505E-02  3.03698781044997E-02
  4.90046314716660E-01  5.43131674096281E-02  1.65590049991527E-01 -2.37247634562990E-02 -5.51082117318002E-01
 -6.27707820009229E-01  3.58291715134350E-01  1.61611225269646E+00  7.06561921096497E-01  2.80349425746529E-01
  3.78750093267085E-01 -2.74021789803333E-01 -1.93514163526831E-01  3.92651243740445E+00  2.42678556836510E+00
 -4.37815872870138E-01  2.43303433883246E+00  1.26565532444787E+00  4.98391399684096E-02  3.06435677745811E-02
 -4.89649235890254E-01 -5.41410838972850E-02  6.27501806768407E-01 -5.51086949767125E-01 -2.35928215962472E-02
 -1.65457449315286E-01  1.25712000152843E+01  3.36653061868360E+00 -1.97279571528454E+00 -3.96637246162847E+00
 -1.02974965264629E+00 -1.57495393863553E-01 -3.96481672140026E-01  1.25751262521257E+01  3.36754078782413E+00
 -1.97344207690102E+00 -3.96764009957519E+00 -1.03007055373648E+00 -1.57534979212939E-01  3.96613942837152E-01
 -6.55043858854057E+00 -1.73212142961406E+00  1.08146085916213E+00  1.91277290510408E+00  4.11751842149234E-01
  4.21678080395716E-01  3.09671776047109E-01  4.15501270583368E-02  8.57997604957880E-02 -2.11077943502856E-01
 -6.54518425049376E+00 -1.73022848634370E+00  1.08050565448263E+00  4.21026509352325E-01  3.09289906378676E-01
  1.91130899140226E+00  4.11290787189163E-01  4.14952966342426E-02  8.56395965232943E-02  2.10749838367140E-01
* ORBITAL    1  118
 -5.14491439612181E-05 -3.74361351787932E-04 -1.74360571389962E-03 -5.36771217680139E-03  2.51653997557695E-05
  1.01219630928511E-04  3.60329708073257E-04  7.71487078497553E-04  8.18339269864428E-04  5.02049606218465E-01
  1.21020159033577E+00  9.13940996698298E-01 -1.83793567699133E-04  8.66033524066113E-02 -2.14254595412699E-04
 -8.36479273753987E-04 -4.71197655879743E-03 -2.31337735879984E-03 -2.15654947630265E-04  7.10744546489454E-01
  2.29454090736434E-01 -1.36971323519380E-01 -7.15949192836178E-01 -2.34077041747515E-01  1.36514329034656E-01
 -2.98530722664573E-04  1.51485266223910E-04  2.14030145924246E-04  1.48219438013018E-05  1.00918569921630E+00
  8.55187851053510E-01  1.72826425281124E-01 -1.10179162862333E-01  1.10457566171275E-01  1.72925248848637E-01
  1.66089619456198E+00  9.95844811580125E+00  5.45974454289635E+00  4.76961522657036E-01 -7.65325455931768E+00
 -4.86789949526267E+00  3.40865288819547E-01 -1.00009590790795E+00 -4.57284100365909E-01  2.55955490616042E+00
  1.33298871955662E+00  1.96012621631737E-01  6.94837239535226E-01 -1.66060184015735E+00 -9.95679313813227E+00
 -5.45868160510619E+00 -4.76604519380344E-01  7.65659338968697E+00  4.86978286864265E+00 -3.41221076769831E-01
  1.00012862967635E+00  4.57273428605291E-01  2.55900887421854E+00  1.33294432786835E+00 -6.95208118423456E-01
  1.96152396605866E-01  9.81952799610797E-01  6.26510368007938E+00  3.69713483040870E+00  4.80617183593301E-01
  1.37117212106066E+01  8.03422235271852E+00 -7.26760380427724E-01 -2.25884652887875E+00 -1.82713611542906E+00
 -2.63446490430125E-01  1.57452151361362E+00  6.69750352828788E-02 -1.21208790422483E+00 -5.89150051477489E-01
  8.57223857876508E-01  3.82059181647229E-01  8.66387101550345E-01 -1.43915107140575E-01 -9.37221671887116E-01
  1.07812748351962E-01 -9.81516656828750E-01 -6.26266873822081E+00 -3.69576928040987E+00 -4.80385868062701E-01
  2.25290150768676E+00  1.82323779749173E+00  2.63503817734799E-01 -1.37144158463723E+01 -8.03539307389981E+00
  7.27236246205601E-01 -1.57587308587800E+00 -6.75377914843871E-02  1.21212893465160E+00  5.89135067681934E-01
  8.58246940089554E-01  3.82413890657876E-01  1.09214433078179E-01  9.37547547567739E-01  1.44200267664967E-01
  8.67076493127997E-01  7.10495284179846E+00  1.95863575959471E+00 -1.04006276255435E+00 -1.65401240106248E+00
 -4.49421222606405E-01  7.44328282400447E-02 -5.16599682527851E-02 -7.10775464428520E+00 -1.95951936545505E+00
  1.04050726435425E+00  1.65467209292650E+00  4.49612719926730E-01 -7.43904479868011E-02 -5.15999692107152E-02
 -1.70067368171016E+01 -5.63434876022339E+00  2.57558756270795E+00  3.28551171190101E+00  6.04190178717490E-01
  3.63107889996060E+00  1.30843718860751E+00 -4.01128890722263E-01  3.26213638952450E-01 -9.96903228997871E-02
  1.70136897634250E+01  5.63601210686476E+00 -2.57666532665165E+00 -3.63263702567323E+00 -1.30855962561461E+00
 -3.28707791798219E+00 -6.04728425591463E-01  4.01535049595011E-01 -3.26279530346462E-01 -9.94706085449214E-02
* ORBITAL    1  119
  6.47600732649799E-02  4.65428234571674E-01  2.18421199838961E+00  5.75314028387386E+00 -7.92286111769281E-01
 -4.74908332630866E-02 -4.92651425367346E-01 -8.73987184272086E-01 -3.18066291838798E-01  3.44094706881677E-04
  9.78408374394550E-04  1.27263269735658E-03 -2.18413492563073E-03  3.62571787107114E-05  8.17103404528721E-02
  6.72393906941604E-01  3.73057393367121E+00  1.69688348793981E+00 -6.17483701683118E-02  2.98526859116814E+00
  2.59967197951144E+00  2.31693503460039E-01  2.98016508632552E+00  2.59641563504990E+00  2.31991040944786E-01
  4.99171557674397E-01 -3.49393851401132E-01 -2.42419214825427E-01 -3.14113048609478E-02  1.20627423855160E-03
  7.52445845677946E-04  3.35251025371309E-01 -2.25646102287440E-01 -2.25598338354180E-01 -3.35125669184041E-01
  8.17554331509324E-01  5.02867755134801E+00  2.66304284812742E+00  2.70863254849888E-02 -4.44585681345659E+00
 -2.75439025669153E+00  3.28666282575591E-01 -7.29962165887664E-01 -3.73011121002771E-01  1.65656159256042E-01
  3.85243462463942E-01 -7.22662497056232E-04  4.52717180648071E-01  8.15762484711742E-01  5.01852387392251E+00
  2.65784143976484E+00  2.65746012208359E-02 -4.44083299255232E+00 -2.75126292315691E+00  3.28352433823876E-01
 -7.29366362657970E-01 -3.72857638134659E-01 -1.64047157336805E-01 -3.84287597410892E-01  4.52315726099633E-01
  9.05875965095186E-04 -1.97903245708159E-01 -7.60847018733973E-01 -2.41199524822428E-01 -1.61625449641697E-02
  6.21935195708578E+00  3.19275105260513E+00 -6.15443412522495E-01  3.25759937537923E+00  2.09947259658320E+00
 -1.56096656146229E-01  1.70212727016394E+00  5.16986956562346E-01 -3.09465146646824E-01 -7.43156764929948E-02
  6.82229981674511E-01  2.57650234877410E-01  1.01275563244663E+00 -3.19508778932580E-01 -4.56759703486716E-01
  1.13205945077974E+00 -2.00674824918540E-01 -7.77426805702335E-01 -2.50411819910046E-01 -1.72663805052735E-02
  3.26638625175109E+00  2.10618046702017E+00 -1.55532799688187E-01  6.20679717318110E+00  3.18490379206160E+00
 -6.15043333898065E-01  1.70149453951209E+00  5.17282203692676E-01 -3.07139361671457E-01 -7.30947951817938E-02
 -6.83393855445298E-01 -2.58402819794307E-01 -1.13207736884926E+00 -4.55921036000599E-01 -3.19764777546030E-01
 -1.01177983195198E+00  2.22875000391659E+00  5.83872700167295E-01 -3.39271176401162E-01 -4.08951129157519E-01
 -9.37192482258990E-02  1.83703432225003E-02  5.98718541034000E-02  2.22496306718108E+00  5.83067510057709E-01
 -3.38707693143175E-01 -4.08316694563247E-01 -9.36136652651405E-02  1.82438493956936E-02 -5.98229559515034E-02
 -9.65964668092419E+00 -2.47863155770446E+00  1.50582686975357E+00  2.31278637471410E+00  6.14937596917242E-01
  2.00533255397511E+00  3.71971875972411E-01 -4.09445474182991E-01  1.14173047345710E-01  9.42008681219523E-02
 -9.64561450422837E+00 -2.47413863518527E+00  1.50354759061655E+00  2.00201832341740E+00  3.70639710385938E-01
  2.31048740991665E+00  6.14780115442098E-01 -4.09206691378975E-01  1.13813298675754E-01 -9.42678303172865E-02
* ORBITAL    1  120
  2.73560647839797E-06  2.04117358438650E-05  9.75289104385188E-05  2.26823603382378E-04 -3.66904394351686E-05
 -1.52253229239030E-05 -1.09268375722541E-05 -4.65960171544370E-05  3.76579313488221E-05 -3.82921223250774E-01
 -7.74603503714239E-01 -4.01424036946658E-01  5.85549041746620E-05 -1.08594990641744E-01  1.62036541118048E-05
  8.38884657368661E-05  5.13228272524402E-04  2.89088984428889E-04  3.37442782212664E-05 -4.07276814706295E+00
 -2.77082761669514E+00  3.16160260353032E-01  4.07330558129554E+00  2.77124684396084E+00 -3.16175307051695E-01
  9.21067903991569E-05  4.47891824196767E-05 -5.65809928579276E-05 -2.11150351187566E-05 -2.56393387398012E+00
 -1.92494211337308E+00 -8.06964797788056E-02 -3.19693636112115E-01  3.19609298257542E-01 -8.07411974942342E-02
 -4.65207416640913E+00 -2.71603012118101E+01 -1.52191991522862E+01 -2.10370981963806E+00  5.27249806129017E+00
  4.32951303342676E+00  5.24120866594083E-01  1.89980477826320E+00  1.04613953176075E+00  1.29117083202585E+00
  3.23793163435511E-01  5.70555937569468E-01 -3.99434144807761E-02  4.65253836351278E+00  2.71629451851865E+01
  1.52205767042573E+01  2.10385197370428E+00 -5.27294588803126E+00 -4.32984952869195E+00 -5.24140428290972E-01
 -1.90001207277383E+00 -1.04625724686029E+00  1.29165134287701E+00  3.24009397785545E-01  3.99628031975941E-02
  5.70640098383681E-01  3.01889437571323E+00  1.65315249262341E+01  8.48528582744552E+00  1.16784091425616E+00
 -5.54005879902899E+00 -4.90808162260766E+00 -8.67810512407809E-01  1.14071051611666E+01  6.79195743798249E+00
 -2.96866808500344E-01  3.34886211068235E+00  1.76861260254614E+00 -4.03129897284164E-01 -9.54353411115194E-02
  2.99871997511640E+00  1.38065306983974E+00  2.94849725218204E-01 -4.78928392975243E-01  2.62515354149225E-02
 -8.26538591932611E-01 -3.01915857889142E+00 -1.65330501057390E+01 -8.48611789944674E+00 -1.16794195722144E+00
 -1.14065396405356E+01 -6.79167389964808E+00  2.96792436378068E-01  5.54077429492560E+00  4.90854813138464E+00
  8.67817316241518E-01 -3.34873793920998E+00 -1.76860918572234E+00  4.03236623193884E-01  9.54932065506054E-02
  2.99891659881086E+00  1.38080864611543E+00 -8.26771470531090E-01 -2.62730633836810E-02  4.78881429306592E-01
  2.94764162908921E-01  5.32024337785874E+00  1.43130686029239E+00 -9.09989464587106E-01 -1.84107231990144E+00
 -6.06730712751006E-01 -1.24793444207730E-01 -1.77470832830302E-01 -5.32132925485566E+00 -1.43160151298171E+00
  9.10174402399814E-01  1.84137575239321E+00  6.06843537798259E-01  1.24782042229358E-01 -1.77493806287146E-01
 -1.11228376810105E+01 -3.04606451372106E+00  2.24602903635574E+00  4.93596797380978E+00  2.14306328079886E+00
  3.65267242872306E-02  5.88511618842275E-02 -5.13448535765011E-03  1.34003663038773E-01 -8.35147779457609E-01
  1.11224119881711E+01  3.04598129990349E+00 -2.24596546985417E+00 -3.64102267938109E-02 -5.88511041090785E-02
 -4.93582713084561E+00 -2.14303875143075E+00  5.08007606538815E-03 -1.33985667542375E-01 -8.35154076700768E-01
* ORBITAL    1  121
  1.02481272377678E-05  7.62440749259578E-05  3.63478016020137E-04  1.31688818735772E-03  1.16064958301214E-04
 -2.84450452854555E-05 -1.03982201332595E-04 -2.19985873740282E-04 -2.88821278866097E-04 -2.84782468305162E-01
 -6.65900968645421E-01 -4.79085440830510E-01  8.54491963761791E-05 -4.31324533833707E-03  1.09772712304559E-04
 -1.26828265751176E-05 -1.28106391225650E-04 -1.16931829154621E-04 -1.45194126315039E-06 -1.13757526740018E+00
  2.17148818129527E-02  8.90356271314745E-01  1.13755305204347E+00 -2.15579374525071E-02 -8.90224012039292E-01
 -2.83676503573357E-04 -2.41112207777638E-04  8.38536529995733E-05  7.58990267793619E-05 -5.61777156881690E-01
  1.93151175709885E-01  4.57027330057092E-01 -2.75886807342050E-01  2.75920909861868E-01  4.57146607557202E-01
  1.21583951383822E+00  6.47676333250235E+00  3.63557569357416E+00  7.69939913909490E-01 -3.37610308614903E+00
 -2.14455018705029E+00 -5.62401788145889E-02  3.69351508716210E-01  1.61626781370003E-02 -1.69257476088741E-01
 -6.18896512132101E-01  4.62578730632134E-01  1.21634491993183E-01 -1.21517292550484E+00 -6.47312363400959E+00
 -3.63363224606317E+00 -7.69602188989485E-01  3.37552314436182E+00  2.14390711273346E+00  5.60510925728981E-02
 -3.69414899788739E-01 -1.61943818396984E-02 -1.69530039451292E-01 -6.19079837642424E-01 -1.21694714368851E-01
  4.62506091432226E-01 -6.10292183262245E-01 -3.98063068301699E+00 -2.03724964130763E+00  4.92847115930562E-02
  3.90285645225081E+00  3.81055076478519E+00  6.92603690792288E-01 -4.45924670678373E-01 -1.62859628552481E+00
 -9.79464230085730E-01 -3.86514716662324E-01 -3.89309027381974E-02  7.53912097914889E-01  1.80773989480982E-01
 -3.87400646052882E-01 -6.11742796875420E-01 -6.16626347316172E-01 -2.13703172077748E-01 -2.15302293515421E-01
 -7.06659941578625E-01  6.09588968024454E-01  3.97655280541300E+00  2.03487023295881E+00 -4.97227534850682E-02
  4.45189885333236E-01  1.62818258009450E+00  9.79552102405921E-01 -3.90194581278971E+00 -3.80961502961347E+00
 -6.92412649342026E-01  3.86289757771024E-01  3.89896177872796E-02 -7.53749525140831E-01 -1.80675595959427E-01
 -3.87457487494167E-01 -6.11767737957544E-01 -7.06471711695793E-01  2.15301152818485E-01  2.13800740502431E-01
 -6.16445144912715E-01  2.72310013664682E+00  7.59500292247776E-01 -3.95919178079374E-01 -1.16638312922700E+00
 -1.68396160711228E-01 -1.63269217338945E-01 -2.11541120794486E-01 -2.72290806335219E+00 -7.59398832608755E-01
  3.95891402887424E-01  1.16647268820279E+00  1.68387454602988E-01  1.63326364335900E-01 -2.11579555421440E-01
 -7.07369557851824E-01 -7.67635448132225E-01  2.23663096030497E-01 -5.95314012399165E-01 -4.05020373210596E-01
 -4.30699461064137E-02  4.25004772618232E-01  4.76085471412765E-01  1.70685568698010E-01 -2.06679380410262E-01
  7.08460948872299E-01  7.67922881928570E-01 -2.23839149969034E-01  4.29874833254597E-02 -4.24942975625770E-01
  5.94831026730229E-01  4.04866713641321E-01 -4.76021460097582E-01 -1.70737722869645E-01 -2.06746751812206E-01
* ORBITAL    1  122
 -1.84106152036317E-02 -1.36111013909160E-01 -7.21366906002222E-01 -2.60631893843633E+00 -2.13968661168074E-01
  5.48164732323810E-02  3.25966072908557E-01  6.27708953987993E-01  3.23571314344833E-01 -1.81938927763929E-05
 -7.27049042773164E-05 -2.74912855120411E-04 -1.08203468868168E-02  2.82098937015631E-05 -7.80480761744156E-02
  5.70093337570686E-01  3.44293750990733E+00  2.11179744789704E+00  4.73712246819658E-01  1.28722185933577E+00
  1.09302572250426E+00  1.21211266326933E-01  1.28870117688725E+00  1.09390745505258E+00  1.21011595314445E-01
  1.34840087155483E+00  1.23845222144353E+00 -2.67034199200609E-01 -2.87484020420743E-01 -1.77515269761638E-04
 -2.77636363747991E-05  1.90374060498130E-01 -7.13223460152067E-02 -7.12664665359317E-02 -1.90191817316517E-01
 -5.59014535705203E+00 -3.10144298944883E+01 -1.65136539066161E+01 -2.46876872593668E+00  7.39848918167641E+00
  5.96257987361610E+00  7.13524794020764E-01  1.08119222836447E+00  6.67105828192060E-01 -2.39562885695171E+00
 -1.59028054465589E+00 -4.93384723879766E-01 -4.21093071138237E-02 -5.59059357737510E+00 -3.10170350005066E+01
 -1.65151607741913E+01 -2.46901468469576E+00  7.39977090641917E+00  5.96347782179742E+00  7.13593047630585E-01
  1.08135137467941E+00  6.67247258278013E-01  2.39545471133654E+00  1.59000526561718E+00 -4.21675118638128E-02
  4.93409584585724E-01  3.54946025329277E+00  2.03727417918063E+01  1.14886315872588E+01  1.82617748900548E+00
 -1.17434412362147E+01 -9.31776743231969E+00 -8.81115459394509E-01  5.96024213160525E+00  4.26811427327061E+00
  1.50108132762265E-01 -1.14833327782751E+00 -1.15020191985014E+00 -8.29659391449049E-01 -5.30364954192339E-01
  4.33978727743797E-02  2.59455392690159E-01  9.72785735301725E-02 -2.23826556544164E-01  3.42160673029664E-01
  3.32649244827935E-01  3.55045303581822E+00  2.03785825723781E+01  1.14917863082426E+01  1.82647281954191E+00
  5.95892835098635E+00  4.26722850606815E+00  1.50152174941898E-01 -1.17438668546285E+01 -9.31820626731722E+00
 -8.81211839776539E-01 -1.14797621373213E+00 -1.15002477094983E+00 -8.30329817809383E-01 -5.30677172624483E-01
 -4.33525800383159E-02 -2.59466663061602E-01 -3.32831839743984E-01  3.42176626979159E-01 -2.23717522900199E-01
 -9.75845189978404E-02 -2.75661013148700E+00 -6.81420782273350E-01  3.63166602527699E-01  1.72440386969915E-02
  5.40625571348085E-02 -2.97559549836350E-01 -1.61025386212220E-01 -2.75688835169284E+00 -6.81547246126237E-01
  3.63195407699935E-01  1.74495317987126E-02  5.40814393183470E-02 -2.97511768648599E-01  1.60962608232192E-01
  1.99274651181001E+00  6.29923357024005E-01 -2.88780199807785E-01  6.61266549426708E-01  4.33609576313369E-01
 -9.36652209482358E-01 -7.89757268647391E-01 -8.46646202575722E-02  2.18824122626652E-01 -2.70599346926776E-01
  1.99118434620871E+00  6.29580500876528E-01 -2.88519226861837E-01 -9.36324667945058E-01 -7.89694899080105E-01
  6.61670414642949E-01  4.33756565727562E-01 -8.47752213405004E-02  2.18788344032465E-01  2.70552719012783E-01
* ORBITAL    1  123
  1.46872969094764E-03  1.06161164219660E-02  5.09918134558190E-02  1.46623476260624E-01 -9.55189327408129E-03
 -2.31369688581344E-03 -1.42945520524694E-02 -2.73764507180493E-02 -1.39215697814529E-02 -4.69189092257009E-01
 -1.05280698258794E+00 -7.21999342435218E-01  3.34421708361110E-04  3.75016657533102E-02  2.49098600812641E-03
 -1.04353156551662E-02 -7.45653740587370E-02 -4.82538839734452E-02 -4.38461764143982E-03  1.10567003279497E+00
  2.26329350445037E+00  1.14535118484231E+00 -1.10322732192703E+00 -2.23023909272744E+00 -1.11564538020824E+00
 -2.21065907639606E-02 -2.05844293080677E-02  1.89330461193163E-02  1.27825240280901E-02 -2.47836117632067E+00
 -8.99898929085008E-01 -9.36356291231114E-01 -8.05594388507014E-02  8.66311371079179E-02 -9.41886120745359E-01
 -3.53261335224470E+00 -2.08637050783636E+01 -1.13373069451156E+01 -1.17475479030875E+00  7.12049431748064E+00
  5.32171433601821E+00  3.24884691641613E-01  2.10246710549461E+00  1.01332084666778E+00 -2.10565156431863E-01
  3.21798990112080E-01  4.96543090173123E-01 -2.68116774192309E-01  3.48708235942844E+00  2.06131634892463E+01
  1.12008051774467E+01  1.15169399971463E+00 -7.07040346098175E+00 -5.28911681338667E+00 -3.25578940556740E-01
 -2.10097383210410E+00 -1.00954360050764E+00 -2.37555805000790E-01  3.13022887988403E-01  2.66847461620503E-01
  5.00498094525483E-01  3.66495397589386E+00  2.03222153606172E+01  1.06040480907752E+01  1.34402563208390E+00
 -6.79051185783030E+00 -4.19391594162660E+00  2.01193478986416E-01  3.30753650456371E+00  4.93107342803034E-01
 -1.10547680003703E+00  2.33673330446192E+00  1.51311707089320E+00 -8.47659514039741E-01 -5.19035897913159E-01
  2.77610177670332E+00  8.02910160285262E-01  1.39154367515193E-01 -3.17889474753496E-01  2.72768520791885E-01
  9.94777789360593E-01 -3.64487911978032E+00 -2.02037258069779E+01 -1.05446861768867E+01 -1.34168090020137E+00
 -3.31896899803686E+00 -4.63776082608031E-01  1.13005414152772E+00  6.72773535172515E+00  4.12813769254609E+00
 -2.17912108643996E-01 -2.36126607260676E+00 -1.52137271195706E+00  8.31391925602857E-01  5.12650187549250E-01
  2.76284933659966E+00  7.80336827424219E-01  1.01625513524384E+00 -2.71901079769435E-01  3.24828499556301E-01
  1.45535466076393E-01  1.16461511589140E+00  3.85409095806899E-01 -1.04696792527760E-01 -4.31994449884201E-01
 -2.34521827251073E-01 -4.80825123129357E-02  5.16219225558252E-02 -1.12627089837165E+00 -3.69134889958811E-01
  9.68586244133127E-02  4.22254148356662E-01  2.28386403803087E-01  4.88271637719450E-02  5.27750077571218E-02
 -6.51335537720383E+00 -2.24645110099726E+00  9.75977318482824E-01  1.38428598552731E+00  6.05082673733213E-01
  1.28864503113836E+00  4.37260556564873E-01 -2.93905257201322E-01 -7.91202023888047E-02  1.49761797921810E-01
  6.54153793221300E+00  2.25478407204367E+00 -9.79200319375763E-01 -1.29943822981974E+00 -4.41977125026587E-01
 -1.38997790366817E+00 -6.03061333000500E-01  2.98273936706995E-01  7.82931707279654E-02  1.50029473147511E-01
* ORBITAL    1  124
  1.17407084807674E-01  8.48468815162952E-01  4.07737576480563E+00  1.17140227082793E+01 -7.71577572251157E-01
 -1.84752858104361E-01 -1.14563397722966E+00 -2.19089048862624E+00 -1.10295991314224E+00  5.96970576424992E-03
  1.34431097850285E-02  9.90655024989643E-03  2.03597992637644E-02 -5.54907352261657E-04  1.90180034693479E-01
 -8.46651006308463E-01 -6.04006674645796E+00 -3.90588877222972E+00 -3.59893265897507E-01  7.04242982687039E-02
  1.27812374101471E+00  1.16978422834094E+00  9.48303323642340E-02  1.33272002508934E+00  1.19863800161558E+00
 -1.76930226854755E+00 -1.64903090784325E+00  1.51947204327716E+00  1.02479333808576E+00  3.16953858210803E-02
  1.14480881154318E-02  2.37834416249095E-01  2.44203882364714E-01  2.42092487992174E-01 -2.14412793031822E-01
 -1.74943790133902E+00 -9.60649775060532E+00 -5.23718823576554E+00 -8.97106184787139E-01  1.88245298700596E+00
  1.21158031947165E+00 -3.36646478246352E-02  2.67339884010411E-02  1.34654098877859E-01  1.10707203429717E+00
  3.64709809436744E-01 -1.61953269371797E-01 -4.66006093255171E-02 -1.83883170929969E+00 -1.01336668160962E+01
 -5.52285379385897E+00 -9.26533882185847E-01  2.06142731535326E+00  1.34523880196079E+00 -2.55910941812134E-02
  7.96613887644395E-02  1.60003466786344E-01 -1.10200548933391E+00 -3.72904985018921E-01 -5.32767933821288E-02
  1.49466934573637E-01  7.53111010300555E-01  4.46234766202233E+00  2.22666142848570E+00  7.35807410802091E-02
 -2.34818805743835E+00 -2.52337313454654E+00 -6.68928673989504E-01 -5.50819421160894E-01  1.13197197693504E+00
  9.95470937207248E-01 -9.91286488758628E-01 -3.37854837450219E-01 -6.42583190294957E-01 -2.48982969854819E-01
  4.98952054709599E-01  8.95576193951332E-01 -2.51872373658581E-01  2.81183695095545E-01  2.89801122746575E-02
 -8.72967681981105E-01  8.43230239701440E-01  4.96189235159807E+00  2.48763808426714E+00  1.06924006472114E-01
 -4.63818978118115E-01  1.14695017319458E+00  9.67507497689084E-01 -2.52256634915357E+00 -2.63086564623923E+00
 -6.63549699899403E-01 -9.32887455333998E-01 -2.99944473533610E-01 -6.62497847726929E-01 -2.61451973173785E-01
 -5.70317234534416E-01 -9.16535954401403E-01  8.47903468839278E-01  3.60781561426822E-02  2.72803167418845E-01
  2.48886474166525E-01  1.54321535934146E+00  6.51101988556366E-01 -3.15516212834438E-01 -3.84973404070272E-01
 -2.43639796748590E-01  3.27808863019299E-02 -4.53114392940486E-02  1.57375999246554E+00  6.61338401588607E-01
 -3.18308594042548E-01 -3.96381146854396E-01 -2.49748852488741E-01  3.15069780821690E-02  4.40969091307545E-02
  1.14660156902742E+00  3.43446231993590E-01 -1.31063193716548E-01 -2.35448095614762E-01  7.46295885880729E-02
 -4.35530722496087E-01 -1.87034488259683E-01  1.78197014771539E-01 -3.31599150988279E-02 -1.24991883977205E-02
  9.88015028587725E-01  2.88390542948205E-01 -1.07604147721262E-01 -4.04065812818429E-01 -1.76390903175969E-01
 -2.02226513105204E-01  8.92533717583028E-02  1.70931701440099E-01 -3.52764012315412E-02  8.67092940033889E-03
* ORBITAL    1  125
 -8.88781503545379E-06 -6.36481201191692E-05 -3.00524417967633E-04 -8.25915825005592E-04  8.15727956826278E-05
  1.56149807186251E-05  7.51206957214817E-05  1.33386749080387E-04  5.15017958711543E-05  3.75500794329504E-02
  6.50183228216853E-02  1.49505277740936E-02  2.87605568119958E-05  6.49793891681438E-03  2.17327313521556E-05
 -7.00402765997044E-06  7.42190628020975E-05  1.22165126272102E-04  1.98697879086451E-05 -2.63768088024117E+00
 -1.98787375800300E+00  3.20837972697141E-02  2.63721089564918E+00  1.98734428872212E+00 -3.22364334241014E-02
 -3.22325551666674E-05 -1.54807084014105E-05 -8.71764996391845E-05 -6.02487824875735E-05 -1.29346671897050E+00
 -5.97925989236043E-01 -2.52212314772500E-01 -1.75408776505550E-01  1.75396793095664E-01 -2.52118139784439E-01
 -1.64504634440075E+00 -9.47314941856038E+00 -5.53558272040987E+00 -9.64368647924273E-01  2.55640848801203E+00
  2.75092775722547E+00  6.36354982909453E-01  2.00773330081970E-02  6.59047589520559E-02 -4.81078873112659E+00
 -3.04853944902529E+00 -4.11732911961104E-01 -6.37534116474014E-03  1.64554883877556E+00  9.47595258721922E+00
  5.53708143575477E+00  9.64593079101154E-01 -2.55714891786524E+00 -2.75143779515669E+00 -6.36363123175684E-01
 -2.01999793678618E-02 -6.59783265370002E-02 -4.81051965195521E+00 -3.04841090449637E+00  6.38986042380621E-03
 -4.11749482195548E-01  4.85823689548115E-01  1.66724813232280E+00  3.25636389739239E-01  2.00856459574128E-01
 -5.90361260591426E+00 -5.18832570211333E+00 -8.28659291150732E-01  7.36121770213139E+00  4.50052195604403E+00
 -1.63388069128933E-01 -2.20774636285338E+00 -1.63965819021196E+00  8.07281087064828E-01  4.67039316129607E-01
 -1.49586242299699E+00 -1.22607971235924E+00 -3.32236637223655E-01 -1.04669964484751E-01  6.69235669685891E-03
  9.46101025053062E-01 -4.86107874695085E-01 -1.66891171410395E+00 -3.26541194902168E-01 -2.00956349045594E-01
 -7.36147834794003E+00 -4.50088724685247E+00  1.63287229877088E-01  5.90453416070775E+00  5.18904417461019E+00
  8.28726825987965E-01  2.20752207876512E+00  1.63950331715433E+00 -8.07123845784689E-01 -4.66957258285616E-01
 -1.49560512847540E+00 -1.22583024245686E+00  9.46016434088860E-01 -6.72767468006918E-03  1.04669870456978E-01
 -3.32209791074306E-01 -7.21175753345440E+00 -2.09131534769488E+00  1.18017786398958E+00  1.07700466652521E+00
  6.10073624613095E-01 -3.48211363188077E-01 -1.34385877816421E-01  7.21134123822774E+00  2.09116706670328E+00
 -1.18009688392450E+00 -1.07687669401814E+00 -6.10005513103851E-01  3.48216806866396E-01 -1.34394589537811E-01
  6.12636911503348E+00  2.28625027184282E+00 -9.18730249589344E-01  6.31964833990354E-01  4.27453323169051E-01
 -7.30688072338712E-01 -8.18203682577760E-01 -4.41372833974639E-01  2.99932785586569E-01 -2.54532898950138E-02
 -6.12597134660478E+00 -2.28615556129385E+00  9.18654081452191E-01  7.30775719133899E-01  8.18234085341306E-01
 -6.32064439877119E-01 -4.27527177523544E-01  4.41334128666678E-01 -2.99906447350080E-01 -2.54751142061689E-02
* ORBITAL    1  126
  3.26274579400446E-05  2.31590920829516E-04  1.08717330216047E-03  2.68006381379803E-03 -5.46736429515996E-04
 -2.28685929125148E-05 -2.72862187647138E-04 -4.43552190917066E-04 -1.61938993123673E-05  1.06093160934029E-01
  2.90867194598710E-01  2.84985986269510E-01 -5.96036842159314E-04  1.10913072016777E-01 -3.62011412062207E-04
 -5.18535931898920E-04 -3.83781067931069E-03 -2.79956471528801E-03 -5.48353797841445E-04  1.88137446345408E+00
  2.71360121450189E+00  8.51853620005832E-01 -1.88096111288048E+00 -2.71277381901331E+00 -8.51311782856717E-01
  3.23885881684965E-04  1.69532198499202E-04  6.55828799710180E-04  4.36001767398450E-04  9.87738785465260E-01
  1.22864764760686E+00  2.33710415111399E-01  2.60444859855019E-01 -2.60152759749539E-01  2.33055887729836E-01
 -6.28946431993570E+00 -3.42805728709163E+01 -1.74518585563269E+01 -2.31898265982071E+00  8.88548724309021E+00
  6.59344272047592E+00  4.83517432433887E-01  1.00434705398658E+00  5.05099866661093E-01  1.59892719494344E+00
  9.24711745948648E-01 -3.90556610545517E-01 -4.26452233740010E-02  6.28788921974385E+00  3.42715928482818E+01
  1.74469010730413E+01  2.31825951099894E+00 -8.88241911776877E+00 -6.59153825963078E+00 -4.83592399077770E-01
 -1.00388166627548E+00 -5.04817579232362E-01  1.59578497021362E+00  9.22793772240668E-01  4.25878648915302E-02
 -3.90671933912469E-01  1.67071019819840E+00  1.01797303423497E+01  6.69258768007004E+00  1.30874730189015E+00
 -1.79432771668645E+01 -1.36380131529066E+01 -9.86734748030444E-01 -1.86564368203401E+00 -1.64814599458065E-01
  4.14400135626045E-01 -2.30144727206958E+00 -1.20501187247619E+00  3.48390130387087E-02 -2.34898556121376E-01
  2.15053276237138E+00  1.67413264487016E+00 -8.02196970497626E-01 -1.86185380427585E-01  6.79760920771176E-01
 -4.40722824502981E-01 -1.66875060743303E+00 -1.01684685615047E+01 -6.68676824969387E+00 -1.30815732602425E+00
  1.86301058104528E+00  1.64082204871885E-01 -4.13918402190148E-01  1.79418845534119E+01  1.36366351289604E+01
  9.86444492122876E-01  2.30366675888225E+00  1.20648127103053E+00 -3.60338018792220E-02  2.34366252329583E-01
  2.14871849095648E+00  1.67257992365971E+00 -4.40180941268854E-01 -6.79689105691853E-01  1.86221184659864E-01
 -8.02500429421171E-01  2.14247339280795E+00  7.72119481984978E-01 -4.39877608322175E-01 -9.74828636482772E-01
 -5.47040551136567E-01 -6.69286704585364E-02 -1.18061168118770E-01 -2.13851894848640E+00 -7.70985194050008E-01
  4.39185500258289E-01  9.74089526341483E-01  5.46579821053412E-01  6.70785770670769E-02 -1.18119129470967E-01
  1.55776661521308E+01  5.44556628429064E+00 -2.84823618971856E+00 -3.76916603471682E+00 -1.55088591324460E+00
 -2.25961156645036E+00 -1.06573431951269E+00  1.60065480243012E-01 -1.37491865210181E-01  1.15173680664164E-01
 -1.55832114008124E+01 -5.44714126892092E+00  2.84919524650080E+00  2.26001406808641E+00  1.06602502195653E+00
  3.77021071427353E+00  1.55136525662478E+00 -1.59923500362087E-01  1.37332028809085E-01  1.15244806081707E-01
* ORBITAL    1  127
  3.49746124368589E-02  2.46415582252194E-01  1.05458254337436E+00  2.41100878426457E+00 -5.28816714872784E-01
 -2.69850879228070E-02 -5.59302470560540E-02 -1.31031205753226E-01 -7.83044319149846E-02 -5.61054414068052E-04
 -1.13020802345957E-03 -2.12731458136595E-03 -2.16307622124200E-01  6.23746136710025E-04 -2.58712358729155E-01
  7.45412195878069E-01  3.12629918532801E+00  6.34531081285781E-01 -1.12576871177234E-01  3.18482950783665E+00
  2.74451924077710E+00  2.74038339936726E-01  3.19390513690687E+00  2.75194321087030E+00  2.74390516669754E-01
  2.36966695721382E+00  1.87978644814495E+00  4.52510925885514E-01  3.78828645898170E-01 -2.66058963493727E-03
 -1.88450897042611E-03  5.13261071695898E-01  3.20025968828151E-02  3.24275199162075E-02 -5.13547152796585E-01
 -2.51229492607414E+00 -1.41535994593542E+01 -7.40308004349056E+00 -8.86896361204693E-01  4.00431467220376E+00
  2.35158002309802E+00 -1.83138955974909E-01  9.94880250659820E-01  5.04272843637526E-01  3.43118165513730E+00
  2.26745467901958E+00  1.30217605096616E-01 -7.38035311734487E-02 -2.51766571583995E+00 -1.41822583309661E+01
 -7.41754931459340E+00 -8.89015271780746E-01  4.01151883362121E+00  2.35696617265925E+00 -1.82603524545930E-01
  9.95099156253548E-01  5.04513739226572E-01 -3.43435014484867E+00 -2.26944191361627E+00 -7.37345107654383E-02
 -1.29458612579629E-01  1.53052889019166E+00  9.31355304846348E+00  5.42683133486897E+00  7.14046261200525E-01
 -4.83633752056623E+00 -3.19110046992860E+00  9.55534950096150E-02  5.31215055866062E-01  1.06604469167213E+00
  2.79748646466035E-01  3.46964235013263E+00  2.08915923103658E+00 -1.04658658012508E+00 -6.03803668886714E-01
  2.70786137252218E+00  1.90573374196447E+00  4.03392983411571E-01 -1.74043948542470E-01  3.23628816070141E-01
 -1.52122254482649E-01  1.53351025406272E+00  9.33217597102023E+00  5.43900520954208E+00  7.16153513160387E-01
  5.16282836028184E-01  1.05765721178215E+00  2.80488743116460E-01 -4.85210186485144E+00 -3.20391011033263E+00
  9.41905466543421E-02  3.46596260907616E+00  2.08695032880722E+00 -1.04805792831088E+00 -6.04885967460139E-01
 -2.70725348328043E+00 -1.90635625125685E+00  1.52897266091459E-01  3.24217633453130E-01 -1.73765387618990E-01
 -4.02984817610041E-01  5.19568115266932E+00  1.50706503770014E+00 -9.35227937978655E-01 -9.67454056639591E-01
 -5.97696400898071E-01  1.63799124898492E-01  1.02104424457223E-01  5.19840908979922E+00  1.50770068133092E+00
 -9.35924476386542E-01 -9.68158259968719E-01 -5.98195796727438E-01  1.63911544808034E-01 -1.02089077281790E-01
 -5.65552861702653E+00 -1.53104539070555E+00  9.89456502038366E-01  1.03714688509382E+00  6.00625786940750E-01
  1.66748281360942E-02  9.74782179022297E-02  1.86386683074284E-01 -2.40529824391975E-01 -8.95796049465259E-02
 -5.63557503088092E+00 -1.52362628689561E+00  9.85972167360148E-01  1.44050650577927E-02  9.64552674553153E-02
  1.03177270322514E+00  5.98083962688217E-01  1.86625261253661E-01 -2.40592611289205E-01  8.94049467489008E-02
* ORBITAL    1  128
 -1.34500941805908E-02 -9.40046182796687E-02 -3.90897262925017E-01 -1.12139475100124E+00 -3.98835431711187E-02
  4.77194886781345E-02  8.61510592763934E-03  7.86673906504452E-02  8.47353181237665E-02 -5.95714219839443E-03
 -1.38480904285443E-02 -1.33162639876855E-02 -8.87551431403803E-01  1.01796007558182E-02 -2.77713040700265E-01
 -1.64515487961019E+00 -9.83960639085127E+00 -5.85036168423130E+00 -1.09546971282766E+00 -3.16260252602597E+00
 -2.68078414937584E+00 -1.81857326933161E-01 -3.15476707655133E+00 -2.67601333373992E+00 -1.82106807368567E-01
 -9.96018022093937E-01 -8.62518932168340E-01  4.39041748223451E-01  2.68129616111612E-01 -7.18575594119948E-03
 -6.38082995565286E-03 -3.87960124017338E-02  2.18633679784014E-01  2.17556992441788E-01  4.11552424646655E-02
  6.71433163623020E-01  3.56106010470730E+00  1.62774243164652E+00  1.40334718704623E-01 -6.70470155957032E-02
  2.77745545745516E-01  1.86177012676111E-01 -2.59682615330357E-01 -1.17363382853235E-01 -9.39401762685741E-01
 -6.62990363318087E-01  1.08485186000444E-02 -1.67039679852817E-02  6.62929830085241E-01  3.52796548662690E+00
  1.62225761132605E+00  1.40820767633297E-01 -7.82682100615772E-02  2.68427998279351E-01  1.85842321061696E-01
 -2.63745278511665E-01 -1.20055453031927E-01  9.28918816151308E-01  6.55312777814096E-01 -1.49183752744685E-02
 -7.51904881718432E-03  8.48115518228588E-01  4.14886613841101E+00  1.52981235800439E+00  5.59252170446342E-02
  2.36555206174021E+00  1.34678733401663E+00 -1.98966364074035E-01 -2.78019459327868E+00 -2.03720432991983E+00
 -1.10304593164390E-01 -1.24945788349219E+00 -6.70678680600566E-01 -7.94002172478789E-02  6.65170961334975E-02
 -9.03352333991117E-01 -5.73293448779183E-01 -1.50686098201617E-01  1.24856085989675E-01 -1.91578122522356E-01
 -8.96103483105142E-02  8.40876828798877E-01  4.12440946900154E+00  1.53502161541706E+00  6.08705342442285E-02
 -2.82857797349528E+00 -2.06779424624578E+00 -1.10479292803864E-01  2.33561371864726E+00  1.32326205868697E+00
 -2.00602166750410E-01 -1.26948170456762E+00 -6.84422881188656E-01 -8.12371812821355E-02  6.31207907543958E-02
  9.06385389256792E-01  5.73072026788228E-01  8.94638992828806E-02 -1.89677473408669E-01  1.24807597894556E-01
  1.51138394265506E-01 -2.12265848549111E+00 -6.70862444737915E-01  3.96109991022919E-01  3.46344516769846E-01
  2.12088749674872E-01 -6.34176852087176E-02 -5.09579851898136E-02 -2.10220506178658E+00 -6.65269522161388E-01
  3.91555712547928E-01  3.42112350363153E-01  2.10006428633845E-01 -6.27580460366942E-02  5.10035725057912E-02
  4.83834086935497E-01  6.32382861430042E-03 -1.06126452859988E-01 -5.31985576630771E-02 -1.42815883261576E-01
  4.53955657361309E-01  2.03519918464367E-01 -1.07697410521459E-01  1.07733926003204E-01  3.51559384853409E-02
  5.66781347004822E-01  3.67078112032366E-02 -1.21470606359570E-01  4.45874897956871E-01  1.99064426876467E-01
 -7.89029314533309E-02 -1.55268325522504E-01 -1.07097378226645E-01  1.07144056101796E-01 -3.66499931527772E-02
* ORBITAL    1  129
  1.31041312689922E-04  9.12766146929614E-04  3.72443434206550E-03  1.08885422675421E-02  5.10589619115902E-04
 -4.14169687108404E-04 -5.26077267654645E-05 -4.94732514121117E-04 -7.75897507801888E-04 -5.48239539635168E-01
 -1.34746443552960E+00 -1.01206081189784E+00  9.30888524296748E-03  9.74306625731159E-01  3.26251797008848E-03
  1.84690657402054E-02  1.12558090693988E-01  6.90685379418002E-02  1.34353783317061E-02  7.20581254934702E-01
  6.19008433876924E-01  2.19259246887509E-02 -6.53089363111680E-01 -5.60907416522978E-01 -1.73773475692261E-02
  8.88858166121762E-03  7.77308589096693E-03 -5.71822511693868E-03 -3.79205581169246E-03 -2.05031883340616E-01
 -3.22442609492923E-01  1.40556985128059E-01  9.51679377544225E-02 -1.00039500446765E-01  1.40587986157532E-01
  2.58835874395097E-01  7.00697212462057E-01 -3.06236523366779E-01 -1.39381531792488E-01  9.44573682003148E-01
  7.78098816456371E-01  6.06697678415482E-02  1.97964238750823E-01  1.53750024561352E-01 -3.57107953399831E-01
 -2.82736682988111E-01  1.20017256273445E-01 -9.16043776135892E-02 -2.68060673419160E-01 -7.47607081857092E-01
  2.87131433856293E-01  1.38407827072923E-01 -9.53674379086890E-01 -7.91298194880748E-01 -6.47840275915221E-02
 -1.94335415399443E-01 -1.52198839388879E-01 -3.72393699742912E-01 -2.93722663812953E-01  9.21977839119935E-02
  1.20339394309992E-01  7.21944447421305E-01  3.28076683487269E+00  8.75974973876960E-01 -9.76414097665410E-02
  9.73179767384943E-01  6.79912699183996E-01 -9.44887084996167E-03  9.94074806361169E-01  6.78883583653764E-01
  6.80427377269221E-02  8.79383123012197E-01  6.11511764766858E-01 -8.41839959283273E-02  7.35065500439859E-02
 -9.39799602304131E-02 -8.00145056689175E-02  3.13375314266098E-02  4.81269037027709E-02 -8.28707980132247E-02
 -5.37318729687932E-02 -7.45831805008575E-01 -3.40190033292516E+00 -9.25723588340232E-01  9.44263415271922E-02
 -9.29682105512650E-01 -6.32988966481309E-01 -6.58742954593174E-02 -1.01477555914375E+00 -7.02438216311197E-01
  1.37477306940170E-02 -8.56817317708311E-01 -5.99753376088789E-01  8.79859637299405E-02 -7.37429777276883E-02
 -1.08827122759291E-01 -8.91936247330325E-02 -5.56541856889958E-02  8.63530884076218E-02 -5.04834617819907E-02
  2.81781139826650E-02 -1.04222601548859E+00 -3.13027221877081E-01  2.15201139696742E-01  2.30645787566347E-01
  1.01493165217759E-01 -2.33397764024904E-02  7.85879259594541E-03  1.08185494836671E+00  3.25686217310014E-01
 -2.22650475313184E-01 -2.36765829148573E-01 -1.05189359763384E-01  2.45543331873095E-02  6.86894789246797E-03
 -3.38896850781613E+00 -1.21167268518517E+00  6.50117764713070E-01  1.08700893580267E+00  5.17422425278228E-01
  3.44050178753491E-01  2.03457342106453E-01 -1.85550573784913E-02  3.78672386991336E-02 -7.09260726386149E-02
  3.38611781021633E+00  1.21379324437074E+00 -6.49125370253651E-01 -3.54598713509306E-01 -2.08317985671886E-01
 -1.08685624121797E+00 -5.15042652158291E-01  2.07303815551194E-02 -3.98395157062838E-02 -7.01625307600399E-02
* ORBITAL    1  130
 -2.25782017551182E-02 -1.67734960245595E-01 -9.30307061946746E-01 -3.48156211626434E+00 -6.65641920639010E-02
  9.89162657724888E-02  6.20609572922152E-01  1.26425124076352E+00  6.68662791407076E-01  2.66199901306418E-04
  5.41043433908752E-04  7.68267776486882E-04 -3.73208116436834E-01 -4.66302266925026E-04  4.21808167042905E-01
  2.26789514686255E+00  1.62309745651056E+01  1.27504648821271E+01  3.36848650425422E+00  3.25177899804975E+00
  3.51917753306508E+00  7.93725589514022E-01  3.25109528760168E+00  3.51890292006756E+00  7.93867328507458E-01
  1.19896563120667E+00  8.68205671435931E-01 -1.26112846627583E+00 -1.29356861900254E+00  4.75028744704946E-04
  3.27377220788515E-04 -4.15567598590182E-02 -1.71754135979831E-01 -1.71710642330842E-01  4.14786005998926E-02
  1.82046193519276E+00  1.04231137866020E+01  5.67689970016466E+00  7.75135321194670E-01 -4.57209456926430E+00
 -3.67549655653684E+00 -3.53965943587197E-01 -5.32399150196716E-01 -2.29862840495672E-01  1.36299361273699E-01
  1.41772948666378E-01 -1.07128567919422E-02  1.07274108053822E-01  1.82039627959322E+00  1.04222563851035E+01
  5.67609886486562E+00  7.75026223611970E-01 -4.57112846273184E+00 -3.67476810599531E+00 -3.53950772919035E-01
 -5.32113116164645E-01 -2.29717901936973E-01 -1.35840821871794E-01 -1.41456499785663E-01  1.07199381715273E-01
  1.05653979941530E-02 -3.21391876632883E+00 -1.71709089532912E+01 -8.33429567360125E+00 -9.23797932222135E-01
  1.70826502877448E+00  1.60278290679977E+00  3.07312955738919E-01  3.31046699696538E+00  2.42748380601783E+00
  2.91791215387283E-01  1.16838290143586E+00  5.35119290562444E-01  4.49094272287047E-01  2.21905949531604E-01
 -1.26726488117090E+00 -6.36048418465354E-01  6.04560134490653E-01  1.02236282328525E-01 -7.55361616865253E-02
  1.85274616970198E-02 -3.21363320710299E+00 -1.71699246382520E+01 -8.33452921050726E+00 -9.24002731165051E-01
  3.31319297525293E+00  2.42925745357910E+00  2.91766347283355E-01  1.70843324872988E+00  1.60306585874902E+00
  3.07407342161758E-01  1.16914951230522E+00  5.35667073901735E-01  4.49262927560565E-01  2.22073721745994E-01
  1.26672981034078E+00  6.35852205655812E-01 -1.85767870080423E-02 -7.55652876538553E-02  1.02178097851971E-01
 -6.04510139723424E-01  1.07765657411329E+00  2.98513458356880E-01 -2.10796729660615E-01  1.04257996141458E-01
  3.66258984355236E-02  9.91513865589135E-02  7.62008382848225E-02  1.07703561349057E+00  2.98409770156385E-01
 -2.10625090185305E-01  1.04333469236323E-01  3.66652303214568E-02  9.91097670142282E-02 -7.61898517067633E-02
  2.99847565865302E-01  3.85246722280757E-01 -2.26579522033444E-02  1.81837602373681E-01  5.05153217822562E-02
 -9.66957519690218E-01 -4.24667823150402E-01  1.25776316841271E-01 -3.78774771308815E-02 -1.10083546082278E-01
  2.96793436522892E-01  3.84020891209168E-01 -2.21534838268805E-02 -9.66664454032919E-01 -4.24512603024296E-01
  1.82722528940380E-01  5.09690219919974E-02  1.25748578888562E-01 -3.78717270814066E-02  1.10117681164382E-01
* ORBITAL    1  131
 -1.25177806268241E-02 -9.27775454397327E-02 -5.14663344298641E-01 -2.19590005596252E+00 -3.12888177328290E-01
  1.00740186256099E-01  3.19467532288470E-01  6.69988036091022E-01  3.78121755711935E-01 -4.12253231022931E-05
 -3.64186743227722E-04  1.14145706821539E-03 -2.31506221897572E-01  1.20110397592541E-06  7.63621975676218E-01
  1.58118618295874E+00  7.79336305129937E+00  1.88321092708140E+00 -1.12005694584674E+00  2.06112214102777E+00
  9.32637321399320E-01 -4.30852484480634E-01  2.04687038069883E+00  9.22075560327784E-01 -4.30653421872920E-01
  2.17480214744436E-01  4.27789193088350E-01 -8.60087663064018E-01 -9.24558303478293E-02  3.08192098890805E-03
  1.66791495940811E-03 -4.93894253556887E-01 -7.52596000018577E-02 -7.58282126401187E-02  4.94219697667492E-01
 -4.51943490006575E+00 -2.46541248397061E+01 -1.18886432871589E+01 -1.09517137551055E+00  6.09946907168687E+00
  4.13466440513096E+00  1.98792676365381E-02  1.47879221791015E+00  5.82665973323841E-01  2.21173130019558E-01
  2.64061174991943E-01  1.64779831842256E-01 -7.99570213142350E-02 -4.52120648715708E+00 -2.46620594002474E+01
 -1.18902893847553E+01 -1.09465435544273E+00  6.09801859354472E+00  4.13296615131514E+00  1.94063004304427E-02
  1.47928381782634E+00  5.82541994646241E-01 -2.20236080189965E-01 -2.63640990238860E-01 -7.98380445203047E-02
 -1.65099944111657E-01  2.24991331820940E+00  1.33793311977249E+01  8.21187747244762E+00  1.43200719507253E+00
 -8.71361449663670E+00 -5.91011386853379E+00 -7.41687510112530E-03  4.80771640202371E+00  2.20009243761787E+00
 -7.22929840634917E-01 -3.16864080655505E-01 -1.35027954192085E-01 -4.39228721933038E-01 -4.42433911560606E-01
  3.19586512242807E+00  1.40604420095000E+00 -3.16510198274927E-01 -3.92224867727292E-01  3.85218917733465E-01
  4.32054267811486E-02  2.24515519628688E+00  1.33538173065545E+01  8.19980671322943E+00  1.43090485729247E+00
  4.82491813806683E+00  2.21052364712665E+00 -7.23680802824030E-01 -8.71757819903103E+00 -5.91157814132834E+00
 -6.61730802745540E-03 -3.17728773243610E-01 -1.35556131922745E-01 -4.37076849176611E-01 -4.41549971326695E-01
 -3.20056495991032E+00 -1.40800086961689E+00 -4.36744631163390E-02  3.85532080084446E-01 -3.92942018132796E-01
  3.16932774425161E-01  1.94729784253464E+00  5.40584398812257E-01 -3.94371228175564E-01 -7.74453982520206E-01
 -3.35957807262507E-01 -6.55794930340502E-02 -6.43315651046444E-02  1.95036618013356E+00  5.41938423736695E-01
 -3.94772758466245E-01 -7.75533240181859E-01 -3.36364041078652E-01 -6.56847414052523E-02  6.44557567401528E-02
 -2.74090335751238E-01 -1.69719510401602E-01  6.54499181497121E-02  5.82555221012358E-02  1.99406209099021E-01
  1.10890654524582E-01 -3.82094640179441E-02  1.79149155664801E-02 -1.80464984675971E-02 -1.49976262051876E-02
 -2.72163093030264E-01 -1.69541214211104E-01  6.47550450389622E-02  1.10160448448332E-01 -3.87569818232105E-02
  5.75302713648472E-02  1.99286677160765E-01  1.78594510646912E-02 -1.82777464427129E-02  1.48915274663974E-02
* ORBITAL    1  132
 -1.26715827632023E-01 -9.11302845194021E-01 -4.28070780479986E+00 -1.21492928464699E+01  6.91290165832258E-01
  2.04066869439700E-01  8.93825393994987E-01  1.66442976543262E+00  7.75935498761094E-01 -1.16132872519248E-04
 -5.02728446941028E-04  3.51039371034181E-04 -6.96279432376997E-03  5.26630041669628E-05  3.67411702610431E-01
 -8.19790751390844E+00 -4.80545281436742E+01 -2.60015481214733E+01 -2.96436985395873E+00 -1.31146446739109E+01
 -1.08885715047902E+01 -6.50420411808649E-01 -1.31275580862896E+01 -1.08983200184642E+01 -6.50350972207436E-01
  2.81661959727310E+00  1.79781868901112E+00  3.51642432123682E+00  1.84388487224414E+00  2.65859103880591E-03
  1.46413361404342E-03  8.25217763159027E-01  6.72406260211361E-01  6.71882180837417E-01 -8.24956569160767E-01
  5.34647401889178E+00  2.75824012231849E+01  1.15289054775910E+01  5.97355513233929E-01 -6.32296541165822E-01
  5.60621408914914E-01  5.76251395299976E-01 -1.53763435586025E+00 -4.39775285699508E-01  2.66827924347526E-01
 -3.95300505429980E-03 -3.98329470209455E-01 -1.46377793650559E-01  5.34391938233030E+00  2.75702998352334E+01
  1.15252184603947E+01  5.97614914873440E-01 -6.32661752120796E-01  5.59665663241815E-01  5.75818740928097E-01
 -1.53704430069282E+00 -4.39821962256599E-01 -2.66130190688622E-01  4.19532670826404E-03 -1.46273560182696E-01
  3.98070742955838E-01  3.43090330786699E+00  1.71271331366696E+01  6.08287855124836E+00 -1.71206473998597E-01
  1.13087018911904E+01  7.19609558300362E+00 -2.76219564655504E-01 -1.98918656826286E+01 -1.16834331259467E+01
  9.76726531304931E-01  1.38502803083725E+00  7.70135812711083E-01 -1.30722616175072E+00 -2.51710683835076E-01
 -5.05543510106975E+00 -2.07010716728763E+00  2.12525971729165E-01  7.89733912894313E-01 -5.09704393412121E-01
  2.08591492544479E-01  3.42681907057344E+00  1.71057754570621E+01  6.07344393866159E+00 -1.71895414684413E-01
 -1.98768884342429E+01 -1.16744976940940E+01  9.76006645051670E-01  1.13028107458922E+01  7.19305054547937E+00
 -2.75613544873701E-01  1.38349873334032E+00  7.69215124243225E-01 -1.30555261186466E+00 -2.51099445156791E-01
  5.05110283003324E+00  2.06825326654858E+00 -2.08898486568195E-01 -5.09327994324823E-01  7.89130434048389E-01
 -2.12182260025370E-01 -6.93490342795401E+00 -2.34019602656321E+00  1.30387423084922E+00  1.92295315775126E+00
  7.70835138251979E-01  4.00298651667892E-02  1.02293080667727E-01 -6.93176953987567E+00 -2.33892485330895E+00
  1.30339565212961E+00  1.92189459305856E+00  7.70415272870202E-01  3.99520229767688E-02 -1.02181953638335E-01
 -3.46503213033982E+00 -1.41504573885072E+00  5.34213283388499E-01  4.70295877992705E-01 -9.75085128206077E-02
  1.38463139838644E+00  8.40759198243588E-01 -2.34531654315057E-01  8.02635879997762E-02  1.74059159116651E-01
 -3.46065716367106E+00 -1.41378233513455E+00  5.33179875022679E-01  1.38358986615244E+00  8.40056969316162E-01
  4.69056753976820E-01 -9.79002059267105E-02 -2.34566751279263E-01  8.00431348081881E-02 -1.74151750282618E-01
* ORBITAL    1  133
  4.32666730423534E-05  3.18399536978038E-04  1.49887633014067E-03  4.68083262798720E-03 -1.51013625787515E-05
 -8.18351646480980E-05 -3.29293785252188E-04 -6.76790775794589E-04 -6.31200483321052E-04 -3.68551845119007E-01
 -1.00178210320748E+00 -9.17805767644874E-01 -2.55179475655805E-04 -1.90970013536370E-01 -5.02662235023975E-04
  1.70459804310277E-03  1.01735582627605E-02  5.76160278110379E-03  8.57912531463641E-04  1.74033376713626E+01
  1.34092705443873E+01  6.59657185069260E-02 -1.73974944475581E+01 -1.34040040081595E+01 -6.54848736413071E-02
 -9.42131941336593E-04 -6.98995084029329E-04 -6.87695570144202E-04 -4.23953394753799E-04  6.91211724812067E+00
  3.94894317448412E+00  3.07474232444529E-01  7.04582436337258E-01 -7.04804812078584E-01  3.07658693337961E-01
  4.35965097015978E+00  2.11408491337368E+01  7.19210455498115E+00 -1.45930764090474E-01 -5.72561195681154E-01
  6.28466160059943E-01  5.91706406787334E-01 -9.71354042580231E-01 -2.97410142204420E-02  7.62607982721057E-01
  1.67760789798658E-01 -3.40766757136208E-01 -1.27614161761321E-01 -4.36085018227494E+00 -2.11466520294737E+01
 -7.19401946295918E+00  1.46008221842172E-01  5.70778494113801E-01 -6.30116073699296E-01 -5.91978011070675E-01
  9.71721160467577E-01  2.98001659990558E-02  7.63023555655338E-01  1.67981188431568E-01  1.27703710933400E-01
[truncated: 1,203,280 more chars]
