# Supplementary material for: Stochastic Generalized Active Space Self-Consistent Field: Theory and Application
Source: J Chem Theory Comput. 2021 Dec 13;18(1):251–72. doi: 10.1021/acs.jctc.1c00936 (PMC8757470; doi:10.1021/acs.jctc.1c00936)
Supplement: Supplementary file 2 — ct1c00936_si_002.zip [file ct1c00936_si_002.zip › Additional_files/Benzene_stack/benzene_4.5_Ang.xyz]

60
Created by chemcoord http://chemcoord.readthedocs.io/
C  0.000000  1.397000  0.000000
C  1.209800  0.698500  0.000000
C  1.209800 -0.698500  0.000000
C  0.000000 -1.397000  0.000000
C -1.209800 -0.698500  0.000000
C -1.209800  0.698500  0.000000
H  0.000000  2.481000  0.000000
H  2.148600  1.240500  0.000000
H  2.148600 -1.240500  0.000000
H  0.000000 -2.481000  0.000000
H -2.148600 -1.240500  0.000000
H -2.148600  1.240500  0.000000
C  0.000000  1.397000  4.500000
C  1.209800  0.698500  4.500000
C  1.209800 -0.698500  4.500000
C  0.000000 -1.397000  4.500000
C -1.209800 -0.698500  4.500000
C -1.209800  0.698500  4.500000
H  0.000000  2.481000  4.500000
H  2.148600  1.240500  4.500000
H  2.148600 -1.240500  4.500000
H  0.000000 -2.481000  4.500000
H -2.148600 -1.240500  4.500000
H -2.148600  1.240500  4.500000
C  0.000000  1.397000  9.000000
C  1.209800  0.698500  9.000000
C  1.209800 -0.698500  9.000000
C  0.000000 -1.397000  9.000000
C -1.209800 -0.698500  9.000000
C -1.209800  0.698500  9.000000
H  0.000000  2.481000  9.000000
H  2.148600  1.240500  9.000000
H  2.148600 -1.240500  9.000000
H  0.000000 -2.481000  9.000000
H -2.148600 -1.240500  9.000000
H -2.148600  1.240500  9.000000
C  0.000000  1.397000 13.500000
C  1.209800  0.698500 13.500000
C  1.209800 -0.698500 13.500000
C  0.000000 -1.397000 13.500000
C -1.209800 -0.698500 13.500000
C -1.209800  0.698500 13.500000
H  0.000000  2.481000 13.500000
H  2.148600  1.240500 13.500000
H  2.148600 -1.240500 13.500000
H  0.000000 -2.481000 13.500000
H -2.148600 -1.240500 13.500000
H -2.148600  1.240500 13.500000
C  0.000000  1.397000 18.000000
C  1.209800  0.698500 18.000000
C  1.209800 -0.698500 18.000000
C  0.000000 -1.397000 18.000000
C -1.209800 -0.698500 18.000000
C -1.209800  0.698500 18.000000
H  0.000000  2.481000 18.000000
H  2.148600  1.240500 18.000000
H  2.148600 -1.240500 18.000000
H  0.000000 -2.481000 18.000000
H -2.148600 -1.240500 18.000000
H -2.148600  1.240500 18.000000
