# Supplementary material for: Stochastic Generalized Active Space Self-Consistent Field: Theory and Application
Source: J Chem Theory Comput. 2021 Dec 13;18(1):251–72. doi: 10.1021/acs.jctc.1c00936 (PMC8757470; doi:10.1021/acs.jctc.1c00936)
Supplement: Supplementary file 2 — ct1c00936_si_002.zip [file ct1c00936_si_002.zip › Additional_files/Benzene_stack/benzene_4.5_Ang.FciInp]

Title

System read
    electrons  30
    nobrillouintheorem
    freeformat
    FCIDUMP-name benzene_4.5_Ang.FciDmp
    GAS-SPEC LOCAL 5 +++
        6 5 7 +++
        6 5 7 +++
        6 5 7 +++
        6 5 7 +++
        6 5 7 +++
        6*1 6*2 6*3 6*4 6*5
endsys

calc
    definedet     1-6   13-18   25-30   37-42   49-54

# Actual keyword
    auto-adaptive-shift
# AAS-method
      aas-matele2
      non-variational-rdms
      inits-rdm

    totalwalkers 1000000
    # readpops
    # walkcontgrow
    semi-stochastic 20000
    pops-core 10000

    methods
        method vertex fcimc
    endmethods

    diagshift .00
    shiftdamp .02
    stepsshift 10
    proje-changeref 1.20
    truncinitiator
    addtoinitiator  3
    allrealcoeff
    realspawncutoff .30
    jump-shift
    tau 0.01 search
    max-tau .02
    maxwalkerbloom 1
    memoryfacspawn 10.00
    memoryfacpart 5.00
    time 2000
    startsinglepart 10
endcalc

logging
    highlypopwrite 50
    print-spin-resolved-RDMs
    hdf5-pops
    printonerdm
    RDMlinspace 30000 20 500
endlog
end
