# Supplementary material for: Stochastic Generalized Active Space Self-Consistent Field: Theory and Application
Source: J Chem Theory Comput. 2021 Dec 13;18(1):251–72. doi: 10.1021/acs.jctc.1c00936 (PMC8757470; doi:10.1021/acs.jctc.1c00936)
Supplement: Supplementary file 2 — ct1c00936_si_002.zip [file ct1c00936_si_002.zip › Additional_files/Benzene_stack/benzene_4.5_Ang.inp]

 &GATEWAY
    RICD
    coord = $Project.xyz
    basis = ANO-RCC-VDZP
    group = C1

&SEWARD

&RASSCF
    THRS = 1.0e-4 1.0e-1 5.0e-4
    FileOrb = $CurrDir/benzene_stack.InpOrb
    ORTH = Gram_Schmidt
    nActEl = 30
    Symmetry = 1
    Spin = 1
    inactive = 90
    GASSCF
    5
         6
             5  7
         6
            11 13
         6
            17 19
         6
            23 25
         6
            30 30

    /*  Switch on NECI (external by default) */
    NECI
        /*  EMBD (this is the keyword for embedded calculation)
            totalwalkers is required */
        totalwalkers = 10000
        RDMLinspace = 200 3 50
        semistochastic = 10
definedet = 1 2 3 4 5 6 13 14 15 16 17 18 25 26 27 28 29 30 37 38 39 40 41 42 49 50 51 52 53 54
